# Supplementary material for: Fine mapping-based multi-omics analysis interprets the gut-lung axis function of SGLT2 inhibitors
Source: Front Cell Infect Microbiol. 2024 Sep 10;14:1447327. doi: 10.3389/fcimb.2024.1447327 (PMC11420167; doi:10.3389/fcimb.2024.1447327)
Supplement: Supplementary file 1 [file Table1.xlsx]

## Sheet: IVs for SGLT2 inhibitors
SNP	Effect_allele	Other_allele	Beta	Se	P	Samplesize	Effect allele frequency	R2-variance explained	F-statistics	Trait（The included traits were found to be related with Exposure-associated SNPs (P < 5×10-8). The results were obtained from PhenoScanner V2 website）(http://www.phenoscanner.medschl.cam. ac.uk/).
rs111510548	C	T	0.015	0.004	6.69e-05	344182	0.103	4.08561e-05	14.0624	NA
rs8057207	T	C	0.013	0.002	4.55e-08	344182	0.362	0.00012274	42.2498	Impedance of whole body，Impedance of arm left
rs9926717	G	A	0.011	0.003	9.61e-06	344182	0.284	3.90605e-05	13.4444	Impedance of whole body
rs116943658	A	G	0.013	0.002	3.01e-07	344182	0.33	0.00012274	42.2498	Red cell distribution width
rs13334492	A	G	0.011	0.002	7.57e-07	344182	0.442	8.78818e-05	30.2498	NA
rs2070896	C	T	0.017	0.002	1.7e-12	344182	0.375	0.000209874	72.2496	Red cell distribution width
rs28641848	T	C	0.011	0.003	1.21e-05	344182	0.279	3.90605e-05	13.4444	Impedance of whole body，Red cell distribution width
rs28692853	A	C	0.015	0.002	2.78e-10	344182	0.507	0.000163404	56.2497	NA
rs67464975	T	C	0.012	0.002	4.03e-07	344182	0.47	0.000104585	35.9998	NA
rs8050328	G	T	0.016	0.002	1.09e-11	344182	0.364	0.000185914	63.9996	Red cell distribution width

## Sheet: Interstitial lung disease
id.exposure	outcome	nsnp	b_Inverse.variance.weighted..multiplicative.random.effects.	se_Inverse.variance.weighted..multiplicative.random.effects.	pval_Inverse.variance.weighted	b_Weighted.median	se_Weighted.median	pval_Weighted.median	b_MR.Egger	se_MR.Egger	pval_MR.Egger	egger_intercept	pval for pleiotropy
Gut microbiota abundance (class Actinobacteria id.419) || id:ebi-a-GCST90016908	Interstitial lung disease || id:ebi-a-GCST90018863	9	0.145161	0.156285	0.352979	0.257652	0.206328	0.211757	0.109433	0.611762	0.863099	0.00296348	0.953288
Gut microbiota abundance (class Alphaproteobacteria id.2379) || id:ebi-a-GCST90016909	Interstitial lung disease || id:ebi-a-GCST90018863	3	-0.126678	0.125453	0.312605	-0.189904	0.260019	0.465179	-0.624034	0.686168	0.530168	0.0530857	0.584044
Gut microbiota abundance (class Bacteroidia id.912) || id:ebi-a-GCST90016911	Interstitial lung disease || id:ebi-a-GCST90018863	6	0.139962	0.193695	0.469931	0.210672	0.225787	0.350789	-0.527114	0.374377	0.231903	0.0641505	0.115305
Gut microbiota abundance (class Betaproteobacteria id.2867) || id:ebi-a-GCST90016912	Interstitial lung disease || id:ebi-a-GCST90018863	8	-0.111384	0.154916	0.472143	-0.0793339	0.239088	0.740026	-0.0556614	0.67374	0.936844	-0.00387234	0.934247
Gut microbiota abundance (class Clostridia id.1859) || id:ebi-a-GCST90016913	Interstitial lung disease || id:ebi-a-GCST90018863	8	-0.00922161	0.215407	0.965853	-0.194508	0.203819	0.339922	-0.8202	0.41381	0.0947515	0.0665395	0.0739482
Gut microbiota abundance (class Coriobacteriia id.809) || id:ebi-a-GCST90016914	Interstitial lung disease || id:ebi-a-GCST90018863	3	-0.275164	0.467281	0.555954	-0.229086	0.422036	0.58726	-9.92616	41.0708	0.849034	0.109386	0.660898
Gut microbiota abundance (class Deltaproteobacteria id.3087) || id:ebi-a-GCST90016915	Interstitial lung disease || id:ebi-a-GCST90018863	7	-0.109992	0.0741477	0.137965	-0.076582	0.196043	0.696064	-0.325541	0.417109	0.470432	0.0198762	0.598852
Gut microbiota abundance (class Erysipelotrichia id.2147) || id:ebi-a-GCST90016916	Interstitial lung disease || id:ebi-a-GCST90018863	8	0.107913	0.209286	0.606116	0.271143	0.23613	0.250853	-0.23941	1.04955	0.827137	0.0227034	0.746356
Gut microbiota abundance (class Gammaproteobacteria id.3303) || id:ebi-a-GCST90016917	Interstitial lung disease || id:ebi-a-GCST90018863	3	-0.347311	0.198479	0.0801424	-0.468377	0.330765	0.156763	-1.63297	2.04968	0.571731	0.0802914	0.640936
Gut microbiota abundance (class Lentisphaeria id.2250) || id:ebi-a-GCST90016918	Interstitial lung disease || id:ebi-a-GCST90018863	5	0.286431	0.142717	0.0447515	0.23839	0.175155	0.173507	0.929984	0.724773	0.289587	-0.0911553	0.431487
Gut microbiota abundance (class Methanobacteria id.119) || id:ebi-a-GCST90016920	Interstitial lung disease || id:ebi-a-GCST90018863	4	0.130479	0.139238	0.348709	0.194434	0.149288	0.192776	-0.318663	0.549686	0.620708	0.0796339	0.485896
Gut microbiota abundance (class Verrucomicrobiae id.4029) || id:ebi-a-GCST90016923	Interstitial lung disease || id:ebi-a-GCST90018863	9	-0.13038	0.110873	0.239619	-0.188124	0.175349	0.283334	0.0123948	0.487959	0.980444	-0.0116179	0.769365
Gut microbiota abundance (family Acidaminococcaceae id.2166) || id:ebi-a-GCST90016924	Interstitial lung disease || id:ebi-a-GCST90018863	4	-0.0491088	0.278928	0.860244	-0.149984	0.26691	0.574168	-0.177409	0.940577	0.867798	0.0116809	0.897109
Gut microbiota abundance (family Alcaligenaceae id.2875) || id:ebi-a-GCST90016926	Interstitial lung disease || id:ebi-a-GCST90018863	7	-0.108335	0.164762	0.510845	-0.159972	0.244094	0.51223	0.90632	0.976753	0.39605	-0.0672934	0.337608
Gut microbiota abundance (family Bacteroidaceae id.917) || id:ebi-a-GCST90016927	Interstitial lung disease || id:ebi-a-GCST90018863	5	0.16082	0.062455	0.0100246	0.128714	0.267835	0.630822	0.333936	1.25424	0.807301	-0.0118356	0.897223
Gut microbiota abundance (family Bifidobacteriaceae id.433) || id:ebi-a-GCST90016929	Interstitial lung disease || id:ebi-a-GCST90018863	8	-0.0305016	0.17913	0.864793	0.220434	0.200446	0.271454	0.760805	0.563742	0.225849	-0.062208	0.192289
Gut microbiota abundance (family Clostridiales vadin BB60 group id.11286) || id:ebi-a-GCST90016932	Interstitial lung disease || id:ebi-a-GCST90018863	10	-0.0529677	0.0937674	0.572153	-0.0183678	0.152195	0.90394	-0.249633	0.307086	0.43979	0.0208549	0.511248
Gut microbiota abundance (family Coriobacteriaceae id.811) || id:ebi-a-GCST90016933	Interstitial lung disease || id:ebi-a-GCST90018863	3	-0.275164	0.467281	0.555954	-0.229086	0.422036	0.58726	-9.92616	41.0708	0.849034	0.109386	0.660898
Gut microbiota abundance (family Defluviitaleaceae id.1924) || id:ebi-a-GCST90016934	Interstitial lung disease || id:ebi-a-GCST90018863	8	0.0136263	0.095594	0.886651	0.00914547	0.16145	0.954827	-0.312531	0.527414	0.575104	0.0387646	0.547493
Gut microbiota abundance (family Desulfovibrionaceae id.3169) || id:ebi-a-GCST90016935	Interstitial lung disease || id:ebi-a-GCST90018863	8	-0.107622	0.095613	0.260337	-0.0831839	0.196341	0.671806	-0.308048	0.379181	0.447586	0.0173372	0.585443
Gut microbiota abundance (family Enterobacteriaceae id.3469) || id:ebi-a-GCST90016936	Interstitial lung disease || id:ebi-a-GCST90018863	3	0.455676	0.0526497	4.93e-18	0.436729	0.310539	0.159617	0.447113	1.6227	0.828835	0.000570675	0.996596
Gut microbiota abundance (family Erysipelotrichaceae id.2149) || id:ebi-a-GCST90016937	Interstitial lung disease || id:ebi-a-GCST90018863	8	0.107913	0.209286	0.606116	0.271143	0.23613	0.250853	-0.23941	1.04955	0.827137	0.0227034	0.746356
Gut microbiota abundance (family Family XI id.1936) || id:ebi-a-GCST90016938	Interstitial lung disease || id:ebi-a-GCST90018863	6	0.0206078	0.116299	0.859355	0.139639	0.117928	0.236369	-1.28558	0.533281	0.0734993	0.209567	0.113073
Gut microbiota abundance (family Lachnospiraceae id.1987) || id:ebi-a-GCST90016940	Interstitial lung disease || id:ebi-a-GCST90018863	8	-0.389517	0.177352	0.0280711	-0.489032	0.255707	0.0558159	-0.301306	0.813038	0.723672	-0.00539521	0.914549
Gut microbiota abundance (family Lactobacillaceae id.1836) || id:ebi-a-GCST90016941	Interstitial lung disease || id:ebi-a-GCST90018863	4	0.102877	0.123178	0.403612	0.179104	0.186518	0.33693	0.431765	0.419807	0.411841	-0.0375066	0.491189
Gut microbiota abundance (family Methanobacteriaceae id.121) || id:ebi-a-GCST90016942	Interstitial lung disease || id:ebi-a-GCST90018863	4	0.130479	0.139238	0.348709	0.194434	0.149288	0.192776	-0.318663	0.549686	0.620708	0.0796339	0.485896
Gut microbiota abundance (family Oxalobacteraceae id.2966) || id:ebi-a-GCST90016943	Interstitial lung disease || id:ebi-a-GCST90018863	7	-0.0848258	0.122509	0.488684	-0.101944	0.141893	0.472474	-0.810876	0.668738	0.279464	0.0938944	0.31998
Gut microbiota abundance (family Peptococcaceae id.2024) || id:ebi-a-GCST90016945	Interstitial lung disease || id:ebi-a-GCST90018863	8	0.132271	0.154799	0.392845	-0.0999353	0.177112	0.572584	-0.152903	0.448111	0.744573	0.0287719	0.520699
Gut microbiota abundance (family Peptostreptococcaceae id.2042) || id:ebi-a-GCST90016946	Interstitial lung disease || id:ebi-a-GCST90018863	9	-0.070418	0.126211	0.576886	-0.0176431	0.175348	0.919854	-0.180963	0.293334	0.556814	0.0105634	0.683559
Gut microbiota abundance (family Porphyromonadaceae id.943) || id:ebi-a-GCST90016947	Interstitial lung disease || id:ebi-a-GCST90018863	4	-0.100248	0.272599	0.713062	-0.127463	0.317201	0.687803	-0.53263	1.67685	0.780856	0.0290721	0.817205
Gut microbiota abundance (family Prevotellaceae id.960) || id:ebi-a-GCST90016948	Interstitial lung disease || id:ebi-a-GCST90018863	9	0.0582488	0.108886	0.592683	0.0649454	0.179459	0.717431	-0.228233	0.351257	0.536578	0.0249178	0.405975
Gut microbiota abundance (family Rhodospirillaceae id.2717) || id:ebi-a-GCST90016949	Interstitial lung disease || id:ebi-a-GCST90018863	7	-0.156418	0.145887	0.283635	-0.0584453	0.170203	0.731307	-0.721723	1.02956	0.514573	0.0538058	0.602543
Gut microbiota abundance (family Rikenellaceae id.967) || id:ebi-a-GCST90016950	Interstitial lung disease || id:ebi-a-GCST90018863	11	-0.0917625	0.168973	0.587088	-0.177468	0.209394	0.396697	-0.498547	0.457773	0.304424	0.0317117	0.363671
Gut microbiota abundance (family Ruminococcaceae id.2050) || id:ebi-a-GCST90016951	Interstitial lung disease || id:ebi-a-GCST90018863	5	-0.137598	0.132509	0.299083	-0.144614	0.226376	0.52294	-0.623627	0.561603	0.347807	0.0732364	0.430463
Gut microbiota abundance (family Verrucomicrobiaceae id.4036) || id:ebi-a-GCST90016957	Interstitial lung disease || id:ebi-a-GCST90018863	9	-0.130391	0.110924	0.239796	-0.188115	0.175352	0.283369	0.0128532	0.487924	0.979719	-0.0116518	0.768608
Gut microbiota abundance (family Victivallaceae id.2255) || id:ebi-a-GCST90016958	Interstitial lung disease || id:ebi-a-GCST90018863	9	0.0483787	0.0665169	0.467034	0.000335093	0.096171	0.99722	0.706469	0.391319	0.113988	-0.100804	0.130348
Gut microbiota abundance (genus Adlercreutzia id.812) || id:ebi-a-GCST90016960	Interstitial lung disease || id:ebi-a-GCST90018863	4	-0.14015	0.133929	0.295354	-0.232258	0.204856	0.256893	-0.276943	0.689419	0.726761	0.0133165	0.85669
Gut microbiota abundance (genus Akkermansia id.4037) || id:ebi-a-GCST90016961	Interstitial lung disease || id:ebi-a-GCST90018863	9	-0.13052	0.110917	0.2393	-0.188363	0.175664	0.283588	0.0110448	0.487028	0.98254	-0.0115161	0.770785
Gut microbiota abundance (genus Alistipes id.968) || id:ebi-a-GCST90016962	Interstitial lung disease || id:ebi-a-GCST90018863	5	-0.225988	0.317404	0.476472	-0.105281	0.331148	0.750539	1.74817	2.02674	0.45182	-0.111455	0.3967
Gut microbiota abundance (genus Allisonella id.2174) || id:ebi-a-GCST90016963	Interstitial lung disease || id:ebi-a-GCST90018863	4	0.0997184	0.0784268	0.203557	0.093369	0.12143	0.441946	0.233775	0.732859	0.779968	-0.0192995	0.870482
Gut microbiota abundance (genus Alloprevotella id.961) || id:ebi-a-GCST90016964	Interstitial lung disease || id:ebi-a-GCST90018863	4	0.0997184	0.0784268	0.203557	0.093369	0.12143	0.441946	0.233775	0.732859	0.779968	-0.0192995	0.870482
Gut microbiota abundance (genus Anaerostipes id.1991) || id:ebi-a-GCST90016966	Interstitial lung disease || id:ebi-a-GCST90018863	10	-0.111638	0.141818	0.431169	-0.0778205	0.22963	0.734688	-0.922647	0.710958	0.230539	0.0523287	0.273652
Gut microbiota abundance (genus Bacteroides id.918) || id:ebi-a-GCST90016968	Interstitial lung disease || id:ebi-a-GCST90018863	5	0.16082	0.062455	0.0100246	0.128714	0.267835	0.630822	0.333936	1.25424	0.807301	-0.0118356	0.897223
Gut microbiota abundance (genus Barnesiella id.944) || id:ebi-a-GCST90016969	Interstitial lung disease || id:ebi-a-GCST90018863	10	0.173813	0.111352	0.118539	0.195501	0.193243	0.311689	0.647022	0.527893	0.255179	-0.035925	0.376639
Gut microbiota abundance (genus Bifidobacterium id.436) || id:ebi-a-GCST90016970	Interstitial lung disease || id:ebi-a-GCST90018863	8	0.0340641	0.15352	0.824402	0.178623	0.181322	0.324568	0.357445	0.388499	0.393026	-0.0303764	0.398737
Gut microbiota abundance (genus Bilophila id.3170) || id:ebi-a-GCST90016971	Interstitial lung disease || id:ebi-a-GCST90018863	6	0.0294811	0.201492	0.883674	-0.162646	0.221448	0.462666	0.49698	1.27417	0.716384	-0.0357018	0.728365
Gut microbiota abundance (genus Butyricimonas id.945) || id:ebi-a-GCST90016974	Interstitial lung disease || id:ebi-a-GCST90018863	8	-0.0319715	0.101707	0.753255	-0.0325319	0.193181	0.866268	-0.274108	0.519622	0.616766	0.0225342	0.643647
Gut microbiota abundance (genus Candidatus Soleaferrea id.11350) || id:ebi-a-GCST90016976	Interstitial lung disease || id:ebi-a-GCST90018863	4	0.200351	0.0627534	0.00140961	0.194182	0.194155	0.317245	0.322514	0.745143	0.707348	-0.0125344	0.881816
Gut microbiota abundance (genus Catenibacterium id.2153) || id:ebi-a-GCST90016977	Interstitial lung disease || id:ebi-a-GCST90018863	4	0.116945	0.179676	0.515133	0.230827	0.166389	0.16536	2.37191	2.98947	0.51071	-0.313127	0.528611
Gut microbiota abundance (genus Christensenellaceae R 7group id.11283) || id:ebi-a-GCST90016978	Interstitial lung disease || id:ebi-a-GCST90018863	3	-0.648669	0.201467	0.00128313	-0.468948	0.351951	0.182721	-1.10886	0.777666	0.389364	0.0374544	0.643263
Gut microbiota abundance (genus Clostridium sensustricto1 id.1873) || id:ebi-a-GCST90016980	Interstitial lung disease || id:ebi-a-GCST90018863	6	-0.124572	0.183232	0.496593	-0.0346042	0.23154	0.881196	0.355014	0.397956	0.422759	-0.0499843	0.253151
Gut microbiota abundance (genus Collinsella id.815) || id:ebi-a-GCST90016981	Interstitial lung disease || id:ebi-a-GCST90018863	3	0.11875	0.345935	0.731394	0.428369	0.361062	0.235459	-2.23571	4.8234	0.723686	0.20664	0.709859
Gut microbiota abundance (genus Coprobacter id.949) || id:ebi-a-GCST90016982	Interstitial lung disease || id:ebi-a-GCST90018863	5	-0.0181372	0.170818	0.915441	-0.187783	0.179995	0.296824	0.697153	0.417432	0.193493	-0.0878926	0.167513
Gut microbiota abundance (genus Coprococcus1 id.11301) || id:ebi-a-GCST90016983	Interstitial lung disease || id:ebi-a-GCST90018863	7	-0.186463	0.10337	0.0712575	-0.188401	0.223089	0.398384	0.0149097	0.604318	0.981271	-0.0147453	0.74107
Gut microbiota abundance (genus Coprococcus3 id.11303) || id:ebi-a-GCST90016985	Interstitial lung disease || id:ebi-a-GCST90018863	5	-0.238544	0.266865	0.37139	-0.251851	0.297395	0.397075	-0.0808448	1.05077	0.943516	-0.010743	0.885273
Gut microbiota abundance (genus Defluviitaleaceae UCG011 id.11287) || id:ebi-a-GCST90016986	Interstitial lung disease || id:ebi-a-GCST90018863	8	0.136775	0.118482	0.248339	0.0803535	0.167824	0.632084	-0.516931	0.441868	0.286414	0.0712056	0.173965
Gut microbiota abundance (genus Dorea id.1997) || id:ebi-a-GCST90016989	Interstitial lung disease || id:ebi-a-GCST90018863	3	-0.100658	0.392515	0.797608	0.212768	0.411994	0.60555	-1.77088	1.04328	0.33893	0.184982	0.216544
Gut microbiota abundance (genus Eggerthella id.819) || id:ebi-a-GCST90016990	Interstitial lung disease || id:ebi-a-GCST90018863	5	0.0496727	0.180224	0.782843	0.0350215	0.177986	0.844011	1.15655	0.604548	0.151665	-0.131673	0.156267
Gut microbiota abundance (genus Eisenbergiella id.11304) || id:ebi-a-GCST90016991	Interstitial lung disease || id:ebi-a-GCST90018863	5	0.242979	0.0491077	7.5e-07	0.209683	0.151353	0.165934	0.137567	0.993412	0.898635	0.011112	0.921599
Gut microbiota abundance (genus Enterorhabdus id.820) || id:ebi-a-GCST90016992	Interstitial lung disease || id:ebi-a-GCST90018863	3	-0.0570744	0.035024	0.10319	-0.0487868	0.170746	0.775088	-0.150384	0.353958	0.744235	0.0165473	0.81921
Gut microbiota abundance (genus Erysipelatoclostridium id.11381) || id:ebi-a-GCST90016993	Interstitial lung disease || id:ebi-a-GCST90018863	8	0.332895	0.195155	0.0880456	0.127475	0.190048	0.502379	-0.33498	1.0001	0.749064	0.0538495	0.520672
Gut microbiota abundance (genus Escherichia Shigella id.3504) || id:ebi-a-GCST90016995	Interstitial lung disease || id:ebi-a-GCST90018863	4	0.00615257	0.172827	0.971602	0.000108376	0.274365	0.999685	-0.395767	0.641105	0.599942	0.0321935	0.57259
Gut microbiota abundance (genus Eubacterium brachy group id.11296) || id:ebi-a-GCST90016996	Interstitial lung disease || id:ebi-a-GCST90018863	4	0.0255472	0.156237	0.870112	-0.0764446	0.167666	0.648437	0.302041	0.697033	0.707038	-0.0365576	0.72079
Gut microbiota abundance (genus Eubacterium fissicatena group id.14373) || id:ebi-a-GCST90016999	Interstitial lung disease || id:ebi-a-GCST90018863	5	-0.194262	0.166936	0.244549	-0.251474	0.156678	0.108485	-0.838319	0.884873	0.413334	0.0884363	0.51143
Gut microbiota abundance (genus Eubacterium hallii group id.11338) || id:ebi-a-GCST90017000	Interstitial lung disease || id:ebi-a-GCST90018863	8	0.0589898	0.134854	0.661795	0.0323443	0.186982	0.862666	-0.0915595	0.258292	0.735105	0.0163555	0.513709
Gut microbiota abundance (genus Eubacterium oxidoreducens group id.11339) || id:ebi-a-GCST90017002	Interstitial lung disease || id:ebi-a-GCST90018863	4	-0.0911263	0.0634257	0.150791	-0.125164	0.153938	0.416171	-0.294115	0.41791	0.554474	0.0253002	0.660164
Gut microbiota abundance (genus Eubacterium rectale group id.14374) || id:ebi-a-GCST90017003	Interstitial lung disease || id:ebi-a-GCST90018863	4	-0.0720453	0.239354	0.763416	-0.0840598	0.294233	0.775115	-1.53172	1.08575	0.293761	0.0875117	0.301866
Gut microbiota abundance (genus Eubacterium ruminantium group id.11340) || id:ebi-a-GCST90017004	Interstitial lung disease || id:ebi-a-GCST90018863	10	0.0158226	0.109875	0.885496	-0.0514573	0.136335	0.705851	-0.154232	0.377269	0.693403	0.019281	0.648679
Gut microbiota abundance (genus Eubacterium xylanophilum group id.14375) || id:ebi-a-GCST90017006	Interstitial lung disease || id:ebi-a-GCST90018863	7	0.207942	0.133024	0.118008	0.307966	0.211778	0.145893	0.509162	0.532757	0.383109	-0.0252639	0.578562
Gut microbiota abundance (genus Gordonibacter id.821) || id:ebi-a-GCST90017012	Interstitial lung disease || id:ebi-a-GCST90018863	3	0.0293243	0.0948656	0.757234	0.0989729	0.154985	0.523086	-0.284748	0.793595	0.780685	0.0486946	0.756982
Gut microbiota abundance (genus Haemophilus id.3698) || id:ebi-a-GCST90017013	Interstitial lung disease || id:ebi-a-GCST90018863	9	-0.0371187	0.0961433	0.699439	0.0290028	0.147787	0.844417	-0.203067	0.245331	0.435132	0.0212163	0.477342
Gut microbiota abundance (genus Holdemanella id.11393) || id:ebi-a-GCST90017014	Interstitial lung disease || id:ebi-a-GCST90018863	6	0.0706039	0.127829	0.580722	0.113879	0.167745	0.497213	0.357393	0.39414	0.415815	-0.0306242	0.482558
Gut microbiota abundance (genus Holdemania id.2157) || id:ebi-a-GCST90017015	Interstitial lung disease || id:ebi-a-GCST90018863	6	-0.0271242	0.132433	0.837717	-0.212136	0.203657	0.297581	-0.88912	0.713179	0.280527	0.0906998	0.283157
Gut microbiota abundance (genus Howardella id.2000) || id:ebi-a-GCST90017016	Interstitial lung disease || id:ebi-a-GCST90018863	7	0.102743	0.123876	0.406876	0.109835	0.123306	0.373064	0.219858	0.48434	0.668901	-0.0179812	0.811249
Gut microbiota abundance (genus Hungatella id.11306) || id:ebi-a-GCST90017017	Interstitial lung disease || id:ebi-a-GCST90018863	7	0.102743	0.123876	0.406876	0.109835	0.123306	0.373064	0.219858	0.48434	0.668901	-0.0179812	0.811249
Gut microbiota abundance (genus Intestinibacter id.11345) || id:ebi-a-GCST90017018	Interstitial lung disease || id:ebi-a-GCST90018863	7	0.0392842	0.120675	0.744775	0.0864864	0.196426	0.659719	0.60127	0.547338	0.322032	-0.0519821	0.334044
Gut microbiota abundance (genus Intestinimonas id.2062) || id:ebi-a-GCST90017019	Interstitial lung disease || id:ebi-a-GCST90018863	12	0.205181	0.118939	0.0845107	0.0807107	0.14703	0.583046	0.165866	0.324221	0.620049	0.00394371	0.898102
Gut microbiota abundance (genus Lachnospiraceae FCS020 group id.11314) || id:ebi-a-GCST90017021	Interstitial lung disease || id:ebi-a-GCST90018863	8	0.118311	0.0797015	0.137696	0.056354	0.170748	0.741369	0.139441	0.2722	0.626765	-0.00205614	0.932686
Gut microbiota abundance (genus Lachnospiraceae ND3007 group id.11317) || id:ebi-a-GCST90017023	Interstitial lung disease || id:ebi-a-GCST90018863	8	0.118311	0.0797015	0.137696	0.056354	0.170748	0.741369	0.139441	0.2722	0.626765	-0.00205614	0.932686
Gut microbiota abundance (genus Lachnospiraceae UCG004 id.11324) || id:ebi-a-GCST90017026	Interstitial lung disease || id:ebi-a-GCST90018863	7	0.0679407	0.141413	0.630913	-0.0077354	0.2226	0.972279	-0.560403	1.08923	0.628834	0.0386788	0.58441
Gut microbiota abundance (genus Lachnospiraceae UCG010 id.11330) || id:ebi-a-GCST90017028	Interstitial lung disease || id:ebi-a-GCST90018863	5	0.0940198	0.181221	0.603892	0.218377	0.255889	0.393435	-0.996567	0.739925	0.270738	0.0931442	0.224203
Gut microbiota abundance (genus Lactobacillus id.1837) || id:ebi-a-GCST90017030	Interstitial lung disease || id:ebi-a-GCST90018863	7	0.0638991	0.0859358	0.457138	0.118376	0.1453	0.415241	0.392826	0.356222	0.32036	-0.0373859	0.37389
Gut microbiota abundance (genus Lactococcus id.1851) || id:ebi-a-GCST90017031	Interstitial lung disease || id:ebi-a-GCST90018863	6	0.114671	0.0743166	0.122831	0.119151	0.117803	0.311806	0.060519	0.476304	0.905024	0.00730607	0.913226
Gut microbiota abundance (genus Marvinbryantia id.2005) || id:ebi-a-GCST90017032	Interstitial lung disease || id:ebi-a-GCST90018863	6	-0.126963	0.140705	0.366881	-0.0177623	0.219638	0.935545	0.0184719	0.689768	0.979918	-0.0123258	0.83842
Gut microbiota abundance (genus Methanobrevibacter id.123) || id:ebi-a-GCST90017033	Interstitial lung disease || id:ebi-a-GCST90018863	3	0.220082	0.133564	0.0994025	0.289821	0.161745	0.0731583	-0.0648468	0.512382	0.919856	0.0494643	0.662301
Gut microbiota abundance (genus Odoribacter id.952) || id:ebi-a-GCST90017034	Interstitial lung disease || id:ebi-a-GCST90018863	3	0.380519	0.083395	5.05e-06	0.41991	0.342	0.219519	0.325679	0.923955	0.784259	0.00426742	0.96018
Gut microbiota abundance (genus Olsenella id.822) || id:ebi-a-GCST90017035	Interstitial lung disease || id:ebi-a-GCST90018863	7	0.0777437	0.0982737	0.42889	0.0710483	0.130005	0.584719	0.526114	0.319901	0.160969	-0.06764	0.200857
Gut microbiota abundance (genus Oscillibacter id.2063) || id:ebi-a-GCST90017036	Interstitial lung disease || id:ebi-a-GCST90018863	12	-0.140973	0.0963326	0.143359	-0.158956	0.143135	0.26677	0.0777146	0.404451	0.851472	-0.0206541	0.588286
Gut microbiota abundance (genus Oscillospira id.2064) || id:ebi-a-GCST90017037	Interstitial lung disease || id:ebi-a-GCST90018863	3	0.0583046	0.282315	0.836382	0.0975166	0.323361	0.762978	-1.17385	1.52694	0.58276	0.131039	0.561279
Gut microbiota abundance (genus Oxalobacter id.2978) || id:ebi-a-GCST90017038	Interstitial lung disease || id:ebi-a-GCST90018863	8	-0.138219	0.121871	0.256737	-0.180147	0.133314	0.176601	-0.723793	0.616974	0.285201	0.0857202	0.370262
Gut microbiota abundance (genus Parabacteroides id.954) || id:ebi-a-GCST90017039	Interstitial lung disease || id:ebi-a-GCST90018863	3	-0.00748385	0.423975	0.985917	-0.185222	0.380582	0.626483	-3.3569	2.19813	0.36908	0.265434	0.366483
Gut microbiota abundance (genus Paraprevotella id.962) || id:ebi-a-GCST90017040	Interstitial lung disease || id:ebi-a-GCST90018863	9	-0.0507935	0.0852798	0.551435	-0.0133022	0.130894	0.919053	-0.101364	0.36554	0.78956	0.00611217	0.889696
Gut microbiota abundance (genus Parasutterella id.2892) || id:ebi-a-GCST90017041	Interstitial lung disease || id:ebi-a-GCST90018863	11	-0.0555119	0.130092	0.669587	-0.0317796	0.173801	0.854915	0.333977	0.506839	0.526432	-0.031189	0.446424
Gut microbiota abundance (genus Peptococcus id.2037) || id:ebi-a-GCST90017042	Interstitial lung disease || id:ebi-a-GCST90018863	8	0.0253944	0.0766467	0.740404	0.0230009	0.12166	0.850047	0.614417	0.347353	0.127326	-0.0768065	0.127738
Gut microbiota abundance (genus Phascolarctobacterium id.2168) || id:ebi-a-GCST90017043	Interstitial lung disease || id:ebi-a-GCST90018863	6	0.0947539	0.224913	0.673542	0.0736621	0.231381	0.750213	1.30897	0.982401	0.253562	-0.108042	0.274247
Gut microbiota abundance (genus Rikenellaceae RC9 gut group id.11191) || id:ebi-a-GCST90017046	Interstitial lung disease || id:ebi-a-GCST90018863	6	0.165096	0.107204	0.123556	0.285985	0.119662	0.0168513	0.351546	0.72356	0.652483	-0.0266092	0.806812
Gut microbiota abundance (genus Ruminiclostridium5 id.11355) || id:ebi-a-GCST90017049	Interstitial lung disease || id:ebi-a-GCST90018863	6	0.079895	0.187024	0.669241	0.0232761	0.235734	0.921346	-0.00187474	0.847966	0.998342	0.00612668	0.925532
Gut microbiota abundance (genus Ruminiclostridium9 id.11357) || id:ebi-a-GCST90017051	Interstitial lung disease || id:ebi-a-GCST90018863	5	-0.167491	0.0625861	0.00744698	-0.184756	0.264256	0.484455	0.13784	1.01102	0.900189	-0.0224148	0.777233
Gut microbiota abundance (genus Ruminococcaceae NK4A214 group id.11358) || id:ebi-a-GCST90017052	Interstitial lung disease || id:ebi-a-GCST90018863	9	-0.0278984	0.180418	0.877112	0.0560749	0.211704	0.791106	0.253969	0.647751	0.706664	-0.0223954	0.662757
Gut microbiota abundance (genus Ruminococcaceae UCG002 id.11360) || id:ebi-a-GCST90017053	Interstitial lung disease || id:ebi-a-GCST90018863	10	0.303586	0.134556	0.0240576	0.230763	0.200499	0.249754	0.00829868	0.414721	0.984525	0.0231287	0.469617
Gut microbiota abundance (genus Ruminococcaceae UCG003 id.11361) || id:ebi-a-GCST90017054	Interstitial lung disease || id:ebi-a-GCST90018863	10	0.167445	0.158698	0.291371	0.101757	0.189338	0.590968	-0.14158	0.503391	0.785655	0.0253499	0.534314
Gut microbiota abundance (genus Ruminococcaceae UCG005 id.11363) || id:ebi-a-GCST90017056	Interstitial lung disease || id:ebi-a-GCST90018863	9	-0.165082	0.0939065	0.0787572	-0.0386095	0.184841	0.834542	-0.127324	0.395028	0.756627	-0.00307246	0.921265
Gut microbiota abundance (genus Ruminococcaceae UCG009 id.11366) || id:ebi-a-GCST90017057	Interstitial lung disease || id:ebi-a-GCST90018863	6	-0.0885407	0.185554	0.633242	-0.117848	0.17665	0.504689	-0.326139	1.19299	0.798097	0.0219748	0.84962
Gut microbiota abundance (genus Ruminococcaceae UCG010 id.11367) || id:ebi-a-GCST90017058	Interstitial lung disease || id:ebi-a-GCST90018863	4	-0.19555	0.0404968	1.37e-06	-0.220068	0.25034	0.379359	-0.572333	3.96977	0.89858	0.0229005	0.932934
Gut microbiota abundance (genus Ruminococcaceae UCG014 id.11371) || id:ebi-a-GCST90017061	Interstitial lung disease || id:ebi-a-GCST90018863	6	0.217123	0.186144	0.243444	0.191894	0.217823	0.378338	0.223013	0.491005	0.673241	-0.000571646	0.990066
Gut microbiota abundance (genus Ruminococcus gauvreauii group id.11342) || id:ebi-a-GCST90017064	Interstitial lung disease || id:ebi-a-GCST90018863	7	0.0913801	0.13555	0.50022	0.105668	0.214131	0.621676	-0.758333	0.744167	0.354933	0.0604816	0.294025
Gut microbiota abundance (genus Ruminococcus gnavus group id.14376) || id:ebi-a-GCST90017065	Interstitial lung disease || id:ebi-a-GCST90018863	7	-0.0648044	0.149285	0.664216	-0.046995	0.161056	0.770445	0.114269	0.803968	0.892526	-0.019387	0.829088
Gut microbiota abundance (genus Ruminococcus torques group id.14377) || id:ebi-a-GCST90017066	Interstitial lung disease || id:ebi-a-GCST90018863	5	0.102201	0.242101	0.67292	0.209013	0.250443	0.403958	0.712981	0.520893	0.264557	-0.0590903	0.284958
Gut microbiota abundance (genus Ruminococcus1 id.11373) || id:ebi-a-GCST90017062	Interstitial lung disease || id:ebi-a-GCST90018863	5	-0.0258163	0.295687	0.930425	0.155367	0.323307	0.630832	0.555027	1.44337	0.726221	-0.0385492	0.707011
Gut microbiota abundance (genus Ruminococcus2 id.11374) || id:ebi-a-GCST90017063	Interstitial lung disease || id:ebi-a-GCST90018863	7	0.404589	0.183996	0.0278849	0.358876	0.198744	0.0709627	0.56262	0.404845	0.223316	-0.0178715	0.673389
Gut microbiota abundance (genus Slackia id.825) || id:ebi-a-GCST90017069	Interstitial lung disease || id:ebi-a-GCST90018863	4	-0.0693765	0.168859	0.681179	-0.18248	0.178341	0.306207	-0.206819	1.71721	0.915144	0.0134717	0.943083
Gut microbiota abundance (genus Subdoligranulum id.2070) || id:ebi-a-GCST90017071	Interstitial lung disease || id:ebi-a-GCST90018863	7	-0.0284044	0.155633	0.855183	0.105994	0.229059	0.643554	-0.39252	0.436366	0.409604	0.0307031	0.402437
Gut microbiota abundance (genus Sutterella id.2896) || id:ebi-a-GCST90017072	Interstitial lung disease || id:ebi-a-GCST90018863	4	-0.294876	0.108431	0.00653817	-0.288228	0.246851	0.242961	-0.576547	0.738582	0.516753	0.0211629	0.728935
Gut microbiota abundance (genus Turicibacter id.2162) || id:ebi-a-GCST90017074	Interstitial lung disease || id:ebi-a-GCST90018863	6	0.220987	0.162868	0.17483	0.31874	0.199334	0.109815	0.152324	1.09284	0.895883	0.00803516	0.952251
Gut microbiota abundance (order Bacillales id.1674) || id:ebi-a-GCST90017091	Interstitial lung disease || id:ebi-a-GCST90018863	4	0.194799	0.0841572	0.0206289	0.246171	0.149726	0.100146	0.506435	0.383996	0.31798	-0.0518208	0.484211
Gut microbiota abundance (order Bacteroidales id.913) || id:ebi-a-GCST90017092	Interstitial lung disease || id:ebi-a-GCST90018863	6	0.139962	0.193695	0.469931	0.210672	0.225787	0.350789	-0.527114	0.374377	0.231903	0.0641505	0.115305
Gut microbiota abundance (order Bifidobacteriales id.432) || id:ebi-a-GCST90017093	Interstitial lung disease || id:ebi-a-GCST90018863	8	-0.0305016	0.17913	0.864793	0.220434	0.200446	0.271454	0.760805	0.563742	0.225849	-0.062208	0.192289
Gut microbiota abundance (order Burkholderiales id.2874) || id:ebi-a-GCST90017094	Interstitial lung disease || id:ebi-a-GCST90018863	8	-0.0583551	0.147148	0.691681	-0.0100552	0.234519	0.9658	0.356224	0.698254	0.628155	-0.0271734	0.560917
Gut microbiota abundance (order Clostridiales id.1863) || id:ebi-a-GCST90017095	Interstitial lung disease || id:ebi-a-GCST90018863	8	-0.00961221	0.215485	0.96442	-0.193931	0.203816	0.341352	-0.818873	0.41306	0.0947009	0.0664043	0.073915
Gut microbiota abundance (order Coriobacteriales id.810) || id:ebi-a-GCST90017096	Interstitial lung disease || id:ebi-a-GCST90018863	3	-0.275164	0.467281	0.555954	-0.229086	0.422036	0.58726	-9.92616	41.0708	0.849034	0.109386	0.660898
Gut microbiota abundance (order Desulfovibrionales id.3156) || id:ebi-a-GCST90017097	Interstitial lung disease || id:ebi-a-GCST90018863	8	-0.106521	0.0960725	0.267533	-0.0818356	0.197192	0.678138	-0.303975	0.382855	0.457455	0.0170145	0.594831
Gut microbiota abundance (order Enterobacteriales id.3468) || id:ebi-a-GCST90017098	Interstitial lung disease || id:ebi-a-GCST90018863	3	0.455676	0.0526497	4.93e-18	0.436729	0.310539	0.159617	0.447113	1.6227	0.828835	0.000570675	0.996596
Gut microbiota abundance (order Erysipelotrichales id.2148) || id:ebi-a-GCST90017099	Interstitial lung disease || id:ebi-a-GCST90018863	8	0.107913	0.209286	0.606116	0.271143	0.23613	0.250853	-0.23941	1.04955	0.827137	0.0227034	0.746356
Gut microbiota abundance (order Gastranaerophilales id.1591) || id:ebi-a-GCST90017100	Interstitial lung disease || id:ebi-a-GCST90018863	4	-0.019587	0.148069	0.894761	-0.01753	0.177945	0.921524	-0.0270844	0.594799	0.967818	0.000904386	0.990642
Gut microbiota abundance (order Methanobacteriales id.120) || id:ebi-a-GCST90017102	Interstitial lung disease || id:ebi-a-GCST90018863	4	0.130479	0.139238	0.348709	0.194434	0.149288	0.192776	-0.318663	0.549686	0.620708	0.0796339	0.485896
Gut microbiota abundance (order Mollicutes RF9 id.11579) || id:ebi-a-GCST90017103	Interstitial lung disease || id:ebi-a-GCST90018863	3	-0.0796826	0.126238	0.527905	-0.15848	0.238068	0.505608	0.195892	0.447799	0.737475	-0.0322349	0.614985
Gut microbiota abundance (order NB1n id.3953) || id:ebi-a-GCST90017104	Interstitial lung disease || id:ebi-a-GCST90018863	9	0.0947606	0.0436379	0.029892	0.125193	0.100237	0.211677	0.127417	0.300379	0.68416	-0.00425252	0.913066
Gut microbiota abundance (order Rhodospirillales id.2667) || id:ebi-a-GCST90017106	Interstitial lung disease || id:ebi-a-GCST90018863	9	-0.00541367	0.123687	0.965088	0.104319	0.156119	0.504002	-0.0450139	0.796132	0.956491	0.00390773	0.96118
Gut microbiota abundance (order Verrucomicrobiales id.4030) || id:ebi-a-GCST90017108	Interstitial lung disease || id:ebi-a-GCST90018863	9	-0.13038	0.110873	0.239619	-0.188124	0.175349	0.283334	0.0123948	0.487959	0.980444	-0.0116179	0.769365
Gut microbiota abundance (order Victivallales id.2254) || id:ebi-a-GCST90017109	Interstitial lung disease || id:ebi-a-GCST90018863	5	0.286431	0.142717	0.0447515	0.23839	0.175155	0.173507	0.929984	0.724773	0.289587	-0.0911553	0.431487
Gut microbiota abundance (phylum Actinobacteria id.400) || id:ebi-a-GCST90017110	Interstitial lung disease || id:ebi-a-GCST90018863	9	-0.0540619	0.194611	0.781171	0.0800337	0.233186	0.731435	1.16628	0.938489	0.253982	-0.0722602	0.226269
Gut microbiota abundance (phylum Bacteroidetes id.905) || id:ebi-a-GCST90017111	Interstitial lung disease || id:ebi-a-GCST90018863	6	0.0909134	0.153042	0.552485	0.207306	0.227634	0.362454	-0.322539	0.375283	0.438547	0.0437706	0.283223
Gut microbiota abundance (phylum Euryarchaeota id.55) || id:ebi-a-GCST90017113	Interstitial lung disease || id:ebi-a-GCST90018863	5	0.238995	0.0661791	0.000304625	0.300436	0.122629	0.0142868	0.284338	0.392879	0.52156	-0.00715563	0.912671
Gut microbiota abundance (phylum Firmicutes id.1672) || id:ebi-a-GCST90017114	Interstitial lung disease || id:ebi-a-GCST90018863	6	0.0324257	0.304136	0.915094	-0.0751661	0.293334	0.79776	0.77033	1.46348	0.626468	-0.0449945	0.632126
Gut microbiota abundance (phylum Lentisphaerae id.2238) || id:ebi-a-GCST90017115	Interstitial lung disease || id:ebi-a-GCST90018863	4	0.307691	0.164943	0.0621204	0.245345	0.163365	0.133145	1.37724	0.58909	0.144364	-0.141146	0.203156
Gut microbiota abundance (phylum Proteobacteria id.2375) || id:ebi-a-GCST90017116	Interstitial lung disease || id:ebi-a-GCST90018863	4	-0.37656	0.414856	0.364043	-0.656712	0.363345	0.0706991	-2.2109	0.763213	0.101369	0.136149	0.124048
Gut microbiota abundance (phylum Verrucomicrobia id.3982) || id:ebi-a-GCST90017118	Interstitial lung disease || id:ebi-a-GCST90018863	8	-0.137323	0.112328	0.22151	-0.11498	0.188282	0.541411	0.0594077	0.437174	0.896353	-0.0179801	0.648949
Gut microbiota abundance (unknown family id.1000001214) || id:ebi-a-GCST90016953	Interstitial lung disease || id:ebi-a-GCST90018863	4	-0.019587	0.148069	0.894761	-0.01753	0.177945	0.921524	-0.0270844	0.594799	0.967818	0.000904386	0.990642
Gut microbiota abundance (unknown family id.1000005471) || id:ebi-a-GCST90016954	Interstitial lung disease || id:ebi-a-GCST90018863	3	-0.0796826	0.126238	0.527905	-0.15848	0.238068	0.505608	0.195892	0.447799	0.737475	-0.0322349	0.614985
Gut microbiota abundance (unknown family id.1000006161) || id:ebi-a-GCST90016955	Interstitial lung disease || id:ebi-a-GCST90018863	9	0.0947606	0.0436379	0.029892	0.125193	0.100237	0.211677	0.127417	0.300379	0.68416	-0.00425252	0.913066
Gut microbiota abundance (unknown genus id.1000000073) || id:ebi-a-GCST90017076	Interstitial lung disease || id:ebi-a-GCST90018863	10	-0.0529677	0.0937674	0.572153	-0.0183678	0.152195	0.90394	-0.249633	0.307086	0.43979	0.0208549	0.511248
Gut microbiota abundance (unknown genus id.1000001215) || id:ebi-a-GCST90017077	Interstitial lung disease || id:ebi-a-GCST90018863	4	-0.019587	0.148069	0.894761	-0.01753	0.177945	0.921524	-0.0270844	0.594799	0.967818	0.000904386	0.990642
Gut microbiota abundance (unknown genus id.1000005472) || id:ebi-a-GCST90017078	Interstitial lung disease || id:ebi-a-GCST90018863	3	-0.0796826	0.126238	0.527905	-0.15848	0.238068	0.505608	0.195892	0.447799	0.737475	-0.0322349	0.614985
Gut microbiota abundance (unknown genus id.1000006162) || id:ebi-a-GCST90017080	Interstitial lung disease || id:ebi-a-GCST90018863	9	0.0947606	0.0436379	0.029892	0.125193	0.100237	0.211677	0.127417	0.300379	0.68416	-0.00425252	0.913066
Gut microbiota abundance (unknown genus id.1868) || id:ebi-a-GCST90017081	Interstitial lung disease || id:ebi-a-GCST90018863	8	0.0746264	0.0929904	0.422254	-0.00010362	0.180316	0.999541	0.684959	0.459274	0.186454	-0.0547099	0.212191
Gut microbiota abundance (unknown genus id.2001) || id:ebi-a-GCST90017082	Interstitial lung disease || id:ebi-a-GCST90018863	4	0.000495221	0.242017	0.998367	-0.0179315	0.272847	0.947601	-2.42489	1.46212	0.239082	0.21187	0.2354
Gut microbiota abundance (unknown genus id.2041) || id:ebi-a-GCST90017083	Interstitial lung disease || id:ebi-a-GCST90018863	6	-0.169091	0.130918	0.196503	-0.225921	0.180636	0.211045	-0.258118	0.433659	0.583742	0.0100062	0.838152
Gut microbiota abundance (unknown genus id.2071) || id:ebi-a-GCST90017084	Interstitial lung disease || id:ebi-a-GCST90018863	9	0.24547	0.120444	0.0415463	0.0988817	0.185255	0.593507	0.981027	0.82892	0.27524	-0.0628638	0.398302
Gut microbiota abundance (unknown genus id.2755) || id:ebi-a-GCST90017085	Interstitial lung disease || id:ebi-a-GCST90018863	5	-0.0270146	0.120284	0.822297	0.0860824	0.190882	0.652009	-0.518125	1.0039	0.641408	0.0478745	0.654892
Gut microbiota abundance (unknown genus id.826) || id:ebi-a-GCST90017086	Interstitial lung disease || id:ebi-a-GCST90018863	8	0.0722011	0.124875	0.563138	0.162155	0.200379	0.418378	-0.204408	0.378863	0.608945	0.0275163	0.455772

## Sheet: Interstitial lung diseaseP<0.05
id.exposure	outcome	nsnp	R2	b_Inverse.variance.weighted..multiplicative.random.effects.	se_Inverse.variance.weighted..multiplicative.random.effects.	pval_Inverse.variance.weighted	FDR-pval	b_Weighted.median	se_Weighted.median	pval_Weighted.median	b_MR.Egger	se_MR.Egger	pval_MR.Egger	Q_MR.Egger	Q_df_MR.Egger	I2-MR.Egger	Q_pval_MR.Egger	Q_Inverse.variance.weighted	Q_df_Inverse.variance.weighted	I2-IVW	Q_pval_Inverse.variance.weighted	egger_intercept	pval for pleiotropy	MR-PRESSO GLOBAL TEST
Gut microbiota abundance (class Lentisphaeria id.2250) || id:ebi-a-GCST90016918	Interstitial lung disease || id:ebi-a-GCST90018863	5	0.00774905	0.286431	0.142717	0.0447515	0.305124	0.23839	0.175155	0.173507	0.929984	0.724773	0.289587	4.11759	3	0.271418	0.249043	5.24551	4	0.237443	0.263021	-0.0911553	0.431487	0.315
Gut microbiota abundance (family Bacteroidaceae id.917) || id:ebi-a-GCST90016927	Interstitial lung disease || id:ebi-a-GCST90018863	5	0.00836476	0.16082	0.062455	0.0100246	0.125307	0.128714	0.267835	0.630822	0.333936	1.25424	0.807301	0.272872	3	0	0.965047	0.292591	4	0	0.990287	-0.0118356	0.897223	0.992
Gut microbiota abundance (family Enterobacteriaceae id.3469) || id:ebi-a-GCST90016936	Interstitial lung disease || id:ebi-a-GCST90018863	3	0.00473675	0.455676	0.0526497	4.93e-18	3.6975e-16	0.436729	0.310539	0.159617	0.447113	1.6227	0.828835	0.0808862	1	0	0.7761	0.0809148	2	0	0.96035	0.000570675	0.996596	0.915
Gut microbiota abundance (family Lachnospiraceae id.1987) || id:ebi-a-GCST90016940	Interstitial lung disease || id:ebi-a-GCST90018863	8	0.0126274	-0.389517	0.177352	0.0280711	0.235989	-0.489032	0.255707	0.0558159	-0.301306	0.813038	0.723672	5.53846	6	0	0.476821	5.55098	7	0	0.593042	-0.00539521	0.914549	0.619
Gut microbiota abundance (unknown family id.1000006161) || id:ebi-a-GCST90016955	Interstitial lung disease || id:ebi-a-GCST90018863	9	0.0146568	0.0947606	0.0436379	0.029892	0.235989	0.125193	0.100237	0.211677	0.127417	0.300379	0.68416	2.1722	7	0	0.949698	2.18501	8	0	0.974808	-0.00425252	0.913066	0.969
Gut microbiota abundance (genus Bacteroides id.918) || id:ebi-a-GCST90016968	Interstitial lung disease || id:ebi-a-GCST90018863	5	0.00836476	0.16082	0.062455	0.0100246	0.125307	0.128714	0.267835	0.630822	0.333936	1.25424	0.807301	0.272872	3	0	0.965047	0.292591	4	0	0.990287	-0.0118356	0.897223	0.992
Gut microbiota abundance (genus Candidatus Soleaferrea id.11350) || id:ebi-a-GCST90016976	Interstitial lung disease || id:ebi-a-GCST90018863	4	0.00680532	0.200351	0.0627534	0.00140961	0.0264302	0.194182	0.194155	0.317245	0.322514	0.745143	0.707348	0.38669	2	0	0.824198	0.41502	3	0	0.937122	-0.0125344	0.881816	0.935
Gut microbiota abundance (genus Christensenellaceae R 7group id.11283) || id:ebi-a-GCST90016978	Interstitial lung disease || id:ebi-a-GCST90018863	3	0.00428726	-0.648669	0.201467	0.00128313	0.0264302	-0.468948	0.351951	0.182721	-1.10886	0.777666	0.389364	0.820698	1	0	0.364976	1.21439	2	0	0.544876	0.0374544	0.643263	0.198
Gut microbiota abundance (genus Eisenbergiella id.11304) || id:ebi-a-GCST90016991	Interstitial lung disease || id:ebi-a-GCST90018863	5	0.00763896	0.242979	0.0491077	7.5e-07	3.75e-05	0.209683	0.151353	0.165934	0.137567	0.993412	0.898635	0.634158	3	0	0.88857	0.645591	4	0	0.957865	0.011112	0.921599	0.961
Gut microbiota abundance (genus Odoribacter id.952) || id:ebi-a-GCST90017034	Interstitial lung disease || id:ebi-a-GCST90018863	3	0.00462281	0.380519	0.083395	5.05e-06	0.0001515	0.41991	0.342	0.219519	0.325679	0.923955	0.784259	0.155933	1	0	0.692929	0.159856	2	0	0.923183	0.00426742	0.96018	0.616
Gut microbiota abundance (genus Ruminiclostridium9 id.11357) || id:ebi-a-GCST90017051	Interstitial lung disease || id:ebi-a-GCST90018863	5	0.00759497	-0.167491	0.0625861	0.00744698	0.111705	-0.184756	0.264256	0.484455	0.13784	1.01102	0.900189	0.226956	3	0	0.973125	0.32271	4	0	0.988301	-0.0224148	0.777233	0.985
Gut microbiota abundance (genus Ruminococcaceae UCG002 id.11360) || id:ebi-a-GCST90017053	Interstitial lung disease || id:ebi-a-GCST90018863	10	0.0161191	0.303586	0.134556	0.0240576	0.235989	0.230763	0.200499	0.249754	0.00829868	0.414721	0.984525	7.31891	8	0	0.502648	7.89501	9	0	0.544761	0.0231287	0.469617	0.612
Gut microbiota abundance (genus Ruminococcaceae UCG010 id.11367) || id:ebi-a-GCST90017058	Interstitial lung disease || id:ebi-a-GCST90018863	4	0.00613631	-0.19555	0.0404968	1.37e-06	5.1375e-05	-0.220068	0.25034	0.379359	-0.572333	3.96977	0.89858	0.0921765	2	0	0.954958	0.101213	3	0	0.991691	0.0229005	0.932934	0.99
Gut microbiota abundance (genus Ruminococcus2 id.11374) || id:ebi-a-GCST90017063	Interstitial lung disease || id:ebi-a-GCST90018863	7	0.010805	0.404589	0.183996	0.0278849	0.235989	0.358876	0.198744	0.0709627	0.56262	0.404845	0.223316	9.83521	5	0.491623	0.0800413	10.2287	6	0.413417	0.115345	-0.0178715	0.673389	0.218
Gut microbiota abundance (genus Sutterella id.2896) || id:ebi-a-GCST90017072	Interstitial lung disease || id:ebi-a-GCST90018863	4	0.00627369	-0.294876	0.108431	0.00653817	0.108969	-0.288228	0.246851	0.242961	-0.576547	0.738582	0.516753	0.620348	2	0	0.733319	0.778954	3	0	0.854494	0.0211629	0.728935	0.866
Gut microbiota abundance (unknown genus id.1000006162) || id:ebi-a-GCST90017080	Interstitial lung disease || id:ebi-a-GCST90018863	9	0.0146568	0.0947606	0.0436379	0.029892	0.235989	0.125193	0.100237	0.211677	0.127417	0.300379	0.68416	2.1722	7	0	0.949698	2.18501	8	0	0.974808	-0.00425252	0.913066	0.969
Gut microbiota abundance (unknown genus id.2071) || id:ebi-a-GCST90017084	Interstitial lung disease || id:ebi-a-GCST90018863	9	0.0146069	0.24547	0.120444	0.0415463	0.305124	0.0988817	0.185255	0.593507	0.981027	0.82892	0.27524	5.52552	7	0	0.596107	6.33451	8	0	0.609816	-0.0628638	0.398302	0.62
Gut microbiota abundance (order Bacillales id.1674) || id:ebi-a-GCST90017091	Interstitial lung disease || id:ebi-a-GCST90018863	4	0.00603831	0.194799	0.0841572	0.0206289	0.235989	0.246171	0.149726	0.100146	0.506435	0.383996	0.31798	0.850358	2	0	0.653653	1.5753	3	0	0.665004	-0.0518208	0.484211	0.71
Gut microbiota abundance (order Enterobacteriales id.3468) || id:ebi-a-GCST90017098	Interstitial lung disease || id:ebi-a-GCST90018863	3	0.00473675	0.455676	0.0526497	4.93e-18	3.6975e-16	0.436729	0.310539	0.159617	0.447113	1.6227	0.828835	0.0808862	1	0	0.7761	0.0809148	2	0	0.96035	0.000570675	0.996596	0.915
Gut microbiota abundance (order NB1n id.3953) || id:ebi-a-GCST90017104	Interstitial lung disease || id:ebi-a-GCST90018863	9	0.0146568	0.0947606	0.0436379	0.029892	0.235989	0.125193	0.100237	0.211677	0.127417	0.300379	0.68416	2.1722	7	0	0.949698	2.18501	8	0	0.974808	-0.00425252	0.913066	0.969
Gut microbiota abundance (order Victivallales id.2254) || id:ebi-a-GCST90017109	Interstitial lung disease || id:ebi-a-GCST90018863	5	0.00774905	0.286431	0.142717	0.0447515	0.305124	0.23839	0.175155	0.173507	0.929984	0.724773	0.289587	4.11759	3	0.271418	0.249043	5.24551	4	0.237443	0.263021	-0.0911553	0.431487	0.315
Gut microbiota abundance (phylum Euryarchaeota id.55) || id:ebi-a-GCST90017113	Interstitial lung disease || id:ebi-a-GCST90018863	5	0.00801986	0.238995	0.0661791	0.000304625	0.00761562	0.300436	0.122629	0.0142868	0.284338	0.392879	0.52156	1.81388	3	0	0.61192	1.82808	4	0	0.767341	-0.00715563	0.912671	0.81

## Sheet: Pulmonary tuberculosis
id.exposure	outcome	nsnp	b_Inverse.variance.weighted..multiplicative.random.effects.	se_Inverse.variance.weighted..multiplicative.random.effects.	pval_Inverse.variance.weighted	b_Weighted.median	se_Weighted.median	pval_Weighted.median	b_MR.Egger	se_MR.Egger	pval_MR.Egger	egger_intercept	pval for pleiotropy
Gut microbiota abundance (class Actinobacteria id.419) || id:ebi-a-GCST90016908	Pulmonary tuberculosis || id:ebi-a-GCST90018892	9	0.0146408	0.132835	0.912237	-0.033989	0.163581	0.8354	0.941428	0.572007	0.143794	-0.0736674	0.141419
Gut microbiota abundance (class Alphaproteobacteria id.2379) || id:ebi-a-GCST90016909	Pulmonary tuberculosis || id:ebi-a-GCST90018892	3	-0.0055404	0.0964827	0.954208	-0.0109298	0.221435	0.960633	0.0618796	0.924549	0.957455	-0.00563901	0.952556
Gut microbiota abundance (class Bacteroidia id.912) || id:ebi-a-GCST90016911	Pulmonary tuberculosis || id:ebi-a-GCST90018892	6	-0.0518736	0.0520668	0.319109	-0.0528317	0.106743	0.62064	0.0380703	0.178134	0.841219	-0.0106059	0.598939
Gut microbiota abundance (class Betaproteobacteria id.2867) || id:ebi-a-GCST90016912	Pulmonary tuberculosis || id:ebi-a-GCST90018892	8	0.231627	0.173646	0.182236	0.199946	0.164354	0.223774	-0.0464036	0.702105	0.949452	0.0190269	0.695697
Gut microbiota abundance (class Clostridia id.1859) || id:ebi-a-GCST90016913	Pulmonary tuberculosis || id:ebi-a-GCST90018892	8	-0.0900219	0.0815233	0.269485	-0.106519	0.142773	0.455626	-0.177595	0.449548	0.706467	0.00602062	0.846925
Gut microbiota abundance (class Coriobacteriia id.809) || id:ebi-a-GCST90016914	Pulmonary tuberculosis || id:ebi-a-GCST90018892	5	0.0329698	0.0899275	0.713898	0.0578928	0.179553	0.747129	-1.20945	1.19388	0.385645	0.0808668	0.371241
Gut microbiota abundance (class Deltaproteobacteria id.3087) || id:ebi-a-GCST90016915	Pulmonary tuberculosis || id:ebi-a-GCST90018892	7	0.00748254	0.100635	0.940729	-0.0345301	0.122871	0.778689	-0.229545	0.244148	0.390286	0.0241391	0.336298
Gut microbiota abundance (class Erysipelotrichia id.2147) || id:ebi-a-GCST90016916	Pulmonary tuberculosis || id:ebi-a-GCST90018892	8	0.160191	0.179525	0.372231	0.200927	0.183	0.272221	-2.12435	0.941921	0.0649629	0.13647	0.0495925
Gut microbiota abundance (class Gammaproteobacteria id.3303) || id:ebi-a-GCST90016917	Pulmonary tuberculosis || id:ebi-a-GCST90018892	3	-0.0138414	0.11127	0.901003	0.0331396	0.184769	0.857658	0.632429	1.19997	0.691212	-0.0417613	0.683099
Gut microbiota abundance (class Lentisphaeria id.2250) || id:ebi-a-GCST90016918	Pulmonary tuberculosis || id:ebi-a-GCST90018892	6	-0.0561097	0.0682696	0.411143	-0.0520597	0.111303	0.63998	-0.127521	0.48334	0.804944	0.0108436	0.88776
Gut microbiota abundance (class Methanobacteria id.119) || id:ebi-a-GCST90016920	Pulmonary tuberculosis || id:ebi-a-GCST90018892	4	-0.0847642	0.165919	0.609438	0.00710641	0.111374	0.949124	0.93344	0.326994	0.103935	-0.18989	0.0842806
Gut microbiota abundance (class Verrucomicrobiae id.4029) || id:ebi-a-GCST90016923	Pulmonary tuberculosis || id:ebi-a-GCST90018892	9	-0.0127613	0.142701	0.928743	-0.0222312	0.145438	0.878511	0.861604	0.978222	0.407656	-0.0632392	0.396175
Gut microbiota abundance (family Acidaminococcaceae id.2166) || id:ebi-a-GCST90016924	Pulmonary tuberculosis || id:ebi-a-GCST90018892	4	0.0447685	0.0835854	0.592233	0.107722	0.141546	0.446634	0.186405	0.300003	0.597756	-0.0137407	0.658187
Gut microbiota abundance (family Alcaligenaceae id.2875) || id:ebi-a-GCST90016926	Pulmonary tuberculosis || id:ebi-a-GCST90018892	7	0.0193633	0.220489	0.93002	-0.0851848	0.19201	0.657297	0.370442	1.32996	0.791753	-0.0223362	0.79913
Gut microbiota abundance (family Bacteroidaceae id.917) || id:ebi-a-GCST90016927	Pulmonary tuberculosis || id:ebi-a-GCST90018892	5	0.012591	0.18803	0.946611	0.0846292	0.198776	0.670289	0.949156	1.22727	0.495641	-0.0613337	0.495694
Gut microbiota abundance (family Bifidobacteriaceae id.433) || id:ebi-a-GCST90016929	Pulmonary tuberculosis || id:ebi-a-GCST90018892	8	-0.0285473	0.101424	0.778353	-0.0840629	0.131695	0.523267	0.593097	0.341787	0.133378	-0.050349	0.106984
Gut microbiota abundance (family Clostridiales vadin BB60 group id.11286) || id:ebi-a-GCST90016932	Pulmonary tuberculosis || id:ebi-a-GCST90018892	10	0.135395	0.0816463	0.0972559	0.0538933	0.0994084	0.587722	0.110233	0.268644	0.692331	0.00257612	0.923624
Gut microbiota abundance (family Coriobacteriaceae id.811) || id:ebi-a-GCST90016933	Pulmonary tuberculosis || id:ebi-a-GCST90018892	5	0.0329698	0.0899275	0.713898	0.0578928	0.179553	0.747129	-1.20945	1.19388	0.385645	0.0808668	0.371241
Gut microbiota abundance (family Defluviitaleaceae id.1924) || id:ebi-a-GCST90016934	Pulmonary tuberculosis || id:ebi-a-GCST90018892	8	0.108583	0.115379	0.346654	0.0536063	0.120701	0.656952	0.826815	0.590832	0.21121	-0.0780727	0.262041
Gut microbiota abundance (family Desulfovibrionaceae id.3169) || id:ebi-a-GCST90016935	Pulmonary tuberculosis || id:ebi-a-GCST90018892	8	0.00274682	0.0788146	0.972198	-0.0109812	0.118939	0.926439	-0.174826	0.208511	0.433903	0.017089	0.382796
Gut microbiota abundance (family Enterobacteriaceae id.3469) || id:ebi-a-GCST90016936	Pulmonary tuberculosis || id:ebi-a-GCST90018892	3	-0.116469	0.27857	0.675878	0.134281	0.236599	0.570341	-2.42303	1.0964	0.270514	0.154858	0.278951
Gut microbiota abundance (family Erysipelotrichaceae id.2149) || id:ebi-a-GCST90016937	Pulmonary tuberculosis || id:ebi-a-GCST90018892	8	0.160191	0.179525	0.372231	0.200927	0.183	0.272221	-2.12435	0.941921	0.0649629	0.13647	0.0495925
Gut microbiota abundance (family Family XI id.1936) || id:ebi-a-GCST90016938	Pulmonary tuberculosis || id:ebi-a-GCST90018892	7	0.0380644	0.0714821	0.594378	-0.00306211	0.077891	0.968641	-0.109584	0.53234	0.845024	0.0196454	0.790431
Gut microbiota abundance (family Lachnospiraceae id.1987) || id:ebi-a-GCST90016940	Pulmonary tuberculosis || id:ebi-a-GCST90018892	8	0.124169	0.150607	0.409677	0.171996	0.218996	0.432227	1.66452	1.00638	0.149216	-0.0857174	0.171843
Gut microbiota abundance (family Lactobacillaceae id.1836) || id:ebi-a-GCST90016941	Pulmonary tuberculosis || id:ebi-a-GCST90018892	4	-0.0335659	0.0119225	0.00487251	-0.0337942	0.102133	0.740731	-0.0352977	0.229883	0.892061	0.000209991	0.994259
Gut microbiota abundance (family Methanobacteriaceae id.121) || id:ebi-a-GCST90016942	Pulmonary tuberculosis || id:ebi-a-GCST90018892	4	-0.0847642	0.165919	0.609438	0.00710641	0.111374	0.949124	0.93344	0.326994	0.103935	-0.18989	0.0842806
Gut microbiota abundance (family Oxalobacteraceae id.2966) || id:ebi-a-GCST90016943	Pulmonary tuberculosis || id:ebi-a-GCST90018892	7	-0.0224645	0.0291519	0.440944	-0.0573397	0.0918535	0.532463	0.180936	0.511753	0.738087	-0.0260337	0.704088
Gut microbiota abundance (family Peptococcaceae id.2024) || id:ebi-a-GCST90016945	Pulmonary tuberculosis || id:ebi-a-GCST90018892	8	-0.24098	0.0853053	0.00472929	-0.204606	0.128503	0.111334	-0.19655	0.540152	0.728427	-0.00368451	0.935998
Gut microbiota abundance (family Peptostreptococcaceae id.2042) || id:ebi-a-GCST90016946	Pulmonary tuberculosis || id:ebi-a-GCST90018892	9	0.0338575	0.131142	0.796273	0.0467516	0.138156	0.735064	0.216643	0.375865	0.582406	-0.0151578	0.617414
Gut microbiota abundance (family Porphyromonadaceae id.943) || id:ebi-a-GCST90016947	Pulmonary tuberculosis || id:ebi-a-GCST90018892	4	0.214705	0.158457	0.175427	0.140564	0.242134	0.561563	1.48132	1.47818	0.421832	-0.07853	0.478177
Gut microbiota abundance (family Prevotellaceae id.960) || id:ebi-a-GCST90016948	Pulmonary tuberculosis || id:ebi-a-GCST90018892	9	-0.0592111	0.116448	0.611119	-0.0987331	0.116711	0.397573	-0.108892	0.262834	0.691055	0.00506701	0.836333
Gut microbiota abundance (family Rhodospirillaceae id.2717) || id:ebi-a-GCST90016949	Pulmonary tuberculosis || id:ebi-a-GCST90018892	7	0.0170008	0.127984	0.894324	-0.00305979	0.132392	0.981561	-0.594544	1.35207	0.67849	0.0582509	0.668415
Gut microbiota abundance (family Rikenellaceae id.967) || id:ebi-a-GCST90016950	Pulmonary tuberculosis || id:ebi-a-GCST90018892	11	0.00719288	0.10675	0.946279	-0.122527	0.1362	0.368327	0.346052	0.338933	0.333912	-0.0257566	0.319888
Gut microbiota abundance (family Ruminococcaceae id.2050) || id:ebi-a-GCST90016951	Pulmonary tuberculosis || id:ebi-a-GCST90018892	5	0.0741369	0.125266	0.55396	-0.0561678	0.154139	0.715561	0.444483	0.528976	0.462446	-0.0618354	0.521668
Gut microbiota abundance (unknown family id.1000001214) || id:ebi-a-GCST90016953	Pulmonary tuberculosis || id:ebi-a-GCST90018892	4	-0.115694	0.111842	0.300931	-0.0495074	0.148835	0.739412	-0.840955	0.707716	0.356704	0.0723008	0.408097
Gut microbiota abundance (unknown family id.1000005471) || id:ebi-a-GCST90016954	Pulmonary tuberculosis || id:ebi-a-GCST90018892	3	0.0491055	0.281793	0.86166	0.0992311	0.221259	0.653804	1.09594	0.494692	0.26993	-0.0975522	0.2653
Gut microbiota abundance (unknown family id.1000006161) || id:ebi-a-GCST90016955	Pulmonary tuberculosis || id:ebi-a-GCST90018892	9	-0.0598769	0.0447886	0.181262	-0.034641	0.0644363	0.590852	0.15239	0.159289	0.37059	-0.0294856	0.204682
Gut microbiota abundance (family Verrucomicrobiaceae id.4036) || id:ebi-a-GCST90016957	Pulmonary tuberculosis || id:ebi-a-GCST90018892	9	-0.012739	0.142782	0.928907	-0.0221965	0.145442	0.878703	0.86401	0.978882	0.406714	-0.0633756	0.395261
Gut microbiota abundance (family Victivallaceae id.2255) || id:ebi-a-GCST90016958	Pulmonary tuberculosis || id:ebi-a-GCST90018892	9	0.0325709	0.0388708	0.402072	0.0434999	0.0628494	0.488856	0.0461274	0.277165	0.872527	-0.00210381	0.961727
Gut microbiota abundance (genus Adlercreutzia id.812) || id:ebi-a-GCST90016960	Pulmonary tuberculosis || id:ebi-a-GCST90018892	4	-0.291859	0.161034	0.0699234	-0.433651	0.159597	0.00658442	-1.18375	0.516358	0.148914	0.0861442	0.217334
Gut microbiota abundance (genus Akkermansia id.4037) || id:ebi-a-GCST90016961	Pulmonary tuberculosis || id:ebi-a-GCST90018892	9	-0.0127384	0.142894	0.928966	-0.0221981	0.145718	0.878922	0.857394	0.975751	0.408711	-0.0628542	0.397174
Gut microbiota abundance (genus Alistipes id.968) || id:ebi-a-GCST90016962	Pulmonary tuberculosis || id:ebi-a-GCST90018892	5	0.229002	0.106632	0.031746	0.184835	0.191315	0.333978	-0.692131	0.802133	0.451675	0.0556768	0.326341
Gut microbiota abundance (genus Allisonella id.2174) || id:ebi-a-GCST90016963	Pulmonary tuberculosis || id:ebi-a-GCST90018892	4	0.0375862	0.0264598	0.155462	0.0578822	0.0830525	0.485844	-0.123959	0.537885	0.839164	0.0225907	0.790538
Gut microbiota abundance (genus Alloprevotella id.961) || id:ebi-a-GCST90016964	Pulmonary tuberculosis || id:ebi-a-GCST90018892	4	0.0375862	0.0264598	0.155462	0.0578822	0.0830525	0.485844	-0.123959	0.537885	0.839164	0.0225907	0.790538
Gut microbiota abundance (genus Anaerostipes id.1991) || id:ebi-a-GCST90016966	Pulmonary tuberculosis || id:ebi-a-GCST90018892	10	0.141569	0.164567	0.38965	0.149963	0.185957	0.41999	0.149608	0.742779	0.8454	-0.000518627	0.991389
Gut microbiota abundance (genus Bacteroides id.918) || id:ebi-a-GCST90016968	Pulmonary tuberculosis || id:ebi-a-GCST90018892	5	0.012591	0.18803	0.946611	0.0846292	0.198776	0.670289	0.949156	1.22727	0.495641	-0.0613337	0.495694
Gut microbiota abundance (genus Barnesiella id.944) || id:ebi-a-GCST90016969	Pulmonary tuberculosis || id:ebi-a-GCST90018892	10	0.0816056	0.131241	0.534074	0.0463523	0.15615	0.766585	-0.156796	0.484085	0.754317	0.017443	0.621506
Gut microbiota abundance (genus Bifidobacterium id.436) || id:ebi-a-GCST90016970	Pulmonary tuberculosis || id:ebi-a-GCST90018892	8	-0.0344823	0.102712	0.737083	-0.11681	0.130449	0.37055	0.436536	0.311088	0.210117	-0.0403833	0.162777
Gut microbiota abundance (genus Bilophila id.3170) || id:ebi-a-GCST90016971	Pulmonary tuberculosis || id:ebi-a-GCST90018892	6	0.0738709	0.0779367	0.343215	0.0444614	0.133034	0.738221	0.744743	0.648201	0.314611	-0.052259	0.353383
Gut microbiota abundance (genus Butyricimonas id.945) || id:ebi-a-GCST90016974	Pulmonary tuberculosis || id:ebi-a-GCST90018892	8	0.0561065	0.102482	0.584053	0.0449074	0.146728	0.759559	0.168553	0.390769	0.681291	-0.0100608	0.773219
Gut microbiota abundance (genus Candidatus Soleaferrea id.11350) || id:ebi-a-GCST90016976	Pulmonary tuberculosis || id:ebi-a-GCST90018892	4	-0.000553187	0.102234	0.995683	-0.0395884	0.146008	0.786285	-0.268623	0.991306	0.811813	0.0253119	0.810777
Gut microbiota abundance (genus Catenibacterium id.2153) || id:ebi-a-GCST90016977	Pulmonary tuberculosis || id:ebi-a-GCST90018892	4	0.0270434	0.114281	0.812936	-0.0104461	0.118137	0.92954	-4.19349	3.4771	0.351119	0.587192	0.348531
Gut microbiota abundance (genus Christensenellaceae R 7group id.11283) || id:ebi-a-GCST90016978	Pulmonary tuberculosis || id:ebi-a-GCST90018892	3	0.110984	0.0553027	0.0447658	0.0860177	0.159348	0.589328	-0.0983745	0.443625	0.861077	0.0187336	0.706972
Gut microbiota abundance (genus Clostridium sensustricto1 id.1873) || id:ebi-a-GCST90016980	Pulmonary tuberculosis || id:ebi-a-GCST90018892	6	0.0220841	0.0867127	0.798969	-0.100501	0.185756	0.588479	-0.383658	0.569244	0.537267	0.0311836	0.501398
Gut microbiota abundance (genus Collinsella id.815) || id:ebi-a-GCST90016981	Pulmonary tuberculosis || id:ebi-a-GCST90018892	3	0.302301	0.110168	0.00606958	0.302043	0.20767	0.145824	0.643951	2.12441	0.812632	-0.0289752	0.898105
Gut microbiota abundance (genus Coprobacter id.949) || id:ebi-a-GCST90016982	Pulmonary tuberculosis || id:ebi-a-GCST90018892	5	-0.0641647	0.0507151	0.2058	-0.0456199	0.108715	0.674756	0.235596	0.463894	0.646534	-0.0316606	0.556308
Gut microbiota abundance (genus Coprococcus1 id.11301) || id:ebi-a-GCST90016983	Pulmonary tuberculosis || id:ebi-a-GCST90018892	7	-0.0989686	0.0830368	0.233314	-0.126368	0.161392	0.433632	-0.305339	0.594154	0.629215	0.0139644	0.736207
Gut microbiota abundance (genus Coprococcus3 id.11303) || id:ebi-a-GCST90016985	Pulmonary tuberculosis || id:ebi-a-GCST90018892	5	0.00905326	0.130314	0.944613	0.148933	0.174457	0.393275	0.477002	0.45536	0.371813	-0.0318743	0.360691
Gut microbiota abundance (genus Defluviitaleaceae UCG011 id.11287) || id:ebi-a-GCST90016986	Pulmonary tuberculosis || id:ebi-a-GCST90018892	8	0.135773	0.103967	0.191578	0.070361	0.116188	0.544794	-0.0050361	0.468678	0.991775	0.0142358	0.76755
Gut microbiota abundance (genus Dorea id.1997) || id:ebi-a-GCST90016989	Pulmonary tuberculosis || id:ebi-a-GCST90018892	5	-0.0177671	0.266049	0.946756	-0.0376277	0.266547	0.887738	-0.644457	2.12699	0.781692	0.0434272	0.78538
Gut microbiota abundance (genus Eggerthella id.819) || id:ebi-a-GCST90016990	Pulmonary tuberculosis || id:ebi-a-GCST90018892	5	-0.0246805	0.0475661	0.603852	-0.0137877	0.109144	0.899474	-0.41518	0.794122	0.637258	0.0411775	0.654519
Gut microbiota abundance (genus Eisenbergiella id.11304) || id:ebi-a-GCST90016991	Pulmonary tuberculosis || id:ebi-a-GCST90018892	5	-0.105774	0.0808239	0.190639	-0.0789666	0.0945261	0.403496	0.482728	0.633903	0.50174	-0.0633012	0.418205
Gut microbiota abundance (genus Enterorhabdus id.820) || id:ebi-a-GCST90016992	Pulmonary tuberculosis || id:ebi-a-GCST90018892	3	0.0551869	0.0381245	0.147745	0.0254268	0.0927492	0.783973	-0.0510325	0.189801	0.832784	0.0196627	0.643318
Gut microbiota abundance (genus Erysipelatoclostridium id.11381) || id:ebi-a-GCST90016993	Pulmonary tuberculosis || id:ebi-a-GCST90018892	8	0.0544027	0.0717576	0.448364	0.0923114	0.117018	0.430192	-0.901181	0.708727	0.250597	0.0732203	0.222569
Gut microbiota abundance (genus Escherichia Shigella id.3504) || id:ebi-a-GCST90016995	Pulmonary tuberculosis || id:ebi-a-GCST90018892	4	-0.00714704	0.218799	0.973942	0.125776	0.219948	0.567426	-0.777483	0.821576	0.443868	0.0540899	0.433016
Gut microbiota abundance (genus Eubacterium brachy group id.11296) || id:ebi-a-GCST90016996	Pulmonary tuberculosis || id:ebi-a-GCST90018892	4	0.0801659	0.0984013	0.415254	0.054214	0.132441	0.682286	-0.47441	0.430975	0.385768	0.0699111	0.316472
Gut microbiota abundance (genus Eubacterium fissicatena group id.14373) || id:ebi-a-GCST90016999	Pulmonary tuberculosis || id:ebi-a-GCST90018892	5	-0.133201	0.0619684	0.031595	-0.0887542	0.0991915	0.370907	-0.557468	0.358894	0.218173	0.0585355	0.311395
Gut microbiota abundance (genus Eubacterium hallii group id.11338) || id:ebi-a-GCST90017000	Pulmonary tuberculosis || id:ebi-a-GCST90018892	8	0.127825	0.082002	0.119042	0.140284	0.114233	0.219429	0.234796	0.148477	0.164878	-0.0132821	0.414328
Gut microbiota abundance (genus Eubacterium oxidoreducens group id.11339) || id:ebi-a-GCST90017002	Pulmonary tuberculosis || id:ebi-a-GCST90018892	4	-0.00670367	0.0780907	0.93159	0.0721672	0.101865	0.47866	-0.0360127	0.30501	0.916801	0.00379551	0.928646
Gut microbiota abundance (genus Eubacterium rectale group id.14374) || id:ebi-a-GCST90017003	Pulmonary tuberculosis || id:ebi-a-GCST90018892	4	-0.0459564	0.241337	0.848977	-0.0132299	0.209574	0.949665	0.320608	1.30309	0.8286	-0.0218834	0.800102
Gut microbiota abundance (genus Eubacterium ruminantium group id.11340) || id:ebi-a-GCST90017004	Pulmonary tuberculosis || id:ebi-a-GCST90018892	10	-0.0232675	0.0712464	0.743987	0.0176641	0.0972088	0.855808	-0.0928071	0.256039	0.726388	0.00781537	0.78353
Gut microbiota abundance (genus Eubacterium xylanophilum group id.14375) || id:ebi-a-GCST90017006	Pulmonary tuberculosis || id:ebi-a-GCST90018892	7	-0.1472	0.0661533	0.026072	-0.135904	0.150067	0.365135	0.258176	0.53395	0.649157	-0.0306847	0.471173
Gut microbiota abundance (genus Gordonibacter id.821) || id:ebi-a-GCST90017012	Pulmonary tuberculosis || id:ebi-a-GCST90018892	3	-0.0693725	0.0777609	0.372325	-0.0540924	0.101772	0.595069	0.12941	0.634029	0.871822	-0.0296211	0.804053
Gut microbiota abundance (genus Haemophilus id.3698) || id:ebi-a-GCST90017013	Pulmonary tuberculosis || id:ebi-a-GCST90018892	9	-0.0627531	0.0613973	0.306742	-0.040661	0.0995915	0.68307	0.00405839	0.177231	0.98237	-0.00814263	0.689649
Gut microbiota abundance (genus Holdemanella id.11393) || id:ebi-a-GCST90017014	Pulmonary tuberculosis || id:ebi-a-GCST90018892	6	0.043317	0.109066	0.691247	0.0370514	0.131416	0.777989	-0.47821	0.659556	0.508566	0.0488813	0.467169
Gut microbiota abundance (genus Holdemania id.2157) || id:ebi-a-GCST90017015	Pulmonary tuberculosis || id:ebi-a-GCST90018892	6	0.16779	0.14859	0.258808	0.129297	0.163457	0.428934	0.0143836	0.98945	0.989098	0.0146381	0.882658
Gut microbiota abundance (genus Howardella id.2000) || id:ebi-a-GCST90017016	Pulmonary tuberculosis || id:ebi-a-GCST90018892	7	0.0502454	0.0431184	0.243902	0.0704716	0.0723896	0.330302	0.0593211	0.188957	0.766243	-0.00144673	0.96153
Gut microbiota abundance (genus Hungatella id.11306) || id:ebi-a-GCST90017017	Pulmonary tuberculosis || id:ebi-a-GCST90018892	7	0.0502454	0.0431184	0.243902	0.0704716	0.0723896	0.330302	0.0593211	0.188957	0.766243	-0.00144673	0.96153
Gut microbiota abundance (genus Intestinibacter id.11345) || id:ebi-a-GCST90017018	Pulmonary tuberculosis || id:ebi-a-GCST90018892	7	-0.0440226	0.0768069	0.566536	-0.108576	0.133285	0.415291	-0.256399	0.445415	0.589795	0.0186172	0.644878
Gut microbiota abundance (genus Intestinimonas id.2062) || id:ebi-a-GCST90017019	Pulmonary tuberculosis || id:ebi-a-GCST90018892	12	-0.000855874	0.0474549	0.985611	-0.0237025	0.0822481	0.773207	-0.0239395	0.159484	0.883666	0.00259222	0.87767
Gut microbiota abundance (genus Lachnospiraceae FCS020 group id.11314) || id:ebi-a-GCST90017021	Pulmonary tuberculosis || id:ebi-a-GCST90018892	8	-0.0487452	0.0368977	0.186471	-0.0554438	0.0938141	0.554523	-0.0317965	0.143385	0.831858	-0.00185156	0.895309
Gut microbiota abundance (genus Lachnospiraceae ND3007 group id.11317) || id:ebi-a-GCST90017023	Pulmonary tuberculosis || id:ebi-a-GCST90018892	8	-0.0487452	0.0368977	0.186471	-0.0554438	0.0938141	0.554523	-0.0317965	0.143385	0.831858	-0.00185156	0.895309
Gut microbiota abundance (genus Lachnospiraceae UCG004 id.11324) || id:ebi-a-GCST90017026	Pulmonary tuberculosis || id:ebi-a-GCST90018892	7	0.109323	0.0691637	0.113959	0.0476305	0.134826	0.723883	1.03972	0.985808	0.33984	-0.0557021	0.385744
Gut microbiota abundance (genus Lachnospiraceae UCG010 id.11330) || id:ebi-a-GCST90017028	Pulmonary tuberculosis || id:ebi-a-GCST90018892	5	0.0555142	0.121078	0.646593	-0.0509346	0.154695	0.741961	-0.464279	0.420713	0.350359	0.0453664	0.286049
Gut microbiota abundance (genus Lactobacillus id.1837) || id:ebi-a-GCST90017030	Pulmonary tuberculosis || id:ebi-a-GCST90018892	7	-0.0178937	0.0375403	0.633609	-0.0334882	0.09155	0.714521	0.104508	0.207843	0.63645	-0.0149567	0.557635
Gut microbiota abundance (genus Lactococcus id.1851) || id:ebi-a-GCST90017031	Pulmonary tuberculosis || id:ebi-a-GCST90018892	6	-0.0340521	0.0851591	0.689256	-0.0257916	0.0766808	0.736606	-0.121756	0.436227	0.793996	0.0127294	0.846877
Gut microbiota abundance (genus Marvinbryantia id.2005) || id:ebi-a-GCST90017032	Pulmonary tuberculosis || id:ebi-a-GCST90018892	6	0.0457174	0.0596984	0.443791	0.0592145	0.149535	0.692111	0.238385	0.629381	0.724111	-0.0151774	0.770506
Gut microbiota abundance (genus Methanobrevibacter id.123) || id:ebi-a-GCST90017033	Pulmonary tuberculosis || id:ebi-a-GCST90018892	3	-0.0699762	0.211017	0.740181	0.0236679	0.106741	0.824522	0.845965	0.287007	0.208226	-0.172677	0.184981
Gut microbiota abundance (genus Odoribacter id.952) || id:ebi-a-GCST90017034	Pulmonary tuberculosis || id:ebi-a-GCST90018892	3	0.268852	0.127622	0.0351497	0.217014	0.324468	0.503603	1.07908	1.31505	0.562544	-0.0518299	0.641592
Gut microbiota abundance (genus Olsenella id.822) || id:ebi-a-GCST90017035	Pulmonary tuberculosis || id:ebi-a-GCST90018892	7	0.185399	0.127926	0.147263	0.234714	0.123077	0.0565135	-0.379143	0.569992	0.535388	0.0707406	0.356149
Gut microbiota abundance (genus Oscillibacter id.2063) || id:ebi-a-GCST90017036	Pulmonary tuberculosis || id:ebi-a-GCST90018892	12	0.0587164	0.0675787	0.384924	0.0874682	0.0985097	0.374587	-0.0210114	0.344171	0.952523	0.00721154	0.817357
Gut microbiota abundance (genus Oscillospira id.2064) || id:ebi-a-GCST90017037	Pulmonary tuberculosis || id:ebi-a-GCST90018892	3	-0.136861	0.434655	0.752859	0.0553889	0.328306	0.866024	-2.79638	1.95955	0.389118	0.276615	0.399033
Gut microbiota abundance (genus Oxalobacter id.2978) || id:ebi-a-GCST90017038	Pulmonary tuberculosis || id:ebi-a-GCST90018892	8	-0.0128983	0.0412484	0.754509	-0.0531504	0.0805278	0.509238	0.0814951	0.400017	0.845299	-0.0132571	0.818811
Gut microbiota abundance (genus Parabacteroides id.954) || id:ebi-a-GCST90017039	Pulmonary tuberculosis || id:ebi-a-GCST90018892	3	0.115974	0.18374	0.527921	0.0544925	0.236092	0.817462	2.989	2.40765	0.431684	-0.211564	0.442803
Gut microbiota abundance (genus Paraprevotella id.962) || id:ebi-a-GCST90017040	Pulmonary tuberculosis || id:ebi-a-GCST90018892	9	0.0318292	0.0568779	0.575749	0.0705809	0.0950001	0.457508	0.414449	0.314506	0.229066	-0.0437526	0.253077
Gut microbiota abundance (genus Parasutterella id.2892) || id:ebi-a-GCST90017041	Pulmonary tuberculosis || id:ebi-a-GCST90018892	11	-0.181477	0.0820406	0.0269638	-0.241002	0.109298	0.0274545	-0.428138	0.269819	0.147029	0.020656	0.362138
Gut microbiota abundance (genus Peptococcus id.2037) || id:ebi-a-GCST90017042	Pulmonary tuberculosis || id:ebi-a-GCST90018892	8	0.000575627	0.0753014	0.993901	0.0397733	0.0970563	0.681956	0.33399	0.272443	0.266163	-0.0440882	0.25138
Gut microbiota abundance (genus Phascolarctobacterium id.2168) || id:ebi-a-GCST90017043	Pulmonary tuberculosis || id:ebi-a-GCST90018892	6	-0.337043	0.128316	0.00862247	-0.211451	0.174237	0.224907	0.0357708	0.665966	0.95974	-0.0309334	0.5978
Gut microbiota abundance (genus Rikenellaceae RC9 gut group id.11191) || id:ebi-a-GCST90017046	Pulmonary tuberculosis || id:ebi-a-GCST90018892	6	-0.12179	0.0352925	0.000558747	-0.11479	0.0797816	0.150208	-0.297817	0.413458	0.511182	0.0251812	0.688545
Gut microbiota abundance (genus Ruminiclostridium5 id.11355) || id:ebi-a-GCST90017049	Pulmonary tuberculosis || id:ebi-a-GCST90018892	6	-0.0336834	0.141346	0.811646	0.0260416	0.137483	0.849766	0.316979	0.640803	0.646777	-0.0276133	0.603293
Gut microbiota abundance (genus Ruminiclostridium9 id.11357) || id:ebi-a-GCST90017051	Pulmonary tuberculosis || id:ebi-a-GCST90018892	5	-0.00362917	0.137927	0.979008	-0.0598696	0.149883	0.689567	-0.207384	0.701244	0.78672	0.0152019	0.785063
Gut microbiota abundance (genus Ruminococcaceae NK4A214 group id.11358) || id:ebi-a-GCST90017052	Pulmonary tuberculosis || id:ebi-a-GCST90018892	9	-0.00276113	0.0727312	0.969717	-0.0135529	0.115749	0.90679	-0.268717	0.353332	0.471777	0.0204569	0.460473
Gut microbiota abundance (genus Ruminococcaceae UCG002 id.11360) || id:ebi-a-GCST90017053	Pulmonary tuberculosis || id:ebi-a-GCST90018892	10	-0.171889	0.066353	0.00958313	-0.219082	0.129392	0.0904241	0.275301	0.480466	0.582395	-0.0305677	0.369118
Gut microbiota abundance (genus Ruminococcaceae UCG003 id.11361) || id:ebi-a-GCST90017054	Pulmonary tuberculosis || id:ebi-a-GCST90018892	10	-0.0303205	0.0733818	0.679469	-0.0145616	0.112998	0.897464	-0.172019	0.230501	0.476852	0.0131647	0.527533
Gut microbiota abundance (genus Ruminococcaceae UCG005 id.11363) || id:ebi-a-GCST90017056	Pulmonary tuberculosis || id:ebi-a-GCST90018892	9	-0.0805861	0.12924	0.53293	-0.120981	0.148406	0.414955	-0.872865	0.418117	0.0752353	0.0573511	0.0901161
Gut microbiota abundance (genus Ruminococcaceae UCG009 id.11366) || id:ebi-a-GCST90017057	Pulmonary tuberculosis || id:ebi-a-GCST90018892	6	0.0438281	0.0594256	0.460801	0.102023	0.100933	0.312116	0.293663	0.391421	0.494826	-0.024063	0.550454
Gut microbiota abundance (genus Ruminococcaceae UCG010 id.11367) || id:ebi-a-GCST90017058	Pulmonary tuberculosis || id:ebi-a-GCST90018892	4	0.0633195	0.0729516	0.385413	0.117855	0.172834	0.495304	1.21068	2.53861	0.680458	-0.0700337	0.695109
Gut microbiota abundance (genus Ruminococcaceae UCG014 id.11371) || id:ebi-a-GCST90017061	Pulmonary tuberculosis || id:ebi-a-GCST90018892	6	-0.107423	0.128834	0.404388	-0.119141	0.166061	0.473096	0.353839	0.327526	0.340779	-0.0393318	0.205875
Gut microbiota abundance (genus Ruminococcus1 id.11373) || id:ebi-a-GCST90017062	Pulmonary tuberculosis || id:ebi-a-GCST90018892	5	-0.226015	0.0823056	0.0060318	-0.259879	0.21924	0.235873	-0.677625	1.03081	0.557878	0.0272856	0.686386
Gut microbiota abundance (genus Ruminococcus2 id.11374) || id:ebi-a-GCST90017063	Pulmonary tuberculosis || id:ebi-a-GCST90018892	7	-0.074439	0.0728731	0.307023	-0.0351329	0.0932483	0.706347	0.034028	0.169008	0.848368	-0.0157996	0.48905
Gut microbiota abundance (genus Ruminococcus gauvreauii group id.11342) || id:ebi-a-GCST90017064	Pulmonary tuberculosis || id:ebi-a-GCST90018892	7	0.207514	0.162572	0.201798	0.160431	0.167224	0.337369	-0.175364	1.50283	0.911648	0.0246602	0.807743
Gut microbiota abundance (genus Ruminococcus gnavus group id.14376) || id:ebi-a-GCST90017065	Pulmonary tuberculosis || id:ebi-a-GCST90018892	7	0.0656989	0.0510405	0.198027	0.0484521	0.0949796	0.609959	0.066586	0.473831	0.89373	-9.34e-05	0.99856
Gut microbiota abundance (genus Ruminococcus torques group id.14377) || id:ebi-a-GCST90017066	Pulmonary tuberculosis || id:ebi-a-GCST90018892	5	-0.00558758	0.0967118	0.953927	-0.0519999	0.107961	0.630053	-0.264098	0.210516	0.298493	0.0316112	0.269309
Gut microbiota abundance (genus Slackia id.825) || id:ebi-a-GCST90017069	Pulmonary tuberculosis || id:ebi-a-GCST90018892	4	0.0597875	0.0622397	0.336753	0.0199627	0.106915	0.851884	-0.0342045	0.708591	0.965887	0.00932623	0.90586
Gut microbiota abundance (genus Subdoligranulum id.2070) || id:ebi-a-GCST90017071	Pulmonary tuberculosis || id:ebi-a-GCST90018892	7	-0.113995	0.0810559	0.159614	-0.0767323	0.144182	0.594594	-0.0395429	0.245486	0.878337	-0.00690543	0.747365
Gut microbiota abundance (genus Sutterella id.2896) || id:ebi-a-GCST90017072	Pulmonary tuberculosis || id:ebi-a-GCST90018892	4	-0.406777	0.0458528	7.23e-19	-0.355941	0.191231	0.0627003	-0.581454	0.982044	0.613812	0.0115851	0.87369
Gut microbiota abundance (genus Turicibacter id.2162) || id:ebi-a-GCST90017074	Pulmonary tuberculosis || id:ebi-a-GCST90018892	6	-0.0550275	0.10907	0.6139	-0.117647	0.139738	0.399837	0.603581	1.09687	0.611415	-0.0718573	0.578503
Gut microbiota abundance (unknown genus id.1000000073) || id:ebi-a-GCST90017076	Pulmonary tuberculosis || id:ebi-a-GCST90018892	10	0.135395	0.0816463	0.0972559	0.0538933	0.0994084	0.587722	0.110233	0.268644	0.692331	0.00257612	0.923624
Gut microbiota abundance (unknown genus id.1000001215) || id:ebi-a-GCST90017077	Pulmonary tuberculosis || id:ebi-a-GCST90018892	4	-0.115694	0.111842	0.300931	-0.0495074	0.148835	0.739412	-0.840955	0.707716	0.356704	0.0723008	0.408097
Gut microbiota abundance (unknown genus id.1000005472) || id:ebi-a-GCST90017078	Pulmonary tuberculosis || id:ebi-a-GCST90018892	3	0.0491055	0.281793	0.86166	0.0992311	0.221259	0.653804	1.09594	0.494692	0.26993	-0.0975522	0.2653
Gut microbiota abundance (unknown genus id.1000006162) || id:ebi-a-GCST90017080	Pulmonary tuberculosis || id:ebi-a-GCST90018892	9	-0.0598769	0.0447886	0.181262	-0.034641	0.0644363	0.590852	0.15239	0.159289	0.37059	-0.0294856	0.204682
Gut microbiota abundance (unknown genus id.1868) || id:ebi-a-GCST90017081	Pulmonary tuberculosis || id:ebi-a-GCST90018892	8	0.0193789	0.0916557	0.832551	0.0193805	0.128652	0.880257	-0.641217	0.633194	0.350299	0.0513709	0.330262
Gut microbiota abundance (unknown genus id.2001) || id:ebi-a-GCST90017082	Pulmonary tuberculosis || id:ebi-a-GCST90018892	4	0.456742	0.183051	0.0125897	0.402343	0.232501	0.0835414	-0.301307	2.65184	0.919915	0.0619114	0.801218
Gut microbiota abundance (unknown genus id.2041) || id:ebi-a-GCST90017083	Pulmonary tuberculosis || id:ebi-a-GCST90018892	5	0.317595	0.155144	0.0406486	0.365462	0.165448	0.0271803	0.499602	0.794052	0.57388	-0.0370093	0.72716
Gut microbiota abundance (unknown genus id.2071) || id:ebi-a-GCST90017084	Pulmonary tuberculosis || id:ebi-a-GCST90018892	9	0.0549836	0.0493341	0.265059	0.0687777	0.103389	0.505902	-0.0942135	0.559842	0.871117	0.0125249	0.795261
Gut microbiota abundance (unknown genus id.2755) || id:ebi-a-GCST90017085	Pulmonary tuberculosis || id:ebi-a-GCST90018892	5	-0.0640429	0.137479	0.641332	-0.141221	0.133097	0.288672	-0.723236	1.6375	0.688625	0.0622213	0.713046
Gut microbiota abundance (unknown genus id.826) || id:ebi-a-GCST90017086	Pulmonary tuberculosis || id:ebi-a-GCST90018892	8	-0.0864285	0.122229	0.479503	-0.104291	0.148871	0.483587	-0.707007	0.373435	0.107168	0.0561486	0.131486
Gut microbiota abundance (order Bacillales id.1674) || id:ebi-a-GCST90017091	Pulmonary tuberculosis || id:ebi-a-GCST90018892	4	-0.0346029	0.0839029	0.680035	-0.0481386	0.0911754	0.597515	-0.227217	0.249439	0.458497	0.0342432	0.495552
Gut microbiota abundance (order Bacteroidales id.913) || id:ebi-a-GCST90017092	Pulmonary tuberculosis || id:ebi-a-GCST90018892	6	-0.0518736	0.0520668	0.319109	-0.0528317	0.106743	0.62064	0.0380703	0.178134	0.841219	-0.0106059	0.598939
Gut microbiota abundance (order Bifidobacteriales id.432) || id:ebi-a-GCST90017093	Pulmonary tuberculosis || id:ebi-a-GCST90018892	8	-0.0285473	0.101424	0.778353	-0.0840629	0.131695	0.523267	0.593097	0.341787	0.133378	-0.050349	0.106984
Gut microbiota abundance (order Burkholderiales id.2874) || id:ebi-a-GCST90017094	Pulmonary tuberculosis || id:ebi-a-GCST90018892	8	0.234668	0.213836	0.272459	0.196296	0.201769	0.330614	-0.0399196	1.02831	0.970293	0.0170385	0.793317
Gut microbiota abundance (order Clostridiales id.1863) || id:ebi-a-GCST90017095	Pulmonary tuberculosis || id:ebi-a-GCST90018892	8	-0.0898869	0.0815215	0.270194	-0.106471	0.142738	0.455714	-0.17378	0.445986	0.710247	0.00577223	0.852026
Gut microbiota abundance (order Coriobacteriales id.810) || id:ebi-a-GCST90017096	Pulmonary tuberculosis || id:ebi-a-GCST90018892	5	0.0329698	0.0899275	0.713898	0.0578928	0.179553	0.747129	-1.20945	1.19388	0.385645	0.0808668	0.371241
Gut microbiota abundance (order Desulfovibrionales id.3156) || id:ebi-a-GCST90017097	Pulmonary tuberculosis || id:ebi-a-GCST90018892	8	0.0033435	0.0791698	0.966314	-0.00959262	0.119793	0.936176	-0.175371	0.211056	0.437827	0.0170924	0.386086
Gut microbiota abundance (order Enterobacteriales id.3468) || id:ebi-a-GCST90017098	Pulmonary tuberculosis || id:ebi-a-GCST90018892	3	-0.116469	0.27857	0.675878	0.134281	0.236599	0.570341	-2.42303	1.0964	0.270514	0.154858	0.278951
Gut microbiota abundance (order Erysipelotrichales id.2148) || id:ebi-a-GCST90017099	Pulmonary tuberculosis || id:ebi-a-GCST90018892	8	0.160191	0.179525	0.372231	0.200927	0.183	0.272221	-2.12435	0.941921	0.0649629	0.13647	0.0495925
Gut microbiota abundance (order Gastranaerophilales id.1591) || id:ebi-a-GCST90017100	Pulmonary tuberculosis || id:ebi-a-GCST90018892	4	-0.115694	0.111842	0.300931	-0.0495074	0.148835	0.739412	-0.840955	0.707716	0.356704	0.0723008	0.408097
Gut microbiota abundance (order Methanobacteriales id.120) || id:ebi-a-GCST90017102	Pulmonary tuberculosis || id:ebi-a-GCST90018892	4	-0.0847642	0.165919	0.609438	0.00710641	0.111374	0.949124	0.93344	0.326994	0.103935	-0.18989	0.0842806
Gut microbiota abundance (order Mollicutes RF9 id.11579) || id:ebi-a-GCST90017103	Pulmonary tuberculosis || id:ebi-a-GCST90018892	3	0.0491055	0.281793	0.86166	0.0992311	0.221259	0.653804	1.09594	0.494692	0.26993	-0.0975522	0.2653
Gut microbiota abundance (order NB1n id.3953) || id:ebi-a-GCST90017104	Pulmonary tuberculosis || id:ebi-a-GCST90018892	9	-0.0598769	0.0447886	0.181262	-0.034641	0.0644363	0.590852	0.15239	0.159289	0.37059	-0.0294856	0.204682
Gut microbiota abundance (order Rhodospirillales id.2667) || id:ebi-a-GCST90017106	Pulmonary tuberculosis || id:ebi-a-GCST90018892	9	-0.0459438	0.114683	0.688704	-0.272409	0.10975	0.0130617	-1.13021	0.922509	0.260141	0.106699	0.275022
Gut microbiota abundance (order Verrucomicrobiales id.4030) || id:ebi-a-GCST90017108	Pulmonary tuberculosis || id:ebi-a-GCST90018892	9	-0.0127613	0.142701	0.928743	-0.0222312	0.145438	0.878511	0.861604	0.978222	0.407656	-0.0632392	0.396175
Gut microbiota abundance (order Victivallales id.2254) || id:ebi-a-GCST90017109	Pulmonary tuberculosis || id:ebi-a-GCST90018892	6	-0.0561097	0.0682696	0.411143	-0.0520597	0.111303	0.63998	-0.127521	0.48334	0.804944	0.0108436	0.88776
Gut microbiota abundance (phylum Actinobacteria id.400) || id:ebi-a-GCST90017110	Pulmonary tuberculosis || id:ebi-a-GCST90018892	9	0.0424372	0.15616	0.78581	-0.0138005	0.171027	0.935687	1.77717	1.29039	0.210864	-0.0943832	0.218016
Gut microbiota abundance (phylum Bacteroidetes id.905) || id:ebi-a-GCST90017111	Pulmonary tuberculosis || id:ebi-a-GCST90018892	6	-0.032163	0.0517872	0.53456	-0.0411004	0.101528	0.68561	0.0214191	0.180597	0.911308	-0.00654904	0.756292
Gut microbiota abundance (phylum Euryarchaeota id.55) || id:ebi-a-GCST90017113	Pulmonary tuberculosis || id:ebi-a-GCST90018892	4	-0.0258118	0.0708635	0.715674	-0.0214203	0.0870138	0.80555	0.35596	0.273862	0.323309	-0.113081	0.10623
Gut microbiota abundance (phylum Firmicutes id.1672) || id:ebi-a-GCST90017114	Pulmonary tuberculosis || id:ebi-a-GCST90018892	6	-0.304161	0.193291	0.115581	-0.0791472	0.228762	0.729358	0.609781	0.688572	0.425875	-0.058849	0.241387
Gut microbiota abundance (phylum Lentisphaerae id.2238) || id:ebi-a-GCST90017115	Pulmonary tuberculosis || id:ebi-a-GCST90018892	5	-0.121413	0.0677974	0.0733214	-0.0759191	0.116304	0.513907	-0.155327	0.394118	0.719841	0.00457379	0.934918
Gut microbiota abundance (phylum Proteobacteria id.2375) || id:ebi-a-GCST90017116	Pulmonary tuberculosis || id:ebi-a-GCST90018892	4	-0.0982003	0.122125	0.421343	-0.153685	0.268306	0.566782	-0.822892	0.830887	0.426371	0.0455812	0.460471
Gut microbiota abundance (phylum Verrucomicrobia id.3982) || id:ebi-a-GCST90017118	Pulmonary tuberculosis || id:ebi-a-GCST90018892	8	-0.116871	0.156553	0.455348	-0.0698669	0.163894	0.669894	0.296317	0.746105	0.704998	-0.0316325	0.590765

## Sheet: Pulmonary tuberculosis P<0.05
id.exposure	outcome	nsnp	R2	b_Inverse.variance.weighted..multiplicative.random.effects.	se_Inverse.variance.weighted..multiplicative.random.effects.	pval_Inverse.variance.weighted	FDR-pval	b_Weighted.median	se_Weighted.median	pval_Weighted.median	b_MR.Egger	se_MR.Egger	pval_MR.Egger	Q_MR.Egger	Q_df_MR.Egger	I2-MR.Egger	Q_pval_MR.Egger	Q_Inverse.variance.weighted	Q_df_Inverse.variance.weighted	I2-IVW	Q_pval_Inverse.variance.weighted	egger_intercept	pval for pleiotropy	MR-PRESSO GLOBAL TEST
Gut microbiota abundance (family Lactobacillaceae id.1836) || id:ebi-a-GCST90016941	Pulmonary tuberculosis || id:ebi-a-GCST90018892	4	0.00659692	-0.0335659	0.0119225	0.00487251	0.151739	-0.0337942	0.102133	0.740731	-0.0352977	0.229883	0.892061	0.0579097	2	0	0.97146	0.0579756	3	0	0.996351	0.000209991	0.994259	0.997
Gut microbiota abundance (family Peptococcaceae id.2024) || id:ebi-a-GCST90016945	Pulmonary tuberculosis || id:ebi-a-GCST90018892	8	0.012848	-0.24098	0.0853053	0.00472929	0.151739	-0.204606	0.128503	0.111334	-0.19655	0.540152	0.728427	5.00929	6	0	0.542622	5.0163	7	0	0.657973	-0.00368451	0.935998	0.735
Gut microbiota abundance (genus Alistipes id.968) || id:ebi-a-GCST90016962	Pulmonary tuberculosis || id:ebi-a-GCST90018892	5	0.00767175	0.229002	0.106632	0.031746	0.3663	0.184835	0.191315	0.333978	-0.692131	0.802133	0.451675	0.520561	3	0	0.914352	1.8905	4	0	0.755889	0.0556768	0.326341	0.685
Gut microbiota abundance (genus Christensenellaceae R 7group id.11283) || id:ebi-a-GCST90016978	Pulmonary tuberculosis || id:ebi-a-GCST90018892	3	0.00428726	0.110984	0.0553027	0.0447658	0.419679	0.0860177	0.159348	0.589328	-0.0983745	0.443625	0.861077	0.0847862	1	0	0.770913	0.330611	2	0	0.847635	0.0187336	0.706972	0.546
Gut microbiota abundance (genus Collinsella id.815) || id:ebi-a-GCST90016981	Pulmonary tuberculosis || id:ebi-a-GCST90018892	3	0.00464729	0.302301	0.110168	0.00606958	0.151739	0.302043	0.20767	0.145824	0.643951	2.12441	0.812632	0.679585	1	0	0.40973	0.705648	2	0	0.702701	-0.0289752	0.898105	0.844
Gut microbiota abundance (genus Eubacterium fissicatena group id.14373) || id:ebi-a-GCST90016999	Pulmonary tuberculosis || id:ebi-a-GCST90018892	5	0.00786413	-0.133201	0.0619684	0.031595	0.3663	-0.0887542	0.0991915	0.370907	-0.557468	0.358894	0.218173	0.785699	3	0	0.852885	2.261	4	0	0.687879	0.0585355	0.311395	0.695
Gut microbiota abundance (genus Eubacterium xylanophilum group id.14375) || id:ebi-a-GCST90017006	Pulmonary tuberculosis || id:ebi-a-GCST90018892	7	0.0109872	-0.1472	0.0661533	0.026072	0.3663	-0.135904	0.150067	0.365135	0.258176	0.53395	0.649157	1.22023	5	0	0.942922	1.82721	6	0	0.934884	-0.0306847	0.471173	0.944
Gut microbiota abundance (genus Odoribacter id.952) || id:ebi-a-GCST90017034	Pulmonary tuberculosis || id:ebi-a-GCST90018892	3	0.00462281	0.268852	0.127622	0.0351497	0.376604	0.217014	0.324468	0.503603	1.07908	1.31505	0.562544	0.00280925	1	0	0.95773	0.401117	2	0	0.818274	-0.0518299	0.641592	0.952
Gut microbiota abundance (genus Parasutterella id.2892) || id:ebi-a-GCST90017041	Pulmonary tuberculosis || id:ebi-a-GCST90018892	11	0.0175775	-0.181477	0.0820406	0.0269638	0.3663	-0.241002	0.109298	0.0274545	-0.428138	0.269819	0.147029	10.2568	9	0.122533	0.330099	11.3071	10	0.115598	0.334099	0.020656	0.362138	0.403
Gut microbiota abundance (genus Phascolarctobacterium id.2168) || id:ebi-a-GCST90017043	Pulmonary tuberculosis || id:ebi-a-GCST90018892	6	0.0096415	-0.337043	0.128316	0.00862247	0.179684	-0.211451	0.174237	0.224907	0.0357708	0.665966	0.95974	4.62202	4	0.134578	0.328323	5.00037	5	7.45696e-05	0.415835	-0.0309334	0.5978	0.442
Gut microbiota abundance (genus Rikenellaceae RC9 gut group id.11191) || id:ebi-a-GCST90017046	Pulmonary tuberculosis || id:ebi-a-GCST90018892	6	0.0093433	-0.12179	0.0352925	0.000558747	0.041906	-0.11479	0.0797816	0.150208	-0.297817	0.413458	0.511182	1.26213	4	0	0.867767	1.44806	5	0	0.918984	0.0251812	0.688545	0.941
Gut microbiota abundance (genus Ruminococcaceae UCG002 id.11360) || id:ebi-a-GCST90017053	Pulmonary tuberculosis || id:ebi-a-GCST90018892	10	0.0161191	-0.171889	0.066353	0.00958313	0.179684	-0.219082	0.129392	0.0904241	0.275301	0.480466	0.582395	3.03681	8	0	0.932026	3.94253	9	0	0.915154	-0.0305677	0.369118	0.929
Gut microbiota abundance (genus Ruminococcus1 id.11373) || id:ebi-a-GCST90017062	Pulmonary tuberculosis || id:ebi-a-GCST90018892	5	0.00766407	-0.226015	0.0823056	0.0060318	0.151739	-0.259879	0.21924	0.235873	-0.677625	1.03081	0.557878	0.616941	3	0	0.892543	0.815081	4	0	0.936415	0.0272856	0.686386	0.917
Gut microbiota abundance (genus Sutterella id.2896) || id:ebi-a-GCST90017072	Pulmonary tuberculosis || id:ebi-a-GCST90018892	4	0.00627369	-0.406777	0.0458528	7.23e-19	1.0845e-16	-0.355941	0.191231	0.0627003	-0.581454	0.982044	0.613812	0.236781	2	0	0.888349	0.269207	3	0	0.965712	0.0115851	0.87369	0.964
Gut microbiota abundance (unknown genus id.2001) || id:ebi-a-GCST90017082	Pulmonary tuberculosis || id:ebi-a-GCST90018892	4	0.00646166	0.456742	0.183051	0.0125897	0.209828	0.402343	0.232501	0.0835414	-0.301307	2.65184	0.919915	2.70397	2	0.260346	0.258727	2.81521	3	0	0.421003	0.0619114	0.801218	0.539
Gut microbiota abundance (unknown genus id.2041) || id:ebi-a-GCST90017083	Pulmonary tuberculosis || id:ebi-a-GCST90018892	5	0.00955649	0.317595	0.155144	0.0406486	0.406486	0.365462	0.165448	0.0271803	0.499602	0.794052	0.57388	5.76431	3	0.479556	0.123658	5.87057	4	0.318635	0.209025	-0.0370093	0.72716	0.044

## Sheet: Pneumoconiosis
id.exposure	outcome	nsnp	b_Inverse.variance.weighted..multiplicative.random.effects.	se_Inverse.variance.weighted..multiplicative.random.effects.	pval_Inverse.variance.weighted	b_Weighted.median	se_Weighted.median	pval_Weighted.median	b_MR.Egger	se_MR.Egger	pval_MR.Egger	egger_intercept	pval for pleiotropy
Gut microbiota abundance (class Actinobacteria id.419) || id:ebi-a-GCST90016908	Pneumoconiosis || id:ebi-a-GCST90018900	9	-0.0295735	0.355996	0.933794	-0.0993893	0.519467	0.848267	-0.0149118	1.3446	0.991461	-0.0012153	0.991246
Gut microbiota abundance (class Alphaproteobacteria id.2379) || id:ebi-a-GCST90016909	Pneumoconiosis || id:ebi-a-GCST90018900	3	0.285062	0.974096	0.769795	-0.0365621	0.765085	0.961885	3.03107	3.08917	0.506043	-0.302039	0.51971
Gut microbiota abundance (class Bacteroidia id.912) || id:ebi-a-GCST90016911	Pneumoconiosis || id:ebi-a-GCST90018900	6	-0.226416	0.446559	0.612138	-0.547721	0.619213	0.376403	-0.391053	1.14649	0.750202	0.0143571	0.881077
Gut microbiota abundance (class Betaproteobacteria id.2867) || id:ebi-a-GCST90016912	Pneumoconiosis || id:ebi-a-GCST90018900	8	0.106151	0.437223	0.808172	0.0569954	0.615973	0.926278	0.591374	1.69608	0.739245	-0.0336896	0.775984
Gut microbiota abundance (class Clostridia id.1859) || id:ebi-a-GCST90016913	Pneumoconiosis || id:ebi-a-GCST90018900	8	-0.26278	0.460525	0.568264	-0.539928	0.535224	0.313076	-0.46437	1.09639	0.686661	0.0173202	0.843502
Gut microbiota abundance (class Coriobacteriia id.809) || id:ebi-a-GCST90016914	Pneumoconiosis || id:ebi-a-GCST90018900	5	0.664207	0.492533	0.177481	-0.0184403	0.783241	0.981217	-3.37836	3.4079	0.394602	0.273478	0.315128
Gut microbiota abundance (class Deltaproteobacteria id.3087) || id:ebi-a-GCST90016915	Pneumoconiosis || id:ebi-a-GCST90018900	7	-0.150245	0.325246	0.644122	-0.181011	0.522835	0.729185	-0.565121	1.05182	0.614115	0.0377301	0.686233
Gut microbiota abundance (class Erysipelotrichia id.2147) || id:ebi-a-GCST90016916	Pneumoconiosis || id:ebi-a-GCST90018900	8	-0.15779	0.584161	0.787072	0.261004	0.607162	0.667287	-3.48268	2.4926	0.211837	0.221186	0.220411
Gut microbiota abundance (class Gammaproteobacteria id.3303) || id:ebi-a-GCST90016917	Pneumoconiosis || id:ebi-a-GCST90018900	3	0.419936	0.353941	0.235442	0.654086	0.788004	0.406508	2.56839	5.32784	0.71403	-0.132838	0.754195
Gut microbiota abundance (class Lentisphaeria id.2250) || id:ebi-a-GCST90016918	Pneumoconiosis || id:ebi-a-GCST90018900	6	0.0720119	0.288573	0.802939	0.388238	0.35223	0.270363	-0.967638	1.13759	0.442909	0.158977	0.397933
Gut microbiota abundance (class Methanobacteria id.119) || id:ebi-a-GCST90016920	Pneumoconiosis || id:ebi-a-GCST90018900	4	0.156718	0.25376	0.53685	0.329986	0.34373	0.337048	1.70092	1.0811	0.256289	-0.272044	0.276698
Gut microbiota abundance (class Verrucomicrobiae id.4029) || id:ebi-a-GCST90016923	Pneumoconiosis || id:ebi-a-GCST90018900	9	0.214723	0.26361	0.415331	-0.0595751	0.435242	0.891127	-0.147626	1.13149	0.899865	0.0300929	0.747435
Gut microbiota abundance (family Acidaminococcaceae id.2166) || id:ebi-a-GCST90016924	Pneumoconiosis || id:ebi-a-GCST90018900	4	-0.956139	0.749476	0.202046	-0.350892	0.649381	0.588956	-0.351132	2.6026	0.905031	-0.0539173	0.827339
Gut microbiota abundance (family Alcaligenaceae id.2875) || id:ebi-a-GCST90016926	Pneumoconiosis || id:ebi-a-GCST90018900	7	-0.566143	0.205834	0.00595061	-0.664874	0.557392	0.232936	0.312514	2.34829	0.899319	-0.0586118	0.718134
Gut microbiota abundance (family Bacteroidaceae id.917) || id:ebi-a-GCST90016927	Pneumoconiosis || id:ebi-a-GCST90018900	5	0.143827	0.75453	0.848824	0.59465	0.796323	0.455218	-7.05583	3.03677	0.102759	0.496824	0.0947221
Gut microbiota abundance (family Bifidobacteriaceae id.433) || id:ebi-a-GCST90016929	Pneumoconiosis || id:ebi-a-GCST90018900	8	-0.203428	0.486063	0.675566	-0.24788	0.500193	0.620199	1.18693	1.68087	0.506579	-0.107635	0.419992
Gut microbiota abundance (family Clostridiales vadin BB60 group id.11286) || id:ebi-a-GCST90016932	Pneumoconiosis || id:ebi-a-GCST90018900	10	-0.228397	0.354392	0.519268	-0.203303	0.428024	0.634802	-1.22069	0.93456	0.227797	0.106057	0.285582
Gut microbiota abundance (family Coriobacteriaceae id.811) || id:ebi-a-GCST90016933	Pneumoconiosis || id:ebi-a-GCST90018900	5	0.664207	0.492533	0.177481	-0.0184403	0.783241	0.981217	-3.37836	3.4079	0.394602	0.273478	0.315128
Gut microbiota abundance (family Defluviitaleaceae id.1924) || id:ebi-a-GCST90016934	Pneumoconiosis || id:ebi-a-GCST90018900	8	-0.0965191	0.330294	0.770117	-0.207327	0.386883	0.592033	0.414307	1.41908	0.780152	-0.0619463	0.722936
Gut microbiota abundance (family Desulfovibrionaceae id.3169) || id:ebi-a-GCST90016935	Pneumoconiosis || id:ebi-a-GCST90018900	8	0.139971	0.346672	0.686393	-0.120714	0.520023	0.816435	-0.88456	0.961186	0.392923	0.0874994	0.289864
Gut microbiota abundance (family Enterobacteriaceae id.3469) || id:ebi-a-GCST90016936	Pneumoconiosis || id:ebi-a-GCST90018900	3	-1.33408	0.442964	0.00259787	-1.61492	0.806241	0.045175	2.48144	4.00769	0.647061	-0.254128	0.5115
Gut microbiota abundance (family Erysipelotrichaceae id.2149) || id:ebi-a-GCST90016937	Pneumoconiosis || id:ebi-a-GCST90018900	8	-0.15779	0.584161	0.787072	0.261004	0.607162	0.667287	-3.48268	2.4926	0.211837	0.221186	0.220411
Gut microbiota abundance (family Family XI id.1936) || id:ebi-a-GCST90016938	Pneumoconiosis || id:ebi-a-GCST90018900	7	0.467872	0.157626	0.00299512	0.409073	0.263905	0.121124	-1.6722	1.30671	0.25681	0.291131	0.158323
Gut microbiota abundance (family Lachnospiraceae id.1987) || id:ebi-a-GCST90016940	Pneumoconiosis || id:ebi-a-GCST90018900	8	-0.493081	0.519704	0.342736	-0.502394	0.617203	0.415654	1.16758	2.09381	0.597269	-0.103081	0.443525
Gut microbiota abundance (family Lactobacillaceae id.1836) || id:ebi-a-GCST90016941	Pneumoconiosis || id:ebi-a-GCST90018900	4	0.2223	0.215459	0.302189	0.280636	0.466366	0.54734	-0.814362	1.10454	0.537713	0.115381	0.423757
Gut microbiota abundance (family Methanobacteriaceae id.121) || id:ebi-a-GCST90016942	Pneumoconiosis || id:ebi-a-GCST90018900	4	0.156718	0.25376	0.53685	0.329986	0.34373	0.337048	1.70092	1.0811	0.256289	-0.272044	0.276698
Gut microbiota abundance (family Oxalobacteraceae id.2966) || id:ebi-a-GCST90016943	Pneumoconiosis || id:ebi-a-GCST90018900	7	0.211206	0.171443	0.217973	0.239094	0.300596	0.42638	-1.42156	1.37971	0.350093	0.211003	0.282687
Gut microbiota abundance (family Peptococcaceae id.2024) || id:ebi-a-GCST90016945	Pneumoconiosis || id:ebi-a-GCST90018900	8	0.222888	0.232224	0.337157	0.370858	0.404241	0.358923	0.0846963	0.820609	0.921158	0.0145809	0.861406
Gut microbiota abundance (family Peptostreptococcaceae id.2042) || id:ebi-a-GCST90016946	Pneumoconiosis || id:ebi-a-GCST90018900	9	0.259595	0.342407	0.448362	0.268323	0.457722	0.557732	0.25664	0.762227	0.746213	0.000291599	0.996597
Gut microbiota abundance (family Porphyromonadaceae id.943) || id:ebi-a-GCST90016947	Pneumoconiosis || id:ebi-a-GCST90018900	4	-0.0134614	0.313376	0.965736	0.088147	0.741922	0.905427	-0.0294123	3.30373	0.993705	0.00108209	0.996516
Gut microbiota abundance (family Prevotellaceae id.960) || id:ebi-a-GCST90016948	Pneumoconiosis || id:ebi-a-GCST90018900	9	-0.246035	0.279563	0.378821	-0.449085	0.462512	0.331564	-0.339146	0.962158	0.734849	0.00779492	0.920366
Gut microbiota abundance (family Rhodospirillaceae id.2717) || id:ebi-a-GCST90016949	Pneumoconiosis || id:ebi-a-GCST90018900	7	-0.0263156	0.508624	0.958737	-0.605377	0.444559	0.173278	0.980024	3.46943	0.7889	-0.0956866	0.78071
Gut microbiota abundance (family Rikenellaceae id.967) || id:ebi-a-GCST90016950	Pneumoconiosis || id:ebi-a-GCST90018900	11	-0.00685205	0.468655	0.988335	-0.0912612	0.511794	0.858475	1.52435	1.16375	0.22269	-0.120082	0.187999
Gut microbiota abundance (family Ruminococcaceae id.2050) || id:ebi-a-GCST90016951	Pneumoconiosis || id:ebi-a-GCST90018900	5	-0.415545	0.440171	0.345142	-0.232783	0.556394	0.675671	0.794855	1.46176	0.624411	-0.178394	0.447787
Gut microbiota abundance (unknown family id.1000001214) || id:ebi-a-GCST90016953	Pneumoconiosis || id:ebi-a-GCST90018900	4	0.136313	0.336306	0.685239	-0.0652882	0.419091	0.876202	-1.23636	1.0779	0.370082	0.171206	0.311287
Gut microbiota abundance (unknown family id.1000005471) || id:ebi-a-GCST90016954	Pneumoconiosis || id:ebi-a-GCST90018900	3	-0.494715	0.199012	0.0129239	-0.378281	0.571411	0.507963	-0.923474	1.03907	0.537453	0.0520466	0.722117
Gut microbiota abundance (unknown family id.1000006161) || id:ebi-a-GCST90016955	Pneumoconiosis || id:ebi-a-GCST90018900	9	0.249107	0.253325	0.325436	0.0779016	0.289057	0.787543	-0.453558	0.973177	0.655328	0.0894576	0.478043
Gut microbiota abundance (family Verrucomicrobiaceae id.4036) || id:ebi-a-GCST90016957	Pneumoconiosis || id:ebi-a-GCST90018900	9	0.214778	0.263712	0.415393	-0.0597332	0.435392	0.890877	-0.14773	1.13139	0.899785	0.0300962	0.747296
Gut microbiota abundance (family Victivallaceae id.2255) || id:ebi-a-GCST90016958	Pneumoconiosis || id:ebi-a-GCST90018900	9	0.0203343	0.231616	0.930041	0.00406543	0.264089	0.987718	-0.193029	1.26611	0.883126	0.0326388	0.868438
Gut microbiota abundance (genus Adlercreutzia id.812) || id:ebi-a-GCST90016960	Pneumoconiosis || id:ebi-a-GCST90018900	4	-0.0544121	0.617864	0.929825	-0.497285	0.535102	0.352719	-2.21983	2.57619	0.47968	0.211624	0.476817
Gut microbiota abundance (genus Akkermansia id.4037) || id:ebi-a-GCST90016961	Pneumoconiosis || id:ebi-a-GCST90018900	9	0.21596	0.263571	0.41258	-0.056153	0.435531	0.897413	-0.132919	1.12929	0.909611	0.0289716	0.755947
Gut microbiota abundance (genus Alistipes id.968) || id:ebi-a-GCST90016962	Pneumoconiosis || id:ebi-a-GCST90018900	5	-0.398706	0.629277	0.526346	0.313308	0.808257	0.698287	-5.05425	4.3252	0.326994	0.258301	0.356402
Gut microbiota abundance (genus Allisonella id.2174) || id:ebi-a-GCST90016963	Pneumoconiosis || id:ebi-a-GCST90018900	4	0.205076	0.265651	0.440131	0.182755	0.301062	0.543829	2.32667	1.79035	0.323371	-0.307319	0.353978
Gut microbiota abundance (genus Alloprevotella id.961) || id:ebi-a-GCST90016964	Pneumoconiosis || id:ebi-a-GCST90018900	4	0.205076	0.265651	0.440131	0.182755	0.301062	0.543829	2.32667	1.79035	0.323371	-0.307319	0.353978
Gut microbiota abundance (genus Anaerostipes id.1991) || id:ebi-a-GCST90016966	Pneumoconiosis || id:ebi-a-GCST90018900	10	-0.557961	0.332244	0.0930799	-0.792462	0.563071	0.159311	-0.20122	1.69975	0.908684	-0.023131	0.834052
Gut microbiota abundance (genus Bacteroides id.918) || id:ebi-a-GCST90016968	Pneumoconiosis || id:ebi-a-GCST90018900	5	0.143827	0.75453	0.848824	0.59465	0.796323	0.455218	-7.05583	3.03677	0.102759	0.496824	0.0947221
Gut microbiota abundance (genus Barnesiella id.944) || id:ebi-a-GCST90016969	Pneumoconiosis || id:ebi-a-GCST90018900	10	0.123586	0.368806	0.737551	0.0650178	0.47555	0.891251	0.00583328	1.32901	0.996605	0.00908468	0.928418
Gut microbiota abundance (genus Bifidobacterium id.436) || id:ebi-a-GCST90016970	Pneumoconiosis || id:ebi-a-GCST90018900	8	0.116937	0.366838	0.749902	0.00281151	0.453194	0.99505	0.531172	0.931768	0.589324	-0.0394131	0.642116
Gut microbiota abundance (genus Bilophila id.3170) || id:ebi-a-GCST90016971	Pneumoconiosis || id:ebi-a-GCST90018900	6	-0.518026	0.280972	0.0652285	-0.624944	0.515428	0.22533	1.35131	2.42504	0.607076	-0.14223	0.477189
Gut microbiota abundance (genus Butyricimonas id.945) || id:ebi-a-GCST90016974	Pneumoconiosis || id:ebi-a-GCST90018900	8	0.303154	0.298484	0.309797	0.537859	0.464335	0.246724	-0.0606668	1.24342	0.96267	0.0342977	0.770173
Gut microbiota abundance (genus Candidatus Soleaferrea id.11350) || id:ebi-a-GCST90016976	Pneumoconiosis || id:ebi-a-GCST90018900	4	-0.413518	0.268489	0.12352	-0.562108	0.468605	0.23032	1.2264	1.63307	0.531002	-0.173094	0.40881
Gut microbiota abundance (genus Catenibacterium id.2153) || id:ebi-a-GCST90016977	Pneumoconiosis || id:ebi-a-GCST90018900	4	0.263587	0.30252	0.383588	0.144951	0.362625	0.689358	5.26089	4.15537	0.333001	-0.696133	0.351238
Gut microbiota abundance (genus Christensenellaceae R 7group id.11283) || id:ebi-a-GCST90016978	Pneumoconiosis || id:ebi-a-GCST90018900	3	-0.460695	0.422094	0.275074	-0.066705	0.838702	0.936608	-0.913924	2.06388	0.734615	0.0356218	0.854264
Gut microbiota abundance (genus Clostridium sensustricto1 id.1873) || id:ebi-a-GCST90016980	Pneumoconiosis || id:ebi-a-GCST90018900	6	-0.522241	0.299169	0.0808734	-0.452022	0.515607	0.38066	0.182514	0.90422	0.849886	-0.0778224	0.432952
Gut microbiota abundance (genus Collinsella id.815) || id:ebi-a-GCST90016981	Pneumoconiosis || id:ebi-a-GCST90018900	3	-0.591212	0.692203	0.393048	-1.21935	0.855352	0.153997	-11.3937	7.38414	0.366077	0.956179	0.380518
Gut microbiota abundance (genus Coprobacter id.949) || id:ebi-a-GCST90016982	Pneumoconiosis || id:ebi-a-GCST90018900	5	-0.336932	0.315764	0.285956	-0.410823	0.426771	0.335733	-0.956541	0.977289	0.399874	0.0795052	0.547402
Gut microbiota abundance (genus Coprococcus1 id.11301) || id:ebi-a-GCST90016983	Pneumoconiosis || id:ebi-a-GCST90018900	7	0.339427	0.39584	0.391177	0.270747	0.576816	0.638796	-1.60452	1.40493	0.305149	0.144674	0.204806
Gut microbiota abundance (genus Coprococcus3 id.11303) || id:ebi-a-GCST90016985	Pneumoconiosis || id:ebi-a-GCST90018900	5	-0.187986	0.185286	0.310312	-0.360944	0.609038	0.553418	-0.882689	1.72409	0.643976	0.0477914	0.70135
Gut microbiota abundance (genus Defluviitaleaceae UCG011 id.11287) || id:ebi-a-GCST90016986	Pneumoconiosis || id:ebi-a-GCST90018900	8	-0.0715524	0.328285	0.827462	-0.205077	0.385197	0.594452	0.112784	1.21726	0.929195	-0.0205106	0.879436
Gut microbiota abundance (genus Dorea id.1997) || id:ebi-a-GCST90016989	Pneumoconiosis || id:ebi-a-GCST90018900	5	-0.253497	0.353947	0.473868	-0.396889	0.723864	0.583491	-0.912726	2.10472	0.693829	0.0526924	0.765978
Gut microbiota abundance (genus Eggerthella id.819) || id:ebi-a-GCST90016990	Pneumoconiosis || id:ebi-a-GCST90018900	5	-0.0655397	0.179654	0.715253	-0.0923123	0.383796	0.809924	-1.10976	1.25491	0.441643	0.127353	0.453763
Gut microbiota abundance (genus Eisenbergiella id.11304) || id:ebi-a-GCST90016991	Pneumoconiosis || id:ebi-a-GCST90018900	5	-0.325593	0.13379	0.0149493	-0.263273	0.387168	0.496505	-1.90702	2.61531	0.518664	0.165625	0.585492
Gut microbiota abundance (genus Enterorhabdus id.820) || id:ebi-a-GCST90016992	Pneumoconiosis || id:ebi-a-GCST90018900	3	0.0569564	0.39752	0.88607	0.322977	0.460642	0.483213	0.0451465	1.3399	0.978558	0.00207192	0.993819
Gut microbiota abundance (genus Erysipelatoclostridium id.11381) || id:ebi-a-GCST90016993	Pneumoconiosis || id:ebi-a-GCST90018900	8	0.107367	0.381991	0.778656	-0.122906	0.440025	0.780003	-0.469133	1.92691	0.815757	0.0469054	0.769818
Gut microbiota abundance (genus Escherichia Shigella id.3504) || id:ebi-a-GCST90016995	Pneumoconiosis || id:ebi-a-GCST90018900	4	-0.99367	0.529387	0.0605154	-0.927797	0.685963	0.176201	-1.95997	1.64643	0.356016	0.079979	0.593594
Gut microbiota abundance (genus Eubacterium brachy group id.11296) || id:ebi-a-GCST90016996	Pneumoconiosis || id:ebi-a-GCST90018900	4	0.00858978	0.174596	0.960761	0.0796541	0.379984	0.833961	-0.926254	1.1823	0.515415	0.124661	0.498131
Gut microbiota abundance (genus Eubacterium fissicatena group id.14373) || id:ebi-a-GCST90016999	Pneumoconiosis || id:ebi-a-GCST90018900	5	-0.234867	0.162611	0.148642	-0.208864	0.336963	0.535362	-1.26942	1.37371	0.4236	0.142137	0.498513
Gut microbiota abundance (genus Eubacterium hallii group id.11338) || id:ebi-a-GCST90017000	Pneumoconiosis || id:ebi-a-GCST90018900	8	-0.271136	0.358573	0.449557	-0.130067	0.485404	0.788733	-0.11719	0.722174	0.876417	-0.0161378	0.809427
Gut microbiota abundance (genus Eubacterium oxidoreducens group id.11339) || id:ebi-a-GCST90017002	Pneumoconiosis || id:ebi-a-GCST90018900	4	0.437197	0.400734	0.275276	0.422106	0.408508	0.30147	-0.652481	1.34098	0.67466	0.135121	0.482347
Gut microbiota abundance (genus Eubacterium rectale group id.14374) || id:ebi-a-GCST90017003	Pneumoconiosis || id:ebi-a-GCST90018900	4	-0.271716	0.564585	0.630326	-0.0730711	0.686062	0.915179	2.87629	2.71493	0.400445	-0.188323	0.35651
Gut microbiota abundance (genus Eubacterium ruminantium group id.11340) || id:ebi-a-GCST90017004	Pneumoconiosis || id:ebi-a-GCST90018900	10	-0.24629	0.272916	0.366823	0.0303636	0.345807	0.930032	1.13566	0.821856	0.204384	-0.156373	0.115416
Gut microbiota abundance (genus Eubacterium xylanophilum group id.14375) || id:ebi-a-GCST90017006	Pneumoconiosis || id:ebi-a-GCST90018900	7	-0.156964	0.307136	0.609312	0.0190722	0.531675	0.971385	0.94133	1.26863	0.491446	-0.093614	0.403602
Gut microbiota abundance (genus Gordonibacter id.821) || id:ebi-a-GCST90017012	Pneumoconiosis || id:ebi-a-GCST90018900	3	-0.000256145	0.453028	0.999549	-0.15217	0.435445	0.726744	0.274888	3.83767	0.954477	-0.0430066	0.953792
Gut microbiota abundance (genus Haemophilus id.3698) || id:ebi-a-GCST90017013	Pneumoconiosis || id:ebi-a-GCST90018900	8	-0.0570855	0.290658	0.844296	-0.265409	0.373294	0.47709	0.742209	0.599368	0.261848	-0.0365422	0.749544
Gut microbiota abundance (genus Holdemanella id.11393) || id:ebi-a-GCST90017014	Pneumoconiosis || id:ebi-a-GCST90018900	6	0.208272	0.266896	0.435185	0.265985	0.403317	0.509578	0.586815	0.877982	0.54049	-0.0413432	0.668283
Gut microbiota abundance (genus Holdemania id.2157) || id:ebi-a-GCST90017015	Pneumoconiosis || id:ebi-a-GCST90018900	6	0.410427	0.311824	0.188102	0.754816	0.470172	0.108405	1.38674	1.65913	0.450275	-0.104599	0.578504
Gut microbiota abundance (genus Howardella id.2000) || id:ebi-a-GCST90017016	Pneumoconiosis || id:ebi-a-GCST90018900	7	-0.203279	0.190348	0.285551	-0.353699	0.284398	0.213619	-0.967618	0.820968	0.291575	0.115465	0.378566
Gut microbiota abundance (genus Hungatella id.11306) || id:ebi-a-GCST90017017	Pneumoconiosis || id:ebi-a-GCST90018900	7	-0.203279	0.190348	0.285551	-0.353699	0.284398	0.213619	-0.967618	0.820968	0.291575	0.115465	0.378566
Gut microbiota abundance (genus Intestinibacter id.11345) || id:ebi-a-GCST90017018	Pneumoconiosis || id:ebi-a-GCST90018900	7	-0.128792	0.204856	0.529549	-0.174793	0.461178	0.704677	-1.00341	1.3256	0.483204	0.0816029	0.521894
Gut microbiota abundance (genus Intestinimonas id.2062) || id:ebi-a-GCST90017019	Pneumoconiosis || id:ebi-a-GCST90018900	12	-0.526625	0.315001	0.0945605	-0.571361	0.399501	0.152663	-0.259851	0.875554	0.772704	-0.0259197	0.749146
Gut microbiota abundance (genus Lachnospiraceae FCS020 group id.11314) || id:ebi-a-GCST90017021	Pneumoconiosis || id:ebi-a-GCST90018900	8	0.266968	0.2113	0.206427	0.187227	0.429478	0.662879	0.0737549	0.720815	0.921835	0.0182425	0.772971
Gut microbiota abundance (genus Lachnospiraceae ND3007 group id.11317) || id:ebi-a-GCST90017023	Pneumoconiosis || id:ebi-a-GCST90018900	8	0.266968	0.2113	0.206427	0.187227	0.429478	0.662879	0.0737549	0.720815	0.921835	0.0182425	0.772971
Gut microbiota abundance (genus Lachnospiraceae UCG004 id.11324) || id:ebi-a-GCST90017026	Pneumoconiosis || id:ebi-a-GCST90018900	7	0.224969	0.528897	0.670578	0.303875	0.618039	0.622949	-3.52562	2.98953	0.291323	0.232658	0.259073
Gut microbiota abundance (genus Lachnospiraceae UCG010 id.11330) || id:ebi-a-GCST90017028	Pneumoconiosis || id:ebi-a-GCST90018900	5	0.0485796	0.264684	0.854376	0.198314	0.570964	0.728343	0.571892	1.90006	0.783081	-0.0445434	0.794469
Gut microbiota abundance (genus Lactobacillus id.1837) || id:ebi-a-GCST90017030	Pneumoconiosis || id:ebi-a-GCST90018900	7	0.0919055	0.245651	0.708308	0.129554	0.383638	0.73559	-0.722157	0.922336	0.46909	0.0904323	0.395155
Gut microbiota abundance (genus Lactococcus id.1851) || id:ebi-a-GCST90017031	Pneumoconiosis || id:ebi-a-GCST90018900	6	0.111472	0.265594	0.674698	-0.0541399	0.314318	0.863245	0.579714	1.53853	0.725461	-0.0619623	0.772016
Gut microbiota abundance (genus Marvinbryantia id.2005) || id:ebi-a-GCST90017032	Pneumoconiosis || id:ebi-a-GCST90018900	6	-0.207767	0.36169	0.565673	-0.317796	0.52052	0.541506	-1.61449	1.6412	0.380944	0.120603	0.425647
Gut microbiota abundance (genus Methanobrevibacter id.123) || id:ebi-a-GCST90017033	Pneumoconiosis || id:ebi-a-GCST90018900	3	0.236228	0.373269	0.526824	0.498063	0.432323	0.249296	1.79646	1.02006	0.328763	-0.266029	0.353167
Gut microbiota abundance (genus Odoribacter id.952) || id:ebi-a-GCST90017034	Pneumoconiosis || id:ebi-a-GCST90018900	3	0.224342	0.599125	0.70807	0.00671829	0.862778	0.993787	-1.37381	2.1508	0.63813	0.126772	0.576439
Gut microbiota abundance (genus Olsenella id.822) || id:ebi-a-GCST90017035	Pneumoconiosis || id:ebi-a-GCST90018900	7	0.0683585	0.176565	0.69864	-0.134369	0.277839	0.628653	1.07991	0.756732	0.212908	-0.154518	0.219283
Gut microbiota abundance (genus Oscillibacter id.2063) || id:ebi-a-GCST90017036	Pneumoconiosis || id:ebi-a-GCST90018900	12	0.0494758	0.220177	0.822205	0.0222189	0.342834	0.948326	1.10464	0.960252	0.276759	-0.100482	0.281239
Gut microbiota abundance (genus Oscillospira id.2064) || id:ebi-a-GCST90017037	Pneumoconiosis || id:ebi-a-GCST90018900	3	0.541491	0.236584	0.0220913	0.443966	0.716408	0.535448	1.37912	2.88619	0.716221	-0.0891591	0.816525
Gut microbiota abundance (genus Oxalobacter id.2978) || id:ebi-a-GCST90017038	Pneumoconiosis || id:ebi-a-GCST90018900	8	0.195152	0.171056	0.253926	0.248661	0.279666	0.373929	-1.06147	1.08662	0.366367	0.185897	0.282116
Gut microbiota abundance (genus Parabacteroides id.954) || id:ebi-a-GCST90017039	Pneumoconiosis || id:ebi-a-GCST90018900	3	-0.608814	1.10025	0.580031	-0.220787	0.976238	0.821076	-2.4586	10.0841	0.847756	0.147982	0.883183
Gut microbiota abundance (genus Paraprevotella id.962) || id:ebi-a-GCST90017040	Pneumoconiosis || id:ebi-a-GCST90018900	9	-0.103711	0.189463	0.584108	0.0515429	0.329119	0.875553	0.555998	0.860262	0.538681	-0.0810145	0.449571
Gut microbiota abundance (genus Parasutterella id.2892) || id:ebi-a-GCST90017041	Pneumoconiosis || id:ebi-a-GCST90018900	11	-0.0481407	0.402881	0.904886	-0.166082	0.432762	0.701147	-0.691448	1.69316	0.692543	0.0508811	0.703987
Gut microbiota abundance (genus Peptococcus id.2037) || id:ebi-a-GCST90017042	Pneumoconiosis || id:ebi-a-GCST90018900	8	-0.549093	0.205895	0.00765624	-0.505353	0.311296	0.104508	-0.489914	0.857489	0.588518	-0.00767274	0.94499
Gut microbiota abundance (genus Phascolarctobacterium id.2168) || id:ebi-a-GCST90017043	Pneumoconiosis || id:ebi-a-GCST90018900	6	-0.348487	0.30887	0.259208	-0.229044	0.513636	0.65565	-2.11982	1.86695	0.319608	0.159943	0.386209
Gut microbiota abundance (genus Rikenellaceae RC9 gut group id.11191) || id:ebi-a-GCST90017046	Pneumoconiosis || id:ebi-a-GCST90018900	6	0.257547	0.216344	0.23387	0.209275	0.295907	0.479423	-0.147079	1.44744	0.923954	0.0577292	0.790896
Gut microbiota abundance (genus Ruminiclostridium5 id.11355) || id:ebi-a-GCST90017049	Pneumoconiosis || id:ebi-a-GCST90018900	6	-0.147259	0.435465	0.735239	0.397174	0.596356	0.50541	1.10966	1.93354	0.596763	-0.09245	0.538961
Gut microbiota abundance (genus Ruminiclostridium9 id.11357) || id:ebi-a-GCST90017051	Pneumoconiosis || id:ebi-a-GCST90018900	5	-0.0413281	0.68655	0.951999	-0.738702	0.786174	0.347414	3.59511	2.94726	0.309683	-0.265219	0.295503
Gut microbiota abundance (genus Ruminococcaceae NK4A214 group id.11358) || id:ebi-a-GCST90017052	Pneumoconiosis || id:ebi-a-GCST90018900	9	-0.144582	0.379104	0.702923	-0.388982	0.491892	0.429067	-0.941129	1.31793	0.49828	0.0636805	0.546614
Gut microbiota abundance (genus Ruminococcaceae UCG002 id.11360) || id:ebi-a-GCST90017053	Pneumoconiosis || id:ebi-a-GCST90018900	10	0.256713	0.311357	0.409656	0.503008	0.485767	0.300439	-0.0237559	0.963287	0.980929	0.0226275	0.762361
Gut microbiota abundance (genus Ruminococcaceae UCG003 id.11361) || id:ebi-a-GCST90017054	Pneumoconiosis || id:ebi-a-GCST90018900	10	0.371973	0.424624	0.381027	-0.0547987	0.521795	0.91636	-0.782051	1.37799	0.585924	0.091899	0.403763
Gut microbiota abundance (genus Ruminococcaceae UCG005 id.11363) || id:ebi-a-GCST90017056	Pneumoconiosis || id:ebi-a-GCST90018900	9	-0.497656	0.389015	0.200802	-0.291109	0.516471	0.572992	-0.199187	1.10791	0.862414	-0.0248162	0.779949
Gut microbiota abundance (genus Ruminococcaceae UCG009 id.11366) || id:ebi-a-GCST90017057	Pneumoconiosis || id:ebi-a-GCST90018900	6	0.0183624	0.259604	0.943611	-0.177412	0.426052	0.677111	-0.421054	2.00646	0.844041	0.0401329	0.835189
Gut microbiota abundance (genus Ruminococcaceae UCG010 id.11367) || id:ebi-a-GCST90017058	Pneumoconiosis || id:ebi-a-GCST90018900	4	-1.36442	0.112159	4.77e-34	-1.3259	0.64612	0.0401607	-3.29258	9.87663	0.77056	0.117141	0.863048
Gut microbiota abundance (genus Ruminococcaceae UCG014 id.11371) || id:ebi-a-GCST90017061	Pneumoconiosis || id:ebi-a-GCST90018900	6	0.236804	0.470674	0.614882	-0.30124	0.564944	0.593881	-0.323443	1.18703	0.798739	0.0549327	0.62894
Gut microbiota abundance (genus Ruminococcus1 id.11373) || id:ebi-a-GCST90017062	Pneumoconiosis || id:ebi-a-GCST90018900	5	-0.732887	0.82974	0.377089	-0.37948	0.84032	0.651565	2.00035	3.71586	0.627729	-0.184642	0.504082
Gut microbiota abundance (genus Ruminococcus2 id.11374) || id:ebi-a-GCST90017063	Pneumoconiosis || id:ebi-a-GCST90018900	7	0.215965	0.162791	0.184627	0.114748	0.437693	0.793193	0.602031	0.769213	0.469255	-0.0407992	0.594074
Gut microbiota abundance (genus Ruminococcus gauvreauii group id.11342) || id:ebi-a-GCST90017064	Pneumoconiosis || id:ebi-a-GCST90018900	7	0.207463	0.509676	0.683973	0.410748	0.557926	0.461606	-0.544981	2.34465	0.825413	0.0544562	0.754625
Gut microbiota abundance (genus Ruminococcus gnavus group id.14376) || id:ebi-a-GCST90017065	Pneumoconiosis || id:ebi-a-GCST90018900	7	-0.15766	0.412564	0.702353	0.148726	0.430155	0.72953	-0.611138	2.10907	0.783626	0.0493636	0.834515
Gut microbiota abundance (genus Ruminococcus torques group id.14377) || id:ebi-a-GCST90017066	Pneumoconiosis || id:ebi-a-GCST90018900	5	-0.329235	0.270315	0.223236	-0.181006	0.612518	0.767603	-0.205212	1.17722	0.872715	-0.0107412	0.915517
Gut microbiota abundance (genus Slackia id.825) || id:ebi-a-GCST90017069	Pneumoconiosis || id:ebi-a-GCST90018900	4	0.717355	0.38839	0.0647472	0.604621	0.452611	0.181598	-1.73089	3.62959	0.680471	0.239185	0.567032
Gut microbiota abundance (genus Subdoligranulum id.2070) || id:ebi-a-GCST90017071	Pneumoconiosis || id:ebi-a-GCST90018900	7	0.38507	0.287737	0.180808	0.430723	0.546134	0.430301	0.0318675	1.12824	0.978559	0.0289552	0.746902
Gut microbiota abundance (genus Sutterella id.2896) || id:ebi-a-GCST90017072	Pneumoconiosis || id:ebi-a-GCST90018900	4	0.427266	0.46657	0.359792	0.534767	0.633632	0.398686	1.7016	1.71292	0.425201	-0.09802	0.516574
Gut microbiota abundance (genus Turicibacter id.2162) || id:ebi-a-GCST90017074	Pneumoconiosis || id:ebi-a-GCST90018900	6	0.134584	0.407685	0.741311	0.166396	0.497006	0.737778	0.329724	2.64838	0.906925	-0.0230681	0.943967
Gut microbiota abundance (unknown genus id.1000000073) || id:ebi-a-GCST90017076	Pneumoconiosis || id:ebi-a-GCST90018900	10	-0.228397	0.354392	0.519268	-0.203303	0.428024	0.634802	-1.22069	0.93456	0.227797	0.106057	0.285582
Gut microbiota abundance (unknown genus id.1000001215) || id:ebi-a-GCST90017077	Pneumoconiosis || id:ebi-a-GCST90018900	4	0.136313	0.336306	0.685239	-0.0652882	0.419091	0.876202	-1.23636	1.0779	0.370082	0.171206	0.311287
Gut microbiota abundance (unknown genus id.1000005472) || id:ebi-a-GCST90017078	Pneumoconiosis || id:ebi-a-GCST90018900	3	-0.494715	0.199012	0.0129239	-0.378281	0.571411	0.507963	-0.923474	1.03907	0.537453	0.0520466	0.722117
Gut microbiota abundance (unknown genus id.1000006162) || id:ebi-a-GCST90017080	Pneumoconiosis || id:ebi-a-GCST90018900	9	0.249107	0.253325	0.325436	0.0779016	0.289057	0.787543	-0.453558	0.973177	0.655328	0.0894576	0.478043
Gut microbiota abundance (unknown genus id.1868) || id:ebi-a-GCST90017081	Pneumoconiosis || id:ebi-a-GCST90018900	8	0.0683434	0.37447	0.855185	0.303861	0.450323	0.499827	0.131779	1.25128	0.919558	-0.00586882	0.959016
Gut microbiota abundance (unknown genus id.2001) || id:ebi-a-GCST90017082	Pneumoconiosis || id:ebi-a-GCST90018900	4	0.265584	0.434215	0.540776	-0.120818	0.621855	0.845952	0.599892	3.31442	0.873053	-0.0296632	0.927935
Gut microbiota abundance (unknown genus id.2041) || id:ebi-a-GCST90017083	Pneumoconiosis || id:ebi-a-GCST90018900	6	-0.0267179	0.260161	0.918203	0.0778192	0.4082	0.848808	-0.1764	0.933046	0.859253	0.0173905	0.872067
Gut microbiota abundance (unknown genus id.2071) || id:ebi-a-GCST90017084	Pneumoconiosis || id:ebi-a-GCST90018900	9	0.0627143	0.33596	0.851918	-0.254939	0.452698	0.573329	-2.60868	2.04707	0.243213	0.229806	0.227233
Gut microbiota abundance (unknown genus id.2755) || id:ebi-a-GCST90017085	Pneumoconiosis || id:ebi-a-GCST90018900	5	-0.268675	0.555326	0.628517	-0.735176	0.51547	0.153803	6.52369	2.41431	0.0736552	-0.666851	0.0652315
Gut microbiota abundance (unknown genus id.826) || id:ebi-a-GCST90017086	Pneumoconiosis || id:ebi-a-GCST90018900	8	0.0200221	0.266043	0.940009	0.143019	0.491296	0.770971	-0.249043	0.875154	0.785539	0.0272473	0.746509
Gut microbiota abundance (order Bacillales id.1674) || id:ebi-a-GCST90017091	Pneumoconiosis || id:ebi-a-GCST90018900	4	-0.273481	0.468022	0.558996	0.0317438	0.410364	0.938341	2.12174	1.00027	0.167967	-0.391205	0.12983
Gut microbiota abundance (order Bacteroidales id.913) || id:ebi-a-GCST90017092	Pneumoconiosis || id:ebi-a-GCST90018900	6	-0.226416	0.446559	0.612138	-0.547721	0.619213	0.376403	-0.391053	1.14649	0.750202	0.0143571	0.881077
Gut microbiota abundance (order Bifidobacteriales id.432) || id:ebi-a-GCST90017093	Pneumoconiosis || id:ebi-a-GCST90018900	8	-0.203428	0.486063	0.675566	-0.24788	0.500193	0.620199	1.18693	1.68087	0.506579	-0.107635	0.419992
Gut microbiota abundance (order Burkholderiales id.2874) || id:ebi-a-GCST90017094	Pneumoconiosis || id:ebi-a-GCST90018900	8	-0.409791	0.442247	0.354128	-0.547473	0.593657	0.356422	0.191936	1.76655	0.917023	-0.0397555	0.73579
Gut microbiota abundance (order Clostridiales id.1863) || id:ebi-a-GCST90017095	Pneumoconiosis || id:ebi-a-GCST90018900	8	-0.26092	0.460923	0.571338	-0.539884	0.535775	0.313613	-0.453622	1.09573	0.693274	0.0165557	0.850141
Gut microbiota abundance (order Coriobacteriales id.810) || id:ebi-a-GCST90017096	Pneumoconiosis || id:ebi-a-GCST90018900	5	0.664207	0.492533	0.177481	-0.0184403	0.783241	0.981217	-3.37836	3.4079	0.394602	0.273478	0.315128
Gut microbiota abundance (order Desulfovibrionales id.3156) || id:ebi-a-GCST90017097	Pneumoconiosis || id:ebi-a-GCST90018900	8	0.140888	0.347391	0.685066	-0.117833	0.521087	0.821102	-0.896738	0.969766	0.390798	0.0883162	0.288738
Gut microbiota abundance (order Enterobacteriales id.3468) || id:ebi-a-GCST90017098	Pneumoconiosis || id:ebi-a-GCST90018900	3	-1.33408	0.442964	0.00259787	-1.61492	0.806241	0.045175	2.48144	4.00769	0.647061	-0.254128	0.5115
Gut microbiota abundance (order Erysipelotrichales id.2148) || id:ebi-a-GCST90017099	Pneumoconiosis || id:ebi-a-GCST90018900	8	-0.15779	0.584161	0.787072	0.261004	0.607162	0.667287	-3.48268	2.4926	0.211837	0.221186	0.220411
Gut microbiota abundance (order Gastranaerophilales id.1591) || id:ebi-a-GCST90017100	Pneumoconiosis || id:ebi-a-GCST90018900	4	0.136313	0.336306	0.685239	-0.0652882	0.419091	0.876202	-1.23636	1.0779	0.370082	0.171206	0.311287
Gut microbiota abundance (order Methanobacteriales id.120) || id:ebi-a-GCST90017102	Pneumoconiosis || id:ebi-a-GCST90018900	4	0.156718	0.25376	0.53685	0.329986	0.34373	0.337048	1.70092	1.0811	0.256289	-0.272044	0.276698
Gut microbiota abundance (order Mollicutes RF9 id.11579) || id:ebi-a-GCST90017103	Pneumoconiosis || id:ebi-a-GCST90018900	3	-0.494715	0.199012	0.0129239	-0.378281	0.571411	0.507963	-0.923474	1.03907	0.537453	0.0520466	0.722117
Gut microbiota abundance (order NB1n id.3953) || id:ebi-a-GCST90017104	Pneumoconiosis || id:ebi-a-GCST90018900	9	0.249107	0.253325	0.325436	0.0779016	0.289057	0.787543	-0.453558	0.973177	0.655328	0.0894576	0.478043
Gut microbiota abundance (order Rhodospirillales id.2667) || id:ebi-a-GCST90017106	Pneumoconiosis || id:ebi-a-GCST90018900	9	0.0485466	0.38172	0.898799	-0.310808	0.396856	0.433524	0.518325	2.33439	0.830622	-0.046355	0.843879
Gut microbiota abundance (order Verrucomicrobiales id.4030) || id:ebi-a-GCST90017108	Pneumoconiosis || id:ebi-a-GCST90018900	9	0.214723	0.26361	0.415331	-0.0595751	0.435242	0.891127	-0.147626	1.13149	0.899865	0.0300929	0.747435
Gut microbiota abundance (order Victivallales id.2254) || id:ebi-a-GCST90017109	Pneumoconiosis || id:ebi-a-GCST90018900	6	0.0720119	0.288573	0.802939	0.388238	0.35223	0.270363	-0.967638	1.13759	0.442909	0.158977	0.397933
Gut microbiota abundance (phylum Actinobacteria id.400) || id:ebi-a-GCST90017110	Pneumoconiosis || id:ebi-a-GCST90018900	9	0.130688	0.257395	0.611639	0.0298512	0.518008	0.954046	-0.757845	1.991	0.714761	0.0531995	0.662224
Gut microbiota abundance (phylum Bacteroidetes id.905) || id:ebi-a-GCST90017111	Pneumoconiosis || id:ebi-a-GCST90018900	6	-0.185691	0.466685	0.690709	-0.302083	0.623717	0.628154	-0.537776	1.15724	0.666311	0.0343525	0.751208
Gut microbiota abundance (phylum Euryarchaeota id.55) || id:ebi-a-GCST90017113	Pneumoconiosis || id:ebi-a-GCST90018900	5	0.104398	0.261794	0.690055	0.163278	0.348254	0.639179	0.392282	1.20997	0.76707	-0.0445393	0.821866
Gut microbiota abundance (phylum Firmicutes id.1672) || id:ebi-a-GCST90017114	Pneumoconiosis || id:ebi-a-GCST90018900	6	-0.535486	0.39244	0.172409	-0.391987	0.702044	0.576604	-2.44072	2.55484	0.393508	0.114709	0.487636
Gut microbiota abundance (phylum Lentisphaerae id.2238) || id:ebi-a-GCST90017115	Pneumoconiosis || id:ebi-a-GCST90018900	5	0.301963	0.377546	0.423824	0.481197	0.39163	0.219183	-1.43269	1.06285	0.270417	0.254918	0.186447
Gut microbiota abundance (phylum Proteobacteria id.2375) || id:ebi-a-GCST90017116	Pneumoconiosis || id:ebi-a-GCST90018900	4	0.614713	0.78366	0.432798	0.408191	0.940684	0.664339	-1.79186	1.98538	0.462033	0.183565	0.324022
Gut microbiota abundance (phylum Verrucomicrobia id.3982) || id:ebi-a-GCST90017118	Pneumoconiosis || id:ebi-a-GCST90018900	8	-0.173495	0.340342	0.610215	-0.331644	0.475375	0.485398	-0.18469	1.03836	0.864681	0.00105936	0.991176

## Sheet: Pneumoconiosis P<0.05
id.exposure	outcome	nsnp	R2	b_Inverse.variance.weighted..multiplicative.random.effects.	se_Inverse.variance.weighted..multiplicative.random.effects.	pval_Inverse.variance.weighted	FDR-pval	b_Weighted.median	se_Weighted.median	pval_Weighted.median	b_MR.Egger	se_MR.Egger	pval_MR.Egger	Q_MR.Egger	Q_df_MR.Egger	I2-MR.Egger	Q_pval_MR.Egger	Q_Inverse.variance.weighted	Q_df_Inverse.variance.weighted	I2-IVW	Q_pval_Inverse.variance.weighted	egger_intercept	pval for pleiotropy	MR-PRESSO GLOBAL TEST
Gut microbiota abundance (family Alcaligenaceae id.2875) || id:ebi-a-GCST90016926	Pneumoconiosis || id:ebi-a-GCST90018900	7	0.01135	-0.566143	0.205834	0.00595061	0.178518	-0.664874	0.557392	0.232936	0.312514	2.34829	0.899319	0.985252	5	0	0.963746	1.1312	6	0	0.980146	-0.0586118	0.718134	0.977
Gut microbiota abundance (family Enterobacteriaceae id.3469) || id:ebi-a-GCST90016936	Pneumoconiosis || id:ebi-a-GCST90018900	3	0.00473675	-1.33408	0.442964	0.00259787	0.112317	-1.61492	0.806241	0.045175	2.48144	4.00769	0.647061	0.0213572	1	0	0.88381	0.951637	2	0	0.621376	-0.254128	0.5115	0.608
Gut microbiota abundance (family Family XI id.1936) || id:ebi-a-GCST90016938	Pneumoconiosis || id:ebi-a-GCST90018900	7	0.0111174	0.467872	0.157626	0.00299512	0.112317	0.409073	0.263905	0.121124	-1.6722	1.30671	0.25681	0.94461	5	0	0.966908	3.69183	6	0	0.718296	0.291131	0.158323	0.725
Gut microbiota abundance (unknown family id.1000005471) || id:ebi-a-GCST90016954	Pneumoconiosis || id:ebi-a-GCST90018900	3	0.00470294	-0.494715	0.199012	0.0129239	0.215398	-0.378281	0.571411	0.507963	-0.923474	1.03907	0.537453	0.119509	1	0	0.729568	0.33714	2	0	0.844872	0.0520466	0.722117	0.488
Gut microbiota abundance (genus Eisenbergiella id.11304) || id:ebi-a-GCST90016991	Pneumoconiosis || id:ebi-a-GCST90018900	5	0.00763896	-0.325593	0.13379	0.0149493	0.22424	-0.263273	0.387168	0.496505	-1.90702	2.61531	0.518664	0.355043	3	0	0.949365	0.726033	4	0	0.94808	0.165625	0.585492	0.946
Gut microbiota abundance (genus Oscillospira id.2064) || id:ebi-a-GCST90017037	Pneumoconiosis || id:ebi-a-GCST90018900	3	0.00466862	0.541491	0.236584	0.0220913	0.301245	0.443966	0.716408	0.535448	1.37912	2.88619	0.716221	0.234931	1	0	0.627892	0.322817	2	0	0.850944	-0.0891591	0.816525	0.682
Gut microbiota abundance (genus Peptococcus id.2037) || id:ebi-a-GCST90017042	Pneumoconiosis || id:ebi-a-GCST90018900	8	0.0132238	-0.549093	0.205895	0.00765624	0.191406	-0.505353	0.311296	0.104508	-0.489914	0.857489	0.588518	5.06652	6	0	0.53531	5.07169	7	0	0.651214	-0.00767274	0.94499	0.682
Gut microbiota abundance (genus Ruminococcaceae UCG010 id.11367) || id:ebi-a-GCST90017058	Pneumoconiosis || id:ebi-a-GCST90018900	4	0.00613631	-1.36442	0.112159	4.77124e-34	7.155e-32	-1.3259	0.64612	0.0401607	-3.29258	9.87663	0.77056	0.0889993	2	0	0.956476	0.127228	3	0	0.988381	0.117141	0.863048	0.988
Gut microbiota abundance (unknown genus id.1000005472) || id:ebi-a-GCST90017078	Pneumoconiosis || id:ebi-a-GCST90018900	3	0.00470294	-0.494715	0.199012	0.0129239	0.215398	-0.378281	0.571411	0.507963	-0.923474	1.03907	0.537453	0.119509	1	0	0.729568	0.33714	2	0	0.844872	0.0520466	0.722117	0.488
Gut microbiota abundance (order Enterobacteriales id.3468) || id:ebi-a-GCST90017098	Pneumoconiosis || id:ebi-a-GCST90018900	3	0.00473675	-1.33408	0.442964	0.00259787	0.112317	-1.61492	0.806241	0.045175	2.48144	4.00769	0.647061	0.0213572	1	0	0.88381	0.951637	2	0	0.621376	-0.254128	0.5115	0.609
Gut microbiota abundance (order Mollicutes RF9 id.11579) || id:ebi-a-GCST90017103	Pneumoconiosis || id:ebi-a-GCST90018900	3	0.00470294	-0.494715	0.199012	0.0129239	0.215398	-0.378281	0.571411	0.507963	-0.923474	1.03907	0.537453	0.119509	1	0	0.729568	0.33714	2	0	0.844872	0.0520466	0.722117	0.564

## Sheet: Asthma
id.exposure	outcome	nsnp	b_Inverse.variance.weighted..multiplicative.random.effects.	se_Inverse.variance.weighted..multiplicative.random.effects.	pval_Inverse.variance.weighted	b_Weighted.median	se_Weighted.median	pval_Weighted.median	b_MR.Egger	se_MR.Egger	pval_MR.Egger	egger_intercept	pval for pleiotropy
Gut microbiota abundance (class Actinobacteria id.419) || id:ebi-a-GCST90016908	Asthma || id:ebi-a-GCST90014325	9	0.0837673	0.0416988	0.0445516	0.102156	0.0555532	0.0659322	0.403441	0.129547	0.0169801	-0.0261777	0.0366465
Gut microbiota abundance (class Alphaproteobacteria id.2379) || id:ebi-a-GCST90016909	Asthma || id:ebi-a-GCST90014325	3	0.0383316	0.072234	0.595655	0.0209887	0.0748314	0.779109	0.143423	0.289988	0.707599	-0.0119063	0.766732
Gut microbiota abundance (class Bacteroidia id.912) || id:ebi-a-GCST90016911	Asthma || id:ebi-a-GCST90014325	6	0.0785063	0.0688341	0.254072	0.118254	0.0748985	0.114367	-0.101207	0.189571	0.621717	0.0134569	0.366698
Gut microbiota abundance (class Betaproteobacteria id.2867) || id:ebi-a-GCST90016912	Asthma || id:ebi-a-GCST90014325	8	0.0928059	0.0532982	0.0816383	0.110589	0.0663579	0.0956028	-0.229044	0.16627	0.217524	0.0221515	0.0906992
Gut microbiota abundance (class Clostridia id.1859) || id:ebi-a-GCST90016913	Asthma || id:ebi-a-GCST90014325	8	-0.0185837	0.0556113	0.73825	0.0362076	0.0508002	0.476003	0.0963417	0.106304	0.399718	-0.0107771	0.257492
Gut microbiota abundance (class Coriobacteriia id.809) || id:ebi-a-GCST90016914	Asthma || id:ebi-a-GCST90014325	5	-0.0341163	0.0489106	0.485475	-0.0327406	0.07921	0.679358	-0.109779	0.33047	0.761601	0.0051979	0.830971
Gut microbiota abundance (class Deltaproteobacteria id.3087) || id:ebi-a-GCST90016915	Asthma || id:ebi-a-GCST90014325	7	0.0156796	0.0381894	0.681385	-0.0295553	0.0532811	0.579097	-0.00882767	0.101956	0.934363	0.00228458	0.802885
Gut microbiota abundance (class Erysipelotrichia id.2147) || id:ebi-a-GCST90016916	Asthma || id:ebi-a-GCST90014325	7	0.0580526	0.0607168	0.339011	0.0966979	0.0626733	0.122858	0.413547	0.248967	0.157595	-0.0402101	0.0672937
Gut microbiota abundance (class Lentisphaeria id.2250) || id:ebi-a-GCST90016918	Asthma || id:ebi-a-GCST90014325	6	-0.00244434	0.030052	0.935174	-0.01413	0.0353692	0.689526	0.047901	0.123503	0.71788	-0.00781423	0.694113
Gut microbiota abundance (class Methanobacteria id.119) || id:ebi-a-GCST90016920	Asthma || id:ebi-a-GCST90014325	4	-0.0185264	0.0115337	0.108212	-0.0151622	0.032169	0.637405	-0.0346813	0.106925	0.776453	0.00285252	0.890019
Gut microbiota abundance (class Verrucomicrobiae id.4029) || id:ebi-a-GCST90016923	Asthma || id:ebi-a-GCST90014325	9	-0.0136201	0.0280973	0.627856	-0.00362206	0.0417438	0.930855	0.0957172	0.10852	0.407028	-0.00928687	0.325234
Gut microbiota abundance (family Acidaminococcaceae id.2166) || id:ebi-a-GCST90016924	Asthma || id:ebi-a-GCST90014325	4	0.0729347	0.0636139	0.25158	0.0388876	0.0667078	0.559924	0.0668977	0.235321	0.802924	0.000527907	0.98078
Gut microbiota abundance (family Alcaligenaceae id.2875) || id:ebi-a-GCST90016926	Asthma || id:ebi-a-GCST90014325	7	-0.0101823	0.0434529	0.814729	0.00566872	0.0620053	0.927156	-0.369488	0.227966	0.165985	0.0239975	0.168261
Gut microbiota abundance (family Bacteroidaceae id.917) || id:ebi-a-GCST90016927	Asthma || id:ebi-a-GCST90014325	5	0.12681	0.0421562	0.00262893	0.152258	0.0728527	0.036623	0.0607559	0.301559	0.853216	0.00458459	0.837857
Gut microbiota abundance (family Bifidobacteriaceae id.433) || id:ebi-a-GCST90016929	Asthma || id:ebi-a-GCST90014325	7	-0.0713755	0.0501964	0.155048	-0.12694	0.0647888	0.0500788	0.0428264	0.262665	0.876867	-0.0279927	0.0639183
Gut microbiota abundance (family Clostridiales vadin BB60 group id.11286) || id:ebi-a-GCST90016932	Asthma || id:ebi-a-GCST90014325	10	0.0423456	0.0217021	0.0510301	0.0486254	0.0409057	0.23455	0.0487124	0.0785688	0.552506	-0.000681467	0.932287
Gut microbiota abundance (family Coriobacteriaceae id.811) || id:ebi-a-GCST90016933	Asthma || id:ebi-a-GCST90014325	5	-0.0341163	0.0489106	0.485475	-0.0327406	0.07921	0.679358	-0.109779	0.33047	0.761601	0.0051979	0.830971
Gut microbiota abundance (family Defluviitaleaceae id.1924) || id:ebi-a-GCST90016934	Asthma || id:ebi-a-GCST90014325	8	-0.0174503	0.0235929	0.459519	-0.0196274	0.0379826	0.605333	0.0191086	0.11637	0.874962	-0.00455353	0.756236
Gut microbiota abundance (family Desulfovibrionaceae id.3169) || id:ebi-a-GCST90016935	Asthma || id:ebi-a-GCST90014325	8	0.00701295	0.0335485	0.834417	-0.029031	0.0497313	0.559383	0.00804408	0.091748	0.932987	-9.09e-05	0.990548
Gut microbiota abundance (family Enterobacteriaceae id.3469) || id:ebi-a-GCST90016936	Asthma || id:ebi-a-GCST90014325	3	0.0351225	0.051924	0.498773	0.0407056	0.0770626	0.59735	-0.396482	0.402555	0.504839	0.0288606	0.473671
Gut microbiota abundance (family Erysipelotrichaceae id.2149) || id:ebi-a-GCST90016937	Asthma || id:ebi-a-GCST90014325	7	0.0580526	0.0607168	0.339011	0.0966979	0.0626733	0.122858	0.413547	0.248967	0.157595	-0.0402101	0.0672937
Gut microbiota abundance (family Family XI id.1936) || id:ebi-a-GCST90016938	Asthma || id:ebi-a-GCST90014325	7	0.0127284	0.0162151	0.432469	0.00275453	0.0270964	0.919029	0.0680221	0.133711	0.632591	-0.00754243	0.692894
Gut microbiota abundance (family Lachnospiraceae id.1987) || id:ebi-a-GCST90016940	Asthma || id:ebi-a-GCST90014325	8	0.0509322	0.0292612	0.0817525	0.0256379	0.057056	0.653182	0.058867	0.175484	0.7487	-0.00049633	0.964184
Gut microbiota abundance (family Lactobacillaceae id.1836) || id:ebi-a-GCST90016941	Asthma || id:ebi-a-GCST90014325	4	-0.0309593	0.025019	0.215926	-0.0371639	0.0465294	0.424455	-0.0734106	0.120754	0.60507	0.00453341	0.746345
Gut microbiota abundance (family Methanobacteriaceae id.121) || id:ebi-a-GCST90016942	Asthma || id:ebi-a-GCST90014325	4	-0.0185264	0.0115337	0.108212	-0.0151622	0.032169	0.637405	-0.0346813	0.106925	0.776453	0.00285252	0.890019
Gut microbiota abundance (family Oxalobacteraceae id.2966) || id:ebi-a-GCST90016943	Asthma || id:ebi-a-GCST90014325	7	-0.0545739	0.0268216	0.0418811	-0.0370781	0.0339618	0.274939	0.0104959	0.160987	0.950543	-0.00837195	0.698186
Gut microbiota abundance (family Peptococcaceae id.2024) || id:ebi-a-GCST90016945	Asthma || id:ebi-a-GCST90014325	8	-0.0333122	0.0256955	0.19483	-0.0218092	0.0402785	0.588191	0.0694145	0.0743814	0.38672	-0.0116329	0.180281
Gut microbiota abundance (family Peptostreptococcaceae id.2042) || id:ebi-a-GCST90016946	Asthma || id:ebi-a-GCST90014325	9	0.0104357	0.0452823	0.817736	0.0628612	0.0465548	0.176932	0.168627	0.068776	0.0439895	-0.0160078	0.0328937
Gut microbiota abundance (family Porphyromonadaceae id.943) || id:ebi-a-GCST90016947	Asthma || id:ebi-a-GCST90014325	4	-0.162798	0.063357	0.0101835	-0.141463	0.0834884	0.0901897	-0.320825	0.383782	0.491143	0.0106392	0.715479
Gut microbiota abundance (family Prevotellaceae id.960) || id:ebi-a-GCST90016948	Asthma || id:ebi-a-GCST90014325	9	-0.037246	0.0261818	0.154855	-0.0406503	0.046865	0.385727	0.0571691	0.113511	0.62997	-0.00755792	0.409034
Gut microbiota abundance (family Rhodospirillaceae id.2717) || id:ebi-a-GCST90016949	Asthma || id:ebi-a-GCST90014325	7	-0.0183425	0.0435718	0.673776	0.00932358	0.0446683	0.83466	-0.206717	0.276903	0.488939	0.0178559	0.521073
Gut microbiota abundance (family Rikenellaceae id.967) || id:ebi-a-GCST90016950	Asthma || id:ebi-a-GCST90014325	11	-0.0949473	0.0469699	0.0432334	-0.101439	0.0524618	0.0531651	-0.176926	0.121572	0.179556	0.00646537	0.481509
Gut microbiota abundance (family Ruminococcaceae id.2050) || id:ebi-a-GCST90016951	Asthma || id:ebi-a-GCST90014325	5	0.0623745	0.0255371	0.0145859	0.0628215	0.0566152	0.267161	-0.0484981	0.13962	0.751263	0.015991	0.464509
Gut microbiota abundance (unknown family id.1000001214) || id:ebi-a-GCST90016953	Asthma || id:ebi-a-GCST90014325	4	0.0126786	0.0657732	0.847145	0.0453246	0.0473482	0.338435	-0.145179	0.207267	0.556167	0.0206226	0.503436
Gut microbiota abundance (unknown family id.1000005471) || id:ebi-a-GCST90016954	Asthma || id:ebi-a-GCST90014325	3	0.0313575	0.0498841	0.529607	0.00730187	0.0582788	0.900292	-0.0108259	0.138397	0.950303	0.00536128	0.786939
Gut microbiota abundance (unknown family id.1000006161) || id:ebi-a-GCST90016955	Asthma || id:ebi-a-GCST90014325	9	0.0357946	0.0285328	0.209657	0.0341031	0.0306914	0.266499	0.0444706	0.121141	0.724392	-0.00106968	0.94308
Gut microbiota abundance (family Verrucomicrobiaceae id.4036) || id:ebi-a-GCST90016957	Asthma || id:ebi-a-GCST90014325	9	-0.0136207	0.0281069	0.627956	-0.00361633	0.0417508	0.930976	0.0956989	0.10851	0.407073	-0.00928269	0.325247
Gut microbiota abundance (family Victivallaceae id.2255) || id:ebi-a-GCST90016958	Asthma || id:ebi-a-GCST90014325	9	0.0113505	0.0157955	0.472392	0.0112853	0.0248106	0.649212	0.0633278	0.0939031	0.521702	-0.00796872	0.589613
Gut microbiota abundance (genus Adlercreutzia id.812) || id:ebi-a-GCST90016960	Asthma || id:ebi-a-GCST90014325	4	0.028942	0.0380908	0.447364	0.0519938	0.0534912	0.331047	0.0632384	0.183035	0.762675	-0.00336089	0.864333
Gut microbiota abundance (genus Akkermansia id.4037) || id:ebi-a-GCST90016961	Asthma || id:ebi-a-GCST90014325	9	-0.0136039	0.0280997	0.628293	-0.00361129	0.0417628	0.931092	0.0954375	0.108292	0.407395	-0.00926333	0.325408
Gut microbiota abundance (genus Alistipes id.968) || id:ebi-a-GCST90016962	Asthma || id:ebi-a-GCST90014325	4	0.137406	0.0760631	0.070844	0.127959	0.0863833	0.138529	-0.63939	0.488648	0.320863	0.0347914	0.512321
Gut microbiota abundance (genus Allisonella id.2174) || id:ebi-a-GCST90016963	Asthma || id:ebi-a-GCST90014325	4	0.0159358	0.0169195	0.346264	0.0208961	0.0308968	0.498837	0.131763	0.182214	0.544739	-0.0168885	0.586521
Gut microbiota abundance (genus Alloprevotella id.961) || id:ebi-a-GCST90016964	Asthma || id:ebi-a-GCST90014325	4	0.0159358	0.0169195	0.346264	0.0208961	0.0308968	0.498837	0.131763	0.182214	0.544739	-0.0168885	0.586521
Gut microbiota abundance (genus Anaerostipes id.1991) || id:ebi-a-GCST90016966	Asthma || id:ebi-a-GCST90014325	10	-0.0290833	0.037173	0.433993	-0.0491386	0.0526925	0.35105	-0.0913591	0.162776	0.589992	0.00403394	0.703353
Gut microbiota abundance (genus Bacteroides id.918) || id:ebi-a-GCST90016968	Asthma || id:ebi-a-GCST90014325	5	0.12681	0.0421562	0.00262893	0.152258	0.0728527	0.036623	0.0607559	0.301559	0.853216	0.00458459	0.837857
Gut microbiota abundance (genus Barnesiella id.944) || id:ebi-a-GCST90016969	Asthma || id:ebi-a-GCST90014325	10	0.0695856	0.0175149	7.1e-05	0.0505736	0.0437598	0.2478	0.0633807	0.111564	0.585547	0.000497733	0.954751
Gut microbiota abundance (genus Bifidobacterium id.436) || id:ebi-a-GCST90016970	Asthma || id:ebi-a-GCST90014325	7	-0.0404352	0.0504472	0.422822	-0.097689	0.0632359	0.122386	0.182248	0.0914795	0.102957	-0.0244548	0.020496
Gut microbiota abundance (genus Bilophila id.3170) || id:ebi-a-GCST90016971	Asthma || id:ebi-a-GCST90014325	6	0.0963147	0.0650438	0.138669	0.132708	0.0635074	0.0366493	-0.492212	0.245192	0.115133	0.0449005	0.0709197
Gut microbiota abundance (genus Butyricimonas id.945) || id:ebi-a-GCST90016974	Asthma || id:ebi-a-GCST90014325	8	0.0382814	0.0420564	0.362696	0.0287517	0.0465238	0.536575	-0.119136	0.139166	0.424822	0.015258	0.281403
Gut microbiota abundance (genus Candidatus Soleaferrea id.11350) || id:ebi-a-GCST90016976	Asthma || id:ebi-a-GCST90014325	4	-0.06728	0.0327104	0.0397021	-0.067354	0.0458188	0.141559	-0.0929603	0.142267	0.580566	0.00284978	0.868236
Gut microbiota abundance (genus Catenibacterium id.2153) || id:ebi-a-GCST90016977	Asthma || id:ebi-a-GCST90014325	4	-0.037438	0.0309198	0.225969	-0.0122013	0.0355604	0.731511	0.216068	0.435597	0.669024	-0.0357027	0.61839
Gut microbiota abundance (genus Christensenellaceae R 7group id.11283) || id:ebi-a-GCST90016978	Asthma || id:ebi-a-GCST90014325	3	-0.185719	0.130818	0.155704	-0.17947	0.106595	0.0922457	-0.628867	0.286713	0.272324	0.033727	0.348435
Gut microbiota abundance (genus Clostridium sensustricto1 id.1873) || id:ebi-a-GCST90016980	Asthma || id:ebi-a-GCST90014325	6	0.0651244	0.0274699	0.0177516	0.0507518	0.0494027	0.304276	0.00887913	0.0820447	0.91903	0.00684843	0.479434
Gut microbiota abundance (genus Collinsella id.815) || id:ebi-a-GCST90016981	Asthma || id:ebi-a-GCST90014325	3	-0.0940244	0.087533	0.282751	-0.112531	0.0859674	0.190534	0.511802	1.27036	0.756183	-0.0541131	0.715749
Gut microbiota abundance (genus Coprobacter id.949) || id:ebi-a-GCST90016982	Asthma || id:ebi-a-GCST90014325	5	-0.0142619	0.0218844	0.5146	-0.0010162	0.0384881	0.978936	0.0654973	0.0874662	0.508325	-0.0109481	0.398
Gut microbiota abundance (genus Coprococcus1 id.11301) || id:ebi-a-GCST90016983	Asthma || id:ebi-a-GCST90014325	7	0.0675708	0.0363166	0.0628001	0.0535839	0.0576763	0.352866	-0.0677539	0.13439	0.635574	0.0102446	0.334966
Gut microbiota abundance (genus Coprococcus3 id.11303) || id:ebi-a-GCST90016985	Asthma || id:ebi-a-GCST90014325	5	-0.0198827	0.0316222	0.529507	-0.0151235	0.0618991	0.806979	0.108378	0.160766	0.548522	-0.00914526	0.461379
Gut microbiota abundance (genus Defluviitaleaceae UCG011 id.11287) || id:ebi-a-GCST90016986	Asthma || id:ebi-a-GCST90014325	8	-0.01926	0.0243648	0.429246	-0.0193146	0.0376391	0.607845	0.0705908	0.0988629	0.502029	-0.0103221	0.377606
Gut microbiota abundance (genus Dorea id.1997) || id:ebi-a-GCST90016989	Asthma || id:ebi-a-GCST90014325	5	0.13348	0.0922787	0.14804	0.123281	0.0837271	0.140909	0.368497	0.338192	0.355582	-0.0194904	0.520216
Gut microbiota abundance (genus Eggerthella id.819) || id:ebi-a-GCST90016990	Asthma || id:ebi-a-GCST90014325	5	-0.0394747	0.0328018	0.228809	-0.052785	0.041786	0.206509	-0.127342	0.137664	0.42318	0.0110317	0.556134
Gut microbiota abundance (genus Eisenbergiella id.11304) || id:ebi-a-GCST90016991	Asthma || id:ebi-a-GCST90014325	5	0.0141512	0.0201634	0.482786	0.0163183	0.0422129	0.699073	-0.2413	0.290768	0.46748	0.0265255	0.441626
Gut microbiota abundance (genus Enterorhabdus id.820) || id:ebi-a-GCST90016992	Asthma || id:ebi-a-GCST90014325	3	0.0246735	0.037267	0.507924	0.0489422	0.0497672	0.3254	0.0357792	0.130592	0.829758	-0.00193676	0.941047
Gut microbiota abundance (genus Erysipelatoclostridium id.11381) || id:ebi-a-GCST90016993	Asthma || id:ebi-a-GCST90014325	8	0.0414885	0.0329903	0.208538	0.0603417	0.0430185	0.160709	0.068255	0.161368	0.687053	-0.00219365	0.87056
Gut microbiota abundance (genus Escherichia Shigella id.3504) || id:ebi-a-GCST90016995	Asthma || id:ebi-a-GCST90014325	4	0.0201349	0.0409887	0.623264	0.0394311	0.0624405	0.527715	-0.133714	0.137615	0.433715	0.013379	0.351306
Gut microbiota abundance (genus Eubacterium brachy group id.11296) || id:ebi-a-GCST90016996	Asthma || id:ebi-a-GCST90014325	4	-0.00574206	0.0431543	0.894147	-0.0186948	0.0395124	0.636114	-0.0329916	0.194804	0.881095	0.00365626	0.897814
Gut microbiota abundance (genus Eubacterium fissicatena group id.14373) || id:ebi-a-GCST90016999	Asthma || id:ebi-a-GCST90014325	5	-0.012633	0.043395	0.770963	0.00116056	0.0404295	0.977099	-0.383264	0.159765	0.0959673	0.0508659	0.0993244
Gut microbiota abundance (genus Eubacterium hallii group id.11338) || id:ebi-a-GCST90017000	Asthma || id:ebi-a-GCST90014325	8	0.00320805	0.0419566	0.939052	0.0498796	0.0476428	0.295123	0.0501764	0.0833515	0.569217	-0.00474322	0.532548
Gut microbiota abundance (genus Eubacterium oxidoreducens group id.11339) || id:ebi-a-GCST90017002	Asthma || id:ebi-a-GCST90014325	4	0.0318862	0.0370964	0.390037	0.0314174	0.0431122	0.466164	0.215891	0.106383	0.179564	-0.0229304	0.209143
Gut microbiota abundance (genus Eubacterium rectale group id.14374) || id:ebi-a-GCST90017003	Asthma || id:ebi-a-GCST90014325	4	0.0095034	0.0765335	0.901178	-0.000987217	0.071916	0.989047	0.265415	0.396073	0.571796	-0.0151573	0.576308
Gut microbiota abundance (genus Eubacterium ruminantium group id.11340) || id:ebi-a-GCST90017004	Asthma || id:ebi-a-GCST90014325	10	0.0218796	0.0142406	0.124434	0.0142455	0.033089	0.666817	0.0527334	0.0877194	0.564374	-0.00343722	0.721992
Gut microbiota abundance (genus Eubacterium xylanophilum group id.14375) || id:ebi-a-GCST90017006	Asthma || id:ebi-a-GCST90014325	7	0.0648398	0.0356335	0.0688154	0.087022	0.0550968	0.114236	0.0194677	0.130529	0.887269	0.00388818	0.728828
Gut microbiota abundance (genus Gordonibacter id.821) || id:ebi-a-GCST90017012	Asthma || id:ebi-a-GCST90014325	3	-0.0382331	0.0567219	0.500283	-0.0323352	0.0494114	0.512849	-0.458043	0.236008	0.302888	0.0662185	0.32231
Gut microbiota abundance (genus Haemophilus id.3698) || id:ebi-a-GCST90017013	Asthma || id:ebi-a-GCST90014325	9	0.0052645	0.0276043	0.84875	0.00537262	0.0357515	0.880546	-0.0754034	0.0609712	0.256076	0.010492	0.18644
Gut microbiota abundance (genus Holdemanella id.11393) || id:ebi-a-GCST90017014	Asthma || id:ebi-a-GCST90014325	6	-0.0502972	0.0143262	0.000446671	-0.0423815	0.040711	0.29786	-0.00172908	0.0837539	0.984518	-0.00544438	0.564895
Gut microbiota abundance (genus Holdemania id.2157) || id:ebi-a-GCST90017015	Asthma || id:ebi-a-GCST90014325	6	0.0201058	0.0290586	0.488997	0.0393938	0.0443487	0.374394	0.0125	0.155674	0.939859	0.00082743	0.962369
Gut microbiota abundance (genus Howardella id.2000) || id:ebi-a-GCST90017016	Asthma || id:ebi-a-GCST90014325	7	0.00493463	0.0168886	0.770144	0.00837025	0.0290799	0.773472	0.0187699	0.094155	0.849841	-0.00201341	0.885639
Gut microbiota abundance (genus Hungatella id.11306) || id:ebi-a-GCST90017017	Asthma || id:ebi-a-GCST90014325	7	0.00493463	0.0168886	0.770144	0.00837025	0.0290799	0.773472	0.0187699	0.094155	0.849841	-0.00201341	0.885639
Gut microbiota abundance (genus Intestinibacter id.11345) || id:ebi-a-GCST90017018	Asthma || id:ebi-a-GCST90014325	7	-0.0168546	0.0257584	0.512897	-0.00517039	0.0498194	0.917342	-0.112512	0.135255	0.443393	0.00896654	0.493326
Gut microbiota abundance (genus Intestinimonas id.2062) || id:ebi-a-GCST90017019	Asthma || id:ebi-a-GCST90014325	12	-0.021084	0.0339135	0.534141	-0.0463858	0.0404363	0.251326	-0.0827903	0.0955937	0.406754	0.00580958	0.504149
Gut microbiota abundance (genus Lachnospiraceae FCS020 group id.11314) || id:ebi-a-GCST90017021	Asthma || id:ebi-a-GCST90014325	6	-0.0680801	0.0192604	0.000408195	-0.061622	0.0498273	0.216194	-0.0417197	0.0795203	0.627564	0.00957992	0.431686
Gut microbiota abundance (genus Lachnospiraceae ND3007 group id.11317) || id:ebi-a-GCST90017023	Asthma || id:ebi-a-GCST90014325	6	-0.0680801	0.0192604	0.000408195	-0.061622	0.0498273	0.216194	-0.0417197	0.0795203	0.627564	0.00957992	0.431686
Gut microbiota abundance (genus Lachnospiraceae UCG004 id.11324) || id:ebi-a-GCST90017026	Asthma || id:ebi-a-GCST90014325	7	-0.0574818	0.0550753	0.296627	-0.100466	0.0625897	0.10846	-0.276481	0.314655	0.41979	0.0137603	0.510617
Gut microbiota abundance (genus Lachnospiraceae UCG010 id.11330) || id:ebi-a-GCST90017028	Asthma || id:ebi-a-GCST90014325	5	0.0198821	0.0759061	0.793375	-0.0581675	0.0674054	0.388165	0.258353	0.329057	0.489672	-0.0203601	0.509068
Gut microbiota abundance (genus Lactobacillus id.1837) || id:ebi-a-GCST90017030	Asthma || id:ebi-a-GCST90014325	7	0.00673018	0.0344281	0.845013	-0.0293286	0.0416631	0.481465	0.010831	0.126054	0.934862	-0.000441269	0.974122
Gut microbiota abundance (genus Lactococcus id.1851) || id:ebi-a-GCST90017031	Asthma || id:ebi-a-GCST90014325	6	-0.00855863	0.0243304	0.725014	-0.0173683	0.0329556	0.598178	-0.105739	0.143765	0.502833	0.0126215	0.529808
Gut microbiota abundance (genus Marvinbryantia id.2005) || id:ebi-a-GCST90017032	Asthma || id:ebi-a-GCST90014325	6	-0.0125612	0.0399086	0.752952	-0.0236508	0.0535826	0.658931	-0.232891	0.164789	0.230456	0.0189705	0.23862
Gut microbiota abundance (genus Methanobrevibacter id.123) || id:ebi-a-GCST90017033	Asthma || id:ebi-a-GCST90014325	3	-0.0207762	0.00600618	0.000541904	-0.0228545	0.0394352	0.56222	-0.0447698	0.104032	0.741283	0.00403554	0.848037
Gut microbiota abundance (genus Odoribacter id.952) || id:ebi-a-GCST90017034	Asthma || id:ebi-a-GCST90014325	3	0.0102242	0.0220866	0.643426	0.00648274	0.0780691	0.933821	0.0344332	0.211304	0.897163	-0.00194448	0.92345
Gut microbiota abundance (genus Olsenella id.822) || id:ebi-a-GCST90017035	Asthma || id:ebi-a-GCST90014325	7	-0.0106156	0.0168178	0.527903	-0.0164282	0.029133	0.572819	0.0414951	0.0777291	0.616321	-0.00784701	0.514504
Gut microbiota abundance (genus Oscillibacter id.2063) || id:ebi-a-GCST90017036	Asthma || id:ebi-a-GCST90014325	12	0.0131293	0.0280994	0.640324	-0.01505	0.0383337	0.694612	-0.0757176	0.10127	0.471869	0.00870965	0.382344
Gut microbiota abundance (genus Oscillospira id.2064) || id:ebi-a-GCST90017037	Asthma || id:ebi-a-GCST90014325	3	0.0836613	0.0726891	0.249755	0.0479882	0.0749818	0.522174	0.0160161	0.492613	0.979309	0.00720522	0.911231
Gut microbiota abundance (genus Oxalobacter id.2978) || id:ebi-a-GCST90017038	Asthma || id:ebi-a-GCST90014325	8	-0.0506437	0.0225985	0.0250249	-0.0462738	0.0292913	0.114157	-0.0710849	0.114777	0.558467	0.00306463	0.861395
Gut microbiota abundance (genus Parabacteroides id.954) || id:ebi-a-GCST90017039	Asthma || id:ebi-a-GCST90014325	3	0.0364354	0.0681324	0.592806	0.0953381	0.0938162	0.309524	-0.588471	0.504532	0.451205	0.0498235	0.429025
Gut microbiota abundance (genus Paraprevotella id.962) || id:ebi-a-GCST90017040	Asthma || id:ebi-a-GCST90014325	9	-0.0145111	0.0218666	0.506935	-0.0303111	0.0337874	0.369659	-0.0664975	0.0813995	0.440883	0.00657689	0.522801
Gut microbiota abundance (genus Parasutterella id.2892) || id:ebi-a-GCST90017041	Asthma || id:ebi-a-GCST90014325	11	-0.0417044	0.0367357	0.256269	-0.0283949	0.0426379	0.505439	-0.0541821	0.164691	0.749688	0.000973571	0.939575
Gut microbiota abundance (genus Peptococcus id.2037) || id:ebi-a-GCST90017042	Asthma || id:ebi-a-GCST90014325	8	0.0150142	0.0208762	0.472016	0.0177797	0.031921	0.577534	0.0333974	0.0898956	0.723021	-0.00235173	0.838354
Gut microbiota abundance (genus Phascolarctobacterium id.2168) || id:ebi-a-GCST90017043	Asthma || id:ebi-a-GCST90014325	6	-0.0507645	0.0252883	0.0447035	-0.053968	0.048936	0.270101	-0.175382	0.186702	0.400728	0.0114193	0.53184
Gut microbiota abundance (genus Rikenellaceae RC9 gut group id.11191) || id:ebi-a-GCST90017046	Asthma || id:ebi-a-GCST90014325	6	-0.0235743	0.0281999	0.40317	-0.0189286	0.0326644	0.56226	0.161614	0.16331	0.378383	-0.0264283	0.314152
Gut microbiota abundance (genus Ruminiclostridium5 id.11355) || id:ebi-a-GCST90017049	Asthma || id:ebi-a-GCST90014325	6	-0.120453	0.0840614	0.15188	-0.0807235	0.0759555	0.287884	0.00519627	0.368098	0.989413	-0.0090106	0.742128
Gut microbiota abundance (genus Ruminiclostridium9 id.11357) || id:ebi-a-GCST90017051	Asthma || id:ebi-a-GCST90014325	3	-0.0286015	0.0984028	0.771313	0.0267242	0.10001	0.789304	0.797383	0.462984	0.334897	-0.0166323	0.739406
Gut microbiota abundance (genus Ruminococcaceae NK4A214 group id.11358) || id:ebi-a-GCST90017052	Asthma || id:ebi-a-GCST90014325	9	0.00585404	0.0532192	0.91241	-0.00139799	0.0548399	0.979662	-0.030244	0.188155	0.876839	0.00287644	0.846251
Gut microbiota abundance (genus Ruminococcaceae UCG002 id.11360) || id:ebi-a-GCST90017053	Asthma || id:ebi-a-GCST90014325	10	-0.0422527	0.0445729	0.343157	-0.0204786	0.0544615	0.706902	-0.0561109	0.124316	0.663716	0.00114926	0.907048
Gut microbiota abundance (genus Ruminococcaceae UCG003 id.11361) || id:ebi-a-GCST90017054	Asthma || id:ebi-a-GCST90014325	10	0.0317479	0.0471874	0.501072	0.0987793	0.0491623	0.0445109	0.184543	0.163067	0.290542	-0.0117089	0.35621
Gut microbiota abundance (genus Ruminococcaceae UCG005 id.11363) || id:ebi-a-GCST90017056	Asthma || id:ebi-a-GCST90014325	9	0.0443909	0.031942	0.164609	0.0610927	0.0502584	0.224148	-0.075794	0.0961737	0.456495	0.0101615	0.218059
Gut microbiota abundance (genus Ruminococcaceae UCG009 id.11366) || id:ebi-a-GCST90017057	Asthma || id:ebi-a-GCST90014325	6	0.00627188	0.0282845	0.824514	0.0305896	0.0432917	0.479819	0.263845	0.230827	0.316786	-0.0231753	0.322011
Gut microbiota abundance (genus Ruminococcaceae UCG010 id.11367) || id:ebi-a-GCST90017058	Asthma || id:ebi-a-GCST90014325	4	0.0889513	0.0436751	0.0416841	0.0984859	0.0650007	0.129734	-0.154683	0.999069	0.891171	0.0148111	0.829818
Gut microbiota abundance (genus Ruminococcaceae UCG014 id.11371) || id:ebi-a-GCST90017061	Asthma || id:ebi-a-GCST90014325	6	0.0820081	0.0521456	0.115794	0.0816453	0.0562939	0.146963	0.0568224	0.138301	0.702233	0.00241	0.850793
Gut microbiota abundance (genus Ruminococcus1 id.11373) || id:ebi-a-GCST90017062	Asthma || id:ebi-a-GCST90014325	5	0.00708392	0.0475296	0.88152	-0.0464912	0.075644	0.538816	0.0664005	0.227731	0.789611	-0.00409547	0.805721
Gut microbiota abundance (genus Ruminococcus2 id.11374) || id:ebi-a-GCST90017063	Asthma || id:ebi-a-GCST90014325	7	-0.0110396	0.0484984	0.819935	-0.0149174	0.056867	0.793074	-0.220134	0.0931605	0.0645138	0.0197946	0.0551246
Gut microbiota abundance (genus Ruminococcus gauvreauii group id.11342) || id:ebi-a-GCST90017064	Asthma || id:ebi-a-GCST90014325	7	-0.0249179	0.0472172	0.597688	-0.108688	0.0610864	0.0751987	-0.248515	0.187389	0.242123	0.0163967	0.273501
Gut microbiota abundance (genus Ruminococcus gnavus group id.14376) || id:ebi-a-GCST90017065	Asthma || id:ebi-a-GCST90014325	7	0.0344909	0.0244492	0.158329	0.0536692	0.0365611	0.142123	0.128611	0.12481	0.350041	-0.0102737	0.473584
Gut microbiota abundance (genus Ruminococcus torques group id.14377) || id:ebi-a-GCST90017066	Asthma || id:ebi-a-GCST90014325	5	-0.00725467	0.069131	0.916423	0.0409275	0.0718501	0.568933	-0.0363333	0.234692	0.886798	0.00212146	0.903553
Gut microbiota abundance (genus Slackia id.825) || id:ebi-a-GCST90017069	Asthma || id:ebi-a-GCST90014325	4	0.0644474	0.0307716	0.0362261	0.0463089	0.0453556	0.307246	0.0795079	0.327765	0.830942	-0.00146552	0.967308
Gut microbiota abundance (genus Subdoligranulum id.2070) || id:ebi-a-GCST90017071	Asthma || id:ebi-a-GCST90014325	7	0.0928381	0.0559319	0.0969462	0.0662581	0.0625876	0.289761	0.0517022	0.158598	0.757629	0.00320885	0.790097
Gut microbiota abundance (genus Sutterella id.2896) || id:ebi-a-GCST90017072	Asthma || id:ebi-a-GCST90014325	4	-0.00910994	0.028633	0.750362	-0.0140638	0.0636944	0.825247	-0.000667271	0.169524	0.997217	-0.000659789	0.962914
Gut microbiota abundance (genus Turicibacter id.2162) || id:ebi-a-GCST90017074	Asthma || id:ebi-a-GCST90014325	6	0.0101717	0.0481466	0.832681	-0.0223647	0.0504106	0.657295	0.137175	0.295993	0.667144	-0.0151508	0.685327
Gut microbiota abundance (unknown genus id.1000000073) || id:ebi-a-GCST90017076	Asthma || id:ebi-a-GCST90014325	10	0.0423456	0.0217021	0.0510301	0.0486254	0.0409057	0.23455	0.0487124	0.0785688	0.552506	-0.000681467	0.932287
Gut microbiota abundance (unknown genus id.1000001215) || id:ebi-a-GCST90017077	Asthma || id:ebi-a-GCST90014325	4	0.0126786	0.0657732	0.847145	0.0453246	0.0473482	0.338435	-0.145179	0.207267	0.556167	0.0206226	0.503436
Gut microbiota abundance (unknown genus id.1000005472) || id:ebi-a-GCST90017078	Asthma || id:ebi-a-GCST90014325	3	0.0313575	0.0498841	0.529607	0.00730187	0.0582788	0.900292	-0.0108259	0.138397	0.950303	0.00536128	0.786939
Gut microbiota abundance (unknown genus id.1000006162) || id:ebi-a-GCST90017080	Asthma || id:ebi-a-GCST90014325	9	0.0357946	0.0285328	0.209657	0.0341031	0.0306914	0.266499	0.0444706	0.121141	0.724392	-0.00106968	0.94308
Gut microbiota abundance (unknown genus id.1868) || id:ebi-a-GCST90017081	Asthma || id:ebi-a-GCST90014325	8	-0.0462022	0.0341068	0.175535	-0.0131071	0.0403242	0.745148	0.0333135	0.10256	0.756343	-0.00766997	0.44116
Gut microbiota abundance (unknown genus id.2001) || id:ebi-a-GCST90017082	Asthma || id:ebi-a-GCST90014325	4	-0.0578734	0.0170024	0.000664488	-0.0604233	0.0542896	0.265716	0.0350423	0.264945	0.906883	-0.00848232	0.755627
Gut microbiota abundance (unknown genus id.2041) || id:ebi-a-GCST90017083	Asthma || id:ebi-a-GCST90014325	6	-0.00568908	0.0428182	0.8943	0.0278138	0.0482869	0.564607	0.176733	0.0862013	0.109661	-0.0222649	0.0839198
Gut microbiota abundance (unknown genus id.2071) || id:ebi-a-GCST90017084	Asthma || id:ebi-a-GCST90014325	9	-0.0176709	0.0337102	0.60014	-0.0485741	0.0498756	0.330103	-0.116045	0.208302	0.594815	0.00854622	0.646246
Gut microbiota abundance (unknown genus id.2755) || id:ebi-a-GCST90017085	Asthma || id:ebi-a-GCST90014325	5	-0.0469451	0.0554693	0.39737	-0.000477452	0.0561907	0.99322	-0.105164	0.400874	0.810045	0.00573697	0.892379
Gut microbiota abundance (unknown genus id.826) || id:ebi-a-GCST90017086	Asthma || id:ebi-a-GCST90014325	8	0.0404704	0.0385296	0.293547	0.0629714	0.0505925	0.21325	0.20886	0.0819995	0.0436618	-0.0173248	0.0625912
Gut microbiota abundance (order Bacillales id.1674) || id:ebi-a-GCST90017091	Asthma || id:ebi-a-GCST90014325	4	0.0244747	0.0138662	0.0775521	0.027561	0.0317169	0.384865	-0.010625	0.112123	0.933143	0.00555711	0.777129
Gut microbiota abundance (order Bacteroidales id.913) || id:ebi-a-GCST90017092	Asthma || id:ebi-a-GCST90014325	6	0.0785063	0.0688341	0.254072	0.118254	0.0748985	0.114367	-0.101207	0.189571	0.621717	0.0134569	0.366698
Gut microbiota abundance (order Bifidobacteriales id.432) || id:ebi-a-GCST90017093	Asthma || id:ebi-a-GCST90014325	7	-0.0713755	0.0501964	0.155048	-0.12694	0.0647888	0.0500788	0.0428264	0.262665	0.876867	-0.0279927	0.0639183
Gut microbiota abundance (order Burkholderiales id.2874) || id:ebi-a-GCST90017094	Asthma || id:ebi-a-GCST90014325	8	0.0451119	0.0580773	0.437303	0.0798403	0.066375	0.229028	-0.306991	0.176903	0.133363	0.0234441	0.0841516
Gut microbiota abundance (order Clostridiales id.1863) || id:ebi-a-GCST90017095	Asthma || id:ebi-a-GCST90014325	8	-0.0185201	0.0556552	0.739312	0.0361525	0.0507845	0.476538	0.0964003	0.106231	0.399142	-0.0107734	0.257034
Gut microbiota abundance (order Coriobacteriales id.810) || id:ebi-a-GCST90017096	Asthma || id:ebi-a-GCST90014325	5	-0.0341163	0.0489106	0.485475	-0.0327406	0.07921	0.679358	-0.109779	0.33047	0.761601	0.0051979	0.830971
Gut microbiota abundance (order Desulfovibrionales id.3156) || id:ebi-a-GCST90017097	Asthma || id:ebi-a-GCST90014325	8	0.00752794	0.0336192	0.822821	-0.0291757	0.0499625	0.559253	0.0110598	0.0925854	0.908814	-0.000310001	0.967971
Gut microbiota abundance (order Enterobacteriales id.3468) || id:ebi-a-GCST90017098	Asthma || id:ebi-a-GCST90014325	3	0.0351225	0.051924	0.498773	0.0407056	0.0770626	0.59735	-0.396482	0.402555	0.504839	0.0288606	0.473671
Gut microbiota abundance (order Erysipelotrichales id.2148) || id:ebi-a-GCST90017099	Asthma || id:ebi-a-GCST90014325	7	0.0580526	0.0607168	0.339011	0.0966979	0.0626733	0.122858	0.413547	0.248967	0.157595	-0.0402101	0.0672937
Gut microbiota abundance (order Gastranaerophilales id.1591) || id:ebi-a-GCST90017100	Asthma || id:ebi-a-GCST90014325	4	0.0126786	0.0657732	0.847145	0.0453246	0.0473482	0.338435	-0.145179	0.207267	0.556167	0.0206226	0.503436
Gut microbiota abundance (order Methanobacteriales id.120) || id:ebi-a-GCST90017102	Asthma || id:ebi-a-GCST90014325	4	-0.0185264	0.0115337	0.108212	-0.0151622	0.032169	0.637405	-0.0346813	0.106925	0.776453	0.00285252	0.890019
Gut microbiota abundance (order Mollicutes RF9 id.11579) || id:ebi-a-GCST90017103	Asthma || id:ebi-a-GCST90014325	3	0.0313575	0.0498841	0.529607	0.00730187	0.0582788	0.900292	-0.0108259	0.138397	0.950303	0.00536128	0.786939
Gut microbiota abundance (order NB1n id.3953) || id:ebi-a-GCST90017104	Asthma || id:ebi-a-GCST90014325	9	0.0357946	0.0285328	0.209657	0.0341031	0.0306914	0.266499	0.0444706	0.121141	0.724392	-0.00106968	0.94308
Gut microbiota abundance (order Rhodospirillales id.2667) || id:ebi-a-GCST90017106	Asthma || id:ebi-a-GCST90014325	9	0.0167158	0.0170477	0.326823	0.013702	0.0387921	0.723926	-0.168732	0.170215	0.354564	0.0182481	0.304706
Gut microbiota abundance (order Verrucomicrobiales id.4030) || id:ebi-a-GCST90017108	Asthma || id:ebi-a-GCST90014325	9	-0.0136201	0.0280973	0.627856	-0.00362206	0.0417438	0.930855	0.0957172	0.10852	0.407028	-0.00928687	0.325234
Gut microbiota abundance (order Victivallales id.2254) || id:ebi-a-GCST90017109	Asthma || id:ebi-a-GCST90014325	6	-0.00244434	0.030052	0.935174	-0.01413	0.0353692	0.689526	0.047901	0.123503	0.71788	-0.00781423	0.694113
Gut microbiota abundance (phylum Actinobacteria id.400) || id:ebi-a-GCST90017110	Asthma || id:ebi-a-GCST90014325	7	0.0423195	0.0670204	0.527752	0.0632631	0.0753078	0.400875	0.10724	0.475041	0.830334	-0.0228355	0.275509
Gut microbiota abundance (phylum Bacteroidetes id.905) || id:ebi-a-GCST90017111	Asthma || id:ebi-a-GCST90014325	6	0.0287691	0.0582829	0.621581	0.022059	0.0705291	0.754459	-0.0757087	0.145875	0.631155	0.00966578	0.475053
Gut microbiota abundance (phylum Euryarchaeota id.55) || id:ebi-a-GCST90017113	Asthma || id:ebi-a-GCST90014325	5	0.00804769	0.0131527	0.540626	0.0116334	0.0326422	0.721547	-0.0154457	0.108907	0.896207	0.00355377	0.838135
Gut microbiota abundance (phylum Firmicutes id.1672) || id:ebi-a-GCST90017114	Asthma || id:ebi-a-GCST90014325	5	0.0532371	0.063244	0.399915	0.0532195	0.0849858	0.531173	0.161318	0.324755	0.653493	0.000265866	0.993616
Gut microbiota abundance (phylum Lentisphaerae id.2238) || id:ebi-a-GCST90017115	Asthma || id:ebi-a-GCST90014325	5	0.00486462	0.0247242	0.844019	0.0190377	0.0364952	0.601914	0.0373045	0.0936283	0.716974	-0.00488307	0.740443
Gut microbiota abundance (phylum Proteobacteria id.2375) || id:ebi-a-GCST90017116	Asthma || id:ebi-a-GCST90014325	4	0.0223537	0.0642312	0.727826	-0.0310037	0.0736423	0.673752	-0.14417	0.197613	0.541536	0.0117359	0.465307
Gut microbiota abundance (phylum Verrucomicrobia id.3982) || id:ebi-a-GCST90017118	Asthma || id:ebi-a-GCST90014325	8	0.00593226	0.0278273	0.831185	0.00622207	0.0477597	0.896346	0.02787	0.0979384	0.785543	-0.00216486	0.818018

## Sheet: Asthma P<0.05
id.exposure	outcome	nsnp	R2	b_Inverse.variance.weighted..multiplicative.random.effects.	se_Inverse.variance.weighted..multiplicative.random.effects.	pval_Inverse.variance.weighted	FDR-pval	b_Weighted.median	se_Weighted.median	pval_Weighted.median	b_MR.Egger	se_MR.Egger	pval_MR.Egger	Q_MR.Egger	Q_df_MR.Egger	I2-MR.Egger	Q_pval_MR.Egger	Q_Inverse.variance.weighted	Q_df_Inverse.variance.weighted	I2-IVW	Q_pval_Inverse.variance.weighted	egger_intercept	pval for pleiotropy	MR-PRESSO GLOBAL TEST
Gut microbiota abundance (class Actinobacteria id.419) || id:ebi-a-GCST90016908	Asthma || id:ebi-a-GCST90014325	9	0.0189876	0.0837673	0.0416988	0.0445516	0.35057	0.102156	0.0555532	0.0659322	0.403441	0.129547	0.0169801	3.35939	7	0	0.849887	9.99893	8	0.199914	0.265101	-0.0261777	0.0366465	0.209
Gut microbiota abundance (family Bacteroidaceae id.917) || id:ebi-a-GCST90016927	Asthma || id:ebi-a-GCST90014325	5	0.00836476	0.12681	0.0421562	0.00262893	0.0489638	0.152258	0.0728527	0.036623	0.0607559	0.301559	0.853216	2.17212	3	0	0.53746	2.22185	4	0	0.695031	0.00458459	0.837857	0.73
Gut microbiota abundance (family Oxalobacteraceae id.2966) || id:ebi-a-GCST90016943	Asthma || id:ebi-a-GCST90014325	7	0.0118733	-0.0545739	0.0268216	0.0418811	0.35057	-0.0370781	0.0339618	0.274939	0.0104959	0.160987	0.950543	6.59054	5	0.241337	0.252916	6.81305	6	0.119337	0.338483	-0.00837195	0.698186	0.353
Gut microbiota abundance (family Porphyromonadaceae id.943) || id:ebi-a-GCST90016947	Asthma || id:ebi-a-GCST90014325	4	0.00609647	-0.162798	0.063357	0.0101835	0.168593	-0.141463	0.0834884	0.0901897	-0.320825	0.383782	0.491143	2.39777	2	0.165893	0.30153	2.60898	3	0	0.455918	0.0106392	0.715479	0.531
Gut microbiota abundance (family Rikenellaceae id.967) || id:ebi-a-GCST90016950	Asthma || id:ebi-a-GCST90014325	11	0.0175041	-0.0949473	0.0469699	0.0432334	0.35057	-0.101439	0.0524618	0.0531651	-0.176926	0.121572	0.179556	16.1565	9	0.442949	0.0636845	17.1242	10	0.416032	0.0716602	0.00646537	0.481509	0.095
Gut microbiota abundance (family Ruminococcaceae id.2050) || id:ebi-a-GCST90016951	Asthma || id:ebi-a-GCST90014325	5	0.00826405	0.0623745	0.0255371	0.0145859	0.21733	0.0628215	0.0566152	0.267161	-0.0484981	0.13962	0.751263	0.670606	3	0	0.880095	1.3695	4	0	0.849479	0.015991	0.464509	0.817
Gut microbiota abundance (genus Bacteroides id.918) || id:ebi-a-GCST90016968	Asthma || id:ebi-a-GCST90014325	5	0.00836476	0.12681	0.0421562	0.00262893	0.0489638	0.152258	0.0728527	0.036623	0.0607559	0.301559	0.853216	2.17212	3	0	0.53746	2.22185	4	0	0.695031	0.00458459	0.837857	0.73
Gut microbiota abundance (genus Barnesiella id.944) || id:ebi-a-GCST90016969	Asthma || id:ebi-a-GCST90014325	10	0.0156827	0.0695856	0.0175149	7.09926e-05	0.010579	0.0505736	0.0437598	0.2478	0.0633807	0.111564	0.585547	2.27199	8	0	0.971518	2.27541	9	0	0.986327	0.000497733	0.954751	0.992
Gut microbiota abundance (genus Candidatus Soleaferrea id.11350) || id:ebi-a-GCST90016976	Asthma || id:ebi-a-GCST90014325	4	0.00680532	-0.06728	0.0327104	0.0397021	0.35057	-0.067354	0.0458188	0.141559	-0.0929603	0.142267	0.580566	2.24472	2	0.109019	0.325511	2.28438	3	0	0.51552	0.00284978	0.868236	0.591
Gut microbiota abundance (genus Clostridium sensustricto1 id.1873) || id:ebi-a-GCST90016980	Asthma || id:ebi-a-GCST90014325	6	0.00885605	0.0651244	0.0274699	0.0177516	0.240454	0.0507518	0.0494027	0.304276	0.00887913	0.0820447	0.91903	1.87562	4	0	0.758623	2.48263	5	0	0.779108	0.00684843	0.479434	0.823
Gut microbiota abundance (genus Holdemanella id.11393) || id:ebi-a-GCST90017014	Asthma || id:ebi-a-GCST90014325	6	0.00942586	-0.0502972	0.0143262	0.000446671	0.0161487	-0.0423815	0.040711	0.29786	-0.00172908	0.0837539	0.984518	0.626234	4	0	0.960104	1.01889	5	0	0.961028	-0.00544438	0.564895	0.958
Gut microbiota abundance (genus Lachnospiraceae FCS020 group id.11314) || id:ebi-a-GCST90017021	Asthma || id:ebi-a-GCST90014325	6	0.0124264	-0.0680801	0.0192604	0.000408195	0.0161487	-0.061622	0.0498273	0.216194	-0.0417197	0.0795203	0.627564	1.0627	4	0	0.900144	1.20783	5	0	0.944124	0.00957993	0.431686	0.01
Gut microbiota abundance (genus Methanobrevibacter id.123) || id:ebi-a-GCST90017033	Asthma || id:ebi-a-GCST90014325	3	0.00477245	-0.0207762	0.00600618	0.000541904	0.0161487	-0.0228545	0.0394352	0.56222	-0.0447698	0.104032	0.741283	0.00633823	1	0	0.936545	0.0655536	2	0	0.967755	0.00403554	0.848037	0.485
Gut microbiota abundance (genus Oxalobacter id.2978) || id:ebi-a-GCST90017038	Asthma || id:ebi-a-GCST90014325	8	0.0138052	-0.0506437	0.0225985	0.0250249	0.310726	-0.0462738	0.0292913	0.114157	-0.0710849	0.114777	0.558467	7.13517	6	0.159096	0.308527	7.17467	7	0.0243453	0.410923	0.00306463	0.861395	0.452
Gut microbiota abundance (genus Phascolarctobacterium id.2168) || id:ebi-a-GCST90017043	Asthma || id:ebi-a-GCST90014325	6	0.0096415	-0.0507645	0.0252883	0.0447035	0.35057	-0.053968	0.048936	0.270101	-0.175382	0.186702	0.400728	1.51323	4	0	0.824295	1.98038	5	0	0.851853	0.0114193	0.53184	0.861
Gut microbiota abundance (genus Ruminococcaceae UCG010 id.11367) || id:ebi-a-GCST90017058	Asthma || id:ebi-a-GCST90014325	4	0.00613631	0.0889513	0.0436751	0.0416841	0.35057	0.0984859	0.0650007	0.129734	-0.154683	0.999069	0.891171	1.80927	2	0	0.40469	1.86892	3	0	0.600053	0.0148111	0.829818	0.677
Gut microbiota abundance (genus Slackia id.825) || id:ebi-a-GCST90017069	Asthma || id:ebi-a-GCST90014325	4	0.00638917	0.0644474	0.0307716	0.0362261	0.35057	0.0463089	0.0453556	0.307246	0.0795079	0.327765	0.830942	1.98841	2	0	0.370017	1.99055	3	0	0.574369	-0.00146552	0.967308	0.62
Gut microbiota abundance (unknown genus id.2001) || id:ebi-a-GCST90017082	Asthma || id:ebi-a-GCST90014325	4	0.00646166	-0.0578734	0.0170024	0.000664488	0.0165015	-0.0604233	0.0542896	0.265716	0.0350423	0.264945	0.906883	0.262135	2	0	0.877158	0.389157	3	0	0.942473	-0.00848232	0.755627	0.952
