# Supplementary material for: Fine mapping-based multi-omics analysis interprets the gut-lung axis function of SGLT2 inhibitors
Source: Front Cell Infect Microbiol. 2024 Sep 10;14:1447327. doi: 10.3389/fcimb.2024.1447327 (PMC11420167; doi:10.3389/fcimb.2024.1447327)
Supplement: Supplementary file 2 [file Table2.xlsx]

## Sheet: Interstitial lung disease
id.exposure	outcome	nsnp	b_Inverse.variance.weighted..multiplicative.random.effects.	se_Inverse.variance.weighted..multiplicative.random.effects.	pval_Inverse.variance.weighted	b_Weighted.median	se_Weighted.median	pval_Weighted.median	b_MR.Egger	se_MR.Egger	pval_MR.Egger	egger_intercept	pval for pleiotropy
Acetate	Interstitial lung disease || id:ebi-a-GCST90018863	9	-0.106734	0.290623	0.713425	-0.0347164	0.373965	0.926036	-0.327505	0.725701	0.665426	0.010447	0.746696
Acetone	Interstitial lung disease || id:ebi-a-GCST90018863	11	0.0542972	0.287979	0.850449	0.0115997	0.356617	0.974052	-0.226394	0.739246	0.76638	0.0123956	0.687412
Alanine	Interstitial lung disease || id:ebi-a-GCST90018863	37	0.0217136	0.139687	0.876471	0.0613431	0.19812	0.756846	0.46409	0.362318	0.208654	-0.0205336	0.195098
Apolipoprotein A1	Interstitial lung disease || id:ebi-a-GCST90018863	103	0.020964	0.0655363	0.749056	0.158479	0.108763	0.14509	0.119002	0.116317	0.308712	-0.00599405	0.310115
Ratio of apolipoprotein B to apolipoprotein A1	Interstitial lung disease || id:ebi-a-GCST90018863	96	-0.141427	0.0544656	0.00941435	-0.244793	0.0939168	0.00914753	-0.191669	0.0918384	0.0395923	0.00409523	0.476651
3-Hydroxybutyrate	Interstitial lung disease || id:ebi-a-GCST90018863	17	-0.222308	0.183375	0.225392	-0.497616	0.272966	0.0683036	-0.661671	0.538827	0.238374	0.0193558	0.395943
Total cholines	Interstitial lung disease || id:ebi-a-GCST90018863	77	-0.00842469	0.0763455	0.912132	0.111712	0.109499	0.307629	0.0636197	0.136265	0.641938	-0.00479997	0.524481
Citrate	Interstitial lung disease || id:ebi-a-GCST90018863	42	0.0850028	0.0962135	0.376977	-0.0150477	0.133016	0.909929	0.0235985	0.173363	0.892408	0.00410955	0.671145
Ratio of docosahexaenoic acid to total fatty acids	Interstitial lung disease || id:ebi-a-GCST90018863	46	0.13083	0.0808617	0.105674	0.169808	0.0960015	0.0769259	0.0256898	0.121967	0.834149	0.0207539	0.103633
Glucose	Interstitial lung disease || id:ebi-a-GCST90018863	26	-0.0096298	0.19184	0.959965	0.0212233	0.244202	0.930744	0.474572	0.4551	0.307439	-0.0230197	0.252927
Glycine	Interstitial lung disease || id:ebi-a-GCST90018863	77	0.0208148	0.0507111	0.68147	-0.00353942	0.0538718	0.947616	0.000645944	0.0618814	0.991699	0.00321677	0.567712
Glycoprotein acetyls	Interstitial lung disease || id:ebi-a-GCST90018863	79	-0.126111	0.073621	0.0867166	-0.341925	0.119616	0.00425615	-0.098688	0.135794	0.469583	-0.00197592	0.806748
Concentration of HDL particles	Interstitial lung disease || id:ebi-a-GCST90018863	87	-0.00158119	0.0798655	0.984204	0.0888612	0.111992	0.42751	0.0600328	0.152972	0.695714	-0.00357688	0.637383
Phospholipids in HDL	Interstitial lung disease || id:ebi-a-GCST90018863	105	0.0366209	0.0684183	0.592477	0.16859	0.10412	0.105406	0.125626	0.120099	0.297999	-0.00571075	0.369099
Average diameter for HDL particles	Interstitial lung disease || id:ebi-a-GCST90018863	157	0.0515779	0.0544194	0.343238	-0.0115553	0.083764	0.890279	0.0637718	0.084985	0.454158	0.000208757	0.965894
Triglycerides in HDL	Interstitial lung disease || id:ebi-a-GCST90018863	96	-0.0619211	0.0549333	0.259655	-0.105207	0.0840348	0.210589	-0.0232755	0.0849384	0.784664	-0.00347138	0.551276
Histidine	Interstitial lung disease || id:ebi-a-GCST90018863	21	0.285196	0.135382	0.0351522	0.198012	0.207887	0.340842	0.268282	0.276276	0.343716	0.00112974	0.943169
Free cholesterol to total lipids ratio in IDL	Interstitial lung disease || id:ebi-a-GCST90018863	64	0.0814327	0.0874696	0.351862	0.220859	0.135085	0.102057	0.0349647	0.155026	0.8223	0.00318219	0.716916
Triglycerides in IDL	Interstitial lung disease || id:ebi-a-GCST90018863	100	-0.105695	0.0605134	0.0806999	-0.120985	0.0918568	0.187804	-0.0973092	0.0925593	0.295698	-0.000754891	0.904582
Isoleucine	Interstitial lung disease || id:ebi-a-GCST90018863	9	0.107034	0.25936	0.679838	-0.0962558	0.3245	0.766751	0.649389	0.780405	0.43281	-0.0268493	0.483597
Cholesterol in large HDL	Interstitial lung disease || id:ebi-a-GCST90018863	157	0.0570175	0.0545913	0.29628	0.14158	0.0918067	0.123036	0.150505	0.0863076	0.0831722	-0.00636582	0.164806
Cholesterol to total lipids ratio in large HDL	Interstitial lung disease || id:ebi-a-GCST90018863	124	0.0818294	0.0647431	0.206263	0.271989	0.103266	0.00844169	0.179742	0.103935	0.0862725	-0.0064246	0.231362
Cholesteryl esters in large HDL	Interstitial lung disease || id:ebi-a-GCST90018863	159	0.0812497	0.055507	0.143256	0.168322	0.0924919	0.0687807	0.157821	0.0893723	0.0793588	-0.00511664	0.276179
Free cholesterol in large HDL	Interstitial lung disease || id:ebi-a-GCST90018863	152	0.0461753	0.0544796	0.396678	0.0406359	0.0920523	0.658892	0.0996249	0.0853061	0.24472	-0.00375565	0.416442
Free cholesterol to total lipids ratio in large HDL	Interstitial lung disease || id:ebi-a-GCST90018863	110	-0.0199667	0.0570858	0.726514	-0.0343002	0.0889206	0.699689	-0.0932648	0.0851537	0.275843	0.00651598	0.249186
Phospholipids to total lipids ratio in large HDL	Interstitial lung disease || id:ebi-a-GCST90018863	96	-0.0885569	0.0708821	0.211535	-0.0793941	0.121486	0.513418	-0.108482	0.128976	0.402423	0.00117841	0.853368
Cholesterol in large LDL	Interstitial lung disease || id:ebi-a-GCST90018863	69	-0.0919594	0.0625521	0.141528	-0.150325	0.100249	0.133737	-0.173785	0.095321	0.0727403	0.00716024	0.245599
Cholesteryl esters in large LDL	Interstitial lung disease || id:ebi-a-GCST90018863	67	-0.105358	0.0621009	0.0897793	-0.155519	0.0999212	0.119609	-0.184305	0.0962594	0.059938	0.00692226	0.271301
Cholesteryl esters to total lipids ratio in large LDL	Interstitial lung disease || id:ebi-a-GCST90018863	53	-0.0888437	0.0982285	0.365751	-0.0540123	0.128216	0.673566	0.16902	0.19577	0.39198	-0.0172273	0.135561
Free cholesterol to total lipids ratio in large LDL	Interstitial lung disease || id:ebi-a-GCST90018863	120	-0.0016895	0.060386	0.977679	-0.0604016	0.0995586	0.544054	-0.0914155	0.0919041	0.321926	0.006626	0.198761
Total lipids in large LDL	Interstitial lung disease || id:ebi-a-GCST90018863	69	-0.0895882	0.0629543	0.154717	-0.153859	0.100652	0.126357	-0.184872	0.0946556	0.0549861	0.00836545	0.17566
Concentration of large LDL particles	Interstitial lung disease || id:ebi-a-GCST90018863	73	-0.103992	0.0642514	0.105552	-0.22825	0.0955146	0.0168625	-0.224926	0.096347	0.0224004	0.0103253	0.0996468
Phospholipids in large LDL	Interstitial lung disease || id:ebi-a-GCST90018863	61	-0.105293	0.0667144	0.114504	-0.149372	0.101376	0.140629	-0.156273	0.0978595	0.115627	0.00457439	0.477655
Phospholipids to total lipids ratio in large LDL	Interstitial lung disease || id:ebi-a-GCST90018863	67	0.00705263	0.0818213	0.931311	0.112563	0.0977592	0.249554	0.0371097	0.134777	0.783928	-0.00280699	0.778981
Triglycerides in large LDL	Interstitial lung disease || id:ebi-a-GCST90018863	103	-0.105345	0.0565451	0.0624592	-0.119734	0.0880505	0.173881	-0.206257	0.0864366	0.0188851	0.00872914	0.127654
Cholesterol in large VLDL	Interstitial lung disease || id:ebi-a-GCST90018863	92	-0.0575391	0.0688302	0.403179	-0.179212	0.108863	0.0997203	-0.0269632	0.118561	0.820613	-0.00220288	0.751571
Cholesterol to total lipids ratio in large VLDL	Interstitial lung disease || id:ebi-a-GCST90018863	78	-0.0506743	0.069435	0.465507	-0.186278	0.104223	0.0738883	-0.174578	0.119238	0.147286	0.00985836	0.205993
Cholesteryl esters in large VLDL	Interstitial lung disease || id:ebi-a-GCST90018863	94	-0.0575687	0.0693048	0.406166	-0.183459	0.107473	0.0878168	-0.0960363	0.12075	0.428469	0.00267105	0.697504
Cholesteryl esters to total lipids ratio in large VLDL	Interstitial lung disease || id:ebi-a-GCST90018863	85	-0.0474056	0.06727	0.480993	-0.0319147	0.108494	0.768635	-0.0877474	0.118053	0.459404	0.00298394	0.677868
Free cholesterol in large VLDL	Interstitial lung disease || id:ebi-a-GCST90018863	95	-0.0437823	0.0681158	0.520378	-0.157095	0.107112	0.142473	-0.0500887	0.116174	0.667355	0.000459735	0.946567
Total lipids in large VLDL	Interstitial lung disease || id:ebi-a-GCST90018863	95	-0.0200434	0.069896	0.774296	-0.159101	0.106146	0.133901	-0.0188283	0.115762	0.871149	-8.63584e-05	0.98949
Concentration of large VLDL particles	Interstitial lung disease || id:ebi-a-GCST90018863	91	-0.0492021	0.0673372	0.464973	-0.142736	0.102037	0.161853	0.025447	0.112666	0.821826	-0.00557015	0.410322
Phospholipids in large VLDL	Interstitial lung disease || id:ebi-a-GCST90018863	94	-0.057395	0.0681593	0.399748	-0.156916	0.104532	0.133321	-0.00336853	0.115234	0.976743	-0.00403082	0.561597
Phospholipids to total lipids ratio in large VLDL	Interstitial lung disease || id:ebi-a-GCST90018863	110	-0.0322347	0.0617442	0.601622	-0.11969	0.0944298	0.204975	-0.068488	0.102313	0.504672	0.00477021	0.465695
Triglycerides in large VLDL	Interstitial lung disease || id:ebi-a-GCST90018863	96	0.0024633	0.0702461	0.972026	-0.0178891	0.102351	0.861251	0.0987944	0.114222	0.389277	-0.00678786	0.287781
Linoleic acid	Interstitial lung disease || id:ebi-a-GCST90018863	72	-0.0653543	0.0795058	0.411073	-0.212796	0.126553	0.0926704	-0.158533	0.162423	0.332401	0.00613618	0.512236
LDL cholesterol	Interstitial lung disease || id:ebi-a-GCST90018863	68	-0.115569	0.0649209	0.0750517	-0.153534	0.100928	0.128203	-0.174454	0.0947485	0.0700822	0.00516854	0.395756
Cholesteryl esters in LDL	Interstitial lung disease || id:ebi-a-GCST90018863	65	-0.148815	0.0664859	0.0252017	-0.227513	0.103459	0.0278731	-0.20669	0.100542	0.0439547	0.00501035	0.444598
Total lipids in LDL	Interstitial lung disease || id:ebi-a-GCST90018863	66	-0.128097	0.0639694	0.0452334	-0.155375	0.0962963	0.106633	-0.162452	0.0955214	0.0938574	0.00304135	0.627237
Concentration of LDL particles	Interstitial lung disease || id:ebi-a-GCST90018863	74	-0.126622	0.0635985	0.0464848	-0.235461	0.0994369	0.0178872	-0.207435	0.0983793	0.0384656	0.00663655	0.284666
Phospholipids in LDL	Interstitial lung disease || id:ebi-a-GCST90018863	64	-0.126516	0.0647803	0.0508199	-0.14662	0.0959784	0.126603	-0.167468	0.0930727	0.0768332	0.00381997	0.540353
Average diameter for LDL particles	Interstitial lung disease || id:ebi-a-GCST90018863	43	-0.144678	0.118113	0.220609	-0.402923	0.172677	0.0196274	-0.500392	0.213862	0.0242445	0.0221558	0.0558889
Triglycerides in LDL	Interstitial lung disease || id:ebi-a-GCST90018863	107	-0.0901542	0.059359	0.128814	-0.136057	0.093286	0.144706	-0.124683	0.0942636	0.188807	0.00273114	0.637423
Leucine	Interstitial lung disease || id:ebi-a-GCST90018863	19	0.125098	0.149266	0.401982	0.016284	0.258907	0.94985	0.195481	0.364859	0.599057	-0.00357243	0.829308
Cholesterol in medium HDL	Interstitial lung disease || id:ebi-a-GCST90018863	119	0.0242349	0.0691028	0.725808	0.0620954	0.105174	0.554917	0.126163	0.125667	0.317479	-0.00593924	0.333457
Cholesteryl esters in medium HDL	Interstitial lung disease || id:ebi-a-GCST90018863	119	0.0214729	0.0693517	0.756848	0.0701511	0.104349	0.501409	0.127612	0.125704	0.312119	-0.00617479	0.313475
Free cholesterol in medium HDL	Interstitial lung disease || id:ebi-a-GCST90018863	108	0.0450812	0.0680488	0.507662	0.175638	0.109538	0.108835	0.137439	0.119377	0.252196	-0.00566761	0.348397
Total lipids in medium HDL	Interstitial lung disease || id:ebi-a-GCST90018863	95	0.0080741	0.074515	0.913714	0.148007	0.104484	0.156614	0.100354	0.136315	0.463467	-0.00591724	0.420538
Concentration of medium HDL particles	Interstitial lung disease || id:ebi-a-GCST90018863	101	0.0252986	0.069041	0.714045	0.166177	0.10707	0.120653	0.113105	0.123357	0.361428	-0.0054464	0.392168
Phospholipids in medium HDL	Interstitial lung disease || id:ebi-a-GCST90018863	88	-0.0216087	0.0726618	0.766171	0.0558413	0.108466	0.606674	0.125814	0.13234	0.344424	-0.00963643	0.186926
Triglycerides in medium HDL	Interstitial lung disease || id:ebi-a-GCST90018863	90	-0.0217485	0.0569883	0.702735	-0.0345407	0.0910443	0.704403	0.0589208	0.0888527	0.508981	-0.00732695	0.240576
Cholesterol in medium LDL	Interstitial lung disease || id:ebi-a-GCST90018863	62	-0.157812	0.0687902	0.0217843	-0.226683	0.102576	0.0271126	-0.231311	0.107201	0.0349613	0.0063527	0.374377
Cholesteryl esters in medium LDL	Interstitial lung disease || id:ebi-a-GCST90018863	66	-0.155655	0.0729265	0.0328092	-0.25317	0.111561	0.0232471	-0.299359	0.114582	0.0111849	0.011466	0.111697
Free cholesterol in medium LDL	Interstitial lung disease || id:ebi-a-GCST90018863	63	-0.109908	0.0678299	0.105159	-0.136061	0.0947353	0.150939	-0.169975	0.0953835	0.0797245	0.00586901	0.373159
Free cholesterol to total lipids ratio in medium LDL	Interstitial lung disease || id:ebi-a-GCST90018863	112	-0.00542549	0.0580555	0.925543	-0.118533	0.0939589	0.207113	-0.114339	0.0881038	0.197079	0.00884927	0.105078
Total lipids in medium LDL	Interstitial lung disease || id:ebi-a-GCST90018863	62	-0.175526	0.0669491	0.00874721	-0.2315	0.102421	0.0238039	-0.241293	0.103989	0.0237389	0.00566632	0.410927
Phospholipids in medium LDL	Interstitial lung disease || id:ebi-a-GCST90018863	61	-0.160888	0.0634945	0.0112805	-0.159088	0.0975159	0.102805	-0.206876	0.0951394	0.0336934	0.00428757	0.51718
Phospholipids to total lipids ratio in medium LDL	Interstitial lung disease || id:ebi-a-GCST90018863	47	-0.145906	0.0775425	0.0598876	-0.202131	0.109534	0.064984	-0.246292	0.12516	0.0552702	0.00893955	0.312483
Triglycerides in medium LDL	Interstitial lung disease || id:ebi-a-GCST90018863	100	-0.0750618	0.0650062	0.248219	-0.158721	0.102999	0.123319	-0.0487036	0.105168	0.644317	-0.00198834	0.749847
Cholesterol to total lipids ratio in medium VLDL	Interstitial lung disease || id:ebi-a-GCST90018863	110	-0.0387619	0.0633023	0.54032	-0.165445	0.10479	0.114375	-0.148215	0.0978956	0.132945	0.00789138	0.147101
Cholesteryl esters to total lipids ratio in medium VLDL	Interstitial lung disease || id:ebi-a-GCST90018863	115	-0.0500823	0.05979	0.402234	-0.215135	0.0976622	0.0276056	-0.128684	0.0904775	0.157701	0.00591208	0.250049
Free cholesterol in medium VLDL	Interstitial lung disease || id:ebi-a-GCST90018863	75	-0.13269	0.0707164	0.0606047	-0.276265	0.110369	0.0123108	-0.189753	0.119346	0.116169	0.00415248	0.553702
Free cholesterol to total lipids ratio in medium VLDL	Interstitial lung disease || id:ebi-a-GCST90018863	92	-0.0775186	0.0657377	0.238314	-0.200767	0.110528	0.0693037	-0.103391	0.105973	0.331859	0.00200316	0.755575
Total lipids in medium VLDL	Interstitial lung disease || id:ebi-a-GCST90018863	84	-0.0724567	0.0664355	0.275435	-0.192044	0.101807	0.0592466	-0.119957	0.118006	0.312367	0.00327928	0.625373
Concentration of medium VLDL particles	Interstitial lung disease || id:ebi-a-GCST90018863	81	-0.0747122	0.0685023	0.275426	-0.193408	0.107657	0.0724113	-0.167534	0.124988	0.183957	0.00612516	0.372951
Phospholipids in medium VLDL	Interstitial lung disease || id:ebi-a-GCST90018863	86	-0.0822329	0.0699154	0.239524	-0.217302	0.108181	0.0445698	-0.147155	0.124923	0.242135	0.00417992	0.531615
Phospholipids to total lipids ratio in medium VLDL	Interstitial lung disease || id:ebi-a-GCST90018863	80	-0.0782315	0.0706396	0.268089	-0.22242	0.102301	0.0296924	-0.195258	0.111585	0.0840761	0.00945852	0.18087
Triglycerides in medium VLDL	Interstitial lung disease || id:ebi-a-GCST90018863	91	-0.0127297	0.0701516	0.856006	-0.116511	0.103838	0.261839	0.0164132	0.114285	0.886128	-0.00215264	0.746697
Triglycerides to total lipids ratio in medium VLDL	Interstitial lung disease || id:ebi-a-GCST90018863	104	0.0732733	0.0637825	0.250639	0.195177	0.105747	0.0649356	0.171326	0.0993717	0.0877211	-0.00717473	0.202066
Monounsaturated fatty acids	Interstitial lung disease || id:ebi-a-GCST90018863	87	-0.0208312	0.0698788	0.765624	-0.184531	0.10945	0.0917998	-0.12914	0.116937	0.272555	0.00748492	0.251765
Ratio of monounsaturated fatty acids to total fatty acids	Interstitial lung disease || id:ebi-a-GCST90018863	91	-0.0685392	0.0620915	0.269662	-0.205948	0.109086	0.0590335	-0.10036	0.0993766	0.315285	0.00254586	0.681294
Total cholesterol minus HDL-C	Interstitial lung disease || id:ebi-a-GCST90018863	69	-0.115598	0.0661045	0.080341	-0.227892	0.0982734	0.020397	-0.202521	0.102419	0.0521151	0.00728135	0.271056
Ratio of omega-3 fatty acids to total fatty acids	Interstitial lung disease || id:ebi-a-GCST90018863	60	0.00716417	0.0684011	0.916584	-0.0188534	0.0965117	0.845121	-0.00547368	0.106565	0.959211	0.00578143	0.612981
Omega-6 fatty acids	Interstitial lung disease || id:ebi-a-GCST90018863	76	-0.0644881	0.0748572	0.388973	-0.199129	0.111299	0.0735939	-0.155594	0.147937	0.296334	0.00591576	0.47698
Ratio of omega-6 fatty acids to total fatty acids	Interstitial lung disease || id:ebi-a-GCST90018863	66	-0.0270379	0.0840955	0.74782	0.0225028	0.130063	0.86264	0.0674866	0.146596	0.646819	-0.006011	0.433408
Phenylalanine	Interstitial lung disease || id:ebi-a-GCST90018863	15	-0.124144	0.222585	0.577024	-0.115389	0.222302	0.603716	-0.111093	0.443193	0.805991	-0.00088951	0.972999
Phosphatidylcholines	Interstitial lung disease || id:ebi-a-GCST90018863	83	-0.00319853	0.0748828	0.96593	0.0478889	0.102108	0.639069	0.0505446	0.129846	0.698101	-0.00384429	0.612978
Phosphoglycerides	Interstitial lung disease || id:ebi-a-GCST90018863	74	0.00355299	0.077039	0.963215	0.0738416	0.106335	0.487417	0.0379675	0.137692	0.783536	-0.00241667	0.763199
Polyunsaturated fatty acids	Interstitial lung disease || id:ebi-a-GCST90018863	86	-0.0605079	0.0661372	0.360253	-0.188797	0.099745	0.0583846	0.0277493	0.125156	0.825072	-0.00615481	0.408212
Ratio of polyunsaturated fatty acids to monounsaturated fatty acids	Interstitial lung disease || id:ebi-a-GCST90018863	82	0.110513	0.0695667	0.112151	0.252172	0.113536	0.0263454	0.105958	0.114467	0.357403	0.000334246	0.959902
Ratio of polyunsaturated fatty acids to total fatty acids	Interstitial lung disease || id:ebi-a-GCST90018863	61	0.140906	0.0947356	0.13692	0.381264	0.140736	0.00674728	0.15263	0.169081	0.370354	-0.000718313	0.933308
Pyruvate	Interstitial lung disease || id:ebi-a-GCST90018863	25	0.123173	0.140749	0.381503	0.163038	0.198278	0.410924	0.432004	0.287086	0.145988	-0.0172573	0.231062
Cholesterol in small HDL	Interstitial lung disease || id:ebi-a-GCST90018863	63	-0.195748	0.0829607	0.0182983	-0.204148	0.126515	0.106608	-0.0394319	0.156728	0.8022	-0.00955221	0.244887
Cholesteryl esters in small HDL	Interstitial lung disease || id:ebi-a-GCST90018863	58	-0.131874	0.0775027	0.0888416	-0.10941	0.122065	0.370081	-0.0169635	0.136712	0.901694	-0.00834638	0.312042
Cholesteryl esters to total lipids ratio in small HDL	Interstitial lung disease || id:ebi-a-GCST90018863	86	0.0113714	0.0518336	0.826352	0.0295312	0.0858153	0.730752	-0.0380008	0.0788788	0.631228	0.00502128	0.397417
Free cholesterol in small HDL	Interstitial lung disease || id:ebi-a-GCST90018863	63	-0.0588475	0.0869436	0.498503	-0.0833039	0.126679	0.510796	-0.2008	0.178474	0.264957	0.00839222	0.365812
Free cholesterol to total lipids ratio in small HDL	Interstitial lung disease || id:ebi-a-GCST90018863	113	0.00826751	0.0564612	0.883583	-0.137496	0.0918882	0.134565	-0.104076	0.0834025	0.214702	0.0107185	0.0722538
Total lipids in small HDL	Interstitial lung disease || id:ebi-a-GCST90018863	62	-0.0965906	0.0727202	0.184096	-0.157404	0.122209	0.197749	-0.170322	0.145371	0.245974	0.00467599	0.546194
Concentration of small HDL particles	Interstitial lung disease || id:ebi-a-GCST90018863	57	-0.17808	0.0887735	0.0448556	-0.145286	0.1292	0.260799	-0.108038	0.166579	0.519317	-0.0045696	0.620283
Phospholipids in small HDL	Interstitial lung disease || id:ebi-a-GCST90018863	72	-0.107883	0.0684057	0.11477	-0.204251	0.118399	0.0845096	-0.142134	0.139758	0.312656	0.00213614	0.771165
Phospholipids to total lipids ratio in small HDL	Interstitial lung disease || id:ebi-a-GCST90018863	82	0.110786	0.0574906	0.0539769	0.200733	0.0968187	0.0381454	0.142607	0.0901789	0.117738	0.000849307	0.896983
Triglycerides in small HDL	Interstitial lung disease || id:ebi-a-GCST90018863	107	-0.071559	0.0597343	0.230935	-0.146776	0.0990514	0.13839	-0.0622603	0.0995248	0.53295	-0.000724785	0.906989
Cholesterol in small LDL	Interstitial lung disease || id:ebi-a-GCST90018863	69	-0.136137	0.0654128	0.0374156	-0.197265	0.0957603	0.0393997	-0.194611	0.0960107	0.0466472	0.00531077	0.407442
Cholesteryl esters in small LDL	Interstitial lung disease || id:ebi-a-GCST90018863	67	-0.164455	0.0680568	0.0156731	-0.251524	0.100227	0.0120891	-0.251868	0.105026	0.0193586	0.00732872	0.279029
Cholesteryl esters to total lipids ratio in small LDL	Interstitial lung disease || id:ebi-a-GCST90018863	71	0.0125535	0.0705284	0.858729	-0.0236929	0.106441	0.823854	0.0271145	0.11572	0.815438	-0.00126792	0.873835
Total lipids in small LDL	Interstitial lung disease || id:ebi-a-GCST90018863	68	-0.128729	0.0638905	0.0439214	-0.148353	0.100076	0.138232	-0.154196	0.0932912	0.103111	0.00240086	0.707536
Phospholipids to total lipids ratio in small LDL	Interstitial lung disease || id:ebi-a-GCST90018863	70	-0.0121164	0.0709278	0.86436	0.0387707	0.109	0.72207	-0.0219455	0.117989	0.853001	0.000831238	0.916942
Triglycerides in small LDL	Interstitial lung disease || id:ebi-a-GCST90018863	94	-0.024585	0.0642606	0.702029	-0.166604	0.0970444	0.0860195	-0.0425165	0.107726	0.693999	0.00136335	0.835695
Triglycerides to total lipids ratio in small LDL	Interstitial lung disease || id:ebi-a-GCST90018863	104	0.0219732	0.0528577	0.677626	0.134021	0.0856809	0.117773	0.123424	0.079707	0.124608	-0.00886255	0.090721
Cholesterol in small VLDL	Interstitial lung disease || id:ebi-a-GCST90018863	79	-0.104533	0.0650389	0.108002	-0.221322	0.0997554	0.026511	-0.161924	0.123707	0.194449	0.00399086	0.581606
Cholesterol to total lipids ratio in small VLDL	Interstitial lung disease || id:ebi-a-GCST90018863	87	-0.109028	0.0612365	0.0750042	-0.213745	0.0990218	0.0308836	-0.141256	0.0952576	0.141803	0.00272782	0.658774
Cholesteryl esters in small VLDL	Interstitial lung disease || id:ebi-a-GCST90018863	90	-0.0873089	0.061472	0.155519	-0.202891	0.100109	0.0426931	-0.167157	0.118399	0.161533	0.00545765	0.421896
Cholesteryl esters to total lipids ratio in small VLDL	Interstitial lung disease || id:ebi-a-GCST90018863	92	-0.105662	0.0632594	0.0948613	-0.242836	0.101428	0.0166585	-0.222508	0.095981	0.0227022	0.00954698	0.111301
Free cholesterol in small VLDL	Interstitial lung disease || id:ebi-a-GCST90018863	72	-0.135741	0.0671341	0.0431833	-0.258921	0.109197	0.0177342	-0.206978	0.111529	0.0676891	0.00527764	0.425823
Free cholesterol to total lipids ratio in small VLDL	Interstitial lung disease || id:ebi-a-GCST90018863	99	-0.032544	0.058163	0.5758	-0.136035	0.103289	0.18783	-0.154156	0.0890648	0.0866614	0.0097494	0.0731516
Total lipids in small VLDL	Interstitial lung disease || id:ebi-a-GCST90018863	102	-0.0676966	0.0633087	0.28493	-0.186364	0.0958208	0.0517839	-0.10876	0.112976	0.338026	0.002796	0.66113
Concentration of small VLDL particles	Interstitial lung disease || id:ebi-a-GCST90018863	103	-0.0672063	0.0657759	0.306901	-0.17995	0.0967214	0.0628146	-0.0734396	0.116296	0.529147	0.000429592	0.948188
Phospholipids in small VLDL	Interstitial lung disease || id:ebi-a-GCST90018863	88	-0.0840604	0.0642512	0.190768	-0.226618	0.104864	0.0306906	-0.145097	0.122802	0.240639	0.00411813	0.554881
Triglycerides in small VLDL	Interstitial lung disease || id:ebi-a-GCST90018863	108	-0.0121111	0.0643685	0.850756	-0.0275852	0.0940108	0.769197	-0.0202598	0.102963	0.844386	0.000618016	0.919183
Triglycerides to total lipids ratio in small VLDL	Interstitial lung disease || id:ebi-a-GCST90018863	93	0.0992332	0.0607793	0.102536	0.181226	0.100657	0.0717934	0.137316	0.0923939	0.140681	-0.00320813	0.584439
Saturated fatty acids	Interstitial lung disease || id:ebi-a-GCST90018863	72	-0.0602374	0.0792104	0.446971	-0.170742	0.124715	0.170983	-0.124988	0.145243	0.392427	0.00422285	0.59571
Ratio of triglycerides to phosphoglycerides	Interstitial lung disease || id:ebi-a-GCST90018863	118	-0.0150569	0.0644083	0.815162	-0.0331263	0.100879	0.742626	0.0431283	0.103601	0.677965	-0.00395318	0.474212
Total concentration of branched-chain amino acids (leucine + isoleucine + valine)	Interstitial lung disease || id:ebi-a-GCST90018863	19	0.0632914	0.164714	0.700793	-0.0843087	0.250714	0.736664	0.195244	0.339237	0.572467	-0.00721668	0.659697
Total cholesterol	Interstitial lung disease || id:ebi-a-GCST90018863	82	-0.103187	0.0677522	0.127758	-0.234674	0.106202	0.0271254	-0.163149	0.110368	0.143275	0.00431452	0.490016
Total esterified cholesterol	Interstitial lung disease || id:ebi-a-GCST90018863	82	-0.102294	0.0699718	0.143759	-0.222139	0.107685	0.0391255	-0.196286	0.111512	0.082192	0.00666314	0.282597
Total fatty acids	Interstitial lung disease || id:ebi-a-GCST90018863	80	-0.0219268	0.0706565	0.75631	-0.186648	0.11137	0.0937519	-0.119653	0.123361	0.335071	0.00670667	0.336719
Total lipids in lipoprotein particles	Interstitial lung disease || id:ebi-a-GCST90018863	76	-0.0295902	0.0741466	0.689836	-0.185303	0.112967	0.100935	-0.208398	0.13922	0.138674	0.0114908	0.134684
Total concentration of lipoprotein particles	Interstitial lung disease || id:ebi-a-GCST90018863	78	-0.033508	0.0879077	0.703076	0.137808	0.125205	0.271047	0.212666	0.167964	0.20933	-0.0141092	0.0909498
Total phospholipids in lipoprotein particles	Interstitial lung disease || id:ebi-a-GCST90018863	75	0.00503572	0.0798019	0.949685	0.105589	0.110819	0.34069	0.0110039	0.152679	0.942742	-0.000379937	0.96346
Total triglycerides	Interstitial lung disease || id:ebi-a-GCST90018863	96	-0.0397334	0.0693941	0.566932	-0.0932489	0.104421	0.371853	0.0219817	0.113826	0.847284	-0.00456907	0.494941
Degree of unsaturation	Interstitial lung disease || id:ebi-a-GCST90018863	74	0.103003	0.0588279	0.0799603	0.127476	0.0777095	0.100917	0.126239	0.081797	0.127138	0.00295511	0.703662
VLDL cholesterol	Interstitial lung disease || id:ebi-a-GCST90018863	80	-0.0617166	0.0640007	0.33489	-0.184131	0.107466	0.0866414	-0.100321	0.12606	0.428554	0.00260047	0.717788
Cholesteryl esters in VLDL	Interstitial lung disease || id:ebi-a-GCST90018863	75	-0.0759701	0.0665963	0.253972	-0.174743	0.10383	0.0923788	-0.103565	0.128796	0.423948	0.00191481	0.800649
Free cholesterol in VLDL	Interstitial lung disease || id:ebi-a-GCST90018863	91	-0.0738663	0.0654311	0.258933	-0.180863	0.104675	0.0840149	-0.106075	0.119363	0.376572	0.00217763	0.747202
Total lipids in VLDL	Interstitial lung disease || id:ebi-a-GCST90018863	94	-0.0748629	0.0721751	0.299624	-0.200173	0.111201	0.0718439	0.0368415	0.12203	0.763406	-0.0078526	0.259618
Concentration of VLDL particles	Interstitial lung disease || id:ebi-a-GCST90018863	99	-0.0303959	0.0582218	0.601621	-0.161698	0.0995251	0.104228	-0.116186	0.113541	0.308716	0.00568942	0.367107
Phospholipids in VLDL	Interstitial lung disease || id:ebi-a-GCST90018863	96	-0.0564549	0.0667767	0.397871	-0.181212	0.102451	0.0769324	-0.0618301	0.120986	0.610514	0.000372504	0.957525
Average diameter for VLDL particles	Interstitial lung disease || id:ebi-a-GCST90018863	107	-0.0166036	0.0597092	0.780955	-0.0203235	0.092905	0.82684	0.0671052	0.0951537	0.482229	-0.00636979	0.261509
Triglycerides in VLDL	Interstitial lung disease || id:ebi-a-GCST90018863	100	-0.0277129	0.0696965	0.690908	-0.0269997	0.106161	0.799242	0.0585737	0.111265	0.599775	-0.00635727	0.32223
Cholesterol in very large HDL	Interstitial lung disease || id:ebi-a-GCST90018863	144	0.0713889	0.0563921	0.205536	0.160295	0.0910184	0.0782178	0.149453	0.0886327	0.0939511	-0.00560038	0.255861
Cholesterol to total lipids ratio in very large HDL	Interstitial lung disease || id:ebi-a-GCST90018863	76	0.0075256	0.0652509	0.908181	0.108879	0.0946986	0.250249	-0.0238058	0.0932525	0.799212	0.00309179	0.637838
Cholesteryl esters in very large HDL	Interstitial lung disease || id:ebi-a-GCST90018863	148	0.0602304	0.0551784	0.275028	0.163647	0.089501	0.0674845	0.172751	0.0861007	0.0466625	-0.00789973	0.0922141
Cholesteryl esters to total lipids ratio in very large HDL	Interstitial lung disease || id:ebi-a-GCST90018863	59	-0.0841366	0.0651276	0.196402	-0.153335	0.118462	0.195533	-0.0915273	0.109427	0.406408	0.000677662	0.930408
Free cholesterol in very large HDL	Interstitial lung disease || id:ebi-a-GCST90018863	119	0.00924801	0.0580286	0.873377	0.121659	0.0951192	0.200893	0.0448889	0.0897369	0.617854	-0.00287057	0.602761
Free cholesterol to total lipids ratio in very large HDL	Interstitial lung disease || id:ebi-a-GCST90018863	134	-0.045931	0.0591707	0.437604	0.0116611	0.0973144	0.904619	-0.11647	0.0906429	0.201064	0.00541919	0.306237
Total lipids in very large HDL	Interstitial lung disease || id:ebi-a-GCST90018863	137	0.0492429	0.0547382	0.368329	0.0541889	0.0874222	0.535355	0.0947116	0.0842217	0.262775	-0.00335181	0.478121
Concentration of very large HDL particles	Interstitial lung disease || id:ebi-a-GCST90018863	135	0.0331668	0.055814	0.552352	-0.0198865	0.0965829	0.836868	0.0827416	0.0838118	0.325322	-0.00377137	0.428743
Phospholipids in very large HDL	Interstitial lung disease || id:ebi-a-GCST90018863	128	0.0549753	0.0571803	0.336332	0.114099	0.0846832	0.177864	0.0927731	0.0875258	0.291195	-0.00282684	0.568659
Phospholipids to total lipids ratio in very large HDL	Interstitial lung disease || id:ebi-a-GCST90018863	103	0.0439512	0.0654258	0.501729	-0.0146754	0.100073	0.88341	0.0698097	0.10299	0.499432	-0.000306516	0.96145
Triglycerides to total lipids ratio in very large HDL	Interstitial lung disease || id:ebi-a-GCST90018863	106	-0.0726048	0.0642919	0.258772	-0.115012	0.0993805	0.247153	-0.0638676	0.104482	0.542348	-0.000643532	0.915474
Cholesterol in very large VLDL	Interstitial lung disease || id:ebi-a-GCST90018863	95	-0.0519127	0.0673396	0.440761	-0.0996132	0.105331	0.344295	-0.0136762	0.116369	0.906698	-0.00276112	0.687282
Cholesterol to total lipids ratio in very large VLDL	Interstitial lung disease || id:ebi-a-GCST90018863	91	-0.0372614	0.0653897	0.568789	-0.0886093	0.112168	0.429545	-0.134101	0.118429	0.260537	0.0065239	0.31714
Cholesteryl esters in very large VLDL	Interstitial lung disease || id:ebi-a-GCST90018863	98	-0.0593569	0.0666448	0.37312	-0.20271	0.107381	0.0590571	-0.0976173	0.115871	0.401621	0.00261212	0.686732
Cholesteryl esters to total lipids ratio in very large VLDL	Interstitial lung disease || id:ebi-a-GCST90018863	93	-0.0706169	0.0611569	0.24822	-0.195634	0.104997	0.0624286	-0.137583	0.108551	0.208226	0.0048935	0.438035
Free cholesterol in very large VLDL	Interstitial lung disease || id:ebi-a-GCST90018863	89	-0.0311906	0.0684063	0.648418	-0.0903773	0.107588	0.400892	0.0197016	0.115101	0.864489	-0.00378742	0.583055
Free cholesterol to total lipids ratio in very large VLDL	Interstitial lung disease || id:ebi-a-GCST90018863	74	0.00869171	0.0816652	0.91524	0.0237338	0.121761	0.845455	-0.0852607	0.153676	0.580745	0.00610172	0.47224
Total lipids in very large VLDL	Interstitial lung disease || id:ebi-a-GCST90018863	94	-0.0150095	0.067481	0.823982	-0.0407344	0.104789	0.697478	-0.000407832	0.111856	0.997099	-0.00107074	0.869951
Concentration of very large VLDL particles	Interstitial lung disease || id:ebi-a-GCST90018863	95	-0.0341087	0.067315	0.612364	-0.0731677	0.0996009	0.462578	0.0162328	0.112262	0.885342	-0.00372879	0.575813
Phospholipids in very large VLDL	Interstitial lung disease || id:ebi-a-GCST90018863	90	-0.0175958	0.0653088	0.787603	-0.129096	0.101072	0.201507	0.0191173	0.109538	0.861852	-0.0027274	0.676555
Phospholipids to total lipids ratio in very large VLDL	Interstitial lung disease || id:ebi-a-GCST90018863	65	-0.106468	0.0753473	0.157648	-0.102262	0.12954	0.429862	-0.140405	0.161742	0.388643	0.00217155	0.806583
Triglycerides in very large VLDL	Interstitial lung disease || id:ebi-a-GCST90018863	104	-0.0277113	0.0653549	0.671556	-0.0383135	0.10191	0.706951	0.0148143	0.106555	0.889701	-0.00303198	0.613661
Triglycerides to total lipids ratio in very large VLDL	Interstitial lung disease || id:ebi-a-GCST90018863	77	0.024583	0.0765593	0.748136	0.0526253	0.113246	0.642147	0.165088	0.133541	0.220229	-0.00947944	0.203963
Cholesterol to total lipids ratio in very small VLDL	Interstitial lung disease || id:ebi-a-GCST90018863	110	-0.00897131	0.058857	0.878851	-0.124976	0.0966852	0.196148	-0.0859021	0.0918088	0.351534	0.0059818	0.27763
Free cholesterol to total lipids ratio in very small VLDL	Interstitial lung disease || id:ebi-a-GCST90018863	66	-0.0624972	0.0805254	0.437679	-0.11132	0.111037	0.31608	0.00100916	0.131474	0.9939	-0.00498921	0.54215
Phospholipids to total lipids ratio in very small VLDL	Interstitial lung disease || id:ebi-a-GCST90018863	77	-0.0279427	0.0778156	0.719529	-0.00614786	0.127543	0.961555	0.157786	0.136924	0.252834	-0.0121641	0.105184
Triglycerides in very small VLDL	Interstitial lung disease || id:ebi-a-GCST90018863	118	-0.043353	0.0577155	0.452562	-0.0972919	0.0832849	0.242734	-0.0317225	0.0892626	0.722947	-0.000982893	0.864273
Triglycerides to total lipids ratio in very small VLDL	Interstitial lung disease || id:ebi-a-GCST90018863	109	0.0172585	0.0588251	0.769226	0.132677	0.0970863	0.171753	0.09476	0.0912705	0.301502	-0.00607366	0.269601
Cholesterol in chylomicrons and extremely large VLDL	Interstitial lung disease || id:ebi-a-GCST90018863	96	-0.0219371	0.064633	0.734301	-0.0820435	0.102039	0.421371	0.0325839	0.102899	0.752204	-0.004293	0.496791
Cholesteryl esters in chylomicrons and extremely large VLDL	Interstitial lung disease || id:ebi-a-GCST90018863	96	-0.03439	0.0646199	0.594595	-0.100775	0.100848	0.317662	0.0738367	0.102983	0.475166	-0.00852175	0.181542
Free cholesterol in chylomicrons and extremely large VLDL	Interstitial lung disease || id:ebi-a-GCST90018863	96	-0.00825024	0.06558	0.899887	-0.0148587	0.0970136	0.878272	0.0583353	0.103298	0.573603	-0.0051795	0.405724
Total lipids in chylomicrons and extremely large VLDL	Interstitial lung disease || id:ebi-a-GCST90018863	90	0.0164497	0.0683949	0.809935	-0.0148419	0.108997	0.891689	0.0332546	0.109814	0.762736	-0.00128724	0.844841
Concentration of chylomicrons and extremely large VLDL particles	Interstitial lung disease || id:ebi-a-GCST90018863	88	0.00577069	0.0662203	0.930557	-0.0151199	0.108341	0.889009	0.0179657	0.105822	0.865587	-0.000940129	0.882463
Phospholipids in chylomicrons and extremely large VLDL	Interstitial lung disease || id:ebi-a-GCST90018863	99	0.013109	0.0620068	0.832565	-0.0148259	0.0983768	0.880208	0.000798562	0.098714	0.993562	0.00093643	0.872585

## Sheet: Interstitial lung diseaseP<0.05
id.exposure	outcome	id.exposure	nsnp	b_Inverse.variance.weighted..multiplicative.random.effects.	se_Inverse.variance.weighted..multiplicative.random.effects.	pval_Inverse.variance.weighted..multiplicative.random.effects.	FDR-pval	b_Weighted.median	se_Weighted.median	pval_Weighted.median	b_MR.Egger	se_MR.Egger	pval_MR.Egger	Q_MR.Egger	Q_df_MR.Egger	I2-MR.Egger	Q_pval_MR.Egger	Q_Inverse.variance.weighted	Q_df_Inverse.variance.weighted	I2-IVW	Q_pval_Inverse.variance.weighted	egger_intercept	pval for pleiotropy
met-d-ApoB_by_ApoA1	Interstitial lung disease || id:ebi-a-GCST90018863	Ratio of apolipoprotein B to apolipoprotein A1	96	-0.141427	0.0544656	0.00941435	0.536124	0.198012	0.207887	0.340842	0.268282	0.276276	0.343716	17.0397	19	0	0.587181	17.0449	20	0	0.650058	0.00112974	0.943169
met-d-His	Interstitial lung disease || id:ebi-a-GCST90018863	Histidine	21	0.285196	0.135382	0.0351522	0.536124	-0.159088	0.0975159	0.102805	-0.206876	0.0951394	0.0336934	59.42	59	0.00706782	0.46019	59.8476	60	0	0.481259	0.00428757	0.51718
met-d-LDL_CE	Interstitial lung disease || id:ebi-a-GCST90018863	Cholesteryl esters in LDL	65	-0.148815	0.0664859	0.0252017	0.536124	-0.25317	0.111561	0.0232471	-0.299359	0.114582	0.0111849	68.2192	64	0.0618474	0.335898	70.992	65	0.0844034	0.284924	0.011466	0.111697
met-d-LDL_L	Interstitial lung disease || id:ebi-a-GCST90018863	Total lipids in LDL	66	-0.128097	0.0639694	0.0452334	0.536124	-0.148353	0.100076	0.138232	-0.154196	0.0932912	0.103111	71.1808	66	0.0727837	0.309474	71.3339	67	0.0607554	0.335804	0.00240086	0.707536
met-d-LDL_P	Interstitial lung disease || id:ebi-a-GCST90018863	Concentration of LDL particles	74	-0.126622	0.0635985	0.0464848	0.536124	-0.258921	0.109197	0.0177342	-0.206978	0.111529	0.0676891	70.2954	70	0.00420205	0.467605	70.9397	71	0	0.479691	0.00527764	0.425823
met-d-M_LDL_C	Interstitial lung disease || id:ebi-a-GCST90018863	Cholesterol in medium LDL	62	-0.157812	0.0687902	0.0217843	0.536124	-0.226683	0.102576	0.0271126	-0.231311	0.107201	0.0349613	62.3732	60	0.0380484	0.391827	63.2059	61	0.0348997	0.398367	0.0063527	0.374377
met-d-M_LDL_CE	Interstitial lung disease || id:ebi-a-GCST90018863	Cholesteryl esters in medium LDL	66	-0.155655	0.0729265	0.0328092	0.536124	-0.2315	0.102421	0.0238039	-0.241293	0.103989	0.0237389	60.7019	60	0.0115634	0.45039	61.3956	61	0.00644347	0.461716	0.00566632	0.410927
met-d-M_LDL_L	Interstitial lung disease || id:ebi-a-GCST90018863	Total lipids in medium LDL	62	-0.175526	0.0669491	0.00874721	0.536124	-0.244793	0.0939168	0.00914753	-0.191669	0.0918384	0.0395923	80.2271	94	0	0.843504	80.7376	95	0	0.851416	0.00409523	0.476651
met-d-M_LDL_PL	Interstitial lung disease || id:ebi-a-GCST90018863	Phospholipids in medium LDL	61	-0.160888	0.0634945	0.0112805	0.536124	-0.227513	0.103459	0.0278731	-0.20669	0.100542	0.0439547	64.1263	63	0.0175639	0.436796	64.7287	64	0.0112576	0.451022	0.00501035	0.444598
met-d-S_HDL_C	Interstitial lung disease || id:ebi-a-GCST90018863	Cholesterol in small HDL	63	-0.195748	0.0829607	0.0182983	0.536124	-0.235461	0.0994369	0.0178872	-0.207435	0.0983793	0.0384656	71.6029	72	0	0.491039	72.7648	73	0	0.485745	0.00663655	0.284666
met-d-S_HDL_P	Interstitial lung disease || id:ebi-a-GCST90018863	Concentration of small HDL particles	57	-0.17808	0.0887735	0.0448556	0.536124	-0.251524	0.100227	0.0120891	-0.251868	0.105026	0.0193586	66.7522	65	0.0262493	0.41656	67.976	66	0.0290685	0.409736	0.00732872	0.279029
met-d-S_LDL_C	Interstitial lung disease || id:ebi-a-GCST90018863	Cholesterol in small LDL	69	-0.136137	0.0654128	0.0374156	0.536124	-0.204148	0.126515	0.106608	-0.0394319	0.156728	0.8022	61.0264	61	0.000432248	0.474967	62.4057	62	0.00650053	0.461668	-0.00955221	0.244887
met-d-S_LDL_CE	Interstitial lung disease || id:ebi-a-GCST90018863	Cholesteryl esters in small LDL	67	-0.164455	0.0680568	0.0156731	0.536124	-0.155375	0.0962963	0.106633	-0.162452	0.0955214	0.0938574	63.5798	64	0	0.491313	63.8179	65	0	0.51823	0.00304135	0.627237
met-d-S_LDL_L	Interstitial lung disease || id:ebi-a-GCST90018863	Total lipids in small LDL	68	-0.128729	0.0638905	0.0439214	0.536124	-0.197265	0.0957603	0.0393997	-0.194611	0.0960107	0.0466472	71.424	67	0.0619396	0.333091	72.1648	68	0.0577127	0.342	0.00531077	0.407442
met-d-S_VLDL_FC	Interstitial lung disease || id:ebi-a-GCST90018863	Free cholesterol in small VLDL	72	-0.135741	0.0671341	0.0431833	0.536124	-0.145286	0.1292	0.260799	-0.108038	0.166579	0.519317	64.5061	55	0.147367	0.178366	64.7973	56	0.135766	0.196664	-0.0045696	0.620283

## Sheet: Pneumoconiosis
id.exposure	outcome	nsnp	b_Inverse.variance.weighted..multiplicative.random.effects.	se_Inverse.variance.weighted..multiplicative.random.effects.	pval_Inverse.variance.weighted	b_Weighted.median	se_Weighted.median	pval_Weighted.median	b_MR.Egger	se_MR.Egger	pval_MR.Egger	egger_intercept	pval for pleiotropy
Acetate	Pneumoconiosis || id:ebi-a-GCST90018900	8	0.718725	0.755987	0.341751	0.699482	0.980164	0.475451	1.69935	1.84656	0.392923	-0.149129	0.194483
Acetone	Pneumoconiosis || id:ebi-a-GCST90018900	11	0.00551248	0.717801	0.993873	0.70262	0.849589	0.408231	-1.14483	1.76384	0.532514	0.0520374	0.4912
Alanine	Pneumoconiosis || id:ebi-a-GCST90018900	37	0.1015	0.295235	0.731001	-0.229578	0.450611	0.610414	0.00171374	0.790543	0.998283	0.00467106	0.891763
Apolipoprotein A1	Pneumoconiosis || id:ebi-a-GCST90018900	103	-0.0971151	0.158898	0.541083	-0.0273618	0.280022	0.92216	-0.125191	0.283672	0.659922	0.0017251	0.904492
Ratio of apolipoprotein B to apolipoprotein A1	Pneumoconiosis || id:ebi-a-GCST90018900	96	-0.0648221	0.14106	0.645849	-0.161259	0.221842	0.467282	-0.205705	0.221396	0.355203	0.0116536	0.406774
3-Hydroxybutyrate	Pneumoconiosis || id:ebi-a-GCST90018900	17	0.203805	0.519123	0.69462	0.326556	0.687556	0.634821	-1.34471	1.36862	0.341419	0.0701496	0.241373
Total cholines	Pneumoconiosis || id:ebi-a-GCST90018900	77	-0.223109	0.181595	0.21922	-0.487353	0.29374	0.0970902	-0.227884	0.325179	0.485599	0.000316208	0.985881
Citrate	Pneumoconiosis || id:ebi-a-GCST90018900	42	0.0278884	0.21009	0.894395	-0.0417278	0.321952	0.896876	-0.476378	0.39959	0.24022	0.0340406	0.134412
Ratio of docosahexaenoic acid to total fatty acids	Pneumoconiosis || id:ebi-a-GCST90018900	48	0.101818	0.187643	0.587393	0.341335	0.239846	0.154695	0.409724	0.282163	0.153265	-0.0311507	0.154365
Glucose	Pneumoconiosis || id:ebi-a-GCST90018900	25	0.412683	0.411428	0.315836	0.314059	0.609412	0.60631	-0.966936	0.941072	0.314878	0.0271893	0.591058
Glycine	Pneumoconiosis || id:ebi-a-GCST90018900	77	-0.0205642	0.118797	0.862569	-0.106275	0.130985	0.417165	-0.12882	0.143349	0.371718	0.0174257	0.186055
Glycoprotein acetyls	Pneumoconiosis || id:ebi-a-GCST90018900	79	-0.0502833	0.181824	0.782126	-0.258906	0.302625	0.392255	-0.43205	0.332632	0.19786	0.0274135	0.167681
Concentration of HDL particles	Pneumoconiosis || id:ebi-a-GCST90018900	87	0.0211099	0.191133	0.912055	0.140489	0.30915	0.649516	-0.015975	0.360206	0.96473	0.00217864	0.903391
Phospholipids in HDL	Pneumoconiosis || id:ebi-a-GCST90018900	105	-0.0864727	0.152831	0.571526	-0.0449229	0.24932	0.85701	-0.234605	0.270625	0.388012	0.00955342	0.505452
Average diameter for HDL particles	Pneumoconiosis || id:ebi-a-GCST90018900	158	-0.1338	0.124335	0.281872	-0.234289	0.210404	0.265487	0.0676923	0.201569	0.737453	-0.0141172	0.194217
Triglycerides in HDL	Pneumoconiosis || id:ebi-a-GCST90018900	96	-0.154495	0.140233	0.270589	-0.283299	0.224358	0.206693	-0.149992	0.216843	0.490827	-0.000401964	0.978251
Histidine	Pneumoconiosis || id:ebi-a-GCST90018900	21	0.366508	0.39672	0.355567	-0.332896	0.525618	0.52651	0.574087	0.802436	0.483043	-0.0130952	0.767492
Free cholesterol to total lipids ratio in IDL	Pneumoconiosis || id:ebi-a-GCST90018900	64	0.0649032	0.232788	0.780392	0.255059	0.311309	0.412608	-0.171075	0.411478	0.679024	0.0160365	0.48851
Triglycerides in IDL	Pneumoconiosis || id:ebi-a-GCST90018900	100	-0.0847319	0.141585	0.549537	-0.255619	0.226855	0.259828	-0.0865336	0.218649	0.693138	0.00015965	0.991362
Isoleucine	Pneumoconiosis || id:ebi-a-GCST90018900	9	-0.645744	0.52411	0.217921	-0.552508	0.75209	0.462565	-1.1569	1.61529	0.497049	0.0253503	0.745803
Cholesterol in large HDL	Pneumoconiosis || id:ebi-a-GCST90018900	157	-0.00719791	0.1388	0.958642	-0.0182181	0.209509	0.930706	0.043225	0.220226	0.844651	-0.00344127	0.768023
Cholesterol to total lipids ratio in large HDL	Pneumoconiosis || id:ebi-a-GCST90018900	124	-0.0135903	0.160694	0.932601	-0.00972703	0.249733	0.96893	0.0485739	0.25786	0.850897	-0.00414214	0.757863
Cholesteryl esters in large HDL	Pneumoconiosis || id:ebi-a-GCST90018900	159	0.0156701	0.138503	0.90992	-0.0156283	0.225861	0.944835	0.0282933	0.222913	0.899162	-0.000847752	0.942363
Free cholesterol in large HDL	Pneumoconiosis || id:ebi-a-GCST90018900	152	-0.0287071	0.134106	0.830499	-0.0225212	0.205958	0.912926	0.15563	0.20906	0.457782	-0.0129644	0.252575
Free cholesterol to total lipids ratio in large HDL	Pneumoconiosis || id:ebi-a-GCST90018900	110	-0.06068	0.143207	0.671768	-0.291018	0.197225	0.140061	0.0556772	0.214574	0.79576	-0.010211	0.467312
Phospholipids to total lipids ratio in large HDL	Pneumoconiosis || id:ebi-a-GCST90018900	96	0.0521255	0.183724	0.776628	0.0441722	0.279657	0.874495	-0.000400691	0.333624	0.999044	0.00313111	0.850468
Cholesterol in large LDL	Pneumoconiosis || id:ebi-a-GCST90018900	69	-0.0995898	0.165386	0.547064	-0.216667	0.240135	0.366914	0.126291	0.240407	0.601094	-0.0201065	0.20182
Cholesteryl esters in large LDL	Pneumoconiosis || id:ebi-a-GCST90018900	67	-0.123733	0.164428	0.451748	-0.214514	0.249623	0.390146	0.133752	0.241226	0.581161	-0.0228721	0.152268
Cholesteryl esters to total lipids ratio in large LDL	Pneumoconiosis || id:ebi-a-GCST90018900	54	-0.000155465	0.204148	0.999392	0.187176	0.316874	0.554725	0.548362	0.415027	0.192196	-0.0370505	0.131191
Free cholesterol to total lipids ratio in large LDL	Pneumoconiosis || id:ebi-a-GCST90018900	118	-0.0400709	0.143284	0.779738	-0.0162627	0.226272	0.942704	-0.105874	0.21808	0.628249	0.00357528	0.790185
Total lipids in large LDL	Pneumoconiosis || id:ebi-a-GCST90018900	69	-0.127876	0.159186	0.421793	-0.21466	0.240634	0.372361	0.0952923	0.2328	0.683602	-0.0198146	0.195397
Concentration of large LDL particles	Pneumoconiosis || id:ebi-a-GCST90018900	73	-0.134433	0.150227	0.37086	0.0782864	0.244444	0.748769	0.153077	0.227067	0.502407	-0.0249548	0.0945327
Phospholipids in large LDL	Pneumoconiosis || id:ebi-a-GCST90018900	61	-0.113778	0.172701	0.510014	-0.20923	0.250334	0.403266	0.173866	0.247477	0.485097	-0.026389	0.114172
Phospholipids to total lipids ratio in large LDL	Pneumoconiosis || id:ebi-a-GCST90018900	67	0.190794	0.143262	0.18293	0.3387	0.252045	0.179011	0.0376502	0.262124	0.886233	0.0140396	0.464474
Triglycerides in large LDL	Pneumoconiosis || id:ebi-a-GCST90018900	103	-0.170949	0.126132	0.175318	-0.271284	0.210642	0.197785	0.00207637	0.211111	0.992172	-0.0146857	0.286431
Cholesterol in large VLDL	Pneumoconiosis || id:ebi-a-GCST90018900	93	-0.274056	0.161969	0.0906419	0.0630808	0.250975	0.801549	0.237257	0.272782	0.386716	-0.0365871	0.0236321
Cholesterol to total lipids ratio in large VLDL	Pneumoconiosis || id:ebi-a-GCST90018900	78	-0.176616	0.149791	0.238366	-0.144066	0.256979	0.57506	0.0448929	0.277449	0.871888	-0.0178573	0.326939
Cholesteryl esters in large VLDL	Pneumoconiosis || id:ebi-a-GCST90018900	95	-0.278848	0.161235	0.0837284	0.0617363	0.253053	0.807257	0.16476	0.277569	0.554231	-0.030683	0.0542949
Cholesteryl esters to total lipids ratio in large VLDL	Pneumoconiosis || id:ebi-a-GCST90018900	85	-0.0721707	0.161645	0.655254	-0.166871	0.259934	0.52089	-0.0260415	0.279521	0.925997	-0.00347122	0.83973
Free cholesterol in large VLDL	Pneumoconiosis || id:ebi-a-GCST90018900	96	-0.283715	0.15789	0.0723497	0.0639752	0.245618	0.794504	0.0813746	0.267496	0.761642	-0.0264223	0.0950573
Total lipids in large VLDL	Pneumoconiosis || id:ebi-a-GCST90018900	95	-0.256204	0.159595	0.108418	0.0698	0.266129	0.793106	0.198047	0.262163	0.451899	-0.0320904	0.0319592
Concentration of large VLDL particles	Pneumoconiosis || id:ebi-a-GCST90018900	91	-0.252413	0.157186	0.108313	0.0660595	0.267904	0.805234	0.0800937	0.264504	0.762743	-0.0245752	0.120418
Phospholipids in large VLDL	Pneumoconiosis || id:ebi-a-GCST90018900	95	-0.24999	0.154343	0.105297	0.063692	0.265373	0.810323	0.0225509	0.263496	0.931981	-0.0201235	0.202612
Phospholipids to total lipids ratio in large VLDL	Pneumoconiosis || id:ebi-a-GCST90018900	112	-0.233065	0.150176	0.120676	-0.132936	0.234856	0.571373	-0.210923	0.249323	0.399398	-0.0017001	0.911394
Triglycerides in large VLDL	Pneumoconiosis || id:ebi-a-GCST90018900	96	-0.0687358	0.154509	0.656416	0.087882	0.272207	0.746809	0.215049	0.260105	0.410458	-0.0199997	0.169247
Linoleic acid	Pneumoconiosis || id:ebi-a-GCST90018900	72	-0.1413	0.179015	0.429925	-0.257395	0.27903	0.356285	-0.648992	0.364016	0.0789435	0.0334281	0.112344
LDL cholesterol	Pneumoconiosis || id:ebi-a-GCST90018900	68	-0.142469	0.15919	0.370809	-0.211314	0.243044	0.384602	0.172041	0.227485	0.452176	-0.0280084	0.0610358
Cholesteryl esters in LDL	Pneumoconiosis || id:ebi-a-GCST90018900	65	-0.146404	0.165069	0.37512	-0.209963	0.255202	0.410659	0.161894	0.244931	0.511037	-0.0269584	0.0970696
Total lipids in LDL	Pneumoconiosis || id:ebi-a-GCST90018900	66	-0.162329	0.162607	0.318139	-0.211743	0.249743	0.396525	0.16548	0.235439	0.484693	-0.0294329	0.0629373
Concentration of LDL particles	Pneumoconiosis || id:ebi-a-GCST90018900	74	-0.203447	0.15618	0.192697	-0.225731	0.239503	0.345938	0.0166393	0.239058	0.944702	-0.0183023	0.229044
Phospholipids in LDL	Pneumoconiosis || id:ebi-a-GCST90018900	64	-0.107262	0.157298	0.495301	-0.203557	0.236941	0.390282	0.0887579	0.222838	0.691773	-0.0186207	0.220842
Average diameter for LDL particles	Pneumoconiosis || id:ebi-a-GCST90018900	43	-0.399538	0.262946	0.128645	-0.0167598	0.428429	0.968795	0.568746	0.489769	0.252255	-0.0617089	0.0235424
Triglycerides in LDL	Pneumoconiosis || id:ebi-a-GCST90018900	107	-0.177379	0.134117	0.185978	-0.278504	0.220622	0.20682	0.114728	0.223617	0.608989	-0.0227821	0.0968657
Leucine	Pneumoconiosis || id:ebi-a-GCST90018900	18	-0.8678	0.418424	0.0380818	-0.757349	0.619334	0.221389	-0.657847	0.920488	0.485109	0.0404327	0.463443
Cholesterol in medium HDL	Pneumoconiosis || id:ebi-a-GCST90018900	119	-0.0331001	0.147867	0.822874	-0.00959066	0.264298	0.971053	0.0847803	0.281543	0.763852	-0.00695286	0.614724
Cholesteryl esters in medium HDL	Pneumoconiosis || id:ebi-a-GCST90018900	119	-0.0402015	0.149826	0.788451	-0.00951397	0.282163	0.973102	0.0943539	0.282081	0.738607	-0.00793376	0.565937
Free cholesterol in medium HDL	Pneumoconiosis || id:ebi-a-GCST90018900	108	-0.125699	0.166357	0.44989	-0.0150572	0.261892	0.954152	0.0107336	0.289835	0.970528	-0.00843326	0.566018
Total lipids in medium HDL	Pneumoconiosis || id:ebi-a-GCST90018900	95	0.0748981	0.158294	0.636101	0.147879	0.258166	0.566776	-0.232983	0.294476	0.430854	0.0198925	0.211907
Concentration of medium HDL particles	Pneumoconiosis || id:ebi-a-GCST90018900	101	0.0657587	0.159088	0.679353	0.113553	0.26551	0.668884	-0.0880133	0.283245	0.756658	0.0096395	0.511254
Phospholipids in medium HDL	Pneumoconiosis || id:ebi-a-GCST90018900	88	-0.0510504	0.161969	0.75262	0.00444485	0.260648	0.986394	-0.289218	0.297838	0.334244	0.0157136	0.339727
Triglycerides in medium HDL	Pneumoconiosis || id:ebi-a-GCST90018900	90	-0.159641	0.135899	0.240111	-0.370105	0.215565	0.0859962	-0.172957	0.213554	0.420182	0.00119549	0.935509
Cholesterol in medium LDL	Pneumoconiosis || id:ebi-a-GCST90018900	62	-0.10534	0.159978	0.510238	-0.0801612	0.268855	0.765583	-0.0385183	0.25482	0.880358	-0.0058188	0.732869
Cholesteryl esters in medium LDL	Pneumoconiosis || id:ebi-a-GCST90018900	66	-0.224369	0.166581	0.17801	-0.465156	0.287373	0.105522	-0.24842	0.267779	0.357045	0.00193896	0.908177
Free cholesterol in medium LDL	Pneumoconiosis || id:ebi-a-GCST90018900	63	-0.0507004	0.163153	0.755988	0.00487899	0.234417	0.983395	0.0697059	0.229102	0.761968	-0.0119998	0.455326
Free cholesterol to total lipids ratio in medium LDL	Pneumoconiosis || id:ebi-a-GCST90018900	112	0.0557718	0.149166	0.708486	-0.00908461	0.219542	0.966993	-0.0113111	0.228117	0.960543	0.00546665	0.69743
Total lipids in medium LDL	Pneumoconiosis || id:ebi-a-GCST90018900	62	-0.106461	0.166682	0.523013	-0.0795871	0.265586	0.764432	-0.0237948	0.259305	0.927191	-0.00718524	0.677301
Phospholipids in medium LDL	Pneumoconiosis || id:ebi-a-GCST90018900	61	-0.147651	0.156452	0.345299	-0.20387	0.246446	0.408101	0.163831	0.229332	0.477806	-0.0293949	0.0714063
Phospholipids to total lipids ratio in medium LDL	Pneumoconiosis || id:ebi-a-GCST90018900	47	0.139783	0.205339	0.496035	0.0489974	0.28303	0.862559	0.262786	0.330809	0.431147	-0.0109839	0.635808
Triglycerides in medium LDL	Pneumoconiosis || id:ebi-a-GCST90018900	100	-0.251621	0.141396	0.0751501	-0.49562	0.249556	0.0470325	-0.066083	0.236309	0.780338	-0.0138031	0.321134
Cholesterol to total lipids ratio in medium VLDL	Pneumoconiosis || id:ebi-a-GCST90018900	109	-0.0513201	0.164094	0.754472	-0.0818784	0.254653	0.747809	-0.14251	0.255316	0.577893	0.000651727	0.965202
Cholesteryl esters to total lipids ratio in medium VLDL	Pneumoconiosis || id:ebi-a-GCST90018900	115	-0.086356	0.158598	0.586101	-0.0263785	0.247877	0.915251	-0.176223	0.240489	0.465215	0.00679788	0.619182
Free cholesterol in medium VLDL	Pneumoconiosis || id:ebi-a-GCST90018900	75	-0.242553	0.164542	0.140452	-0.0322022	0.270177	0.905125	-0.171818	0.278682	0.539457	-0.00518937	0.752025
Free cholesterol to total lipids ratio in medium VLDL	Pneumoconiosis || id:ebi-a-GCST90018900	92	-0.166961	0.167759	0.319618	-0.122401	0.251938	0.627081	-0.0373617	0.26875	0.889745	-0.0100733	0.537737
Total lipids in medium VLDL	Pneumoconiosis || id:ebi-a-GCST90018900	84	-0.229792	0.149306	0.123787	0.0953836	0.242968	0.694632	0.0358419	0.28871	0.901504	-0.0185095	0.26552
Concentration of medium VLDL particles	Pneumoconiosis || id:ebi-a-GCST90018900	81	-0.256271	0.160081	0.109403	0.100045	0.266136	0.706978	-0.013781	0.298506	0.963294	-0.0163349	0.326862
Phospholipids in medium VLDL	Pneumoconiosis || id:ebi-a-GCST90018900	86	-0.242101	0.161616	0.134132	0.106461	0.263246	0.685906	-0.0312965	0.291653	0.914801	-0.0138824	0.381091
Phospholipids to total lipids ratio in medium VLDL	Pneumoconiosis || id:ebi-a-GCST90018900	80	-0.245479	0.167296	0.142286	-0.554804	0.248739	0.0257168	-0.202192	0.265326	0.448327	-0.00352979	0.833401
Triglycerides in medium VLDL	Pneumoconiosis || id:ebi-a-GCST90018900	91	-0.104642	0.155572	0.501187	0.0707587	0.261281	0.786534	0.295101	0.255137	0.250516	-0.0293237	0.0502416
Triglycerides to total lipids ratio in medium VLDL	Pneumoconiosis || id:ebi-a-GCST90018900	102	0.103552	0.159425	0.515994	0.0972657	0.251639	0.699106	0.142139	0.249577	0.570282	-0.00199308	0.898419
Monounsaturated fatty acids	Pneumoconiosis || id:ebi-a-GCST90018900	87	-0.117636	0.159284	0.460192	0.0702782	0.269477	0.794251	-0.212623	0.276688	0.444345	0.00650771	0.670179
Ratio of monounsaturated fatty acids to total fatty acids	Pneumoconiosis || id:ebi-a-GCST90018900	91	-0.108645	0.177911	0.541416	-0.398326	0.248617	0.109119	-0.210612	0.285862	0.463206	0.00806415	0.648788
Total cholesterol minus HDL-C	Pneumoconiosis || id:ebi-a-GCST90018900	69	-0.138246	0.16315	0.396799	-0.0350343	0.256205	0.891234	-7.82226e-05	0.25312	0.999754	-0.0117116	0.476605
Ratio of omega-3 fatty acids to total fatty acids	Pneumoconiosis || id:ebi-a-GCST90018900	63	-0.276211	0.150495	0.0664532	-0.0102995	0.244241	0.966364	0.110852	0.247333	0.655604	-0.0386714	0.0459004
Omega-6 fatty acids	Pneumoconiosis || id:ebi-a-GCST90018900	76	-0.248034	0.166291	0.135812	-0.271186	0.275637	0.325188	-0.181389	0.34339	0.598919	-0.00434602	0.821698
Ratio of omega-6 fatty acids to total fatty acids	Pneumoconiosis || id:ebi-a-GCST90018900	66	0.2867	0.202967	0.15779	0.553883	0.313971	0.0777116	-0.0819951	0.35229	0.816699	0.0235927	0.203547
Phenylalanine	Pneumoconiosis || id:ebi-a-GCST90018900	15	-0.226541	0.42351	0.592711	-0.339994	0.522082	0.5149	-1.24241	0.788574	0.139153	0.070096	0.15512
Phosphatidylcholines	Pneumoconiosis || id:ebi-a-GCST90018900	83	-0.162817	0.177178	0.358126	-0.441989	0.259572	0.0886128	-0.347782	0.307487	0.261372	0.013119	0.463229
Phosphoglycerides	Pneumoconiosis || id:ebi-a-GCST90018900	74	-0.258566	0.185451	0.163242	-0.492193	0.266435	0.0646997	-0.344373	0.332446	0.303726	0.00597413	0.756035
Polyunsaturated fatty acids	Pneumoconiosis || id:ebi-a-GCST90018900	86	-0.236666	0.147462	0.10851	-0.263139	0.251037	0.294542	-0.0382799	0.298636	0.898311	-0.0137552	0.435149
Ratio of polyunsaturated fatty acids to monounsaturated fatty acids	Pneumoconiosis || id:ebi-a-GCST90018900	82	0.207693	0.193413	0.282898	0.204054	0.296944	0.49197	-0.102431	0.313734	0.744906	0.0228196	0.21394
Ratio of polyunsaturated fatty acids to total fatty acids	Pneumoconiosis || id:ebi-a-GCST90018900	61	0.297185	0.217337	0.171503	0.353328	0.358274	0.324037	-0.082335	0.382084	0.830129	0.0235651	0.232124
Pyruvate	Pneumoconiosis || id:ebi-a-GCST90018900	25	0.12564	0.352622	0.721613	0.665119	0.463821	0.151572	0.603257	0.72115	0.41147	-0.0275026	0.454161
Cholesterol in small HDL	Pneumoconiosis || id:ebi-a-GCST90018900	63	-0.0287868	0.19114	0.880286	0.243832	0.340574	0.474026	-0.107024	0.384546	0.781713	0.00480033	0.810986
Cholesteryl esters in small HDL	Pneumoconiosis || id:ebi-a-GCST90018900	58	0.0332393	0.182062	0.855134	0.418476	0.306515	0.172168	0.222882	0.337042	0.511139	-0.0137332	0.496754
Cholesteryl esters to total lipids ratio in small HDL	Pneumoconiosis || id:ebi-a-GCST90018900	86	0.0645972	0.152707	0.672285	0.205281	0.20629	0.319682	0.00704167	0.225584	0.975172	0.00581994	0.728574
Free cholesterol in small HDL	Pneumoconiosis || id:ebi-a-GCST90018900	63	-0.126276	0.195506	0.51835	-0.500093	0.319577	0.117616	-0.353122	0.418484	0.402072	0.0134171	0.536679
Free cholesterol to total lipids ratio in small HDL	Pneumoconiosis || id:ebi-a-GCST90018900	113	-0.0495133	0.127485	0.697731	-0.246815	0.202816	0.223627	-0.0575432	0.191603	0.764491	0.000759108	0.955172
Total lipids in small HDL	Pneumoconiosis || id:ebi-a-GCST90018900	62	-0.125575	0.182621	0.491689	-0.40195	0.319899	0.208938	-0.414477	0.359945	0.254093	0.0183977	0.340812
Concentration of small HDL particles	Pneumoconiosis || id:ebi-a-GCST90018900	57	-0.105747	0.202644	0.601785	0.17319	0.323815	0.592758	0.0487241	0.378526	0.898048	-0.0100975	0.62993
Phospholipids in small HDL	Pneumoconiosis || id:ebi-a-GCST90018900	72	-0.193121	0.177892	0.277654	-0.402309	0.28574	0.159145	-0.3732	0.346159	0.284682	0.0112538	0.537176
Phospholipids to total lipids ratio in small HDL	Pneumoconiosis || id:ebi-a-GCST90018900	84	0.0706199	0.161013	0.660953	-0.292235	0.236381	0.216353	0.0123607	0.24334	0.959611	0.00467583	0.74927
Triglycerides in small HDL	Pneumoconiosis || id:ebi-a-GCST90018900	107	-0.21219	0.141595	0.133987	-0.141113	0.228392	0.536671	0.0165134	0.235121	0.944141	-0.0176131	0.226006
Cholesterol in small LDL	Pneumoconiosis || id:ebi-a-GCST90018900	69	-0.0999254	0.152437	0.512134	-0.109838	0.249361	0.659593	-0.047323	0.224862	0.833952	-0.0048308	0.749228
Cholesteryl esters in small LDL	Pneumoconiosis || id:ebi-a-GCST90018900	67	-0.254418	0.159196	0.110012	-0.44618	0.253388	0.0782631	-0.265049	0.249533	0.292085	0.000900521	0.955464
Cholesteryl esters to total lipids ratio in small LDL	Pneumoconiosis || id:ebi-a-GCST90018900	71	-0.124637	0.153603	0.417121	0.00388804	0.248162	0.9875	0.0186496	0.254068	0.941697	-0.0125884	0.475119
Total lipids in small LDL	Pneumoconiosis || id:ebi-a-GCST90018900	68	-0.12051	0.14325	0.400205	-0.208876	0.247062	0.397866	8.20921e-05	0.216872	0.999699	-0.0114868	0.444279
Phospholipids to total lipids ratio in small LDL	Pneumoconiosis || id:ebi-a-GCST90018900	70	0.136687	0.160786	0.39526	-0.00346127	0.252242	0.989052	0.0422417	0.264724	0.873694	0.0080449	0.653506
Triglycerides in small LDL	Pneumoconiosis || id:ebi-a-GCST90018900	94	-0.220279	0.15593	0.157749	-0.294279	0.239519	0.219213	-0.037736	0.260189	0.885002	-0.0138168	0.38277
Triglycerides to total lipids ratio in small LDL	Pneumoconiosis || id:ebi-a-GCST90018900	102	-0.068988	0.14325	0.630095	-0.275346	0.2048	0.178798	-0.130181	0.21562	0.547376	0.00691215	0.65356
Cholesterol in small VLDL	Pneumoconiosis || id:ebi-a-GCST90018900	79	-0.297176	0.168508	0.0778049	-0.424152	0.242768	0.0806106	-0.340812	0.305821	0.268567	0.00309311	0.864317
Cholesterol to total lipids ratio in small VLDL	Pneumoconiosis || id:ebi-a-GCST90018900	87	-0.0413707	0.145521	0.776184	-0.102215	0.23907	0.668978	0.0722098	0.226263	0.750402	-0.00973795	0.511489
Cholesteryl esters in small VLDL	Pneumoconiosis || id:ebi-a-GCST90018900	90	-0.295864	0.158231	0.0615083	-0.509692	0.246546	0.0387033	-0.32816	0.286973	0.255923	0.00223264	0.892738
Cholesteryl esters to total lipids ratio in small VLDL	Pneumoconiosis || id:ebi-a-GCST90018900	92	-0.200867	0.140271	0.152145	-0.00323539	0.223779	0.988465	0.0223611	0.224446	0.920862	-0.0186104	0.189702
Free cholesterol in small VLDL	Pneumoconiosis || id:ebi-a-GCST90018900	72	-0.296053	0.166519	0.0754212	-0.10286	0.262103	0.694733	-0.195935	0.274811	0.478229	-0.00749505	0.647323
Free cholesterol to total lipids ratio in small VLDL	Pneumoconiosis || id:ebi-a-GCST90018900	97	0.0446481	0.156453	0.775355	-0.0808463	0.232908	0.728503	-0.101531	0.23712	0.669488	0.0106957	0.503394
Total lipids in small VLDL	Pneumoconiosis || id:ebi-a-GCST90018900	102	-0.206423	0.145309	0.155438	0.0778147	0.235298	0.740866	0.0264855	0.267491	0.921325	-0.0158274	0.295674
Concentration of small VLDL particles	Pneumoconiosis || id:ebi-a-GCST90018900	103	-0.252325	0.138356	0.0681912	-0.0617974	0.234106	0.791802	0.0598982	0.260867	0.818858	-0.0214535	0.149752
Phospholipids in small VLDL	Pneumoconiosis || id:ebi-a-GCST90018900	88	-0.26969	0.159227	0.090314	0.0098736	0.258939	0.969583	-0.16744	0.293719	0.570117	-0.00699246	0.677454
Triglycerides in small VLDL	Pneumoconiosis || id:ebi-a-GCST90018900	108	-0.128019	0.134907	0.342649	0.0423851	0.250959	0.865881	0.13529	0.228812	0.555599	-0.0197439	0.143298
Triglycerides to total lipids ratio in small VLDL	Pneumoconiosis || id:ebi-a-GCST90018900	93	0.0437769	0.147867	0.767187	0.0960158	0.231164	0.67788	-0.0796641	0.224295	0.72328	0.0104931	0.465231
Saturated fatty acids	Pneumoconiosis || id:ebi-a-GCST90018900	72	-0.314475	0.187069	0.0927508	-0.520302	0.29881	0.0816398	-0.511409	0.341318	0.138542	0.0127692	0.491902
Ratio of triglycerides to phosphoglycerides	Pneumoconiosis || id:ebi-a-GCST90018900	118	-0.106175	0.160204	0.50749	0.0704898	0.257683	0.784428	0.056051	0.257347	0.827965	-0.0110538	0.421744
Total concentration of branched-chain amino acids (leucine + isoleucine + valine)	Pneumoconiosis || id:ebi-a-GCST90018900	19	-0.340119	0.403905	0.399744	-0.0185083	0.568128	0.974011	-0.750486	0.820716	0.37328	0.0223976	0.57088
Total cholesterol	Pneumoconiosis || id:ebi-a-GCST90018900	82	-0.261277	0.16926	0.122676	-0.546281	0.275483	0.0473677	-0.1591	0.271657	0.55975	-0.00744845	0.630882
Total esterified cholesterol	Pneumoconiosis || id:ebi-a-GCST90018900	82	-0.31713	0.181251	0.0801739	-0.517822	0.277653	0.0621823	-0.0773409	0.286815	0.788121	-0.0172788	0.284262
Total fatty acids	Pneumoconiosis || id:ebi-a-GCST90018900	80	-0.311643	0.163856	0.0571803	-0.626681	0.266603	0.0187422	-0.415026	0.293996	0.162023	0.00705779	0.669096
Total lipids in lipoprotein particles	Pneumoconiosis || id:ebi-a-GCST90018900	76	-0.258969	0.181191	0.152931	0.045793	0.276799	0.868599	-0.371136	0.336769	0.274012	0.00734594	0.693206
Total concentration of lipoprotein particles	Pneumoconiosis || id:ebi-a-GCST90018900	76	0.0349655	0.195009	0.8577	0.154065	0.330026	0.640624	-0.342759	0.370306	0.357657	0.0133763	0.508412
Total phospholipids in lipoprotein particles	Pneumoconiosis || id:ebi-a-GCST90018900	75	-0.239072	0.187719	0.202818	-0.544622	0.293571	0.0635726	-0.172194	0.356653	0.630678	-0.0042676	0.825645
Total triglycerides	Pneumoconiosis || id:ebi-a-GCST90018900	96	-0.21801	0.151809	0.150978	0.0422468	0.257266	0.869562	0.138901	0.253616	0.585209	-0.0262552	0.0785664
Degree of unsaturation	Pneumoconiosis || id:ebi-a-GCST90018900	76	0.0629032	0.161123	0.696238	0.271823	0.203467	0.181564	0.492127	0.21324	0.0238048	-0.0468543	0.00485863
VLDL cholesterol	Pneumoconiosis || id:ebi-a-GCST90018900	80	-0.244967	0.163281	0.133543	-0.113315	0.250595	0.651135	-0.190723	0.303359	0.531379	-0.00371141	0.831996
Cholesteryl esters in VLDL	Pneumoconiosis || id:ebi-a-GCST90018900	75	-0.282834	0.165388	0.0872431	-0.17989	0.252578	0.476332	-0.10277	0.305482	0.737521	-0.0127783	0.484559
Free cholesterol in VLDL	Pneumoconiosis || id:ebi-a-GCST90018900	91	-0.217246	0.15549	0.162363	0.0922436	0.25962	0.722363	-0.0784988	0.289338	0.786785	-0.0094125	0.566963
Total lipids in VLDL	Pneumoconiosis || id:ebi-a-GCST90018900	95	-0.319097	0.161468	0.0481288	0.0418058	0.253516	0.86902	0.122063	0.273697	0.65665	-0.0307623	0.0490744
Concentration of VLDL particles	Pneumoconiosis || id:ebi-a-GCST90018900	99	-0.246952	0.148457	0.096222	-0.190081	0.246229	0.440133	-0.185629	0.278074	0.506005	-0.00409078	0.79179
Phospholipids in VLDL	Pneumoconiosis || id:ebi-a-GCST90018900	96	-0.205538	0.160972	0.201655	0.0380895	0.240602	0.874213	-0.0223565	0.291402	0.939009	-0.0127212	0.452207
Average diameter for VLDL particles	Pneumoconiosis || id:ebi-a-GCST90018900	107	-0.0364547	0.152097	0.810578	0.0869196	0.219851	0.69258	0.173211	0.241616	0.475037	-0.0159171	0.266985
Triglycerides in VLDL	Pneumoconiosis || id:ebi-a-GCST90018900	100	-0.13982	0.149957	0.351129	0.0692191	0.261813	0.791484	0.128629	0.246042	0.602297	-0.0196916	0.164465
Cholesterol in very large HDL	Pneumoconiosis || id:ebi-a-GCST90018900	144	-0.183535	0.141325	0.194057	-0.396081	0.214578	0.064913	0.00191134	0.222208	0.993149	-0.0132393	0.281511
Cholesterol to total lipids ratio in very large HDL	Pneumoconiosis || id:ebi-a-GCST90018900	76	0.0117312	0.152899	0.938842	0.170278	0.220394	0.439755	0.0414508	0.219679	0.850854	-0.00293189	0.85016
Cholesteryl esters in very large HDL	Pneumoconiosis || id:ebi-a-GCST90018900	148	-0.159722	0.143607	0.266046	-0.339698	0.223671	0.128828	-0.0157577	0.225742	0.944445	-0.0100896	0.409496
Cholesteryl esters to total lipids ratio in very large HDL	Pneumoconiosis || id:ebi-a-GCST90018900	59	-0.0555315	0.187564	0.767179	0.0614438	0.267665	0.818438	0.0734957	0.295164	0.804256	-0.0118254	0.571984
Free cholesterol in very large HDL	Pneumoconiosis || id:ebi-a-GCST90018900	119	-0.130603	0.138493	0.345667	-0.4176	0.229121	0.0683611	-0.102999	0.215004	0.632793	-0.00220012	0.866605
Free cholesterol to total lipids ratio in very large HDL	Pneumoconiosis || id:ebi-a-GCST90018900	134	0.0126857	0.138645	0.927097	0.240939	0.217182	0.267263	-0.0108563	0.213563	0.959534	0.00179568	0.88468
Total lipids in very large HDL	Pneumoconiosis || id:ebi-a-GCST90018900	137	-0.174499	0.142776	0.221637	-0.264682	0.208242	0.203719	0.120341	0.218518	0.582739	-0.0215186	0.0786291
Concentration of very large HDL particles	Pneumoconiosis || id:ebi-a-GCST90018900	135	-0.136645	0.135969	0.31491	-0.245855	0.211508	0.245076	0.0296451	0.204587	0.885007	-0.0125584	0.278903
Phospholipids in very large HDL	Pneumoconiosis || id:ebi-a-GCST90018900	128	-0.103251	0.139505	0.459226	-0.257719	0.206326	0.211633	0.0401528	0.214367	0.85172	-0.0105888	0.379653
Phospholipids to total lipids ratio in very large HDL	Pneumoconiosis || id:ebi-a-GCST90018900	104	-0.0209833	0.14943	0.888326	-0.255697	0.221361	0.248044	-0.015432	0.236879	0.948184	-0.000403854	0.975886
Triglycerides to total lipids ratio in very large HDL	Pneumoconiosis || id:ebi-a-GCST90018900	106	-0.181963	0.149929	0.224879	0.0203307	0.240974	0.932763	0.0832471	0.242048	0.731594	-0.0195294	0.166936
Cholesterol in very large VLDL	Pneumoconiosis || id:ebi-a-GCST90018900	96	-0.286071	0.165652	0.0841785	0.0615881	0.254884	0.809065	0.12664	0.28272	0.65523	-0.0296506	0.0765448
Cholesterol to total lipids ratio in very large VLDL	Pneumoconiosis || id:ebi-a-GCST90018900	91	0.0939162	0.181087	0.604022	0.288817	0.2597	0.266089	-0.112428	0.304075	0.712457	0.0143389	0.400117
Cholesteryl esters in very large VLDL	Pneumoconiosis || id:ebi-a-GCST90018900	99	-0.228293	0.160048	0.153752	0.063534	0.244642	0.795094	-0.00359575	0.278667	0.989731	-0.0154212	0.327049
Cholesteryl esters to total lipids ratio in very large VLDL	Pneumoconiosis || id:ebi-a-GCST90018900	93	0.0269306	0.175859	0.87829	-0.00814521	0.252096	0.974225	-0.0849226	0.285673	0.766936	0.0083391	0.619618
Free cholesterol in very large VLDL	Pneumoconiosis || id:ebi-a-GCST90018900	89	-0.29812	0.159745	0.0620098	0.0365224	0.267462	0.891385	0.0405946	0.265077	0.87864	-0.0250866	0.114684
Free cholesterol to total lipids ratio in very large VLDL	Pneumoconiosis || id:ebi-a-GCST90018900	74	-0.185914	0.197673	0.346953	-0.189499	0.295783	0.521738	0.190275	0.365294	0.604048	-0.0246658	0.225352
Total lipids in very large VLDL	Pneumoconiosis || id:ebi-a-GCST90018900	94	-0.199914	0.155916	0.199776	0.0240084	0.259171	0.926193	0.0371596	0.259492	0.886445	-0.0173391	0.253025
Concentration of very large VLDL particles	Pneumoconiosis || id:ebi-a-GCST90018900	95	-0.184636	0.154765	0.232865	0.0413465	0.264889	0.875962	0.0224654	0.259763	0.931267	-0.0152612	0.320535
Phospholipids in very large VLDL	Pneumoconiosis || id:ebi-a-GCST90018900	90	-0.295163	0.15995	0.0649874	0.00598194	0.266471	0.98209	0.0297031	0.264758	0.910928	-0.024023	0.128641
Phospholipids to total lipids ratio in very large VLDL	Pneumoconiosis || id:ebi-a-GCST90018900	65	-0.4643	0.172611	0.00714799	-0.631923	0.308194	0.0403249	-0.400662	0.377539	0.29263	-0.0042023	0.842876
Triglycerides in very large VLDL	Pneumoconiosis || id:ebi-a-GCST90018900	104	-0.178025	0.159017	0.262913	0.0270587	0.257041	0.916162	0.036431	0.257518	0.887778	-0.0152927	0.292389
Triglycerides to total lipids ratio in very large VLDL	Pneumoconiosis || id:ebi-a-GCST90018900	77	0.072196	0.175623	0.68101	-0.22822	0.276594	0.409309	-0.157165	0.299442	0.60123	0.0160078	0.347171
Cholesterol to total lipids ratio in very small VLDL	Pneumoconiosis || id:ebi-a-GCST90018900	110	0.0576901	0.164422	0.725688	-0.0685594	0.228927	0.764573	-0.048535	0.257008	0.850568	0.00828829	0.591004
Free cholesterol to total lipids ratio in very small VLDL	Pneumoconiosis || id:ebi-a-GCST90018900	66	-0.166411	0.176685	0.346268	-0.00496624	0.268051	0.985218	0.150855	0.282901	0.595714	-0.0250155	0.15793
Phospholipids to total lipids ratio in very small VLDL	Pneumoconiosis || id:ebi-a-GCST90018900	76	-0.00672628	0.215617	0.975114	-0.00146397	0.309026	0.99622	-0.118748	0.37949	0.755226	0.00800692	0.709839
Triglycerides in very small VLDL	Pneumoconiosis || id:ebi-a-GCST90018900	118	-0.151345	0.131825	0.250936	-0.251386	0.213681	0.239414	-0.014528	0.204338	0.943442	-0.0113881	0.382336
Triglycerides to total lipids ratio in very small VLDL	Pneumoconiosis || id:ebi-a-GCST90018900	106	-0.0312845	0.149582	0.834334	0.0711485	0.23473	0.761808	-0.0554095	0.233307	0.812739	0.00355657	0.820312
Cholesterol in chylomicrons and extremely large VLDL	Pneumoconiosis || id:ebi-a-GCST90018900	96	-0.209096	0.15779	0.18512	-0.15338	0.23769	0.518736	-0.128653	0.250011	0.608049	-0.00632653	0.678344
Cholesteryl esters in chylomicrons and extremely large VLDL	Pneumoconiosis || id:ebi-a-GCST90018900	96	-0.148096	0.15655	0.34415	0.0146904	0.23472	0.950096	-0.0830333	0.250915	0.74144	-0.00509921	0.740023
Free cholesterol in chylomicrons and extremely large VLDL	Pneumoconiosis || id:ebi-a-GCST90018900	96	-0.204738	0.162866	0.208721	-0.308981	0.242661	0.20291	-0.0596798	0.254679	0.815236	-0.0113339	0.459885
Total lipids in chylomicrons and extremely large VLDL	Pneumoconiosis || id:ebi-a-GCST90018900	90	-0.171673	0.156341	0.272176	-0.286851	0.258795	0.267683	-0.0232355	0.247768	0.925498	-0.011555	0.440856
Concentration of chylomicrons and extremely large VLDL particles	Pneumoconiosis || id:ebi-a-GCST90018900	88	-0.224499	0.175284	0.200273	-0.319668	0.246466	0.194629	-0.0845318	0.277106	0.761063	-0.0108956	0.515112
Phospholipids in chylomicrons and extremely large VLDL	Pneumoconiosis || id:ebi-a-GCST90018900	98	-0.158243	0.165065	0.337724	-0.317891	0.243092	0.190976	-0.152618	0.260176	0.558852	-0.00577955	0.720769

## Sheet: Pneumoconiosis P<0.05
id.exposure	outcome	id.exposure	nsnp	b_Inverse.variance.weighted..multiplicative.random.effects.	se_Inverse.variance.weighted..multiplicative.random.effects.	pval_Inverse.variance.weighted..multiplicative.random.effects.	FDR-pval	b_Weighted.median	se_Weighted.median	pval_Weighted.median	b_MR.Egger	se_MR.Egger	pval_MR.Egger	Q_MR.Egger	Q_df_MR.Egger	I2-MR.Egger	Q_pval_MR.Egger	Q_Inverse.variance.weighted	Q_df_Inverse.variance.weighted	I2-IVW	Q_pval_Inverse.variance.weighted	egger_intercept	pval for pleiotropy
met-d-Leu	Pneumoconiosis || id:ebi-a-GCST90018900	Leucine	18	-0.8678	0.418424	0.0380818	0.604957	0.0418058	0.253516	0.86902	0.122063	0.273697	0.65665	90.4135	93	0	0.556623	94.3898	94	0.00412984	0.469304	-0.0307623	0.0490744
met-d-VLDL_L	Pneumoconiosis || id:ebi-a-GCST90018900	Total lipids in VLDL	95	-0.319097	0.161468	0.0481288	0.604957	-0.631923	0.308194	0.0403249	-0.400662	0.377539	0.29263	47.2697	63	0	0.930278	47.3093	64	0	0.941452	-0.0042023	0.842876
met-d-XL_VLDL_PL_pct	Pneumoconiosis || id:ebi-a-GCST90018900	Phospholipids to total lipids ratio in very large VLDL	65	-0.4643	0.172611	0.00714799	0.604957	-0.757349	0.619334	0.221389	-0.657847	0.920488	0.485109	16.2482	16	0.0152768	0.435775	16.3158	17	0	0.501566	0.0404327	0.463443

## Sheet: Pulmonary tuberculosis
id.exposure	outcome	nsnp	b_Inverse.variance.weighted..multiplicative.random.effects.	se_Inverse.variance.weighted..multiplicative.random.effects.	pval_Inverse.variance.weighted	b_Weighted.median	se_Weighted.median	pval_Weighted.median	b_MR.Egger	se_MR.Egger	pval_MR.Egger	egger_intercept	pval for pleiotropy
Acetate	Pulmonary tuberculosis || id:ebi-a-GCST90018892	9	0.148517	0.227641	0.514133	0.174735	0.296292	0.555365	-0.149071	0.695496	0.836393	0.0127771	0.660091
Acetone	Pulmonary tuberculosis || id:ebi-a-GCST90018892	11	-0.181857	0.197369	0.356838	-0.258493	0.246492	0.294322	-0.632149	0.586331	0.309017	0.0177226	0.434819
Alanine	Pulmonary tuberculosis || id:ebi-a-GCST90018892	37	0.0198567	0.105077	0.850115	-0.0629923	0.144409	0.662686	-0.482243	0.295873	0.112091	0.0222892	0.0792641
Apolipoprotein A1	Pulmonary tuberculosis || id:ebi-a-GCST90018892	103	0.0627586	0.048724	0.197731	0.0583177	0.070146	0.405761	0.0837366	0.0900835	0.354823	-0.00126151	0.782047
Ratio of apolipoprotein B to apolipoprotein A1	Pulmonary tuberculosis || id:ebi-a-GCST90018892	96	-0.0260454	0.0515558	0.613426	-0.0269232	0.067468	0.689855	-0.0259157	0.0819518	0.752529	-9.87387e-06	0.998374
3-Hydroxybutyrate	Pulmonary tuberculosis || id:ebi-a-GCST90018892	17	-0.317248	0.118978	0.00766615	-0.321148	0.191018	0.0927144	-0.88005	0.521069	0.111906	0.0216768	0.279281
Total cholines	Pulmonary tuberculosis || id:ebi-a-GCST90018892	77	0.0338009	0.0480107	0.481415	0.0380741	0.0720893	0.597394	0.0202349	0.0855361	0.813639	0.000927622	0.848102
Citrate	Pulmonary tuberculosis || id:ebi-a-GCST90018892	42	0.0525442	0.0619676	0.396477	0.0691471	0.091704	0.450834	0.0376295	0.113349	0.741639	0.000972512	0.875277
Ratio of docosahexaenoic acid to total fatty acids	Pulmonary tuberculosis || id:ebi-a-GCST90018892	48	-0.0314714	0.0470017	0.503125	-0.154253	0.0614207	0.012025	-0.202332	0.0695234	0.00554882	0.0189918	0.00190806
Glucose	Pulmonary tuberculosis || id:ebi-a-GCST90018892	26	0.0621756	0.152163	0.682825	-0.0530613	0.171332	0.75679	-0.0999784	0.436529	0.820786	0.00704947	0.694674
Glycine	Pulmonary tuberculosis || id:ebi-a-GCST90018892	77	-0.0755448	0.0335625	0.0243938	-0.0697306	0.0404767	0.0849364	-0.0581571	0.0415414	0.165643	-0.00251904	0.477037
Glycoprotein acetyls	Pulmonary tuberculosis || id:ebi-a-GCST90018892	79	0.037971	0.0553616	0.492794	0.0991569	0.0768236	0.196805	0.00397173	0.0978566	0.96773	0.00244709	0.673902
Concentration of HDL particles	Pulmonary tuberculosis || id:ebi-a-GCST90018892	87	0.0731167	0.0561846	0.193134	0.0310737	0.0824544	0.706278	0.0921152	0.116546	0.431508	-0.00105175	0.85259
Phospholipids in HDL	Pulmonary tuberculosis || id:ebi-a-GCST90018892	105	0.0188287	0.0450438	0.67594	0.0438327	0.0660799	0.50712	0.106353	0.0805246	0.189511	-0.00551257	0.193367
Average diameter for HDL particles	Pulmonary tuberculosis || id:ebi-a-GCST90018892	157	0.0505173	0.0378233	0.181676	0.103078	0.0551573	0.0616513	0.0642374	0.0591669	0.279298	-0.00213605	0.519425
Triglycerides in HDL	Pulmonary tuberculosis || id:ebi-a-GCST90018892	95	0.0473832	0.0380753	0.213331	0.105422	0.0533329	0.0480782	0.0712142	0.0589305	0.22994	-0.000404224	0.927263
Histidine	Pulmonary tuberculosis || id:ebi-a-GCST90018892	21	0.142987	0.0770511	0.0634909	0.0708137	0.118486	0.550071	0.052638	0.155361	0.738467	0.00727775	0.479877
Free cholesterol to total lipids ratio in IDL	Pulmonary tuberculosis || id:ebi-a-GCST90018892	62	-0.0216026	0.0506418	0.669688	0.0365224	0.0799708	0.647889	-0.145812	0.0910673	0.114598	-0.00288997	0.686165
Triglycerides in IDL	Pulmonary tuberculosis || id:ebi-a-GCST90018892	98	0.030814	0.0395951	0.436435	0.0860429	0.0539911	0.111015	0.0761242	0.0583372	0.195047	-0.00438669	0.423302
Isoleucine	Pulmonary tuberculosis || id:ebi-a-GCST90018892	9	-0.0594214	0.16779	0.723232	-0.0972166	0.18206	0.593354	-0.624427	0.494971	0.247525	0.028553	0.26589
Cholesterol in large HDL	Pulmonary tuberculosis || id:ebi-a-GCST90018892	157	0.0312178	0.0401096	0.436384	0.0558809	0.06084	0.358363	0.0109604	0.0645595	0.865411	0.0013589	0.688883
Cholesterol to total lipids ratio in large HDL	Pulmonary tuberculosis || id:ebi-a-GCST90018892	123	-0.0444433	0.0468456	0.342763	-0.00919731	0.0697838	0.895145	-0.113137	0.0760964	0.13968	0.00123174	0.785924
Cholesteryl esters in large HDL	Pulmonary tuberculosis || id:ebi-a-GCST90018892	159	0.0382044	0.0404486	0.344905	0.0576813	0.0607361	0.342263	-0.0068907	0.0665616	0.917679	0.00293417	0.394678
Free cholesterol in large HDL	Pulmonary tuberculosis || id:ebi-a-GCST90018892	152	0.0262614	0.0374861	0.483575	0.0877895	0.0596884	0.141346	0.0432285	0.0594977	0.468629	-0.00118638	0.71345
Free cholesterol to total lipids ratio in large HDL	Pulmonary tuberculosis || id:ebi-a-GCST90018892	110	0.0126743	0.0405393	0.754553	0.0074266	0.0576653	0.897525	0.00495651	0.0606191	0.934985	0.000726706	0.863863
Phospholipids to total lipids ratio in large HDL	Pulmonary tuberculosis || id:ebi-a-GCST90018892	95	0.0306137	0.0582798	0.599383	-0.0341406	0.0814054	0.674931	0.0709921	0.106207	0.505513	0.00153533	0.80376
Cholesterol in large LDL	Pulmonary tuberculosis || id:ebi-a-GCST90018892	68	-0.00648544	0.0535526	0.903609	-0.00207527	0.0780638	0.978791	0.0490207	0.0805775	0.545033	-0.00628833	0.278113
Cholesteryl esters in large LDL	Pulmonary tuberculosis || id:ebi-a-GCST90018892	66	-0.00592446	0.0516509	0.908681	-0.000295122	0.074141	0.996824	0.0445005	0.0774477	0.567585	-0.00590475	0.303871
Cholesteryl esters to total lipids ratio in large LDL	Pulmonary tuberculosis || id:ebi-a-GCST90018892	54	-0.115327	0.0526762	0.0285713	-0.0915705	0.0833462	0.271909	0.0544811	0.129945	0.676752	-0.010823	0.147451
Free cholesterol to total lipids ratio in large LDL	Pulmonary tuberculosis || id:ebi-a-GCST90018892	118	-0.000676048	0.0427643	0.987387	0.0330163	0.0590144	0.575846	-0.0243658	0.0662801	0.713828	-0.000708553	0.860889
Total lipids in large LDL	Pulmonary tuberculosis || id:ebi-a-GCST90018892	68	-0.00844276	0.051249	0.869149	0.00017431	0.0770486	0.998195	0.0527681	0.0762912	0.491573	-0.00682528	0.227741
Concentration of large LDL particles	Pulmonary tuberculosis || id:ebi-a-GCST90018892	73	-0.0421287	0.0511487	0.410138	-0.00398227	0.0736647	0.956888	0.0308329	0.0807186	0.703617	-0.0057588	0.247325
Phospholipids in large LDL	Pulmonary tuberculosis || id:ebi-a-GCST90018892	60	-0.0279406	0.0506695	0.581339	-0.00279772	0.0810157	0.972452	0.0630368	0.0745563	0.40131	-0.00920704	0.102747
Phospholipids to total lipids ratio in large LDL	Pulmonary tuberculosis || id:ebi-a-GCST90018892	67	-0.0428038	0.0380388	0.260475	-0.0308239	0.0604108	0.609884	-0.0803809	0.067278	0.236523	0.00372706	0.479462
Triglycerides in large LDL	Pulmonary tuberculosis || id:ebi-a-GCST90018892	102	0.0476059	0.0388862	0.220863	0.0942741	0.0508984	0.0639971	0.102819	0.0579639	0.079131	-0.00172539	0.712572
Cholesterol in large VLDL	Pulmonary tuberculosis || id:ebi-a-GCST90018892	92	-0.0766725	0.0471004	0.103557	-0.0405678	0.0629596	0.519351	-0.0832006	0.0804383	0.303748	0.00476532	0.394226
Cholesterol to total lipids ratio in large VLDL	Pulmonary tuberculosis || id:ebi-a-GCST90018892	77	0.0327936	0.048411	0.498153	0.0177533	0.0762479	0.815888	-0.0226355	0.0913847	0.805047	-0.00356159	0.630353
Cholesteryl esters in large VLDL	Pulmonary tuberculosis || id:ebi-a-GCST90018892	95	-0.105001	0.0493929	0.0335177	-0.0439602	0.0662903	0.507236	-0.103824	0.0847441	0.223614	-8.2639e-05	0.986362
Cholesteryl esters to total lipids ratio in large VLDL	Pulmonary tuberculosis || id:ebi-a-GCST90018892	84	0.0104278	0.0460965	0.821032	0.04385	0.0716007	0.540257	0.0360551	0.0911617	0.693496	-0.00748872	0.258859
Free cholesterol in large VLDL	Pulmonary tuberculosis || id:ebi-a-GCST90018892	94	-0.067894	0.0469251	0.147936	-0.0387797	0.0680896	0.56899	-0.0601963	0.0787764	0.446739	0.00100447	0.842188
Total lipids in large VLDL	Pulmonary tuberculosis || id:ebi-a-GCST90018892	94	-0.0796909	0.0506186	0.115408	-0.0404029	0.068888	0.557538	-0.0498349	0.0833997	0.551613	0.00197475	0.721837
Concentration of large VLDL particles	Pulmonary tuberculosis || id:ebi-a-GCST90018892	90	-0.0624689	0.0503826	0.215016	-0.039657	0.0686466	0.563469	-0.0537836	0.0843734	0.525489	0.00416176	0.490579
Phospholipids in large VLDL	Pulmonary tuberculosis || id:ebi-a-GCST90018892	95	-0.0447603	0.050882	0.379028	-0.0371939	0.0674109	0.58112	-0.0649624	0.0854665	0.449122	0.00155729	0.768661
Phospholipids to total lipids ratio in large VLDL	Pulmonary tuberculosis || id:ebi-a-GCST90018892	112	0.0192647	0.0393477	0.624417	-0.029007	0.0582075	0.618246	0.0472513	0.0647185	0.466877	-0.00215402	0.586387
Triglycerides in large VLDL	Pulmonary tuberculosis || id:ebi-a-GCST90018892	95	-0.0654367	0.0483665	0.176077	-0.0405214	0.0690301	0.557197	-0.051327	0.0795959	0.520615	0.00134322	0.783811
Linoleic acid	Pulmonary tuberculosis || id:ebi-a-GCST90018892	72	0.0529294	0.0541937	0.328733	0.0538621	0.0808163	0.505107	0.0276705	0.115907	0.812012	0.00166438	0.805636
LDL cholesterol	Pulmonary tuberculosis || id:ebi-a-GCST90018892	68	-0.0267935	0.054328	0.621885	-0.00119585	0.0777092	0.987722	0.0473299	0.0791926	0.552115	-0.00612618	0.204657
Cholesteryl esters in LDL	Pulmonary tuberculosis || id:ebi-a-GCST90018892	64	-0.0226054	0.0540492	0.675774	-0.0023243	0.0764007	0.97573	0.0552023	0.0807101	0.49655	-0.00853703	0.112036
Total lipids in LDL	Pulmonary tuberculosis || id:ebi-a-GCST90018892	66	-0.0280257	0.0564353	0.619473	-0.00184823	0.0724628	0.979651	0.0604531	0.0831441	0.469823	-0.00738699	0.154973
Concentration of LDL particles	Pulmonary tuberculosis || id:ebi-a-GCST90018892	74	-0.0849595	0.0527729	0.107418	0.00472247	0.0742593	0.949293	0.0524991	0.0818657	0.523375	-0.0106153	0.0341099
Phospholipids in LDL	Pulmonary tuberculosis || id:ebi-a-GCST90018892	64	-0.0330227	0.0539178	0.540231	-0.00285214	0.0744922	0.969458	0.0622632	0.077281	0.423511	-0.00820145	0.0945484
Average diameter for LDL particles	Pulmonary tuberculosis || id:ebi-a-GCST90018892	43	0.00773714	0.086074	0.928375	0.0561976	0.126343	0.656463	0.180755	0.17388	0.304647	-0.00963964	0.259324
Triglycerides in LDL	Pulmonary tuberculosis || id:ebi-a-GCST90018892	105	0.0101074	0.0413868	0.807063	0.092362	0.0604235	0.126369	0.088843	0.0626068	0.1589	-0.00214699	0.650812
Leucine	Pulmonary tuberculosis || id:ebi-a-GCST90018892	19	-0.0957087	0.122145	0.433294	-0.116137	0.151867	0.444434	-0.256786	0.261001	0.338985	0.00883212	0.492661
Cholesterol in medium HDL	Pulmonary tuberculosis || id:ebi-a-GCST90018892	119	0.0456457	0.0506979	0.367936	0.084653	0.0685088	0.216589	0.187691	0.0980053	0.0579202	-0.00779108	0.0939212
Cholesteryl esters in medium HDL	Pulmonary tuberculosis || id:ebi-a-GCST90018892	119	0.0375373	0.0524529	0.474215	0.0843971	0.0692476	0.222931	0.195397	0.100941	0.0553088	-0.00857252	0.0707164
Free cholesterol in medium HDL	Pulmonary tuberculosis || id:ebi-a-GCST90018892	108	0.0235218	0.0494908	0.634591	0.0442683	0.0676329	0.512766	0.116466	0.0901205	0.199051	-0.00552365	0.220383
Total lipids in medium HDL	Pulmonary tuberculosis || id:ebi-a-GCST90018892	95	0.0437687	0.0486342	0.368143	0.0601145	0.0692946	0.385656	0.152083	0.0926244	0.103981	-0.0067944	0.17348
Concentration of medium HDL particles	Pulmonary tuberculosis || id:ebi-a-GCST90018892	101	0.0627166	0.0488654	0.199333	0.0549168	0.0709707	0.439052	0.10692	0.0913719	0.244744	-0.00265475	0.567737
Phospholipids in medium HDL	Pulmonary tuberculosis || id:ebi-a-GCST90018892	88	0.0513361	0.0439358	0.242631	0.0643732	0.0690451	0.351163	0.177969	0.0885575	0.0476034	-0.00803637	0.097075
Triglycerides in medium HDL	Pulmonary tuberculosis || id:ebi-a-GCST90018892	89	0.0242184	0.0381005	0.525008	-0.00601488	0.0515769	0.907161	0.0550376	0.0596591	0.358801	-0.000978382	0.833123
Cholesterol in medium LDL	Pulmonary tuberculosis || id:ebi-a-GCST90018892	62	-0.0395295	0.0601943	0.511375	-0.0183678	0.0759268	0.808846	0.0587234	0.0933708	0.531784	-0.00821324	0.175902
Cholesteryl esters in medium LDL	Pulmonary tuberculosis || id:ebi-a-GCST90018892	66	-0.127265	0.0556109	0.0221085	-0.0500535	0.0761345	0.510901	0.0123015	0.0873933	0.888501	-0.0106224	0.0456505
Free cholesterol in medium LDL	Pulmonary tuberculosis || id:ebi-a-GCST90018892	62	-0.00856099	0.0498792	0.863725	-0.00415434	0.0695612	0.952377	0.064299	0.0697046	0.359988	-0.0086164	0.116519
Free cholesterol to total lipids ratio in medium LDL	Pulmonary tuberculosis || id:ebi-a-GCST90018892	110	0.00330661	0.0409017	0.935567	0.0302702	0.0568351	0.594313	-0.0234453	0.0627533	0.709426	0.000793624	0.853407
Total lipids in medium LDL	Pulmonary tuberculosis || id:ebi-a-GCST90018892	61	-0.0280747	0.0552672	0.611467	-0.00701298	0.0788629	0.929141	0.0669229	0.0848848	0.433621	-0.00996369	0.0836901
Phospholipids in medium LDL	Pulmonary tuberculosis || id:ebi-a-GCST90018892	60	-0.0175533	0.0519872	0.735629	-0.0128057	0.0751676	0.864726	0.103649	0.0753298	0.174132	-0.0130263	0.0166833
Phospholipids to total lipids ratio in medium LDL	Pulmonary tuberculosis || id:ebi-a-GCST90018892	47	-0.00689927	0.0580256	0.905354	0.009821	0.0691162	0.887006	0.0269983	0.0982487	0.784731	-0.00301321	0.669514
Triglycerides in medium LDL	Pulmonary tuberculosis || id:ebi-a-GCST90018892	98	-0.00503076	0.0416335	0.903822	-0.0131605	0.0606553	0.82823	0.0556501	0.065037	0.394312	-0.000298283	0.951036
Cholesterol to total lipids ratio in medium VLDL	Pulmonary tuberculosis || id:ebi-a-GCST90018892	109	-0.0171126	0.0471456	0.716625	0.0214411	0.0714548	0.764127	-0.0326236	0.0735553	0.658282	-0.00160052	0.729848
Cholesteryl esters to total lipids ratio in medium VLDL	Pulmonary tuberculosis || id:ebi-a-GCST90018892	113	-0.0335376	0.0409421	0.412703	0.0171564	0.0625721	0.783942	-0.0397067	0.0625807	0.527068	-0.0048426	0.282378
Free cholesterol in medium VLDL	Pulmonary tuberculosis || id:ebi-a-GCST90018892	75	-0.148921	0.0580462	0.010301	-0.0733182	0.0742757	0.32359	-0.0575032	0.101899	0.57427	-0.00637111	0.278912
Free cholesterol to total lipids ratio in medium VLDL	Pulmonary tuberculosis || id:ebi-a-GCST90018892	91	-0.00795062	0.0451249	0.860143	0.0135701	0.0712814	0.849016	-0.0796068	0.0740245	0.285098	0.000786295	0.888777
Total lipids in medium VLDL	Pulmonary tuberculosis || id:ebi-a-GCST90018892	84	-0.1133	0.0517033	0.0284267	-0.0512809	0.0725366	0.479588	-0.106088	0.0919658	0.252033	-0.000479508	0.924474
Concentration of medium VLDL particles	Pulmonary tuberculosis || id:ebi-a-GCST90018892	81	-0.124518	0.0550361	0.0236678	-0.0575719	0.0797263	0.470221	-0.10946	0.1064	0.306733	-0.000912808	0.868786
Phospholipids in medium VLDL	Pulmonary tuberculosis || id:ebi-a-GCST90018892	86	-0.100002	0.0553414	0.0707611	-0.0571314	0.0808359	0.479717	-0.132059	0.107926	0.224523	0.00188296	0.729746
Phospholipids to total lipids ratio in medium VLDL	Pulmonary tuberculosis || id:ebi-a-GCST90018892	79	0.0115299	0.0452763	0.798989	0.00991455	0.0677278	0.883615	0.0217617	0.0746724	0.771507	-0.00555877	0.348556
Triglycerides in medium VLDL	Pulmonary tuberculosis || id:ebi-a-GCST90018892	89	-0.0740378	0.0471642	0.116464	-0.0381086	0.0660632	0.56404	-0.0623003	0.0750587	0.408799	0.000482036	0.921387
Triglycerides to total lipids ratio in medium VLDL	Pulmonary tuberculosis || id:ebi-a-GCST90018892	103	0.00398373	0.0471046	0.932602	-0.0153657	0.0708236	0.828241	0.0192918	0.0741634	0.795296	0.00186775	0.699581
Monounsaturated fatty acids	Pulmonary tuberculosis || id:ebi-a-GCST90018892	87	-0.00502047	0.0495772	0.91934	-0.0349401	0.0669416	0.601706	-0.0392361	0.083366	0.639097	0.00242887	0.61017
Ratio of monounsaturated fatty acids to total fatty acids	Pulmonary tuberculosis || id:ebi-a-GCST90018892	89	0.0252207	0.0420453	0.548609	-0.0317369	0.0710178	0.654958	0.0468767	0.065456	0.475813	0.00302761	0.515341
Total cholesterol minus HDL-C	Pulmonary tuberculosis || id:ebi-a-GCST90018892	68	-0.00755445	0.0517361	0.883907	0.000903192	0.0797121	0.99096	0.0355852	0.081498	0.663798	-0.00554825	0.298652
Ratio of omega-3 fatty acids to total fatty acids	Pulmonary tuberculosis || id:ebi-a-GCST90018892	63	0.039245	0.0467947	0.401659	0.0357591	0.0668723	0.592831	-0.0304696	0.0696146	0.663157	0.00770805	0.183452
Omega-6 fatty acids	Pulmonary tuberculosis || id:ebi-a-GCST90018892	76	0.0411465	0.0482665	0.393944	-0.00941909	0.0738384	0.898494	-0.0504874	0.0992184	0.612371	0.00584107	0.293409
Ratio of omega-6 fatty acids to total fatty acids	Pulmonary tuberculosis || id:ebi-a-GCST90018892	66	0.0530504	0.0587847	0.366817	0.0421245	0.0794652	0.596043	-0.00294963	0.106298	0.977949	0.00351636	0.528597
Phenylalanine	Pulmonary tuberculosis || id:ebi-a-GCST90018892	15	-0.0865735	0.146421	0.554344	-0.108802	0.184081	0.554484	-0.0657584	0.30085	0.830375	-0.00129689	0.937334
Phosphatidylcholines	Pulmonary tuberculosis || id:ebi-a-GCST90018892	82	0.0271858	0.0429516	0.526773	0.0552609	0.0643048	0.390143	0.112344	0.0742702	0.134313	-0.00297136	0.568727
Phosphoglycerides	Pulmonary tuberculosis || id:ebi-a-GCST90018892	74	0.0110338	0.0410099	0.78789	0.0517483	0.0671317	0.440797	0.111339	0.0789797	0.162929	-0.00728156	0.126817
Polyunsaturated fatty acids	Pulmonary tuberculosis || id:ebi-a-GCST90018892	84	-0.0287401	0.0429061	0.502961	-0.0164347	0.0684937	0.810373	-0.0518118	0.0820636	0.529561	-0.000938283	0.884583
Ratio of polyunsaturated fatty acids to monounsaturated fatty acids	Pulmonary tuberculosis || id:ebi-a-GCST90018892	77	0.0588696	0.0587794	0.316568	0.0463648	0.0883516	0.599739	0.0228769	0.104274	0.826941	0.00476539	0.437264
Ratio of polyunsaturated fatty acids to total fatty acids	Pulmonary tuberculosis || id:ebi-a-GCST90018892	60	0.134505	0.0870847	0.122461	0.0732116	0.113645	0.519438	0.00534884	0.173795	0.975553	0.0140053	0.0484805
Pyruvate	Pulmonary tuberculosis || id:ebi-a-GCST90018892	25	0.113104	0.105552	0.283919	0.0983089	0.151066	0.515196	-0.222501	0.247348	0.377683	0.016205	0.147821
Cholesterol in small HDL	Pulmonary tuberculosis || id:ebi-a-GCST90018892	63	0.0347963	0.0572855	0.543573	0.0458083	0.0880467	0.602873	-0.106077	0.110895	0.342568	0.00841759	0.1444
Cholesteryl esters in small HDL	Pulmonary tuberculosis || id:ebi-a-GCST90018892	58	0.00521349	0.0550167	0.924504	-0.0356368	0.0806651	0.658644	-0.0729822	0.0987287	0.462861	0.00574343	0.344088
Cholesteryl esters to total lipids ratio in small HDL	Pulmonary tuberculosis || id:ebi-a-GCST90018892	85	-0.0401424	0.034389	0.243087	-0.0946909	0.050122	0.058864	-0.108867	0.05155	0.0377036	0.00224897	0.648058
Free cholesterol in small HDL	Pulmonary tuberculosis || id:ebi-a-GCST90018892	62	-0.00201247	0.0527873	0.969589	-0.0200678	0.0822255	0.807186	0.0857511	0.117504	0.46837	-0.0016127	0.821058
Free cholesterol to total lipids ratio in small HDL	Pulmonary tuberculosis || id:ebi-a-GCST90018892	112	0.0257569	0.0375803	0.493101	0.0211522	0.0566161	0.708696	0.0493051	0.0555093	0.376355	-0.00232747	0.564525
Total lipids in small HDL	Pulmonary tuberculosis || id:ebi-a-GCST90018892	61	0.0258422	0.0603002	0.668244	0.0567846	0.0794861	0.474982	0.0362217	0.110785	0.74486	0.00357606	0.593139
Concentration of small HDL particles	Pulmonary tuberculosis || id:ebi-a-GCST90018892	57	0.0494489	0.0563807	0.380457	0.0540182	0.0827334	0.513809	-0.109023	0.10702	0.312798	0.0101952	0.0872468
Phospholipids in small HDL	Pulmonary tuberculosis || id:ebi-a-GCST90018892	70	-0.014821	0.0499896	0.766862	0.0598692	0.0743882	0.420923	0.0804549	0.0939404	0.394759	-0.000438472	0.942582
Phospholipids to total lipids ratio in small HDL	Pulmonary tuberculosis || id:ebi-a-GCST90018892	84	0.0232131	0.0411546	0.572723	0.0039977	0.058116	0.945158	0.0252039	0.0628407	0.689408	-0.000160809	0.966511
Triglycerides in small HDL	Pulmonary tuberculosis || id:ebi-a-GCST90018892	106	0.00548688	0.0411164	0.89384	-0.0320599	0.0591234	0.587644	0.0512477	0.0672706	0.447895	-0.00204308	0.657972
Cholesterol in small LDL	Pulmonary tuberculosis || id:ebi-a-GCST90018892	69	-0.0486526	0.0568345	0.391975	-0.00426363	0.0732527	0.953586	0.078083	0.0818483	0.343515	-0.0109664	0.0390261
Cholesteryl esters in small LDL	Pulmonary tuberculosis || id:ebi-a-GCST90018892	67	-0.101069	0.0543238	0.0628163	-0.0446211	0.0718996	0.534861	-0.00453561	0.0844814	0.957349	-0.00772873	0.142979
Cholesteryl esters to total lipids ratio in small LDL	Pulmonary tuberculosis || id:ebi-a-GCST90018892	70	0.00267519	0.0460319	0.953656	-0.0398141	0.0624444	0.52374	-0.0869994	0.0762751	0.258038	0.00485053	0.38654
Total lipids in small LDL	Pulmonary tuberculosis || id:ebi-a-GCST90018892	68	-0.0659699	0.0535698	0.218145	-0.00725421	0.0726074	0.920416	0.0723435	0.0754611	0.341216	-0.0124599	0.0145112
Phospholipids to total lipids ratio in small LDL	Pulmonary tuberculosis || id:ebi-a-GCST90018892	70	-0.00135994	0.0490844	0.977897	0.0378333	0.0617782	0.540269	0.0337112	0.0839617	0.689306	-0.00292088	0.607328
Triglycerides in small LDL	Pulmonary tuberculosis || id:ebi-a-GCST90018892	91	-0.0240745	0.0477454	0.614102	-0.0351856	0.0621304	0.571178	0.00813303	0.0796965	0.918947	0.00263758	0.663142
Triglycerides to total lipids ratio in small LDL	Pulmonary tuberculosis || id:ebi-a-GCST90018892	102	-0.00972326	0.0385137	0.800683	-0.0311403	0.055461	0.574469	0.0347633	0.057809	0.548969	0.0033256	0.52639
Cholesterol in small VLDL	Pulmonary tuberculosis || id:ebi-a-GCST90018892	79	-0.102935	0.0561851	0.0669408	-0.0602261	0.0743176	0.417717	-0.0754958	0.113457	0.507776	-0.00178059	0.781053
Cholesterol to total lipids ratio in small VLDL	Pulmonary tuberculosis || id:ebi-a-GCST90018892	86	0.0245813	0.045319	0.587538	0.00873758	0.0649491	0.892984	-0.0111238	0.0709295	0.875756	-0.00110963	0.840065
Cholesteryl esters in small VLDL	Pulmonary tuberculosis || id:ebi-a-GCST90018892	90	-0.0954528	0.0535562	0.0747016	-0.0522883	0.0730909	0.47437	-0.0307449	0.1028	0.765589	-0.00426553	0.462395
Cholesteryl esters to total lipids ratio in small VLDL	Pulmonary tuberculosis || id:ebi-a-GCST90018892	91	0.00881046	0.0426149	0.836208	0.00306113	0.0682349	0.964218	-0.0379026	0.0722396	0.601111	-0.000152556	0.975841
Free cholesterol in small VLDL	Pulmonary tuberculosis || id:ebi-a-GCST90018892	72	-0.113881	0.0576154	0.0480893	-0.0637782	0.0733567	0.384614	-0.0445885	0.101422	0.661558	-0.00487014	0.40878
Free cholesterol to total lipids ratio in small VLDL	Pulmonary tuberculosis || id:ebi-a-GCST90018892	98	-0.000604111	0.0456926	0.989451	0.00279685	0.0657205	0.966055	-0.0210608	0.0705493	0.765947	-0.00240598	0.636143
Total lipids in small VLDL	Pulmonary tuberculosis || id:ebi-a-GCST90018892	101	-0.0604672	0.044714	0.176276	-0.0391388	0.0646343	0.544818	-0.0701231	0.0789641	0.376673	0.00053193	0.909807
Concentration of small VLDL particles	Pulmonary tuberculosis || id:ebi-a-GCST90018892	102	-0.0646186	0.0441473	0.143275	-0.0380082	0.0643753	0.554911	-0.0523255	0.0770182	0.49846	-0.000929812	0.839999
Phospholipids in small VLDL	Pulmonary tuberculosis || id:ebi-a-GCST90018892	88	-0.124126	0.0533765	0.0200458	-0.0735191	0.0770567	0.340037	-0.109215	0.10518	0.302014	-0.00095459	0.869446
Triglycerides in small VLDL	Pulmonary tuberculosis || id:ebi-a-GCST90018892	106	-0.0318144	0.0412772	0.440855	-0.0318992	0.058597	0.586178	-0.0384502	0.0646415	0.553254	0.00160863	0.710937
Triglycerides to total lipids ratio in small VLDL	Pulmonary tuberculosis || id:ebi-a-GCST90018892	91	-0.0102588	0.0421908	0.807887	-0.00545555	0.0669463	0.935051	-0.00308457	0.0647829	0.962131	0.000963926	0.849323
Saturated fatty acids	Pulmonary tuberculosis || id:ebi-a-GCST90018892	72	-0.00855848	0.0562139	0.878991	-0.0219681	0.0726745	0.762438	0.0337158	0.105247	0.749658	-0.00278553	0.635442
Ratio of triglycerides to phosphoglycerides	Pulmonary tuberculosis || id:ebi-a-GCST90018892	118	-0.0289169	0.0470809	0.539085	-0.0411754	0.0665712	0.536235	-0.0209454	0.0762393	0.784011	-0.000534086	0.894199
Total concentration of branched-chain amino acids (leucine + isoleucine + valine)	Pulmonary tuberculosis || id:ebi-a-GCST90018892	19	-0.0805908	0.107166	0.452042	-0.12182	0.138877	0.380388	-0.301609	0.21983	0.187895	0.0129665	0.26671
Total cholesterol	Pulmonary tuberculosis || id:ebi-a-GCST90018892	81	0.0238167	0.0563372	0.672476	0.00433113	0.0869857	0.960289	3.09368e-05	0.093606	0.999737	0.000183252	0.975077
Total esterified cholesterol	Pulmonary tuberculosis || id:ebi-a-GCST90018892	81	-0.0050526	0.0501482	0.919746	0.00196191	0.0853895	0.981669	-0.0127284	0.0826709	0.878031	-0.000844474	0.870122
Total fatty acids	Pulmonary tuberculosis || id:ebi-a-GCST90018892	79	-0.0129988	0.0475251	0.784458	-0.0289273	0.0655516	0.659002	0.00480001	0.0834747	0.954294	0.000282841	0.955355
Total lipids in lipoprotein particles	Pulmonary tuberculosis || id:ebi-a-GCST90018892	76	-0.0760021	0.0533258	0.154088	-0.0614341	0.0763373	0.420952	-0.0213116	0.112061	0.84969	-0.00326843	0.580124
Total concentration of lipoprotein particles	Pulmonary tuberculosis || id:ebi-a-GCST90018892	78	0.0476472	0.0550931	0.387122	0.0342631	0.0889188	0.699993	0.0668172	0.116808	0.568992	-0.00105473	0.852583
Total phospholipids in lipoprotein particles	Pulmonary tuberculosis || id:ebi-a-GCST90018892	75	0.00742351	0.0556938	0.893963	-0.00432404	0.0798601	0.956819	-0.0206146	0.109244	0.85085	0.00177205	0.765795
Total triglycerides	Pulmonary tuberculosis || id:ebi-a-GCST90018892	94	-0.0340123	0.0478536	0.477235	-0.0384581	0.0671014	0.566554	-0.0778156	0.0779363	0.32068	0.00494157	0.340315
Degree of unsaturation	Pulmonary tuberculosis || id:ebi-a-GCST90018892	76	-0.0511768	0.0406618	0.208176	-0.143981	0.05087	0.00464955	-0.147482	0.0529639	0.0068013	0.0120802	0.00765265
VLDL cholesterol	Pulmonary tuberculosis || id:ebi-a-GCST90018892	80	-0.10884	0.0533766	0.0414415	-0.0506913	0.075453	0.501694	-0.0904186	0.106796	0.399783	-0.00116966	0.84235
Cholesteryl esters in VLDL	Pulmonary tuberculosis || id:ebi-a-GCST90018892	75	-0.0945371	0.0548218	0.0846274	-0.0413929	0.0757994	0.585008	-0.0566908	0.114353	0.621558	-0.00240412	0.706686
Free cholesterol in VLDL	Pulmonary tuberculosis || id:ebi-a-GCST90018892	90	-0.0810866	0.0502132	0.106344	-0.0445671	0.0656248	0.497062	-0.0775414	0.0922274	0.40276	-0.000308833	0.954649
Total lipids in VLDL	Pulmonary tuberculosis || id:ebi-a-GCST90018892	94	-0.0822602	0.0507019	0.104712	-0.041191	0.0673145	0.540592	-0.0712505	0.085965	0.409345	-0.00078714	0.879658
Concentration of VLDL particles	Pulmonary tuberculosis || id:ebi-a-GCST90018892	99	-0.0856839	0.0477581	0.0727934	-0.0414773	0.0686799	0.545895	-0.0474656	0.0880659	0.591137	-0.00248706	0.606101
Phospholipids in VLDL	Pulmonary tuberculosis || id:ebi-a-GCST90018892	96	-0.0921341	0.0467118	0.0485645	-0.0414784	0.0653128	0.525381	-0.105177	0.0846147	0.216953	0.000895011	0.853399
Average diameter for VLDL particles	Pulmonary tuberculosis || id:ebi-a-GCST90018892	106	-0.0644199	0.0437981	0.141335	-0.0426979	0.0619718	0.49083	-0.0468313	0.0710163	0.511068	0.00124895	0.787896
Triglycerides in VLDL	Pulmonary tuberculosis || id:ebi-a-GCST90018892	98	-0.0370894	0.0497505	0.455964	-0.0376028	0.0673201	0.576457	-0.0751223	0.079559	0.347421	0.00450613	0.377365
Cholesterol in very large HDL	Pulmonary tuberculosis || id:ebi-a-GCST90018892	144	-0.0184209	0.0383525	0.63101	-0.0113274	0.0569602	0.842368	0.0199401	0.0601317	0.740675	-0.00283925	0.408541
Cholesterol to total lipids ratio in very large HDL	Pulmonary tuberculosis || id:ebi-a-GCST90018892	76	-0.0395053	0.0419419	0.346241	-0.0953902	0.058465	0.102769	-0.083957	0.0588284	0.157743	0.00440793	0.28524
Cholesteryl esters in very large HDL	Pulmonary tuberculosis || id:ebi-a-GCST90018892	148	-0.000655028	0.0386536	0.98648	-0.0106328	0.0586199	0.856065	-0.00804249	0.0605964	0.894596	0.000529597	0.874152
Cholesteryl esters to total lipids ratio in very large HDL	Pulmonary tuberculosis || id:ebi-a-GCST90018892	59	-0.0550759	0.0486475	0.257574	0.000529517	0.0695214	0.993923	-0.0158197	0.0768025	0.837541	-0.00368724	0.510189
Free cholesterol in very large HDL	Pulmonary tuberculosis || id:ebi-a-GCST90018892	116	0.0151428	0.0395973	0.702151	-0.00618968	0.0561501	0.912223	-0.0447068	0.0603133	0.46007	-0.00161718	0.725717
Free cholesterol to total lipids ratio in very large HDL	Pulmonary tuberculosis || id:ebi-a-GCST90018892	134	-0.0330816	0.0394413	0.401606	-0.0970797	0.0603033	0.107429	-0.0606278	0.0603844	0.317201	0.00215678	0.547195
Total lipids in very large HDL	Pulmonary tuberculosis || id:ebi-a-GCST90018892	137	0.0109038	0.0386417	0.777808	0.0543142	0.0547886	0.321519	0.0648979	0.0583929	0.268371	-0.00414285	0.220262
Concentration of very large HDL particles	Pulmonary tuberculosis || id:ebi-a-GCST90018892	135	0.0149498	0.0378436	0.692811	0.0928788	0.0580296	0.109478	0.0670452	0.055852	0.232114	-0.00409155	0.207783
Phospholipids in very large HDL	Pulmonary tuberculosis || id:ebi-a-GCST90018892	127	0.0317385	0.0388383	0.413817	0.073845	0.0573014	0.197498	0.0458373	0.0585199	0.434946	-0.00326234	0.37266
Phospholipids to total lipids ratio in very large HDL	Pulmonary tuberculosis || id:ebi-a-GCST90018892	103	0.0744297	0.0446339	0.095403	0.108779	0.0611807	0.0754051	0.031134	0.0684571	0.650233	-0.000121155	0.979012
Triglycerides to total lipids ratio in very large HDL	Pulmonary tuberculosis || id:ebi-a-GCST90018892	105	-0.00875068	0.046263	0.849975	-0.0325333	0.0651829	0.617703	0.0739837	0.0727776	0.311739	-0.00468355	0.296969
Cholesterol in very large VLDL	Pulmonary tuberculosis || id:ebi-a-GCST90018892	95	-0.0711406	0.0480572	0.138785	-0.0409666	0.0692933	0.554382	-0.0679735	0.0829483	0.414614	0.00439921	0.443652
Cholesterol to total lipids ratio in very large VLDL	Pulmonary tuberculosis || id:ebi-a-GCST90018892	90	-0.0132538	0.0514056	0.79654	0.044777	0.0818994	0.584563	-0.0709654	0.0986003	0.473599	-0.000818405	0.897076
Cholesteryl esters in very large VLDL	Pulmonary tuberculosis || id:ebi-a-GCST90018892	96	-0.0748681	0.0463374	0.106155	-0.0439464	0.0693521	0.526295	-0.0905919	0.0790742	0.254846	0.00174578	0.718116
Cholesteryl esters to total lipids ratio in very large VLDL	Pulmonary tuberculosis || id:ebi-a-GCST90018892	92	-0.0211761	0.0474782	0.655584	0.04151	0.0697415	0.551711	-0.0714307	0.0835516	0.39486	-0.0011277	0.842275
Free cholesterol in very large VLDL	Pulmonary tuberculosis || id:ebi-a-GCST90018892	87	-0.0527014	0.0490297	0.282426	-0.0389717	0.0657185	0.553175	-0.0587623	0.0832978	0.482461	0.00523442	0.390096
Free cholesterol to total lipids ratio in very large VLDL	Pulmonary tuberculosis || id:ebi-a-GCST90018892	73	-0.0377632	0.0566224	0.504816	0.0390068	0.0875893	0.656076	-0.044425	0.111974	0.692747	-0.00465555	0.5454
Total lipids in very large VLDL	Pulmonary tuberculosis || id:ebi-a-GCST90018892	93	-0.0470181	0.0498776	0.34585	-0.0372999	0.0656878	0.570146	-0.047215	0.083242	0.571974	0.00172686	0.735018
Concentration of very large VLDL particles	Pulmonary tuberculosis || id:ebi-a-GCST90018892	95	-0.0300194	0.0531185	0.571979	-0.0379919	0.0659093	0.564327	-0.0862399	0.0886265	0.333042	0.00424058	0.429598
Phospholipids in very large VLDL	Pulmonary tuberculosis || id:ebi-a-GCST90018892	89	-0.0482553	0.0507949	0.342112	-0.0381152	0.0673488	0.571437	-0.0547123	0.085927	0.525972	0.00240018	0.657483
Phospholipids to total lipids ratio in very large VLDL	Pulmonary tuberculosis || id:ebi-a-GCST90018892	65	0.0292629	0.0713375	0.681657	-0.0188425	0.100519	0.851306	0.105683	0.157157	0.503744	-0.00419469	0.586641
Triglycerides in very large VLDL	Pulmonary tuberculosis || id:ebi-a-GCST90018892	103	-0.0428697	0.0457445	0.348679	-0.0413609	0.0686276	0.546717	-0.0387429	0.0751295	0.607204	0.00203566	0.661863
Triglycerides to total lipids ratio in very large VLDL	Pulmonary tuberculosis || id:ebi-a-GCST90018892	76	0.0279978	0.0540744	0.604623	-0.0310171	0.0848576	0.714724	0.0114336	0.115864	0.921658	0.00595142	0.423798
Cholesterol to total lipids ratio in very small VLDL	Pulmonary tuberculosis || id:ebi-a-GCST90018892	109	-0.0104597	0.0411967	0.799575	0.0160367	0.0632264	0.799775	-0.013273	0.0644392	0.8372	-0.00340906	0.472261
Free cholesterol to total lipids ratio in very small VLDL	Pulmonary tuberculosis || id:ebi-a-GCST90018892	65	-0.0435465	0.0489013	0.373199	0.00184018	0.0775003	0.981057	-0.151719	0.0806527	0.064576	0.00130503	0.850817
Phospholipids to total lipids ratio in very small VLDL	Pulmonary tuberculosis || id:ebi-a-GCST90018892	77	-0.0520987	0.0632477	0.410097	-0.0375299	0.082648	0.649762	-0.0346619	0.119411	0.772408	-0.00110319	0.863438
Triglycerides in very small VLDL	Pulmonary tuberculosis || id:ebi-a-GCST90018892	115	0.0249539	0.0361821	0.490399	0.0940051	0.0533519	0.0780723	0.0695763	0.054442	0.203873	-0.00290681	0.550672
Triglycerides to total lipids ratio in very small VLDL	Pulmonary tuberculosis || id:ebi-a-GCST90018892	108	0.00795203	0.0415537	0.848238	-0.00974288	0.0614634	0.874051	0.0419006	0.0640797	0.514604	0.000746478	0.874673
Cholesterol in chylomicrons and extremely large VLDL	Pulmonary tuberculosis || id:ebi-a-GCST90018892	95	-0.0468159	0.0503773	0.352731	-0.0366624	0.068991	0.595135	-0.0350896	0.0824218	0.671287	0.00139054	0.798858
Cholesteryl esters in chylomicrons and extremely large VLDL	Pulmonary tuberculosis || id:ebi-a-GCST90018892	95	-0.0427815	0.0487866	0.380535	-0.0361575	0.0661708	0.584772	-0.0429321	0.0796732	0.591276	0.00231832	0.663614
Free cholesterol in chylomicrons and extremely large VLDL	Pulmonary tuberculosis || id:ebi-a-GCST90018892	95	-0.0503709	0.0538139	0.349262	-0.0382519	0.0711931	0.591061	-0.0151207	0.0875402	0.86324	-0.00051169	0.927327
Total lipids in chylomicrons and extremely large VLDL	Pulmonary tuberculosis || id:ebi-a-GCST90018892	89	-0.0407897	0.0551542	0.459568	-0.0387782	0.0745762	0.603077	0.0396244	0.0926639	0.669988	-0.00101518	0.869918
Concentration of chylomicrons and extremely large VLDL particles	Pulmonary tuberculosis || id:ebi-a-GCST90018892	87	-0.0388624	0.0519411	0.454339	-0.0409106	0.0703066	0.560642	0.0218989	0.0856603	0.79884	2.90057e-06	0.99961
Phospholipids in chylomicrons and extremely large VLDL	Pulmonary tuberculosis || id:ebi-a-GCST90018892	98	-0.0224825	0.0472701	0.634346	-0.0370794	0.068472	0.588145	-0.00942012	0.0777535	0.903823	0.00300474	0.572951

## Sheet: Pulmonary tuberculosis P<0.05
id.exposure	outcome	id.exposure	nsnp	b_Inverse.variance.weighted..multiplicative.random.effects.	se_Inverse.variance.weighted..multiplicative.random.effects.	pval_Inverse.variance.weighted..multiplicative.random.effects.	FDR-pval	b_Weighted.median	se_Weighted.median	pval_Weighted.median	b_MR.Egger	se_MR.Egger	pval_MR.Egger	Q_MR.Egger	Q_df_MR.Egger	I2-MR.Egger	Q_pval_MR.Egger	Q_Inverse.variance.weighted	Q_df_Inverse.variance.weighted	I2-IVW	Q_pval_Inverse.variance.weighted	egger_intercept	pval for pleiotropy
met-d-bOHbutyrate	Pulmonary tuberculosis || id:ebi-a-GCST90018892	3-Hydroxybutyrate	17	-0.317248	0.118978	0.00766615	0.617854	-0.321148	0.191018	0.0927144	-0.88005	0.521069	0.111906	9.98308	15	0	0.820803	11.2432	16	0	0.794233	0.0216768	0.279281
met-d-Gly	Pulmonary tuberculosis || id:ebi-a-GCST90018892	Glycine	77	-0.0755448	0.0335625	0.0243938	0.617854	-0.0697306	0.0404767	0.0849364	-0.0581571	0.0415414	0.165643	76.3127	75	0.0172014	0.436066	76.8324	76	0.0108335	0.451716	-0.00251904	0.477037
met-d-L_LDL_CE_pct	Pulmonary tuberculosis || id:ebi-a-GCST90018892	Cholesteryl esters to total lipids ratio in large LDL	54	-0.115327	0.0526762	0.0285713	0.617854	-0.0915705	0.0833462	0.271909	0.0544811	0.129945	0.676752	39.2513	52	0	0.903726	41.4137	53	0	0.875681	-0.010823	0.147451
met-d-L_VLDL_CE	Pulmonary tuberculosis || id:ebi-a-GCST90018892	Cholesteryl esters in large VLDL	95	-0.105001	0.0493929	0.0335177	0.617854	-0.0439602	0.0662903	0.507236	-0.103824	0.0847441	0.223614	120.02	93	0.225127	0.0311428	120.02	94	0.216797	0.0364075	-8.2639e-05	0.986362
met-d-M_LDL_CE	Pulmonary tuberculosis || id:ebi-a-GCST90018892	Cholesteryl esters in medium LDL	66	-0.127265	0.0556109	0.0221085	0.617854	-0.0500535	0.0761345	0.510901	0.0123015	0.0873933	0.888501	71.7183	64	0.107619	0.237316	76.3743	65	0.148928	0.158074	-0.0106224	0.0456505
met-d-M_VLDL_FC	Pulmonary tuberculosis || id:ebi-a-GCST90018892	Free cholesterol in medium VLDL	75	-0.148921	0.0580462	0.010301	0.617854	-0.0733182	0.0742757	0.32359	-0.0575032	0.101899	0.57427	95.6569	73	0.236856	0.0388667	97.2163	74	0.238811	0.0365345	-0.00637111	0.278912
met-d-M_VLDL_L	Pulmonary tuberculosis || id:ebi-a-GCST90018892	Total lipids in medium VLDL	84	-0.1133	0.0517033	0.0284267	0.617854	-0.0512809	0.0725366	0.479588	-0.106088	0.0919658	0.252033	100.68	82	0.185537	0.0790066	100.691	83	0.175696	0.0906076	-0.000479508	0.924474
met-d-M_VLDL_P	Pulmonary tuberculosis || id:ebi-a-GCST90018892	Concentration of medium VLDL particles	81	-0.124518	0.0550361	0.0236678	0.617854	-0.0575719	0.0797263	0.470221	-0.10946	0.1064	0.306733	93.5605	79	0.155626	0.125837	93.593	80	0.145235	0.142043	-0.000912808	0.868786
met-d-S_VLDL_FC	Pulmonary tuberculosis || id:ebi-a-GCST90018892	Free cholesterol in small VLDL	72	-0.113881	0.0576154	0.0480893	0.644284	-0.0637782	0.0733567	0.384614	-0.0445885	0.101422	0.661558	98.6177	70	0.290188	0.0137196	99.5907	71	0.287082	0.014229	-0.00487014	0.40878
met-d-S_VLDL_PL	Pulmonary tuberculosis || id:ebi-a-GCST90018892	Phospholipids in small VLDL	88	-0.124126	0.0533765	0.0200458	0.700139	-0.0735191	0.0770567	0.340037	-0.109215	0.10518	0.302014	104.122	86	0.174042	0.089289	104.154	87	0.164702	0.10143	-0.00095459	0.869446
met-d-VLDL_C	Pulmonary tuberculosis || id:ebi-a-GCST90018892	VLDL cholesterol	80	-0.10884	0.0533766	0.0414415	0.700139	-0.0506913	0.075453	0.501694	-0.0904186	0.106796	0.399783	97.213	78	0.197638	0.0694518	97.2626	79	0.187766	0.079849	-0.00116966	0.84235
met-d-VLDL_PL	Pulmonary tuberculosis || id:ebi-a-GCST90018892	Phospholipids in VLDL	96	-0.0921341	0.0467118	0.0485645	0.700139	-0.0414784	0.0653128	0.525381	-0.105177	0.0846147	0.216953	116.486	94	0.193038	0.0579026	116.529	95	0.184751	0.0661733	0.000895011	0.853399

## Sheet: Asthma 
id.exposure	outcome	nsnp	b_Inverse.variance.weighted..multiplicative.random.effects.	se_Inverse.variance.weighted..multiplicative.random.effects.	pval_Inverse.variance.weighted	b_Weighted.median	se_Weighted.median	pval_Weighted.median	b_MR.Egger	se_MR.Egger	pval_MR.Egger	egger_intercept	pval for pleiotropy
Acetate	Asthma || id:ebi-a-GCST90014325	8	-0.0736512	0.0827883	0.373663	-0.0706368	0.0937083	0.450973	0.029547	0.209889	0.892655	0.0121828	0.334393
Acetone	Asthma || id:ebi-a-GCST90014325	11	-0.0451631	0.0914705	0.621486	0.0613181	0.081152	0.449891	0.320432	0.145718	0.0554315	-0.0186413	0.0188339
Alanine	Asthma || id:ebi-a-GCST90014325	37	-0.0304527	0.0328497	0.353911	-0.0439253	0.0464604	0.344438	0.0163282	0.082404	0.844076	-0.00221464	0.539251
Apolipoprotein A1	Asthma || id:ebi-a-GCST90014325	101	-0.0500812	0.020593	0.0150179	-0.0748722	0.0275851	0.00664313	-0.0712682	0.0356829	0.0485408	0.00193098	0.515261
Ratio of apolipoprotein B to apolipoprotein A1	Asthma || id:ebi-a-GCST90014325	95	0.00292963	0.0192067	0.878767	0.0221694	0.0259157	0.392307	-0.00606301	0.0297331	0.838866	-0.00195628	0.469589
3-Hydroxybutyrate	Asthma || id:ebi-a-GCST90014325	15	-0.0159583	0.0482336	0.740755	-0.0870602	0.0749042	0.245119	-0.284542	0.134428	0.0541463	0.0191963	0.00685241
Total cholines	Asthma || id:ebi-a-GCST90014325	79	-0.0402117	0.0236232	0.0887161	-0.0393216	0.0289222	0.173968	-0.0498964	0.0418793	0.237143	0.00180166	0.48798
Citrate	Asthma || id:ebi-a-GCST90014325	38	0.00104822	0.0243511	0.965665	-0.000962164	0.0346426	0.977842	-0.041231	0.0428944	0.342853	0.00808405	0.0401333
Ratio of docosahexaenoic acid to total fatty acids	Asthma || id:ebi-a-GCST90014325	46	0.114309	0.0232015	8.35794e-07	0.140738	0.0258296	5.07306e-08	0.115194	0.0359812	0.00253995	-0.00289709	0.381643
Glucose	Asthma || id:ebi-a-GCST90014325	25	-0.0639969	0.0467606	0.171122	-0.0806062	0.0594205	0.174928	-0.157505	0.112827	0.176049	0.0105608	0.0668806
Glycine	Asthma || id:ebi-a-GCST90014325	76	0.00660625	0.0133672	0.621156	-0.00102636	0.012688	0.935527	0.00269297	0.0163092	0.8693	-0.00142419	0.474886
Glycoprotein acetyls	Asthma || id:ebi-a-GCST90014325	77	-0.0474195	0.0237233	0.0456236	-0.065541	0.033812	0.0525751	-0.0555499	0.042203	0.192097	0.00317965	0.409836
Concentration of HDL particles	Asthma || id:ebi-a-GCST90014325	86	-0.0694348	0.0227397	0.00226223	-0.0825458	0.0311702	0.00809149	-0.0725141	0.041722	0.0858696	0.0020706	0.395665
Phospholipids in HDL	Asthma || id:ebi-a-GCST90014325	103	-0.0547258	0.0176634	0.0019466	-0.0754916	0.0265726	0.00449786	-0.0492709	0.030475	0.109048	9.9695e-05	0.971997
Average diameter for HDL particles	Asthma || id:ebi-a-GCST90014325	156	-0.0249786	0.0168999	0.1394	-0.04786	0.0215775	0.0265516	-0.0431517	0.0263194	0.103143	0.00126371	0.537329
Triglycerides in HDL	Asthma || id:ebi-a-GCST90014325	96	-0.0232026	0.0189646	0.221153	-0.0252554	0.0207608	0.223797	-0.0104045	0.0289729	0.720317	-0.00248377	0.262884
Histidine	Asthma || id:ebi-a-GCST90014325	21	-0.0521223	0.0381032	0.171335	-0.0529504	0.0536151	0.323348	-0.0672216	0.0866335	0.447341	0.000875852	0.846667
Free cholesterol to total lipids ratio in IDL	Asthma || id:ebi-a-GCST90014325	63	0.0182445	0.0258038	0.479537	-0.0340967	0.0322275	0.290056	0.00470723	0.0453912	0.917745	-0.000896563	0.750016
Triglycerides in IDL	Asthma || id:ebi-a-GCST90014325	98	-0.0295349	0.0180967	0.102666	-0.019085	0.0223071	0.392244	0.00623917	0.0278495	0.823209	-0.00505433	0.0340959
Isoleucine	Asthma || id:ebi-a-GCST90014325	9	-0.0504591	0.0422328	0.232171	-0.0675427	0.0694075	0.330487	-0.21664	0.156011	0.207528	0.00836374	0.292978
Cholesterol in large HDL	Asthma || id:ebi-a-GCST90014325	155	-0.0225176	0.0178022	0.205915	-0.0558572	0.0236038	0.0179594	-0.0512049	0.0277516	0.0669541	0.000533031	0.777607
Cholesterol to total lipids ratio in large HDL	Asthma || id:ebi-a-GCST90014325	118	-0.024808	0.0189188	0.189759	-0.0382623	0.0256198	0.135315	-0.00723375	0.0296616	0.807757	-0.00280768	0.206228
Cholesteryl esters in large HDL	Asthma || id:ebi-a-GCST90014325	153	-0.0242525	0.0169987	0.153659	-0.0553335	0.0241153	0.0217599	-0.0428952	0.0268406	0.112101	0.000411623	0.829278
Free cholesterol in large HDL	Asthma || id:ebi-a-GCST90014325	151	-0.0160334	0.0171286	0.349243	-0.0468216	0.0228039	0.0400503	-0.0438157	0.0265407	0.100868	0.000162855	0.931401
Free cholesterol to total lipids ratio in large HDL	Asthma || id:ebi-a-GCST90014325	108	-0.0248727	0.0174785	0.154724	-0.0204284	0.0229702	0.373819	-0.0179256	0.0262021	0.495388	-0.000554625	0.785187
Phospholipids to total lipids ratio in large HDL	Asthma || id:ebi-a-GCST90014325	92	0.0492911	0.0211126	0.0195603	0.0599707	0.0284898	0.0352926	0.0143781	0.0374894	0.702236	0.00187341	0.468096
Cholesterol in large LDL	Asthma || id:ebi-a-GCST90014325	66	0.00675051	0.020041	0.736242	0.00229702	0.0275775	0.933618	0.00971553	0.0291841	0.740294	0.000793307	0.761426
Cholesteryl esters in large LDL	Asthma || id:ebi-a-GCST90014325	65	-0.0123988	0.0203022	0.541391	-0.0109238	0.0303368	0.718785	-0.018065	0.0297553	0.545955	0.000876157	0.745695
Cholesteryl esters to total lipids ratio in large LDL	Asthma || id:ebi-a-GCST90014325	53	-0.0119768	0.0269109	0.656282	0.0409291	0.0363955	0.260773	-0.0226559	0.0503746	0.654797	0.00120366	0.704467
Free cholesterol to total lipids ratio in large LDL	Asthma || id:ebi-a-GCST90014325	112	0.00785395	0.0189991	0.679324	0.0192256	0.023154	0.40635	0.00870124	0.0281382	0.75773	-0.000153645	0.942337
Total lipids in large LDL	Asthma || id:ebi-a-GCST90014325	67	-0.0138478	0.019578	0.479371	-0.0110525	0.0306371	0.718282	-0.0203087	0.0285227	0.479	0.00091063	0.724365
Concentration of large LDL particles	Asthma || id:ebi-a-GCST90014325	73	-0.014523	0.0201188	0.470379	-0.0107113	0.0282261	0.70433	-0.0135212	0.0299777	0.653334	-0.000209628	0.944497
Phospholipids in large LDL	Asthma || id:ebi-a-GCST90014325	59	0.00859647	0.0216138	0.690829	0.00468705	0.0265328	0.859783	0.00806444	0.0312971	0.797587	0.0011448	0.690908
Phospholipids to total lipids ratio in large LDL	Asthma || id:ebi-a-GCST90014325	69	0.0468446	0.0190307	0.0138347	0.0552693	0.0268792	0.0397622	0.0724955	0.0317231	0.025469	-0.00368185	0.15077
Triglycerides in large LDL	Asthma || id:ebi-a-GCST90014325	100	-0.0280481	0.0176046	0.11111	-0.0222799	0.022962	0.331901	-0.0199954	0.0277644	0.473128	-0.00197462	0.316302
Cholesterol in large VLDL	Asthma || id:ebi-a-GCST90014325	89	0.00213844	0.0216497	0.921317	0.0322746	0.0283618	0.255136	0.0244693	0.0370962	0.511242	-0.00506433	0.115496
Cholesterol to total lipids ratio in large VLDL	Asthma || id:ebi-a-GCST90014325	77	0.0042761	0.0204806	0.834614	0.0247895	0.0278674	0.373706	0.0538742	0.0338019	0.115181	-0.00622049	0.0631647
Cholesteryl esters in large VLDL	Asthma || id:ebi-a-GCST90014325	93	0.00486546	0.0201647	0.809333	0.0366214	0.0276695	0.185659	0.0298238	0.0349679	0.395959	-0.00433981	0.171626
Cholesteryl esters to total lipids ratio in large VLDL	Asthma || id:ebi-a-GCST90014325	84	0.00163848	0.0200947	0.935014	-0.0344666	0.0266194	0.195391	0.0470365	0.0330552	0.158539	-0.00645044	0.0353492
Free cholesterol in large VLDL	Asthma || id:ebi-a-GCST90014325	93	-0.00988795	0.0218264	0.650529	0.0310242	0.0266754	0.24482	0.00811582	0.0368304	0.826087	-0.00420765	0.114286
Total lipids in large VLDL	Asthma || id:ebi-a-GCST90014325	92	-0.00213078	0.020836	0.918547	0.0310799	0.0262661	0.236701	-0.00535613	0.0342525	0.87609	-0.00243933	0.320297
Concentration of large VLDL particles	Asthma || id:ebi-a-GCST90014325	88	3.8864e-05	0.0206506	0.998498	0.0305287	0.0282459	0.279779	-0.00662175	0.0343472	0.847579	-0.00259827	0.323001
Phospholipids in large VLDL	Asthma || id:ebi-a-GCST90014325	92	-0.00372991	0.0209958	0.858998	0.0304751	0.028399	0.283224	0.0110356	0.0350928	0.753892	-0.00379805	0.146448
Phospholipids to total lipids ratio in large VLDL	Asthma || id:ebi-a-GCST90014325	107	0.00965956	0.0181912	0.595417	0.0307231	0.024251	0.205198	-0.000825892	0.0296331	0.977818	-0.00189797	0.527941
Triglycerides in large VLDL	Asthma || id:ebi-a-GCST90014325	94	-0.013892	0.0214315	0.516852	0.0318345	0.027124	0.240529	0.0115788	0.0341043	0.734998	-0.00346096	0.148287
Linoleic acid	Asthma || id:ebi-a-GCST90014325	72	-0.0231465	0.0244995	0.344774	0.00655859	0.0287021	0.819253	-0.0276601	0.0474945	0.562179	0.000153914	0.972178
LDL cholesterol	Asthma || id:ebi-a-GCST90014325	67	-0.0153571	0.0208721	0.46187	-0.0105095	0.0292545	0.719413	-0.0197651	0.0301031	0.513769	-0.000636267	0.847155
Cholesteryl esters in LDL	Asthma || id:ebi-a-GCST90014325	66	-0.0166281	0.0225768	0.461418	-0.00973459	0.0306722	0.750959	-0.0253351	0.0338386	0.456779	-0.000100129	0.977692
Total lipids in LDL	Asthma || id:ebi-a-GCST90014325	65	-0.0163981	0.0209534	0.433864	-0.0108931	0.0298038	0.714743	-0.0181156	0.0307885	0.558375	-0.000703788	0.839249
Concentration of LDL particles	Asthma || id:ebi-a-GCST90014325	73	-0.000531029	0.0207911	0.979623	-0.00283968	0.028816	0.921499	-0.001162	0.0321545	0.971274	0.00051279	0.873402
Phospholipids in LDL	Asthma || id:ebi-a-GCST90014325	66	0.00381287	0.0228698	0.86759	0.00084244	0.0278736	0.975889	0.00509385	0.032824	0.877162	-0.000298323	0.930329
Average diameter for LDL particles	Asthma || id:ebi-a-GCST90014325	41	-0.0342005	0.0259764	0.187973	-0.037898	0.0383501	0.323049	-0.00259882	0.0479521	0.957056	-0.00473357	0.221652
Triglycerides in LDL	Asthma || id:ebi-a-GCST90014325	106	-0.0337009	0.0186091	0.0701416	-0.0220076	0.0247922	0.374711	-0.0131392	0.030193	0.664339	-0.003166	0.12509
Leucine	Asthma || id:ebi-a-GCST90014325	19	-0.0541063	0.0553643	0.328432	-0.0441284	0.0591183	0.455401	-0.137052	0.116521	0.255722	0.00431771	0.428405
Cholesterol in medium HDL	Asthma || id:ebi-a-GCST90014325	116	-0.0542089	0.0191005	0.00453855	-0.0681686	0.028534	0.016893	-0.0561596	0.0334081	0.095497	0.000975664	0.718156
Cholesteryl esters in medium HDL	Asthma || id:ebi-a-GCST90014325	115	-0.0486153	0.0185059	0.00861383	-0.0727571	0.0282345	0.00996944	-0.0528295	0.0322652	0.104338	0.00114607	0.670573
Free cholesterol in medium HDL	Asthma || id:ebi-a-GCST90014325	106	-0.0588385	0.0201611	0.00351814	-0.0705061	0.0267005	0.00827518	-0.0702122	0.034433	0.0439768	0.00174812	0.543557
Total lipids in medium HDL	Asthma || id:ebi-a-GCST90014325	95	-0.0487492	0.0186026	0.00877846	-0.0663989	0.0266202	0.0126206	-0.0543442	0.0327991	0.100913	0.00245908	0.35186
Concentration of medium HDL particles	Asthma || id:ebi-a-GCST90014325	97	-0.0488277	0.01833	0.0077259	-0.0726241	0.0277203	0.00879577	-0.0584444	0.0317692	0.0689419	0.00174424	0.558958
Phospholipids in medium HDL	Asthma || id:ebi-a-GCST90014325	89	-0.0562084	0.0199815	0.00490775	-0.060885	0.0263523	0.0208647	-0.0247314	0.0352651	0.484989	0.000227236	0.937417
Triglycerides in medium HDL	Asthma || id:ebi-a-GCST90014325	90	-0.0230566	0.0191532	0.228667	-0.0267227	0.0225149	0.23527	0.00261532	0.0297528	0.930155	-0.00366336	0.146698
Cholesterol in medium LDL	Asthma || id:ebi-a-GCST90014325	61	-0.0152435	0.0237898	0.52168	-0.0120678	0.0316209	0.702729	-0.0207902	0.0368346	0.574608	-0.000188018	0.962983
Cholesteryl esters in medium LDL	Asthma || id:ebi-a-GCST90014325	64	-0.0105961	0.0231329	0.646914	0.00188738	0.0287421	0.947644	-0.00324363	0.0364443	0.929367	-0.000832714	0.828412
Free cholesterol in medium LDL	Asthma || id:ebi-a-GCST90014325	64	0.000716052	0.022551	0.974669	0.000600689	0.0267339	0.982074	-0.00169234	0.031757	0.957672	0.00134167	0.625166
Free cholesterol to total lipids ratio in medium LDL	Asthma || id:ebi-a-GCST90014325	105	-0.00335544	0.0186748	0.857406	-0.0179471	0.0232324	0.439817	0.0221691	0.0278255	0.427446	-0.000865682	0.704187
Total lipids in medium LDL	Asthma || id:ebi-a-GCST90014325	59	0.0133035	0.0205372	0.517131	-0.0070398	0.0291073	0.808891	0.00102694	0.0320637	0.974562	0.000991881	0.799001
Phospholipids in medium LDL	Asthma || id:ebi-a-GCST90014325	61	-0.0258638	0.0241722	0.284629	-0.0238462	0.0293666	0.416782	-0.0630221	0.0389541	0.111028	0.000705068	0.85329
Phospholipids to total lipids ratio in medium LDL	Asthma || id:ebi-a-GCST90014325	47	0.0187158	0.0214311	0.3825	0.0278646	0.0289852	0.336381	0.042839	0.0338124	0.211687	-0.0043597	0.199042
Triglycerides in medium LDL	Asthma || id:ebi-a-GCST90014325	98	-0.0399896	0.0189805	0.0351278	-0.0255642	0.0263082	0.33119	-0.0216453	0.0308883	0.485148	-0.0025555	0.219793
Cholesterol to total lipids ratio in medium VLDL	Asthma || id:ebi-a-GCST90014325	108	-0.0114741	0.0180135	0.524144	-0.0249799	0.0252969	0.323413	0.00105193	0.0275005	0.969559	-0.00379606	0.128433
Cholesteryl esters to total lipids ratio in medium VLDL	Asthma || id:ebi-a-GCST90014325	112	0.000113877	0.0177025	0.994867	0.00362462	0.0255775	0.887308	0.0195015	0.0262117	0.458462	-0.00453822	0.0590459
Free cholesterol in medium VLDL	Asthma || id:ebi-a-GCST90014325	72	0.0100211	0.0209585	0.63255	0.0265487	0.0303713	0.382042	0.0326617	0.0346689	0.349379	-0.00178434	0.612695
Free cholesterol to total lipids ratio in medium VLDL	Asthma || id:ebi-a-GCST90014325	91	-0.00870919	0.0205352	0.671485	-0.0236077	0.0252726	0.35024	0.0215874	0.0320311	0.502089	-0.0048658	0.0732968
Total lipids in medium VLDL	Asthma || id:ebi-a-GCST90014325	83	0.0114298	0.0208878	0.58424	0.0372188	0.0260529	0.153123	-0.00182791	0.036206	0.959859	-0.00244633	0.474425
Concentration of medium VLDL particles	Asthma || id:ebi-a-GCST90014325	82	0.00582449	0.0203477	0.774688	0.0340574	0.0277459	0.219644	0.0364299	0.0345194	0.294444	-0.00327741	0.290398
Phospholipids in medium VLDL	Asthma || id:ebi-a-GCST90014325	85	0.00846374	0.0190029	0.656037	0.0300755	0.0287075	0.294799	0.0266016	0.032231	0.411544	-0.00308473	0.2937
Phospholipids to total lipids ratio in medium VLDL	Asthma || id:ebi-a-GCST90014325	80	-0.0209446	0.021938	0.33972	-0.0277451	0.0258831	0.283747	0.013398	0.0340042	0.694648	-0.00492524	0.0976794
Triglycerides in medium VLDL	Asthma || id:ebi-a-GCST90014325	90	-0.0156648	0.0224837	0.485978	0.0297905	0.0266309	0.263292	0.0217864	0.0363084	0.550023	-0.0040061	0.114825
Triglycerides to total lipids ratio in medium VLDL	Asthma || id:ebi-a-GCST90014325	102	0.0156393	0.0185445	0.399038	0.0272671	0.0250688	0.276731	-0.00387251	0.02838	0.891738	0.00384209	0.1444
Monounsaturated fatty acids	Asthma || id:ebi-a-GCST90014325	89	-0.0448097	0.025027	0.0733808	0.0305098	0.0288916	0.290964	-0.00151689	0.0411497	0.970679	-0.00312055	0.205328
Ratio of monounsaturated fatty acids to total fatty acids	Asthma || id:ebi-a-GCST90014325	90	-0.0207481	0.0238958	0.385244	0.0277548	0.0299185	0.353573	-0.0582574	0.0403045	0.151888	0.00405948	0.113122
Total cholesterol minus HDL-C	Asthma || id:ebi-a-GCST90014325	67	-0.0139277	0.0218051	0.522996	-0.00984844	0.0306372	0.747866	-0.019847	0.0335496	0.55619	-0.00118991	0.744084
Ratio of omega-3 fatty acids to total fatty acids	Asthma || id:ebi-a-GCST90014325	60	0.0760063	0.0198769	0.000131385	0.0882898	0.0276725	0.00142014	0.1028	0.0319729	0.0021317	-0.0044359	0.14928
Omega-6 fatty acids	Asthma || id:ebi-a-GCST90014325	80	-0.0383484	0.0230139	0.0956512	0.00231045	0.027971	0.934168	-0.0036097	0.0435654	0.934178	-0.00277973	0.271181
Ratio of omega-6 fatty acids to total fatty acids	Asthma || id:ebi-a-GCST90014325	66	0.0230284	0.0245827	0.348876	-0.0293743	0.0323327	0.363613	0.0104253	0.0422778	0.806015	-0.000918407	0.721124
Phenylalanine	Asthma || id:ebi-a-GCST90014325	15	0.0689197	0.0320187	0.0313594	0.0700984	0.0509332	0.168735	0.083513	0.0759916	0.291715	-0.00102231	0.825825
Phosphatidylcholines	Asthma || id:ebi-a-GCST90014325	81	-0.0215064	0.0198975	0.279759	-0.0298508	0.0265171	0.260283	-0.0626963	0.0342003	0.0705382	0.00285457	0.195935
Phosphoglycerides	Asthma || id:ebi-a-GCST90014325	74	-0.030245	0.0226354	0.181491	-0.0362287	0.0288225	0.208767	-0.0647316	0.039926	0.109328	0.00424057	0.148274
Polyunsaturated fatty acids	Asthma || id:ebi-a-GCST90014325	86	-0.0295553	0.0205431	0.150238	-0.00175157	0.0274541	0.94913	-0.00816833	0.0377451	0.829195	-0.00345042	0.293251
Ratio of polyunsaturated fatty acids to monounsaturated fatty acids	Asthma || id:ebi-a-GCST90014325	80	0.0264069	0.0253876	0.29827	-0.03348	0.0305922	0.273781	0.0291471	0.0436273	0.506047	-0.00348087	0.200295
Ratio of polyunsaturated fatty acids to total fatty acids	Asthma || id:ebi-a-GCST90014325	62	0.0420691	0.0299974	0.160788	-0.0332936	0.0360323	0.35549	0.0181184	0.0541163	0.73894	-0.00148745	0.60441
Pyruvate	Asthma || id:ebi-a-GCST90014325	25	0.0209081	0.0438694	0.633648	-0.043798	0.0461748	0.342862	-0.0641244	0.087422	0.470662	0.00509664	0.27324
Cholesterol in small HDL	Asthma || id:ebi-a-GCST90014325	66	0.00849531	0.025178	0.735808	-0.0423857	0.0324753	0.191836	-0.0279203	0.0476417	0.559905	0.00220195	0.371029
Cholesteryl esters in small HDL	Asthma || id:ebi-a-GCST90014325	60	0.00647721	0.0240174	0.7874	-0.0380599	0.0303415	0.209702	0.000595291	0.043406	0.989105	-0.00118004	0.659784
Cholesteryl esters to total lipids ratio in small HDL	Asthma || id:ebi-a-GCST90014325	86	0.0212066	0.0173115	0.220573	0.0239138	0.0199132	0.229788	0.0190941	0.0254705	0.455556	-0.000131582	0.947037
Free cholesterol in small HDL	Asthma || id:ebi-a-GCST90014325	64	-0.0350126	0.0243136	0.149856	-0.0539522	0.0317891	0.0896603	-0.0749924	0.0496343	0.135894	0.00281671	0.293484
Free cholesterol to total lipids ratio in small HDL	Asthma || id:ebi-a-GCST90014325	115	-0.0268427	0.0161342	0.0961685	-0.0352871	0.0215106	0.100911	-0.0421477	0.0241981	0.0842686	4.75722e-05	0.981111
Total lipids in small HDL	Asthma || id:ebi-a-GCST90014325	62	-0.0146016	0.025346	0.564555	-0.0407691	0.0330451	0.217299	-0.034365	0.0462195	0.46007	0.00250663	0.521846
Concentration of small HDL particles	Asthma || id:ebi-a-GCST90014325	60	0.00124121	0.0250403	0.960466	-0.0395262	0.0321116	0.21836	-0.027215	0.0469948	0.56476	0.00182956	0.476413
Phospholipids in small HDL	Asthma || id:ebi-a-GCST90014325	73	-0.0199228	0.0247987	0.421754	-0.0406358	0.0318244	0.201646	-0.0288969	0.0453193	0.525766	0.00285857	0.442988
Phospholipids to total lipids ratio in small HDL	Asthma || id:ebi-a-GCST90014325	87	0.00633248	0.0199142	0.750494	-0.00701876	0.0252995	0.781452	-0.00449061	0.0298602	0.880815	0.000878273	0.626676
Triglycerides in small HDL	Asthma || id:ebi-a-GCST90014325	102	-0.00668279	0.019011	0.725196	0.0266898	0.0250028	0.28576	-0.0024908	0.0314021	0.936937	-0.00113618	0.652494
Cholesterol in small LDL	Asthma || id:ebi-a-GCST90014325	67	0.0105588	0.0197386	0.592695	-0.00729485	0.0283037	0.796612	0.00604256	0.0291503	0.836432	0.000828382	0.803162
Cholesteryl esters in small LDL	Asthma || id:ebi-a-GCST90014325	67	-0.00828224	0.021198	0.696013	-0.00728414	0.0287356	0.799891	-0.0186258	0.032446	0.567911	-0.00185883	0.57946
Cholesteryl esters to total lipids ratio in small LDL	Asthma || id:ebi-a-GCST90014325	68	-0.0101345	0.0201385	0.614793	0.0243844	0.0260351	0.348965	0.0251338	0.0315004	0.427797	-0.00847819	0.0587802
Total lipids in small LDL	Asthma || id:ebi-a-GCST90014325	69	-0.0136908	0.0202103	0.49814	-0.0110787	0.03054	0.716784	-0.0218693	0.0292578	0.457396	0.000347425	0.916338
Phospholipids to total lipids ratio in small LDL	Asthma || id:ebi-a-GCST90014325	68	0.0135741	0.0228884	0.553142	0.0130649	0.0266081	0.623417	0.00148607	0.0368626	0.967965	0.00475407	0.191664
Triglycerides in small LDL	Asthma || id:ebi-a-GCST90014325	91	-0.0297487	0.0204621	0.145989	0.0258775	0.0256023	0.312137	-0.00700137	0.0335586	0.835213	-0.00327519	0.186141
Triglycerides to total lipids ratio in small LDL	Asthma || id:ebi-a-GCST90014325	104	-0.003233	0.0175545	0.853881	0.00130023	0.023164	0.955237	-0.025764	0.0258991	0.322196	0.000922476	0.656844
Cholesterol in small VLDL	Asthma || id:ebi-a-GCST90014325	77	0.00724336	0.0216653	0.73813	0.028108	0.0294409	0.339717	0.0237807	0.038048	0.533855	-0.00458119	0.249056
Cholesterol to total lipids ratio in small VLDL	Asthma || id:ebi-a-GCST90014325	87	-0.00933536	0.0190999	0.625009	-0.0156787	0.0265505	0.554841	0.0243152	0.028829	0.401357	-0.00551309	0.0824985
Cholesteryl esters in small VLDL	Asthma || id:ebi-a-GCST90014325	88	-0.00604949	0.0217188	0.7806	0.0278033	0.0285952	0.330899	0.0204312	0.0384835	0.596851	-0.00613884	0.093171
Cholesteryl esters to total lipids ratio in small VLDL	Asthma || id:ebi-a-GCST90014325	91	0.00561025	0.0184045	0.760495	0.0236378	0.025943	0.36222	0.0327003	0.0275501	0.238411	-0.00346064	0.20004
Free cholesterol in small VLDL	Asthma || id:ebi-a-GCST90014325	69	0.00263342	0.0223691	0.906285	0.0249559	0.029902	0.40395	0.0226045	0.0364605	0.537378	-0.0011491	0.772589
Free cholesterol to total lipids ratio in small VLDL	Asthma || id:ebi-a-GCST90014325	100	-0.00863506	0.0181108	0.633512	-0.021554	0.0241579	0.372279	0.0048919	0.0271207	0.85723	-0.00156743	0.425074
Total lipids in small VLDL	Asthma || id:ebi-a-GCST90014325	100	-0.00729018	0.0188549	0.699018	0.0324572	0.0245173	0.185553	0.00522602	0.0337994	0.87744	-0.00344919	0.252027
Concentration of small VLDL particles	Asthma || id:ebi-a-GCST90014325	103	-0.021322	0.0210928	0.31208	0.0207814	0.0264208	0.431544	0.0200565	0.0371847	0.590815	-0.0039824	0.18655
Phospholipids in small VLDL	Asthma || id:ebi-a-GCST90014325	86	7.034e-05	0.0217616	0.997421	0.0338237	0.0287329	0.239125	0.0312764	0.0384369	0.418113	-0.00446122	0.195723
Triglycerides in small VLDL	Asthma || id:ebi-a-GCST90014325	104	-0.0279752	0.0202477	0.167079	0.0229246	0.0247374	0.354072	0.00302729	0.0321389	0.92514	-0.00243189	0.290246
Triglycerides to total lipids ratio in small VLDL	Asthma || id:ebi-a-GCST90014325	94	0.0145928	0.0178042	0.412429	0.0185614	0.0266052	0.485388	-0.00548416	0.0266649	0.837504	0.0040702	0.154202
Saturated fatty acids	Asthma || id:ebi-a-GCST90014325	73	-0.0528088	0.0244815	0.0309988	-0.0244847	0.0305559	0.422953	-0.0123774	0.0436642	0.777643	-0.00149489	0.60249
Ratio of triglycerides to phosphoglycerides	Asthma || id:ebi-a-GCST90014325	115	0.0111925	0.0193226	0.562424	0.0297496	0.0250644	0.235255	-0.00159353	0.0304659	0.958378	-0.000234893	0.910261
Total concentration of branched-chain amino acids (leucine + isoleucine + valine)	Asthma || id:ebi-a-GCST90014325	20	-0.0173751	0.0457792	0.704285	-0.0305199	0.0565174	0.589192	-0.0294413	0.0917015	0.751866	0.000683331	0.879913
Total cholesterol	Asthma || id:ebi-a-GCST90014325	81	-0.0144968	0.0204352	0.478074	-0.0126459	0.0305308	0.678726	-0.0182616	0.0321256	0.571347	6.2116e-05	0.979579
Total esterified cholesterol	Asthma || id:ebi-a-GCST90014325	82	-0.0294006	0.0239505	0.219613	-0.0135667	0.0301998	0.653263	-0.0199207	0.0372492	0.594274	-0.000950054	0.712521
Total fatty acids	Asthma || id:ebi-a-GCST90014325	83	-0.0563713	0.0221529	0.0109391	0.011109	0.0284929	0.696621	-0.0020456	0.037911	0.957102	-0.00198121	0.41635
Total lipids in lipoprotein particles	Asthma || id:ebi-a-GCST90014325	78	-0.000892213	0.0218553	0.967437	0.0345371	0.0296158	0.243545	0.00313898	0.0382231	0.934765	-0.000306387	0.931115
Total concentration of lipoprotein particles	Asthma || id:ebi-a-GCST90014325	76	-0.0564086	0.0223023	0.0114298	-0.077869	0.0307911	0.0114407	-0.0766088	0.0414853	0.0687962	0.00297862	0.244013
Total phospholipids in lipoprotein particles	Asthma || id:ebi-a-GCST90014325	74	-0.0134435	0.023174	0.56184	-0.0304771	0.0302717	0.314037	-0.0605151	0.0423294	0.15715	0.000725349	0.856903
Total triglycerides	Asthma || id:ebi-a-GCST90014325	89	-0.0127288	0.0199741	0.523953	0.0279627	0.0257871	0.278202	-0.00373911	0.0322559	0.907983	-0.00206948	0.421338
Degree of unsaturation	Asthma || id:ebi-a-GCST90014325	75	0.103779	0.0203025	3.19396e-07	0.115142	0.0209696	3.99899e-08	0.108327	0.028748	0.000330828	-0.0024293	0.304988
VLDL cholesterol	Asthma || id:ebi-a-GCST90014325	79	0.000869146	0.0224741	0.969151	0.0332652	0.0281564	0.237426	0.0255994	0.0405023	0.529229	-0.00508339	0.163724
Cholesteryl esters in VLDL	Asthma || id:ebi-a-GCST90014325	75	0.000192202	0.0227694	0.993265	0.0260981	0.0276272	0.344837	0.0439235	0.0402938	0.279263	-0.00649086	0.118602
Free cholesterol in VLDL	Asthma || id:ebi-a-GCST90014325	89	-0.000917479	0.0204135	0.964151	0.0345846	0.0260395	0.184126	0.0176976	0.0368443	0.632194	-0.00437936	0.195039
Total lipids in VLDL	Asthma || id:ebi-a-GCST90014325	93	-0.0188862	0.0225702	0.402718	0.0314911	0.0282721	0.26534	0.0164396	0.0377746	0.664446	-0.00569251	0.0759027
Concentration of VLDL particles	Asthma || id:ebi-a-GCST90014325	96	-0.00380505	0.0193619	0.844201	0.0324012	0.0252708	0.199788	0.0077635	0.0347642	0.823772	-0.00347779	0.264095
Phospholipids in VLDL	Asthma || id:ebi-a-GCST90014325	93	-0.00139886	0.0189807	0.94125	0.0335693	0.0272073	0.217266	0.0111692	0.0342007	0.744738	-0.00402454	0.221046
Average diameter for VLDL particles	Asthma || id:ebi-a-GCST90014325	104	-0.00779568	0.0177406	0.660353	0.0324308	0.0244365	0.184461	0.0179966	0.0275244	0.514686	-0.00199966	0.381716
Triglycerides in VLDL	Asthma || id:ebi-a-GCST90014325	95	-0.0178973	0.0214979	0.405118	0.0301025	0.0251692	0.231695	0.00900821	0.033576	0.789068	-0.00305316	0.211636
Cholesterol in very large HDL	Asthma || id:ebi-a-GCST90014325	142	-0.0208069	0.0167459	0.21405	-0.0365086	0.0222815	0.101314	-0.0477111	0.0259985	0.0686059	-0.00012305	0.951702
Cholesterol to total lipids ratio in very large HDL	Asthma || id:ebi-a-GCST90014325	75	0.0294416	0.0172568	0.0879923	0.0243175	0.022285	0.275184	0.0128207	0.0249746	0.609258	-0.000830784	0.706077
Cholesteryl esters in very large HDL	Asthma || id:ebi-a-GCST90014325	145	-0.0257327	0.0165276	0.119481	-0.0389824	0.0223092	0.0805739	-0.0349666	0.0258546	0.178372	-0.000756266	0.702199
Cholesteryl esters to total lipids ratio in very large HDL	Asthma || id:ebi-a-GCST90014325	57	-0.00429457	0.0214807	0.841538	0.0265675	0.0260651	0.308072	0.0432525	0.0328682	0.193653	-0.00225991	0.392955
Free cholesterol in very large HDL	Asthma || id:ebi-a-GCST90014325	114	-0.0259631	0.0177192	0.142852	-0.0301258	0.0235273	0.200384	-0.0425178	0.0272336	0.121292	0.00123752	0.555359
Free cholesterol to total lipids ratio in very large HDL	Asthma || id:ebi-a-GCST90014325	132	0.0333805	0.0172984	0.0536449	0.0492661	0.0239715	0.0398599	0.0546041	0.0265355	0.0416103	0.000521671	0.807325
Total lipids in very large HDL	Asthma || id:ebi-a-GCST90014325	136	-0.0231888	0.0179278	0.195854	-0.0420295	0.0211467	0.0468648	-0.0438563	0.0277242	0.116035	-0.00148426	0.474173
Concentration of very large HDL particles	Asthma || id:ebi-a-GCST90014325	134	-0.0177951	0.0176317	0.312847	-0.0385843	0.0219626	0.0789488	-0.0459564	0.0264886	0.0850835	-0.000519974	0.798565
Phospholipids in very large HDL	Asthma || id:ebi-a-GCST90014325	128	-0.0267442	0.0170736	0.117254	-0.0431816	0.0221996	0.0517564	-0.0429764	0.0264858	0.10717	-0.000960287	0.642973
Phospholipids to total lipids ratio in very large HDL	Asthma || id:ebi-a-GCST90014325	102	-0.0432801	0.0183451	0.0183137	-0.0494253	0.0233396	0.0342044	-0.0523411	0.0290874	0.0749648	0.00262053	0.293291
Triglycerides to total lipids ratio in very large HDL	Asthma || id:ebi-a-GCST90014325	103	-0.0109058	0.0201608	0.588548	0.0276184	0.0252341	0.27374	0.0420501	0.0316758	0.187331	-0.00394628	0.100008
Cholesterol in very large VLDL	Asthma || id:ebi-a-GCST90014325	91	0.00704221	0.0197049	0.720804	0.0323843	0.0272358	0.234426	0.00255962	0.0335131	0.939291	-0.00343018	0.273115
Cholesterol to total lipids ratio in very large VLDL	Asthma || id:ebi-a-GCST90014325	90	0.00721887	0.0207632	0.728083	-0.0254139	0.02774	0.35959	0.0284888	0.0330655	0.391257	-0.00375631	0.184576
Cholesteryl esters in very large VLDL	Asthma || id:ebi-a-GCST90014325	96	0.00633964	0.020271	0.754475	0.0360683	0.0266342	0.175669	0.030832	0.0350413	0.381171	-0.00495203	0.125156
Cholesteryl esters to total lipids ratio in very large VLDL	Asthma || id:ebi-a-GCST90014325	90	0.00703207	0.0194962	0.718332	-0.00692324	0.0276785	0.802487	0.0320109	0.0302239	0.292441	-0.00214094	0.437
Free cholesterol in very large VLDL	Asthma || id:ebi-a-GCST90014325	87	-0.00509785	0.0223004	0.81918	0.0312139	0.0277129	0.260026	0.0116795	0.0368668	0.752171	-0.00350979	0.193081
Free cholesterol to total lipids ratio in very large VLDL	Asthma || id:ebi-a-GCST90014325	68	0.00153915	0.0260848	0.952948	-0.0470058	0.0331783	0.156552	0.051532	0.0459862	0.266521	-0.00758793	0.0671781
Total lipids in very large VLDL	Asthma || id:ebi-a-GCST90014325	91	0.00398641	0.0205769	0.846386	0.031132	0.0258255	0.22802	0.00665315	0.0333201	0.842191	-0.00272902	0.274664
Concentration of very large VLDL particles	Asthma || id:ebi-a-GCST90014325	92	0.00293876	0.0206048	0.886586	0.0306743	0.0261025	0.239935	0.00769573	0.0338039	0.820428	-0.00226534	0.387674
Phospholipids in very large VLDL	Asthma || id:ebi-a-GCST90014325	86	-0.00130012	0.020579	0.949626	0.0313136	0.0266993	0.240867	0.0125589	0.0337704	0.71091	-0.00315844	0.228177
Phospholipids to total lipids ratio in very large VLDL	Asthma || id:ebi-a-GCST90014325	63	-0.0139151	0.0289522	0.630784	-0.0441921	0.0359702	0.219231	0.00700056	0.0576302	0.903715	-0.00671429	0.162771
Triglycerides in very large VLDL	Asthma || id:ebi-a-GCST90014325	103	-0.0118684	0.0216446	0.583466	0.0302908	0.0257237	0.238979	-0.0240639	0.0345031	0.487128	-0.000906026	0.701317
Triglycerides to total lipids ratio in very large VLDL	Asthma || id:ebi-a-GCST90014325	76	0.00562727	0.0216746	0.795153	0.0167291	0.0290486	0.564682	-0.0480519	0.0342303	0.164566	0.00593552	0.0562004
Cholesterol to total lipids ratio in very small VLDL	Asthma || id:ebi-a-GCST90014325	109	0.00760408	0.0180705	0.6739	-0.0179502	0.0248388	0.469885	0.0145606	0.0279422	0.603377	-0.000717753	0.72411
Free cholesterol to total lipids ratio in very small VLDL	Asthma || id:ebi-a-GCST90014325	65	0.0223766	0.0233609	0.33813	0.0183589	0.0298756	0.538877	0.00122887	0.0375316	0.973984	-0.000883832	0.748046
Phospholipids to total lipids ratio in very small VLDL	Asthma || id:ebi-a-GCST90014325	72	-0.00558969	0.0233425	0.810746	-0.00724978	0.0314687	0.817796	-0.0106074	0.0394835	0.788987	-0.00123744	0.677658
Triglycerides in very small VLDL	Asthma || id:ebi-a-GCST90014325	114	-0.0211074	0.0163556	0.196865	-0.0205236	0.0219172	0.349059	0.00144093	0.0254309	0.954917	-0.00467983	0.0374543
Triglycerides to total lipids ratio in very small VLDL	Asthma || id:ebi-a-GCST90014325	109	-0.00474742	0.0177818	0.789483	0.0187401	0.0247275	0.448531	-0.00623729	0.0274438	0.820644	0.00257404	0.247568
Cholesterol in chylomicrons and extremely large VLDL	Asthma || id:ebi-a-GCST90014325	89	-0.0130979	0.0199147	0.510731	0.0284332	0.0246892	0.249467	0.00831373	0.0304892	0.785747	-0.00259778	0.303121
Cholesteryl esters in chylomicrons and extremely large VLDL	Asthma || id:ebi-a-GCST90014325	90	-0.0114035	0.0207016	0.581737	0.0265856	0.0257106	0.301121	0.0155564	0.0323039	0.631312	-0.00370432	0.15288
Free cholesterol in chylomicrons and extremely large VLDL	Asthma || id:ebi-a-GCST90014325	91	-0.0178592	0.0199785	0.371366	0.024617	0.0251368	0.327421	0.0102045	0.0300622	0.735074	-0.00312192	0.191087
Total lipids in chylomicrons and extremely large VLDL	Asthma || id:ebi-a-GCST90014325	88	-0.00947091	0.0187235	0.612976	0.0265219	0.0253902	0.296222	-0.00447428	0.0286013	0.876056	-0.0028127	0.236157
Concentration of chylomicrons and extremely large VLDL particles	Asthma || id:ebi-a-GCST90014325	87	-0.0138096	0.0201552	0.493241	0.0251262	0.0259958	0.333771	-0.00358303	0.0309563	0.908128	-0.00250256	0.299429
Phospholipids in chylomicrons and extremely large VLDL	Asthma || id:ebi-a-GCST90014325	97	-0.00816171	0.0191691	0.670272	0.0242782	0.024401	0.319753	-0.000900275	0.0292024	0.975471	-0.00245915	0.272839

## Sheet: Asthma P<0.05
id.exposure	outcome	id.exposure	nsnp	R2	b_Inverse.variance.weighted..multiplicative.random.effects.	se_Inverse.variance.weighted..multiplicative.random.effects.	pval_Inverse.variance.weighted..multiplicative.random.effects.	FDR-pval	b_Weighted.median	se_Weighted.median	pval_Weighted.median	b_MR.Egger	se_MR.Egger	pval_MR.Egger	Q_MR.Egger	Q_df_MR.Egger	I2-MR.Egger	Q_pval_MR.Egger	Q_Inverse.variance.weighted	Q_df_Inverse.variance.weighted	I2-IVW	Q_pval_Inverse.variance.weighted	egger_intercept	pval for pleiotropy	MR-PRESSO GLOBAL TEST	MR-PRESSO corrected Pval
met-d-ApoA1	Asthma || id:ebi-a-GCST90014325	Apolipoprotein A1	101	0.0988921	-0.0500812	0.020593	0.0150179	0.173207	0.0882898	0.0276725	0.00142014	0.1028	0.0319729	0.0021317	83.888	58	0.308602	0.0147256	85.541	59	0.310273	0.0135536	-0.0044359	0.14928	<0.001	0.0167962
met-d-DHA_pct	Asthma || id:ebi-a-GCST90014325	Ratio of docosahexaenoic acid to total fatty acids	46	0.0637436	0.114309	0.0232015	8.35794e-07	7.22962e-05	0.140738	0.0258296	5.07306e-08	0.115194	0.0359812	0.00253995	67.1705	44	0.34495	0.0137954	67.1721	45	0.330079	0.0176963	-0.00289709	0.381643	<0.001	1.17327e-05
met-d-GlycA	Asthma || id:ebi-a-GCST90014325	Glycoprotein acetyls	77	0.0630862	-0.0474195	0.0237233	0.0456236	0.375852	-0.0494253	0.0233396	0.0342044	-0.0523411	0.0290874	0.0749648	146.406	100	0.316967	0.00172857	146.643	101	0.311253	0.00204824	0.00262053	0.293291	<0.001	0.0491996
met-d-HDL_P	Asthma || id:ebi-a-GCST90014325	Concentration of HDL particles	86	0.0759721	-0.0694348	0.0227397	0.00226223	0.0782733	-0.0754916	0.0265726	0.00449786	-0.0492709	0.030475	0.109048	127.93	101	0.210506	0.0363668	127.991	102	0.203072	0.0417675	9.9695e-05	0.971997	<0.001	0.00301997
met-d-HDL_PL	Asthma || id:ebi-a-GCST90014325	Phospholipids in HDL	103	0.109245	-0.0547258	0.0176634	0.0019466	0.0782733	-0.0825458	0.0311702	0.00809149	-0.0725141	0.041722	0.0858696	133.674	84	0.371607	0.000462238	133.687	85	0.364185	0.000593512	0.0020706	0.395665	<0.001	0.00251522
met-d-L_HDL_PL_pct	Asthma || id:ebi-a-GCST90014325	Phospholipids to total lipids ratio in large HDL	92	0.080367	0.0492911	0.0211126	0.0195603	0.199055	-0.0244847	0.0305559	0.422953	-0.0123774	0.0436642	0.777643	114.509	71	0.379959	0.000823238	116.522	72	0.382092	0.000703331	-0.00149489	0.60249	<0.001	0.0217604
met-d-L_LDL_PL_pct	Asthma || id:ebi-a-GCST90014325	Phospholipids to total lipids ratio in large LDL	69	0.0898491	0.0468446	0.0190307	0.0138347	0.170957	-0.0255642	0.0263082	0.33119	-0.0216453	0.0308883	0.485148	155.244	96	0.381617	0.000123364	156.162	97	0.378852	0.000132377	-0.0025555	0.219793	<0.001	0.692289
met-d-M_HDL_C	Asthma || id:ebi-a-GCST90014325	Cholesterol in medium HDL	116	0.102612	-0.0542089	0.0191005	0.00453855	0.10613	0.0552693	0.0268792	0.0397622	0.0724955	0.0317231	0.025469	92.2487	67	0.273702	0.0221573	93.6547	68	0.273929	0.0213183	-0.00368185	0.15077	<0.001	0.00536661
met-d-M_HDL_CE	Asthma || id:ebi-a-GCST90014325	Cholesteryl esters in medium HDL	115	0.101653	-0.0486153	0.0185059	0.00861383	0.138061	-0.0705061	0.0267005	0.00827518	-0.0702122	0.034433	0.0439768	163	104	0.361963	0.00019501	163.261	105	0.356859	0.000236117	0.00174812	0.543557	<0.001	0.00979837
met-d-M_HDL_FC	Asthma || id:ebi-a-GCST90014325	Free cholesterol in medium HDL	106	0.098671	-0.0588385	0.0201611	0.00351814	0.10144	0.0599707	0.0284898	0.0352926	0.0143781	0.0374894	0.702236	130.547	90	0.310595	0.00338688	132.387	91	0.312622	0.00302735	0.00187341	0.468096	<0.001	0.0043045
met-d-M_HDL_L	Asthma || id:ebi-a-GCST90014325	Total lipids in medium HDL	95	0.0947691	-0.0487492	0.0186026	0.00877846	0.138061	-0.0663989	0.0266202	0.0126206	-0.0543442	0.0327991	0.100913	121.272	93	0.233131	0.0260944	121.328	94	0.225244	0.0304053	0.00245908	0.35186	<0.001	0.0102373
met-d-M_HDL_P	Asthma || id:ebi-a-GCST90014325	Concentration of medium HDL particles	97	0.0989413	-0.0488277	0.01833	0.0077259	0.138061	-0.0727571	0.0282345	0.00996944	-0.0528295	0.0322652	0.104338	149.417	113	0.243725	0.0123665	149.45	114	0.237205	0.0144837	0.00114607	0.670573	<0.001	0.00906194
met-d-M_HDL_PL	Asthma || id:ebi-a-GCST90014325	Phospholipids in medium HDL	89	0.092393	-0.0562084	0.0199815	0.00490775	0.10613	-0.0681686	0.028534	0.016893	-0.0561596	0.0334081	0.095497	162.247	114	0.297368	0.00202852	162.254	115	0.291237	0.00246421	0.000975664	0.718156	<0.001	0.00605217
met-d-M_LDL_TG	Asthma || id:ebi-a-GCST90014325	Triglycerides in medium LDL	98	0.101443	-0.0399896	0.0189805	0.0351278	0.303855	0.115142	0.0209696	3.99899e-08	0.108327	0.028748	0.000330828	132.004	73	0.446985	2.88327e-05	132.095	74	0.439798	3.86542e-05	-0.0024293	0.304988	<0.001	0.0377079
met-d-Omega_3_pct	Asthma || id:ebi-a-GCST90014325	Ratio of omega-3 fatty acids to total fatty acids	60	0.0853214	0.0760063	0.0198769	0.000131385	0.00757653	-0.065541	0.033812	0.0525751	-0.0555499	0.042203	0.192097	117.93	75	0.36403	0.00114531	118.016	76	0.356019	0.00144448	0.00317965	0.409836	<0.001	0.000319129
met-d-Phe	Asthma || id:ebi-a-GCST90014325	Phenylalanine	15	0.0139186	0.0689197	0.0320187	0.0313594	0.285535	-0.077869	0.0307911	0.0114407	-0.0766088	0.0414853	0.0687962	100.115	74	0.260848	0.0233297	100.567	75	0.254232	0.0260869	0.00297862	0.244013	0.837
met-d-SFA	Asthma || id:ebi-a-GCST90014325	Saturated fatty acids	73	0.0609455	-0.0528088	0.0244815	0.0309988	0.285535	0.011109	0.0284929	0.696621	-0.0020456	0.037911	0.957102	129.756	81	0.37575	0.000476364	134.688	82	0.391184	0.000221315	-0.00198121	0.41635	<0.001	0.0343375
met-d-Total_FA	Asthma || id:ebi-a-GCST90014325	Total fatty acids	83	0.074841	-0.0563713	0.0221529	0.0109391	0.152104	-0.0726241	0.0277203	0.00879577	-0.0584444	0.0317692	0.0689419	122.495	95	0.224459	0.0302794	122.673	96	0.217432	0.0345271	0.00174424	0.558958	<0.001	0.0128141
met-d-Total_P	Asthma || id:ebi-a-GCST90014325	Total concentration of lipoprotein particles	76	0.0681336	-0.0564086	0.0223023	0.0114298	0.152104	-0.060885	0.0263523	0.0208647	-0.0247314	0.0352651	0.484989	127.738	87	0.318919	0.00293399	129.459	88	0.320251	0.00267552	0.000227236	0.937417	<0.001	0.0128141
met-d-Unsaturation	Asthma || id:ebi-a-GCST90014325	Degree of unsaturation	75	0.102859	0.103779	0.0203025	3.19396e-07	5.52555e-05	-0.0748722	0.0275851	0.00664313	-0.0712682	0.0356829	0.0485408	157.388	99	0.37098	0.000171914	158.23	100	0.368008	0.000186608	0.00193098	0.515261	<0.001	2.41852e-06
met-d-XL_HDL_PL_pct	Asthma || id:ebi-a-GCST90014325	Phospholipids to total lipids ratio in very large HDL	102	0.115091	-0.0432801	0.0183451	0.0183137	0.198017	0.0700984	0.0509332	0.168735	0.083513	0.0759916	0.291715	9.20389	13	-0.412446	0.757376	9.25431	14	-0.512808	0.814422	-0.00102231	0.825825	<0.001	0.0202373
