# Supplementary material for: Fine mapping-based multi-omics analysis interprets the gut-lung axis function of SGLT2 inhibitors
Source: Front Cell Infect Microbiol. 2024 Sep 10;14:1447327. doi: 10.3389/fcimb.2024.1447327 (PMC11420167; doi:10.3389/fcimb.2024.1447327)
Supplement: Supplementary file 3 [file Table3.xlsx]

## Sheet: Interstitial lung disease 
id.exposure	outcome	nsnp	Pathway	metabolic groups	b_Inverse.variance.weighted..multiplicative.random.effects.	se_Inverse.variance.weighted..multiplicative.random.effects.	pval_Inverse.variance.weighted..multiplicative.random.effects.	b_Weighted.median	se_Weighted.median	pval_Weighted.median	b_MR.Egger	se_MR.Egger	pval_MR.Egger	egger_intercept	pval for pleiotropy
Histidine	Interstitial lung disease || id:ebi-a-GCST90018863	6	Histidine metabolism	Amino acid	1.75864	1.17466	0.134354	2.40453	1.8359	0.190289	3.60328	2.81777	0.270129	-0.0207041	0.487557
Phenylalanine	Interstitial lung disease || id:ebi-a-GCST90018863	4	Phenylalanine & tyrosine metabolism	Amino acid	1.13166	1.09958	0.303398	1.15956	1.93852	0.549728	0.690179	2.86081	0.831838	0.0052381	0.867118
3-hydroxybutyrate (BHBA)	Interstitial lung disease || id:ebi-a-GCST90018863	5	Ketone bodies	Lipid	0.0275553	0.10831	0.799178	0.0605838	0.132614	0.647783	-0.0389842	0.212241	0.865979	0.0155817	0.727043
Arabinose	Interstitial lung disease || id:ebi-a-GCST90018863	4	Nucleotide sugars, pentose metabolism	Carbohydrate	-0.198126	0.287352	0.490515	-0.159334	0.260181	0.540276	0.00498399	0.530349	0.993355	-0.0181663	0.67171
Deoxycholate	Interstitial lung disease || id:ebi-a-GCST90018863	6	Bile acid metabolism	Lipid	0.442556	0.381389	0.245894	-0.098655	0.424965	0.816422	-0.991359	1.9794	0.642791	0.0581036	0.500557
Inosine	Interstitial lung disease || id:ebi-a-GCST90018863	5	Purine metabolism, (hypo)xanthine, inosine containing	Nucleotide	-0.114472	0.162624	0.481494	-0.202324	0.202732	0.318285	-1.2252	0.562756	0.117664	0.139755	0.13283
Threonine	Interstitial lung disease || id:ebi-a-GCST90018863	13	Glycine, serine and threonine metabolism	Amino acid	0.236666	0.442721	0.592945	-0.47305	0.773679	0.540915	-2.40049	1.75666	0.199061	0.0444918	0.139551
Tyrosine	Interstitial lung disease || id:ebi-a-GCST90018863	22	Phenylalanine & tyrosine metabolism	Amino acid	0.644032	0.748894	0.389801	0.586972	0.962056	0.541781	-1.58418	2.80401	0.578378	0.0231541	0.419051
Oleate (18:1n9)	Interstitial lung disease || id:ebi-a-GCST90018863	11	Long chain fatty acid	Lipid	0.526721	0.353338	0.13604	0.182057	0.924141	0.843826	0.833571	4.51565	0.857638	-0.00423717	0.946615
Pentadecanoate (15:0)	Interstitial lung disease || id:ebi-a-GCST90018863	10	Long chain fatty acid	Lipid	-0.0560002	0.564805	0.921019	0.159183	0.855866	0.852453	-1.07717	1.78082	0.562024	0.016869	0.556367
Pipecolate	Interstitial lung disease || id:ebi-a-GCST90018863	7	Lysine metabolism	Amino acid	-0.222833	0.551052	0.685935	-0.673506	0.670915	0.315445	-1.85447	1.47124	0.263116	0.0466197	0.287529
5-oxoproline	Interstitial lung disease || id:ebi-a-GCST90018863	16	Glutathione metabolism	Amino acid	-0.0238856	0.495091	0.961521	-0.180954	0.758332	0.811399	-0.352142	0.927415	0.709864	0.00662372	0.664411
Pantothenate	Interstitial lung disease || id:ebi-a-GCST90018863	15	Pantothenate and CoA metabolism	Cofactors and vitamins	0.00149719	0.285464	0.995815	0.0539375	0.519013	0.91723	0.155188	0.540554	0.778568	-0.00522504	0.713666
Citrate	Interstitial lung disease || id:ebi-a-GCST90018863	24	Krebs cycle	Energy	0.487894	0.499492	0.328678	0.414188	0.758822	0.585183	1.26693	1.4104	0.378762	-0.00981719	0.557451
N-acetylalanine	Interstitial lung disease || id:ebi-a-GCST90018863	12	Alanine and aspartate metabolism	Amino acid	-0.792437	0.883567	0.369793	-0.461689	1.47097	0.753622	12.1907	20.3249	0.561989	-0.108276	0.536653
Heptanoate (7:0)	Interstitial lung disease || id:ebi-a-GCST90018863	19	Medium chain fatty acid	Lipid	-0.649806	0.47736	0.173435	-0.852351	0.86509	0.324489	-0.343486	1.88275	0.857396	-0.00335953	0.86516
Cortisol	Interstitial lung disease || id:ebi-a-GCST90018863	5	Sterol, Steroid	Lipid	-0.268091	0.537118	0.617689	-0.494843	0.758944	0.514391	0.335048	1.15145	0.790024	-0.0170358	0.579679
Citrulline	Interstitial lung disease || id:ebi-a-GCST90018863	26	Urea cycle; arginine-, proline-, metabolism	Amino acid	-0.322035	0.491809	0.512599	-0.346467	0.714285	0.627637	-0.481653	1.03338	0.645352	0.0021174	0.861248
Serotonin (5HT)	Interstitial lung disease || id:ebi-a-GCST90018863	11	Tryptophan metabolism	Amino acid	0.127962	0.369643	0.729209	0.222382	0.443213	0.615844	0.160101	0.723488	0.829806	-0.00101713	0.959109
Gamma-glutamyltyrosine	Interstitial lung disease || id:ebi-a-GCST90018863	23	gamma-glutamyl	Peptide	1.47187	0.410834	0.000340139	1.3582	0.753	0.0712755	1.81618	1.89147	0.347883	-0.00377165	0.850926
Hypoxanthine	Interstitial lung disease || id:ebi-a-GCST90018863	12	Purine metabolism, (hypo)xanthine, inosine containing	Nucleotide	-0.133565	0.319314	0.675738	-0.20588	0.617954	0.73901	1.15808	1.05418	0.297707	-0.0296076	0.206606
3-methoxytyrosine	Interstitial lung disease || id:ebi-a-GCST90018863	8	Phenylalanine & tyrosine metabolism	Amino acid	0.0491544	0.57204	0.931523	-0.258754	0.82004	0.752353	-1.06382	2.25377	0.653591	0.0197179	0.62653
Undecanoate (11:0)	Interstitial lung disease || id:ebi-a-GCST90018863	21	Medium chain fatty acid	Lipid	0.425816	0.598242	0.476601	1.1926	0.967691	0.217793	1.18904	1.41838	0.412281	-0.0106577	0.548189
Taurodeoxycholate	Interstitial lung disease || id:ebi-a-GCST90018863	8	Bile acid metabolism	Lipid	-0.108563	0.156597	0.488144	0.0156461	0.235418	0.947011	-0.356583	0.532937	0.528329	0.0178027	0.639206
X-03003	Interstitial lung disease || id:ebi-a-GCST90018863	3			-1.26682	1.44018	0.379059	-0.0662516	1.88897	0.972022	-50.9688	47.3065	0.476287	0.602876	0.484123
Mannitol	Interstitial lung disease || id:ebi-a-GCST90018863	6	Fructose, mannose, galactose, starch, and sucrose metabolism	Carbohydrate	0.28868	0.122143	0.0181055	0.222284	0.230988	0.335889	0.372237	0.523969	0.516671	-0.00639254	0.873463
Carnitine	Interstitial lung disease || id:ebi-a-GCST90018863	155	Carnitine metabolism	Lipid	-0.341925	0.442717	0.439918	0.169956	0.717829	0.81284	0.0859606	1.01994	0.932944	-0.00258527	0.64191
N-acetylornithine	Interstitial lung disease || id:ebi-a-GCST90018863	12	Urea cycle; arginine-, proline-, metabolism	Amino acid	-0.0856067	0.156777	0.585036	-0.12568	0.176949	0.477542	-0.0957628	0.241824	0.700421	0.000881021	0.95546
N1-methyladenosine	Interstitial lung disease || id:ebi-a-GCST90018863	3	Purine metabolism, adenine containing	Nucleotide	-0.347761	0.41753	0.4049	-0.587498	2.20766	0.790148	-1.44898	7.60668	0.880167	0.00948998	0.905301
3-methyl-2-oxovalerate	Interstitial lung disease || id:ebi-a-GCST90018863	21	Valine, leucine and isoleucine metabolism	Amino acid	0.289939	0.568985	0.61035	-0.418191	0.781127	0.592395	1.55308	1.26768	0.235497	-0.017697	0.279433
Aspartate	Interstitial lung disease || id:ebi-a-GCST90018863	3	Alanine and aspartate metabolism	Amino acid	-0.40158	0.245764	0.102258	-0.331716	0.628513	0.597652	0.424947	1.44201	0.817558	-0.0281292	0.645928
X-04499--3,4-dihydroxybutyrate	Interstitial lung disease || id:ebi-a-GCST90018863	11	Butanoate metabolism	Amino acid	0.610502	0.641032	0.340907	0.871112	0.873211	0.318475	0.75971	3.00144	0.805866	0.0554712	0.328829
X-04500	Interstitial lung disease || id:ebi-a-GCST90018863	5			-0.118104	0.0593914	0.0467492	-0.112471	0.150424	0.454644	-0.105369	0.249325	0.701037	-0.00183588	0.956363
Dihomo-linoleate (20:2n6)	Interstitial lung disease || id:ebi-a-GCST90018863	3	Long chain fatty acid	Lipid	-1.32415	1.15121	0.250049	-1.49384	1.24939	0.231831	0.347015	6.48153	0.965948	-0.0353338	0.834619
X-18601	Interstitial lung disease || id:ebi-a-GCST90018863	13			-0.0880804	0.177999	0.620716	-0.0891333	0.310274	0.773903	0.57036	0.489331	0.268432	-0.0272168	0.151471
2-hydroxystearate	Interstitial lung disease || id:ebi-a-GCST90018863	22	Fatty acid, monohydroxy	Lipid	-0.155436	0.45253	0.731236	-0.416693	0.619935	0.501484	-0.555445	0.707495	0.441604	0.00752354	0.467204
Gamma-glutamylleucine	Interstitial lung disease || id:ebi-a-GCST90018863	18	gamma-glutamyl	Peptide	-0.546603	0.679759	0.421332	-1.14011	0.834416	0.171826	-1.11219	1.38066	0.432314	0.008173	0.641709
Eicosapentaenoate (EPA; 20:5n3)	Interstitial lung disease || id:ebi-a-GCST90018863	7	Essential fatty acid	Lipid	0.77034	0.291987	0.00833305	1.07221	0.537422	0.0460317	0.359623	1.13885	0.764927	0.012765	0.710333
Glycodeoxycholate	Interstitial lung disease || id:ebi-a-GCST90018863	5	Bile acid metabolism	Lipid	0.0168963	0.137668	0.902319	0.106974	0.190691	0.57481	0.142498	0.739227	0.859454	-0.0132258	0.872989
Taurochenodeoxycholate	Interstitial lung disease || id:ebi-a-GCST90018863	6	Bile acid metabolism	Lipid	-0.135896	0.376842	0.718385	0.432127	0.358417	0.22795	0.863993	0.576264	0.208172	-0.052502	0.113131
X-05907	Interstitial lung disease || id:ebi-a-GCST90018863	9			0.303726	0.77623	0.695588	-0.145551	0.824772	0.859921	-1.31603	1.89847	0.510518	0.032349	0.380248
Docosahexaenoate (DHA; 22:6n3)	Interstitial lung disease || id:ebi-a-GCST90018863		Essential fatty acid	Lipid
X-06226	Interstitial lung disease || id:ebi-a-GCST90018863	15			-0.0233518	0.41177	0.954776	0.281481	0.849489	0.740378	-0.144193	1.20948	0.906924	0.0017661	0.90912
X-06350	Interstitial lung disease || id:ebi-a-GCST90018863	7			-0.60594	0.437917	0.166454	-0.148182	0.77909	0.849153	0.584067	1.48922	0.711074	-0.0252115	0.416858
X-06351	Interstitial lung disease || id:ebi-a-GCST90018863	4			-0.00473072	0.160426	0.976475	0.0530415	0.518046	0.918449	0.112924	0.666786	0.881097	-0.00728663	0.831901
Myo-inositol	Interstitial lung disease || id:ebi-a-GCST90018863	28	Inositol metabolism	Lipid	-0.0514532	0.522053	0.921488	-0.648529	0.681004	0.340938	-0.404241	1.06869	0.708309	0.00521329	0.706827
1,5-anhydroglucitol (1,5-AG)	Interstitial lung disease || id:ebi-a-GCST90018863	17	Glycolysis, gluconeogenesis, pyruvate metabolism	Carbohydrate	-0.284023	0.495342	0.566382	-0.65077	0.606753	0.283475	0.418957	1.17038	0.725356	-0.0146389	0.515792
3-methyl-2-oxobutyrate	Interstitial lung disease || id:ebi-a-GCST90018863	12	Valine, leucine and isoleucine metabolism	Amino acid	-0.25294	0.718024	0.724634	-1.35079	0.968499	0.1631	4.05642	2.36428	0.116978	-0.0666961	0.0864372
1-palmitoylglycerol (1-monopalmitin)	Interstitial lung disease || id:ebi-a-GCST90018863	7	Monoacylglycerol	Lipid	0.39125	0.990739	0.692912	-0.115055	1.15188	0.920436	11.4612	7.32958	0.178657	-0.153335	0.188559
1-oleoylglycerol (1-monoolein)	Interstitial lung disease || id:ebi-a-GCST90018863	10	Monoacylglycerol	Lipid	-0.374334	0.142724	0.00872173	-0.385422	0.387488	0.319898	-0.604669	1.10095	0.597844	0.00777952	0.833299
1-stearoylglycerol (1-monostearin)	Interstitial lung disease || id:ebi-a-GCST90018863	16	Monoacylglycerol	Lipid	-0.592896	0.476228	0.213137	-0.892453	0.713557	0.211041	-1.94229	1.58627	0.240992	0.0228103	0.387251
X-08402	Interstitial lung disease || id:ebi-a-GCST90018863	12			-0.362719	0.370679	0.327814	-0.676806	0.471064	0.150786	-1.24288	0.670334	0.0934109	0.0251172	0.141004
X-08766	Interstitial lung disease || id:ebi-a-GCST90018863	11			-0.0216091	0.619751	0.972185	-0.936544	0.614555	0.127524	-1.98814	1.2291	0.140212	0.0479483	0.105777
4-methyl-2-oxopentanoate	Interstitial lung disease || id:ebi-a-GCST90018863	7	Valine, leucine and isoleucine metabolism	Amino acid	1.05499	0.787271	0.180228	1.28361	1.0727	0.231456	1.21335	2.54649	0.653828	-0.00270686	0.949868
X-09108	Interstitial lung disease || id:ebi-a-GCST90018863	6			-1.66252	0.415663	6.34e-05	-1.76315	1.25398	0.159713	9.74908	25.0564	0.717038	-0.145757	0.672177
Cholate	Interstitial lung disease || id:ebi-a-GCST90018863		Bile acid metabolism	Lipid
X-10506	Interstitial lung disease || id:ebi-a-GCST90018863	6			-0.243409	0.833037	0.770137	-0.317205	1.20402	0.7922	-2.31071	1.89862	0.29048	0.0461758	0.286714
3-indoxyl sulfate	Interstitial lung disease || id:ebi-a-GCST90018863		Tryptophan metabolism	Amino acid
Bilirubin (Z,Z)	Interstitial lung disease || id:ebi-a-GCST90018863	8	Hemoglobin and porphyrin metabolism	Cofactors and vitamins	-0.135086	0.156116	0.386879	-0.144049	0.152644	0.345325	0.0384211	0.305941	0.904164	-0.0156937	0.528023
Erythrose	Interstitial lung disease || id:ebi-a-GCST90018863	3	Fructose, mannose, galactose, starch, and sucrose metabolism	Carbohydrate	0.109476	0.367894	0.766027	0.244119	0.602601	0.685398	1.03331	1.07588	0.51285	-0.0418823	0.50466
Cysteine	Interstitial lung disease || id:ebi-a-GCST90018863	12	Cysteine, methionine, SAM, taurine metabolism	Amino acid	-0.0986902	0.382941	0.796626	0.012495	0.490306	0.979669	-0.0915944	0.605315	0.882735	-0.000296191	0.987807
DSGEGDFXAEGGGVR*	Interstitial lung disease || id:ebi-a-GCST90018863	8	Fibrinogen cleavage peptide	Peptide	0.398539	0.224837	0.0763006	0.557412	0.371209	0.133197	0.586483	1.19702	0.641566	-0.00757086	0.876901
Androsterone sulfate	Interstitial lung disease || id:ebi-a-GCST90018863	16	Sterol, Steroid	Lipid	-0.0155175	0.108844	0.886633	0.0289193	0.141863	0.838468	0.0881702	0.165504	0.60257	-0.010512	0.399255
3-carboxy-4-methyl-5-propyl-2-furanpropanoate (CMPF)	Interstitial lung disease || id:ebi-a-GCST90018863	10	Fatty acid, dicarboxylate	Lipid	0.102976	0.167445	0.538564	0.127601	0.187629	0.496462	0.0510308	0.350899	0.88797	0.00480057	0.868062
Acetylcarnitine	Interstitial lung disease || id:ebi-a-GCST90018863	10	Carnitine metabolism	Lipid	-0.943478	0.777257	0.224803	-1.6043	0.768062	0.0367285	-2.0091	1.62883	0.252413	0.0248403	0.474663
Trans-4-hydroxyproline	Interstitial lung disease || id:ebi-a-GCST90018863		Urea cycle; arginine-, proline-, metabolism	Amino acid
Glutamate	Interstitial lung disease || id:ebi-a-GCST90018863		Glutamate metabolism	Amino acid
Glycine	Interstitial lung disease || id:ebi-a-GCST90018863	13	Glycine, serine and threonine metabolism	Amino acid	-0.0731266	0.244228	0.76462	-0.128759	0.373016	0.729957	-0.445342	0.468341	0.362084	0.0130165	0.303528
2-aminobutyrate	Interstitial lung disease || id:ebi-a-GCST90018863	32	Butanoate metabolism	Amino acid	0.415873	0.404558	0.303965	0.562429	0.651569	0.388032	1.57453	1.35401	0.25405	-0.0135035	0.370421
Scyllo-inositol	Interstitial lung disease || id:ebi-a-GCST90018863	7	Inositol metabolism	Lipid	-0.276786	0.282166	0.326626	-0.356486	0.476866	0.454725	-0.368003	0.639096	0.589684	0.0038689	0.863272
Dodecanedioate	Interstitial lung disease || id:ebi-a-GCST90018863	6	Fatty acid, dicarboxylate	Lipid	0.473148	0.40127	0.238348	0.615526	0.47981	0.199543	3.16563	1.32783	0.0756539	-0.0909379	0.103355
Gamma-glutamylvaline	Interstitial lung disease || id:ebi-a-GCST90018863	8	gamma-glutamyl	Peptide	0.40531	0.377663	0.283179	0.678175	0.871624	0.436534	2.57427	3.4052	0.478279	-0.0318745	0.53897
Indolepropionate	Interstitial lung disease || id:ebi-a-GCST90018863	10	Tryptophan metabolism	Amino acid	0.0764352	0.483175	0.874304	0.329765	0.529985	0.5338	1.34818	1.32203	0.337679	-0.0360001	0.331876
Butyrylcarnitine	Interstitial lung disease || id:ebi-a-GCST90018863	20	Fatty acid metabolism (also BCAA metabolism)	Lipid	0.0447099	0.159457	0.77918	0.143505	0.186338	0.44122	0.2473	0.274827	0.380086	-0.012738	0.376263
Dehydroisoandrosterone sulfate (DHEA-S)	Interstitial lung disease || id:ebi-a-GCST90018863	12	Sterol, Steroid	Lipid	-0.349436	0.215224	0.104462	-0.11146	0.362191	0.758283	-0.130382	0.841863	0.880003	-0.00780821	0.788237
Caproate (6:0)	Interstitial lung disease || id:ebi-a-GCST90018863	18	Medium chain fatty acid	Lipid	0.389624	0.707506	0.581839	-0.307874	1.01484	0.761606	-0.641442	2.5697	0.80606	0.0109359	0.681327
Caprylate (8:0)	Interstitial lung disease || id:ebi-a-GCST90018863	30	Medium chain fatty acid	Lipid	-0.169195	0.46328	0.714954	-0.712634	0.677699	0.293006	-0.232176	0.970723	0.812709	0.000804945	0.941362
Docosapentaenoate (n3 DPA; 22:5n3)	Interstitial lung disease || id:ebi-a-GCST90018863	5	Essential fatty acid	Lipid	0.293772	0.470331	0.532228	0.380213	0.533422	0.475981	-1.53973	0.886398	0.180773	0.0761651	0.10482
X-11204	Interstitial lung disease || id:ebi-a-GCST90018863	25			-0.359667	0.457596	0.431872	-0.267646	0.837094	0.749171	0.153505	2.18693	0.944648	-0.00550833	0.809156
X-02269	Interstitial lung disease || id:ebi-a-GCST90018863	9			0.0532935	0.176414	0.762581	0.197919	0.288179	0.492213	-0.482107	0.666299	0.4928	0.025906	0.423927
Phenol sulfate	Interstitial lung disease || id:ebi-a-GCST90018863	8	Phenylalanine & tyrosine metabolism	Amino acid	-0.200101	0.356606	0.574712	-0.214014	0.44685	0.631982	-1.0347	1.18438	0.415915	0.0432091	0.549936
X-07765	Interstitial lung disease || id:ebi-a-GCST90018863	8			-0.117787	0.198409	0.55274	-0.172736	0.185289	0.351206	-0.0544251	0.43329	0.904144	-0.0063723	0.872006
X-11247	Interstitial lung disease || id:ebi-a-GCST90018863	12			-0.17088	0.217885	0.432883	-0.275125	0.238356	0.248392	-0.590418	0.479775	0.246628	0.0275152	0.3493
Heme*	Interstitial lung disease || id:ebi-a-GCST90018863	4	Hemoglobin and porphyrin metabolism	Cofactors and vitamins	-0.0545417	0.657505	0.933889	-0.410897	0.709714	0.562616	2.45578	2.23979	0.387283	-0.0913276	0.363675
X-11315	Interstitial lung disease || id:ebi-a-GCST90018863	17			0.0514832	0.414279	0.9011	0.496933	0.484578	0.305129	0.677876	0.684437	0.33768	-0.0183964	0.270749
X-11334	Interstitial lung disease || id:ebi-a-GCST90018863	14			-0.327975	0.52247	0.530175	-0.737373	0.661905	0.265273	-2.50253	1.2303	0.0646614	0.0409863	0.0794
3-dehydrocarnitine*	Interstitial lung disease || id:ebi-a-GCST90018863	19	Carnitine metabolism	Lipid	0.119485	0.471956	0.800137	0.135935	0.596966	0.819872	-0.260881	1.81269	0.887257	0.00788606	0.830198
Pyroglutamine*	Interstitial lung disease || id:ebi-a-GCST90018863	11	Glutamate metabolism	Amino acid	-0.0262879	0.323458	0.935226	0.370309	0.388939	0.341045	1.59804	0.819717	0.0830336	-0.0545002	0.0620995
X-11374	Interstitial lung disease || id:ebi-a-GCST90018863	12			0.215005	0.220672	0.329898	0.108397	0.315617	0.731263	-0.0100165	0.508288	0.984665	0.0133711	0.630825
X-11381	Interstitial lung disease || id:ebi-a-GCST90018863	10			-0.244147	0.807871	0.762492	0.0112536	0.861394	0.989576	4.57514	1.8803	0.0409973	-0.097267	0.0260309
X-11422--xanthine	Interstitial lung disease || id:ebi-a-GCST90018863	3	Purine metabolism, (hypo)xanthine/inosine containing	Nucleotide	-1.11768	0.20517	5.11e-08	-1.22294	1.14643	0.286088	-3.14445	7.53904	0.748439	0.0874162	0.831389
X-11423--O-sulfo-L-tyrosine	Interstitial lung disease || id:ebi-a-GCST90018863	25	Phenylalanine & tyrosine metabolism	Amino acid	-0.37289	0.616304	0.545151	-1.14162	0.835318	0.171722	-3.48579	1.64611	0.0452324	0.0344039	0.0550989
X-09789	Interstitial lung disease || id:ebi-a-GCST90018863	6			0.628712	0.307203	0.0407005	0.462899	0.431457	0.283328	1.06462	2.07549	0.635015	-0.0158178	0.841793
X-11437	Interstitial lung disease || id:ebi-a-GCST90018863	7			0.0569434	0.0865512	0.510593	0.0999227	0.109968	0.363534	0.148124	0.124441	0.287351	-0.0197738	0.326561
X-11440	Interstitial lung disease || id:ebi-a-GCST90018863	11			-0.20442	0.186521	0.273097	-0.0837346	0.235465	0.72213	-0.106461	0.29799	0.729128	-0.00642471	0.670674
X-11441	Interstitial lung disease || id:ebi-a-GCST90018863	10			0.0241954	0.214568	0.910218	-0.106331	0.253303	0.674649	-0.357618	0.352031	0.339427	0.0228802	0.196416
X-11442	Interstitial lung disease || id:ebi-a-GCST90018863	9			0.0660681	0.202208	0.743869	-0.0949508	0.248219	0.702069	-0.312939	0.362921	0.417093	0.0218354	0.226955
X-11469	Interstitial lung disease || id:ebi-a-GCST90018863	9			0.0549614	0.207353	0.790961	-0.0289429	0.290325	0.920589	-0.668406	1.11736	0.568548	0.0363112	0.530528
X-11478	Interstitial lung disease || id:ebi-a-GCST90018863	9			0.157795	0.259012	0.542379	0.185041	0.340233	0.586535	-0.301159	0.429137	0.505474	0.0257433	0.229664
X-11485	Interstitial lung disease || id:ebi-a-GCST90018863
X-11491	Interstitial lung disease || id:ebi-a-GCST90018863	8			0.0427341	0.257227	0.868051	0.0338844	0.255249	0.894391	-0.134986	0.539902	0.810913	0.034396	0.309674
X-11497	Interstitial lung disease || id:ebi-a-GCST90018863	5			1.00169	0.760721	0.187916	0.177849	1.22346	0.884422	7.8359	5.21824	0.230191	-0.0967529	0.275249
HWESASXX*	Interstitial lung disease || id:ebi-a-GCST90018863	6	Polypeptide	Peptide	-0.424892	0.361775	0.240209	-0.547543	0.438709	0.212002	1.84597	1.56084	0.302433	-0.103764	0.211114
X-11529	Interstitial lung disease || id:ebi-a-GCST90018863	5			0.00510871	0.146123	0.97211	0.0022061	0.105086	0.983251	-0.0790651	0.245061	0.76815	0.0157969	0.676711
X-11530	Interstitial lung disease || id:ebi-a-GCST90018863	7			-0.206425	0.330365	0.532077	-0.148328	0.244705	0.544415	-0.0578582	0.628791	0.930259	-0.0124086	0.785073
X-11537	Interstitial lung disease || id:ebi-a-GCST90018863	3			-0.475891	0.438139	0.277407	-0.092738	0.573556	0.87155	2.03778	5.53201	0.775313	-0.0902395	0.727231
X-11538	Interstitial lung disease || id:ebi-a-GCST90018863	12			-0.0100384	0.227728	0.96484	-0.0632657	0.245288	0.796466	0.030632	0.453097	0.947432	-0.0023894	0.917984
X-11540	Interstitial lung disease || id:ebi-a-GCST90018863	5			0.174709	0.323695	0.589382	0.543393	0.437777	0.214512	1.16378	0.817992	0.249974	-0.0457634	0.278754
X-11546	Interstitial lung disease || id:ebi-a-GCST90018863	11			0.207034	0.0989312	0.0363753	0.222533	0.164271	0.175521	0.28617	0.202551	0.191342	-0.0093528	0.654001
X-11550	Interstitial lung disease || id:ebi-a-GCST90018863	15			-0.278452	0.873658	0.749939	0.639386	1.32154	0.628514	1.50125	3.44185	0.669865	-0.0147563	0.59698
Homostachydrine*	Interstitial lung disease || id:ebi-a-GCST90018863	4	Food component, Plant	Xenobiotics	-0.08444	0.278174	0.761469	-0.146484	0.421831	0.728398	0.411327	0.901331	0.692901	-0.0251357	0.611126
ADSGEGDFXAEGGGVR*	Interstitial lung disease || id:ebi-a-GCST90018863	7	Fibrinogen cleavage peptide	Peptide	-0.15359	0.260465	0.555409	-0.286954	0.310794	0.355855	0.584461	0.461189	0.260867	-0.043675	0.123986
X-11786--methylcysteine	Interstitial lung disease || id:ebi-a-GCST90018863	8	Cysteine, methionine, SAM, taurine metabolism	Amino acid	0.233705	0.406708	0.565543	0.733064	0.438097	0.0942705	-1.17425	1.67761	0.510169	0.0505354	0.419729
X-11787	Interstitial lung disease || id:ebi-a-GCST90018863	19			-0.512085	0.530417	0.334325	-0.729732	0.783334	0.351558	-0.745758	1.15315	0.526453	0.00393068	0.815867
X-11792	Interstitial lung disease || id:ebi-a-GCST90018863	10			-0.103382	0.0903585	0.25257	-0.142811	0.171249	0.404316	0.334549	0.392433	0.418726	-0.0319699	0.27018
X-11795	Interstitial lung disease || id:ebi-a-GCST90018863	7			-0.282508	0.563637	0.616214	-0.621584	0.784981	0.428451	-3.9887	2.58031	0.182813	0.0833338	0.199287
X-11805	Interstitial lung disease || id:ebi-a-GCST90018863	3			-0.0581318	0.216891	0.788682	-0.168687	0.35973	0.639122	0.097048	0.800233	0.923169	-0.0111317	0.868713
X-11843	Interstitial lung disease || id:ebi-a-GCST90018863
X-11845	Interstitial lung disease || id:ebi-a-GCST90018863	10			-0.153083	0.156437	0.327797	-0.308085	0.203161	0.129405	-0.0363288	0.344738	0.918668	-0.000969705	0.976536
X-11847	Interstitial lung disease || id:ebi-a-GCST90018863	7			-0.0843743	0.18825	0.654007	-0.273001	0.2141	0.20227	-0.120259	0.627726	0.855609	0.00293554	0.954083
X-11849	Interstitial lung disease || id:ebi-a-GCST90018863	7			0.0715013	0.164364	0.66355	-0.16094	0.224969	0.47437	-0.0158635	0.381837	0.968469	0.00763946	0.805983
X-11852	Interstitial lung disease || id:ebi-a-GCST90018863	7			-0.209156	0.202871	0.302551	-0.0906454	0.190503	0.634203	0.00550158	0.377225	0.988928	-0.0249325	0.52174
X-11876	Interstitial lung disease || id:ebi-a-GCST90018863	9			0.415614	0.325058	0.201044	0.295249	0.458657	0.519755	0.295999	0.79331	0.720102	0.00397192	0.871601
1-palmitoleoylglycerophosphocholine*	Interstitial lung disease || id:ebi-a-GCST90018863	8	Lysolipid	Lipid	0.465979	0.744007	0.531111	-0.165699	0.890123	0.852325	-3.55723	2.58438	0.217847	0.0685067	0.158073
X-12013	Interstitial lung disease || id:ebi-a-GCST90018863	4			0.0753223	0.118687	0.525671	0.0949189	0.17252	0.58219	0.0842008	0.20611	0.722477	-0.00137786	0.952465
Gamma-glutamylthreonine*	Interstitial lung disease || id:ebi-a-GCST90018863	6	gamma-glutamyl	Peptide	0.083948	0.282385	0.766251	0.171513	0.590819	0.771589	0.30042	0.972641	0.772839	-0.00684779	0.812471
X-12029	Interstitial lung disease || id:ebi-a-GCST90018863	26			-0.768785	0.640803	0.230247	0.386761	0.908951	0.67047	-1.40506	2.16516	0.52254	0.00347114	0.89385
X-12038	Interstitial lung disease || id:ebi-a-GCST90018863	38			0.46345	0.405722	0.253336	0.486556	0.641931	0.448477	2.70335	2.41897	0.271158	-0.0224424	0.351544
X-12040	Interstitial lung disease || id:ebi-a-GCST90018863	10			0.0594124	0.0456052	0.192658	0.0797327	0.074756	0.286165	-0.0233203	0.131507	0.863655	0.0302917	0.506302
Gamma-tocopherol	Interstitial lung disease || id:ebi-a-GCST90018863	7	Tocopherol metabolism	Cofactors and vitamins	0.064441	0.293631	0.82629	0.126251	0.491392	0.797237	2.45736	1.84326	0.239992	-0.0687623	0.241337
Gamma-glutamylphenylalanine	Interstitial lung disease || id:ebi-a-GCST90018863	22	gamma-glutamyl	Peptide	-0.700749	0.555731	0.207327	-0.558002	0.813158	0.492577	-0.753316	1.22348	0.545026	0.000679915	0.961646
Alpha-ketoglutarate	Interstitial lung disease || id:ebi-a-GCST90018863	10	Krebs cycle	Energy	-0.224981	0.374123	0.547603	-0.299012	0.493293	0.544412	-0.403752	0.767957	0.613321	0.00528892	0.79292
Erythronate*	Interstitial lung disease || id:ebi-a-GCST90018863	27	Aminosugars metabolism	Carbohydrate	-0.43413	0.542042	0.42318	-0.565441	0.836442	0.499036	-0.795803	3.60574	0.827115	0.00345227	0.919857
Lathosterol	Interstitial lung disease || id:ebi-a-GCST90018863	10	Sterol, Steroid	Lipid	0.361376	0.332035	0.276433	0.152933	0.450006	0.733972	0.585515	0.825941	0.498517	-0.0088355	0.772086
X-12092	Interstitial lung disease || id:ebi-a-GCST90018863	17			-0.0150411	0.0813594	0.853329	-0.0194991	0.0963056	0.839548	0.0143876	0.123929	0.909117	-0.00420329	0.738083
X-12093	Interstitial lung disease || id:ebi-a-GCST90018863	7			0.0681273	0.102944	0.508107	0.0396006	0.204436	0.846406	-0.345751	0.34642	0.364067	0.0368054	0.234419
X-12094	Interstitial lung disease || id:ebi-a-GCST90018863	5			-0.199792	0.537672	0.710201	-0.376884	0.682755	0.580945	-1.69676	1.91441	0.44073	0.038366	0.473327
X-12095--N1-methyl-3-pyridone-4-carboxamide	Interstitial lung disease || id:ebi-a-GCST90018863	15	NAD metabolism	Nucleotide	-0.584468	0.302688	0.0534922	-0.29991	0.492412	0.542482	0.0738615	0.60016	0.903934	-0.0175672	0.199993
X-12116	Interstitial lung disease || id:ebi-a-GCST90018863	4			-0.793419	0.461018	0.0852482	-0.351422	0.575867	0.541697	-0.392319	4.35369	0.93641	-0.0140992	0.934444
Eicosenoate (20:1n9 or 11)	Interstitial lung disease || id:ebi-a-GCST90018863	7	Long chain fatty acid	Lipid	0.528757	0.283773	0.0624185	0.530325	0.662322	0.423302	0.0564088	1.55255	0.972423	0.0121637	0.758882
X-12206	Interstitial lung disease || id:ebi-a-GCST90018863	5			0.80956	0.735076	0.270753	0.777345	0.907953	0.391914	-3.99787	3.55189	0.342269	0.0921229	0.261225
X-12216	Interstitial lung disease || id:ebi-a-GCST90018863
X-12217	Interstitial lung disease || id:ebi-a-GCST90018863	7			0.43509	0.299763	0.146655	0.306045	0.446558	0.493128	0.28758	0.552904	0.625176	0.00806456	0.744177
X-12244--N-acetylcarnosine	Interstitial lung disease || id:ebi-a-GCST90018863	15	Dipeptide	Peptide	0.0281535	0.289433	0.922511	-0.0963547	0.576576	0.867279	-0.914847	1.40348	0.525861	0.0177815	0.491999
X-12329	Interstitial lung disease || id:ebi-a-GCST90018863	20			0.00548416	0.0271057	0.839663	-0.00705598	0.0415111	0.865027	-0.0373041	0.041345	0.378832	0.0196162	0.113372
ADpSGEGDFXAEGGGVR*	Interstitial lung disease || id:ebi-a-GCST90018863	4	Fibrinogen cleavage peptide	Peptide	0.603537	0.315343	0.0556319	0.632222	0.390499	0.105445	0.201587	1.12769	0.874595	0.0195043	0.741962
1-eicosatrienoylglycerophosphocholine*	Interstitial lung disease || id:ebi-a-GCST90018863	12	Lysolipid	Lipid	-0.627615	0.358768	0.0802286	-0.215567	0.545477	0.692703	-0.866232	1.01302	0.412514	0.00642854	0.804701
1-docosahexaenoylglycerophosphocholine*	Interstitial lung disease || id:ebi-a-GCST90018863	4	Lysolipid	Lipid	1.33884	0.721128	0.0633685	2.1751	0.978259	0.026186	-3.26549	3.36039	0.433673	0.104718	0.294915
X-12405	Interstitial lung disease || id:ebi-a-GCST90018863	4			0.229544	0.246176	0.351109	0.0178648	0.484965	0.970615	0.867907	1.8808	0.689798	-0.024467	0.761331
X-12407	Interstitial lung disease || id:ebi-a-GCST90018863	5			-0.0678936	0.113482	0.549657	-0.053454	0.233687	0.81907	0.179236	0.586963	0.780052	-0.015566	0.685226
X-12442--5,8-tetradecadienoate	Interstitial lung disease || id:ebi-a-GCST90018863	6	Long chain fatty acid	Lipid	-0.02955	0.173096	0.864448	-0.149727	0.374096	0.688982	-0.0329497	0.560617	0.955951	0.000164708	0.994666
N-acetylthreonine	Interstitial lung disease || id:ebi-a-GCST90018863	6	Glycine, serine and threonine metabolism	Amino acid	0.156573	0.941995	0.867988	0.912053	0.911773	0.317162	1.89006	2.15322	0.429623	-0.0372177	0.419232
1-palmitoylglycerophosphocholine	Interstitial lung disease || id:ebi-a-GCST90018863	19	Lysolipid	Lipid	0.457918	0.633594	0.469846	0.961426	0.960347	0.316767	1.21885	2.49814	0.631852	-0.00816804	0.754872
1-heptadecanoylglycerophosphocholine	Interstitial lung disease || id:ebi-a-GCST90018863	4	Lysolipid	Lipid	0.621686	0.320806	0.0526368	0.379404	0.820901	0.643952	-0.0875912	1.77283	0.965085	0.0238598	0.707401
1-stearoylglycerophosphocholine	Interstitial lung disease || id:ebi-a-GCST90018863	4	Lysolipid	Lipid	-0.152803	1.53393	0.92065	-0.42729	1.14644	0.709364	-8.07438	4.80585	0.23495	0.161561	0.230811
5-dodecenoate (12:1n7)	Interstitial lung disease || id:ebi-a-GCST90018863	11	Medium chain fatty acid	Lipid	0.159658	0.302186	0.597261	-0.0063923	0.395369	0.9871	-0.997961	0.888464	0.290403	0.0405901	0.197247
Stearidonate (18:4n3)	Interstitial lung disease || id:ebi-a-GCST90018863	6	Long chain fatty acid	Lipid	0.27194	0.494439	0.582321	0.55536	0.608355	0.361301	1.42915	2.01067	0.516468	-0.0296308	0.582892
Epiandrosterone sulfate	Interstitial lung disease || id:ebi-a-GCST90018863	10	Sterol, Steroid	Lipid	-0.052399	0.234574	0.823241	-0.0337838	0.230392	0.883419	0.0996452	0.413045	0.815433	-0.010403	0.659245
Linolenate [alpha or gamma; (18:3n3 or 6)]	Interstitial lung disease || id:ebi-a-GCST90018863	3	Essential fatty acid	Lipid	0.0892722	0.600339	0.881788	-0.0699625	0.975767	0.942841	-2.81182	3.00801	0.521453	0.0667703	0.498839
X-12510--2-aminooctanoic acid	Interstitial lung disease || id:ebi-a-GCST90018863	11	Amino fatty acid	Amino acid	0.0651337	0.268985	0.808667	-0.11364	0.276334	0.680895	-0.206292	0.432125	0.644464	0.0136097	0.437915
X-12524	Interstitial lung disease || id:ebi-a-GCST90018863	15			-1.17853	0.529688	0.0260844	-1.19583	0.92796	0.197513	-0.656338	1.04387	0.5404	-0.010499	0.545726
Bilirubin (E,Z or Z,E)*	Interstitial lung disease || id:ebi-a-GCST90018863	8	Hemoglobin and porphyrin metabolism	Cofactors and vitamins	-0.104914	0.197205	0.594724	-0.0925156	0.301407	0.758884	-0.284437	0.540664	0.617697	0.00912356	0.721455
X-12556	Interstitial lung disease || id:ebi-a-GCST90018863	13			0.326499	0.222836	0.142866	0.197733	0.600808	0.742071	0.138649	1.43539	0.924787	0.00347575	0.892114
X-12627	Interstitial lung disease || id:ebi-a-GCST90018863	8			-0.480336	0.487207	0.324184	-0.755791	0.532387	0.155717	0.296842	1.95833	0.884487	-0.0236583	0.69495
X-12644	Interstitial lung disease || id:ebi-a-GCST90018863	14			-0.910898	0.45049	0.0431747	-0.735109	0.601814	0.221901	-0.496132	1.18432	0.682677	-0.00901129	0.709896
Asparagine	Interstitial lung disease || id:ebi-a-GCST90018863	25	Alanine and aspartate metabolism	Amino acid	0.392182	0.453736	0.387402	0.147039	0.674252	0.827369	-0.0798715	0.841697	0.925221	0.0070179	0.508856
X-12719	Interstitial lung disease || id:ebi-a-GCST90018863	4			-0.0215509	0.151911	0.887187	0.0497908	0.364439	0.891329	-0.320235	0.92915	0.763223	0.0178665	0.76591
X-12728	Interstitial lung disease || id:ebi-a-GCST90018863	32			0.0100571	0.0126632	0.42708	-0.00416554	0.0207776	0.841104	-0.00910673	0.0250407	0.71865	0.014583	0.355115
X-12734	Interstitial lung disease || id:ebi-a-GCST90018863	4			0.0555654	0.292289	0.849227	0.234696	0.304811	0.441317	1.29891	0.918028	0.292725	-0.112824	0.294153
1-stearoylglycerophosphoethanolamine	Interstitial lung disease || id:ebi-a-GCST90018863	9	Lysolipid	Lipid	0.551551	0.42744	0.196927	0.858921	0.525163	0.101937	1.68618	1.22843	0.212225	-0.0283756	0.357228
1-linoleoylglycerophosphocholine	Interstitial lung disease || id:ebi-a-GCST90018863	10	Lysolipid	Lipid	-1.22381	0.59126	0.0384676	-1.6376	0.902521	0.0696046	-1.78716	2.23906	0.447814	0.00951505	0.798894
Bradykinin, des-arg(9)	Interstitial lung disease || id:ebi-a-GCST90018863	14	Polypeptide	Peptide	-0.0100735	0.0700016	0.885577	-0.03683	0.128095	0.773713	-0.093094	0.203095	0.654872	0.00851957	0.653923
Gamma-glutamylisoleucine*	Interstitial lung disease || id:ebi-a-GCST90018863	15	gamma-glutamyl	Peptide	0.527509	0.460023	0.251506	0.671532	0.665327	0.312818	1.74387	1.12845	0.146247	-0.0232062	0.259172
X-12786	Interstitial lung disease || id:ebi-a-GCST90018863	5			-0.237979	0.426678	0.577015	0.260604	0.538505	0.628429	-1.03339	0.690615	0.231465	0.0428239	0.259615
X-12816	Interstitial lung disease || id:ebi-a-GCST90018863	3			-0.317758	0.13627	0.0197101	-0.28226	0.206943	0.172583	-0.201513	0.311124	0.634101	-0.0277751	0.729441
X-12830	Interstitial lung disease || id:ebi-a-GCST90018863	8			0.0341486	0.304778	0.910788	-0.0691151	0.323732	0.830941	-0.025279	0.784599	0.975342	0.0027743	0.936222
X-12844	Interstitial lung disease || id:ebi-a-GCST90018863	7			-0.402513	0.554567	0.467953	-0.674009	0.645934	0.296734	-0.93911	2.65704	0.738171	0.0130953	0.84388
X-12847	Interstitial lung disease || id:ebi-a-GCST90018863
X-12850	Interstitial lung disease || id:ebi-a-GCST90018863	7			0.0653316	0.174272	0.707748	0.0362096	0.290179	0.900695	-0.266778	0.426508	0.559085	0.0210338	0.386831
X-12851	Interstitial lung disease || id:ebi-a-GCST90018863	4			0.141687	0.154594	0.359399	0.161615	0.322349	0.616114	-1.49101	2.4577	0.605764	0.0853027	0.572461
X-13215	Interstitial lung disease || id:ebi-a-GCST90018863	26			0.110828	0.513149	0.829007	-1.34942	0.660682	0.0411054	-1.89707	1.09465	0.0959203	0.026877	0.0520369
Phenylacetylglutamine	Interstitial lung disease || id:ebi-a-GCST90018863	11	Phenylalanine & tyrosine metabolism	Amino acid	0.00414092	0.125744	0.973729	0.12178	0.2163	0.573425	0.115772	0.248132	0.651893	-0.00850065	0.535643
N2,N2-dimethylguanosine	Interstitial lung disease || id:ebi-a-GCST90018863	36	Purine metabolism, guanine containing	Nucleotide	0.17465	0.334099	0.60115	-0.286599	0.527749	0.587089	-0.179425	0.508967	0.726619	0.00685242	0.362183
Cysteine-glutathione disulfide	Interstitial lung disease || id:ebi-a-GCST90018863	7	Glutathione metabolism	Amino acid	-0.191161	0.260154	0.462461	-0.288292	0.363424	0.427622	-0.631266	1.5736	0.704871	0.0162555	0.787482
X-13429	Interstitial lung disease || id:ebi-a-GCST90018863	6			0.0813458	0.209197	0.697389	0.0491292	0.198926	0.80493	0.0443594	0.52659	0.936914	0.00363976	0.94129
X-13431--nonanoylcarnitine*	Interstitial lung disease || id:ebi-a-GCST90018863	10	Carnitine metabolism	Lipid	0.0187538	0.142192	0.89507	0.00837651	0.226731	0.970529	-0.0435008	0.361226	0.907116	0.00369322	0.841591
X-13435	Interstitial lung disease || id:ebi-a-GCST90018863	14			0.281507	0.471052	0.550098	0.395412	0.566465	0.485156	0.690095	0.947798	0.480517	-0.0106248	0.624859
2-palmitoylglycerophosphocholine*	Interstitial lung disease || id:ebi-a-GCST90018863	15	Lysolipid	Lipid	-0.187982	0.701467	0.788712	-0.0671052	0.839629	0.936299	-2.3392	2.30689	0.329083	0.0339741	0.345441
2-linoleoylglycerophosphocholine*	Interstitial lung disease || id:ebi-a-GCST90018863	13	Lysolipid	Lipid	0.303295	0.488857	0.534984	0.647803	0.685287	0.344505	0.479129	1.89943	0.8055	-0.00335165	0.925165
X-13496	Interstitial lung disease || id:ebi-a-GCST90018863	30			-0.181459	0.467165	0.697701	0.0526869	0.805631	0.947857	-2.46876	1.97703	0.222106	0.0249849	0.237844
1-palmitoylglycerophosphoinositol*	Interstitial lung disease || id:ebi-a-GCST90018863	5	Lysolipid	Lipid	-0.765012	0.363604	0.0353808	-0.954956	0.492872	0.05268	-0.975018	0.817675	0.318814	0.00780222	0.785306
X-13549	Interstitial lung disease || id:ebi-a-GCST90018863	12			-1.04251	0.836772	0.212811	-0.920776	1.2779	0.471194	-0.997154	2.73556	0.723064	-0.000481896	0.986368
X-13553	Interstitial lung disease || id:ebi-a-GCST90018863
Glutaroyl carnitine	Interstitial lung disease || id:ebi-a-GCST90018863	22	Lysine metabolism	Amino acid	-0.145328	0.275353	0.597647	-0.102221	0.404756	0.800616	-0.796499	0.586341	0.189456	0.0175062	0.217181
2-tetradecenoyl carnitine	Interstitial lung disease || id:ebi-a-GCST90018863	11	Carnitine metabolism	Lipid	0.0318722	0.360034	0.929459	0.642872	0.436266	0.140595	1.70177	0.677194	0.0331486	-0.0663383	0.0230072
1-myristoylglycerophosphocholine	Interstitial lung disease || id:ebi-a-GCST90018863		Lysolipid	Lipid
1-oleoylglycerophosphoethanolamine	Interstitial lung disease || id:ebi-a-GCST90018863	4	Lysolipid	Lipid	-0.885445	0.564929	0.117031	-0.963661	0.815072	0.237086	-2.11267	3.64698	0.620946	0.0262647	0.764701
3-(3-hydroxyphenyl)propionate	Interstitial lung disease || id:ebi-a-GCST90018863	7	Phenylalanine & tyrosine metabolism	Amino acid	-0.0458076	0.0804029	0.568864	-0.0402039	0.167108	0.809876	-0.0471166	0.353825	0.899258	0.000134	0.996978
Hexadecanedioate	Interstitial lung disease || id:ebi-a-GCST90018863	17	Fatty acid, dicarboxylate	Lipid	0.0635032	0.170792	0.710029	-0.228029	0.250483	0.362636	-0.0275222	0.302568	0.928726	0.00488084	0.71382
Threitol	Interstitial lung disease || id:ebi-a-GCST90018863	3	Nucleotide sugars, pentose metabolism	Carbohydrate	0.375081	0.87068	0.66662	1.08496	0.978427	0.267479	11.021	20.2826	0.683129	-0.197833	0.691909
X-14056	Interstitial lung disease || id:ebi-a-GCST90018863	5			-0.124164	0.451263	0.783203	-0.171214	0.61689	0.781363	0.820874	0.995203	0.469935	-0.0469336	0.352362
X-14057	Interstitial lung disease || id:ebi-a-GCST90018863	5			0.0755248	0.303632	0.803564	0.234857	0.500168	0.638672	-0.386907	0.983037	0.720194	0.020496	0.641441
P-cresol sulfate	Interstitial lung disease || id:ebi-a-GCST90018863	8	Phenylalanine & tyrosine metabolism	Amino acid	0.181994	0.111795	0.103541	0.331965	0.257299	0.196984	0.390199	0.277436	0.209214	-0.0246043	0.354321
X-14189--leucylalanine	Interstitial lung disease || id:ebi-a-GCST90018863	8	Dipeptide	Peptide	-0.106106	0.218453	0.627168	-0.141944	0.184392	0.44142	0.0550887	0.419611	0.899841	-0.0147903	0.661085
X-14205--alpha-glutamyltyrosine	Interstitial lung disease || id:ebi-a-GCST90018863	8	Dipeptide	Peptide	-0.545926	0.227493	0.0164061	-0.546869	0.371771	0.141296	0.122878	0.854471	0.890362	-0.0287065	0.439259
X-14208--phenylalanylserine	Interstitial lung disease || id:ebi-a-GCST90018863	10	Dipeptide	Peptide	-0.431292	0.114701	0.000169808	-0.370414	0.258862	0.15245	-0.40405	0.348466	0.279683	-0.00195973	0.92998
X-14374	Interstitial lung disease || id:ebi-a-GCST90018863	6			-0.149637	0.729322	0.837438	0.10838	0.732596	0.88239	-1.05895	2.54316	0.698496	0.0235881	0.725498
X-14473	Interstitial lung disease || id:ebi-a-GCST90018863	7			0.49073	0.369714	0.184402	0.353107	0.479809	0.461772	0.222964	1.65865	0.89831	0.00815588	0.874327
X-14541	Interstitial lung disease || id:ebi-a-GCST90018863	11			-0.161517	0.131079	0.217869	-0.0525979	0.25889	0.839004	0.228316	0.643227	0.7308	-0.021456	0.539628
X-14588	Interstitial lung disease || id:ebi-a-GCST90018863	6			0.697076	1.41299	0.621778	0.593013	1.77752	0.738668	0.727871	2.48434	0.784105	-0.000361232	0.987955
X-14625	Interstitial lung disease || id:ebi-a-GCST90018863	10			-1.80298	0.864293	0.0369723	-1.09749	1.15589	0.342382	-1.40847	2.20216	0.540321	-0.00507811	0.848793
X-14745	Interstitial lung disease || id:ebi-a-GCST90018863	7			-0.0438887	0.345379	0.898882	-0.0954286	0.68909	0.889857	-0.706792	4.00912	0.86698	0.0154349	0.873959
Gamma-glutamylglutamate	Interstitial lung disease || id:ebi-a-GCST90018863	8	gamma-glutamyl	Peptide	-0.176419	0.289052	0.541639	0.196525	0.385374	0.61008	-0.546878	0.976146	0.595597	0.0182532	0.703035
7-alpha-hydroxy-3-oxo-4-cholestenoate (7-Hoca)	Interstitial lung disease || id:ebi-a-GCST90018863	8	Sterol, Steroid	Lipid	0.666705	0.957007	0.486018	1.37219	1.04703	0.190011	-2.0854	2.26474	0.392667	0.0466502	0.232855
Taurolithocholate 3-sulfate	Interstitial lung disease || id:ebi-a-GCST90018863	7	Bile acid metabolism	Lipid	0.0602226	0.326491	0.853657	-0.0634515	0.307797	0.836676	-0.449486	0.591812	0.481802	0.0315599	0.350089
X-14977--vanillin	Interstitial lung disease || id:ebi-a-GCST90018863		Food component/Plant	Xenobiotics
5alpha-androstan-3beta,17beta-diol disulfate	Interstitial lung disease || id:ebi-a-GCST90018863	11	Sterol, Steroid	Lipid	-0.0127396	0.109495	0.907377	0.0901866	0.20164	0.654683	0.177805	0.290401	0.555508	-0.0150039	0.458201
4-androsten-3beta,17beta-diol disulfate 1*	Interstitial lung disease || id:ebi-a-GCST90018863	16	Sterol, Steroid	Lipid	0.00466021	0.148847	0.975023	-0.115732	0.204115	0.570718	-0.135366	0.284864	0.641975	0.0087306	0.570095
4-androsten-3beta,17beta-diol disulfate 2*	Interstitial lung disease || id:ebi-a-GCST90018863	13	Sterol, Steroid	Lipid	0.187667	0.250459	0.453679	0.11794	0.4199	0.778806	1.00733	1.00646	0.338403	-0.0245336	0.409338
Ergothioneine	Interstitial lung disease || id:ebi-a-GCST90018863		Food component, Plant	Xenobiotics

## Sheet: Interstitial lung diseaseP<0.05
id.exposure	outcome	nsnp	Pathway	metabolic groups	b_Inverse.variance.weighted..multiplicative.random.effects.	se_Inverse.variance.weighted..multiplicative.random.effects.	pval_Inverse.variance.weighted..multiplicative.random.effects.	FDR-Pval	b_Weighted.median	se_Weighted.median	pval_Weighted.median	b_MR.Egger	se_MR.Egger	pval_MR.Egger	Q_MR.Egger	Q_df_MR.Egger	I2-MR.Egger	Q_pval_MR.Egger	Q_Inverse.variance.weighted	Q_df_Inverse.variance.weighted	I2-IVW	Q_pval_Inverse.variance.weighted	egger_intercept	pval for pleiotropy
Gamma-glutamyltyrosine	Interstitial lung disease || id:ebi-a-GCST90018863	23	gamma-glutamyl	Peptide	1.47187	0.410834	0.000340139	0.0176022	1.3582	0.753	0.0712755	1.81618	1.89147	0.347883	12.2176	21	0	0.933557	12.2538	22	0	0.951914	-0.00377165	0.850926
Mannitol	Interstitial lung disease || id:ebi-a-GCST90018863	6	Fructose, mannose, galactose, starch, and sucrose metabolism	Carbohydrate	0.28868	0.122143	0.0181055	0.453332	0.222284	0.230988	0.335889	0.372237	0.523969	0.516671	2.28933	4	0	0.682712	2.31814	5	0	0.803599	-0.00639254	0.873463
X-04500	Interstitial lung disease || id:ebi-a-GCST90018863	5			-0.118104	0.0593914	0.0467492	0.56924	-0.112471	0.150424	0.454644	-0.105369	0.249325	0.701037	0.866667	3	0	0.833463	0.870197	4	0	0.928797	-0.00183588	0.956363
Eicosapentaenoate (EPA; 20:5n3)	Interstitial lung disease || id:ebi-a-GCST90018863	7	Essential fatty acid	Lipid	0.77034	0.291987	0.00833305	0.3009	1.07221	0.537422	0.0460317	0.359623	1.13885	0.764927	2.32554	5	0	0.802509	2.4802	6	0	0.870677	0.012765	0.710333
1-oleoylglycerol (1-monoolein)	Interstitial lung disease || id:ebi-a-GCST90018863	10	Monoacylglycerol	Lipid	-0.374334	0.142724	0.00872173	0.3009	-0.385422	0.387488	0.319898	-0.604669	1.10095	0.597844	1.9874	8	0	0.981396	2.03468	9	0	0.990907	0.00777952	0.833299
X-09108	Interstitial lung disease || id:ebi-a-GCST90018863	6			-1.66252	0.415663	6.34e-05	0.0065619	-1.76315	1.25398	0.159713	9.74908	25.0564	0.717038	0.637332	4	0	0.958826	0.845092	5	0	0.974069	-0.145757	0.672177
X-11422--xanthine	Interstitial lung disease || id:ebi-a-GCST90018863	3	Purine metabolism, (hypo)xanthine/inosine containing	Nucleotide	-1.11768	0.20517	5.11e-08	1.05777e-05	-1.22294	1.14643	0.286088	-3.14445	7.53904	0.748439	0.0109513	1	0	0.916655	0.084514	2	0	0.958623	0.0874162	0.831389
X-09789	Interstitial lung disease || id:ebi-a-GCST90018863	6			0.628712	0.307203	0.0407005	0.558573	0.462899	0.431457	0.283328	1.06462	2.07549	0.635015	4.45693	4	0.102521	0.347685	4.50745	5	0	0.478888	-0.0158178	0.841793
X-11546	Interstitial lung disease || id:ebi-a-GCST90018863	11			0.207034	0.0989312	0.0363753	0.558573	0.222533	0.164271	0.175521	0.28617	0.202551	0.191342	8.02515	9	0	0.531613	8.24	10	0	0.605407	-0.0093528	0.654001
X-12524	Interstitial lung disease || id:ebi-a-GCST90018863	15			-1.17853	0.529688	0.0260844	0.539948	-1.19583	0.92796	0.197513	-0.656338	1.04387	0.5404	9.92023	13	0	0.700444	10.3051	14	0	0.739554	-0.010499	0.545726
X-12644	Interstitial lung disease || id:ebi-a-GCST90018863	14			-0.910898	0.45049	0.0431747	0.558573	-0.735109	0.601814	0.221901	-0.496132	1.18432	0.682677	16.4677	12	0.271301	0.170741	16.6669	13	0.220009	0.214984	-0.00901129	0.709896
1-linoleoylglycerophosphocholine	Interstitial lung disease || id:ebi-a-GCST90018863	10	Lysolipid	Lipid	-1.22381	0.59126	0.0384676	0.558573	-1.6376	0.902521	0.0696046	-1.78716	2.23906	0.447814	7.09037	8	0	0.526914	7.15976	9	0	0.620491	0.00951505	0.798894
X-12816	Interstitial lung disease || id:ebi-a-GCST90018863	3			-0.317758	0.13627	0.0197101	0.453332	-0.28226	0.206943	0.172583	-0.201513	0.311124	0.634101	1.01261	1	0.0124482	0.31428	1.22001	2	0	0.543348	-0.0277751	0.729441
1-palmitoylglycerophosphoinositol*	Interstitial lung disease || id:ebi-a-GCST90018863	5	Lysolipid	Lipid	-0.765012	0.363604	0.0353808	0.558573	-0.954956	0.492872	0.05268	-0.975018	0.817675	0.318814	3.21589	3	0.0671323	0.359522	3.31094	4	0	0.507201	0.00780222	0.785306
X-14205--alpha-glutamyltyrosine	Interstitial lung disease || id:ebi-a-GCST90018863	8	Dipeptide	Peptide	-0.545926	0.227493	0.0164061	0.453332	-0.546869	0.371771	0.141296	0.122878	0.854471	0.890362	3.96014	6	0	0.68207	4.64603	7	0	0.703069	-0.0287065	0.439259
X-14208--phenylalanylserine	Interstitial lung disease || id:ebi-a-GCST90018863	10	Dipeptide	Peptide	-0.431292	0.114701	0.000169808	0.0117168	-0.370414	0.258862	0.15245	-0.40405	0.348466	0.279683	3.79085	8	0	0.875484	3.79907	9	0	0.924133	-0.00195973	0.92998
X-14625	Interstitial lung disease || id:ebi-a-GCST90018863	10			-1.80298	0.864293	0.0369723	0.558573	-1.09749	1.15589	0.342382	-1.40847	2.20216	0.540321	9.10193	8	0.121065	0.333771	9.14605	9	0.0159688	0.423903	-0.00507811	0.848793

## Sheet: Pneumoconiosis
id.exposure	outcome	nsnp	Pathway	metabolic groups	b_Inverse.variance.weighted..multiplicative.random.effects.	se_Inverse.variance.weighted..multiplicative.random.effects.	pval_Inverse.variance.weighted..multiplicative.random.effects.	b_Weighted.median	se_Weighted.median	pval_Weighted.median	b_MR.Egger	se_MR.Egger	pval_MR.Egger	Q_MR.Egger	Q_df_MR.Egger	egger_intercept	pval for pleiotropy
Histidine	Pneumoconiosis || id:ebi-a-GCST90018900	6	Histidine metabolism	Amino acid	-3.72883	3.23086	0.248447	-6.92988	4.6613	0.137098	-11.1636	6.6184	0.166929	2.24595	4	0.0856871	0.251876
Phenylalanine	Pneumoconiosis || id:ebi-a-GCST90018900	4	Phenylalanine & tyrosine metabolism	Amino acid	4.68678	4.61715	0.310068	7.00125	5.6413	0.214579	10.6137	9.34152	0.373689	2.53596	2	-0.0625125	0.531092
3-hydroxybutyrate (BHBA)	Pneumoconiosis || id:ebi-a-GCST90018900	5	Ketone bodies	Lipid	-0.437309	0.271223	0.106884	-0.575867	0.384041	0.133746	-0.760879	0.543515	0.256028	2.37742	3	0.0709555	0.51627
Arabinose	Pneumoconiosis || id:ebi-a-GCST90018900	4	Nucleotide sugars, pentose metabolism	Carbohydrate	0.0425593	0.566717	0.940137	0.0899757	0.641311	0.888423	1.1682	0.929637	0.335772	0.501779	2	-0.103455	0.262337
Deoxycholate	Pneumoconiosis || id:ebi-a-GCST90018900	6	Bile acid metabolism	Lipid	-0.516194	0.555715	0.35295	-0.703954	0.959238	0.463029	-2.39635	4.27149	0.604728	2.23702	4	0.0745087	0.67734
Inosine	Pneumoconiosis || id:ebi-a-GCST90018900	5	Purine metabolism, (hypo)xanthine, inosine containing	Nucleotide	-0.16066	0.19087	0.399943	-0.194118	0.491156	0.692675	-0.629338	1.60155	0.720611	0.795936	3	0.0558454	0.782044
Threonine	Pneumoconiosis || id:ebi-a-GCST90018900	13	Glycine, serine and threonine metabolism	Amino acid	-0.674114	1.34356	0.615852	-1.4854	2.07646	0.474391	-2.58338	4.7228	0.5953	9.17983	11	0.0311061	0.677603
Tyrosine	Pneumoconiosis || id:ebi-a-GCST90018900	22	Phenylalanine & tyrosine metabolism	Amino acid	-0.214441	1.57786	0.891895	-1.81309	2.40264	0.450475	-0.508753	6.08592	0.934209	20.0619	20	0.00305758	0.960491
Oleate (18:1n9)	Pneumoconiosis || id:ebi-a-GCST90018900	11	Long chain fatty acid	Lipid	-0.312654	2.39324	0.89606	-2.27885	2.64173	0.388337	-6.55417	15.3902	0.680209	17.748	9	0.0863204	0.690682
Pentadecanoate (15:0)	Pneumoconiosis || id:ebi-a-GCST90018900	10	Long chain fatty acid	Lipid	-0.664477	1.44472	0.645563	-1.07334	2.13347	0.614898	-7.17589	4.16953	0.123553	5.12004	8	0.109354	0.131445
Pipecolate	Pneumoconiosis || id:ebi-a-GCST90018900	8	Lysine metabolism	Amino acid	1.17169	1.54939	0.449515	0.325749	1.55809	0.834394	-1.59558	4.18259	0.715991	12.9124	6	0.083646	0.500574
5-oxoproline	Pneumoconiosis || id:ebi-a-GCST90018900	16	Glutathione metabolism	Amino acid	2.51316	1.10834	0.0233596	2.16112	1.78631	0.226347	1.64368	2.18593	0.464546	9.68899	14	0.0183199	0.61915
Pantothenate	Pneumoconiosis || id:ebi-a-GCST90018900	15	Pantothenate and CoA metabolism	Cofactors and vitamins	0.0115413	0.869871	0.989414	1.20454	1.4072	0.392006	-0.764936	1.56454	0.633042	10.768	13	0.023332	0.537003
Citrate	Pneumoconiosis || id:ebi-a-GCST90018900	24	Krebs cycle	Energy	-1.47623	1.02637	0.150349	-2.06102	1.85189	0.26574	-3.06717	3.51269	0.392002	13.6847	22	0.0199683	0.629904
N-acetylalanine	Pneumoconiosis || id:ebi-a-GCST90018900	12	Alanine and aspartate metabolism	Amino acid	13.2644	3.172	2.89315e-05	13.7354	4.27312	0.00130727	7.66765	55.7305	0.8933	13.132	10	0.0467763	0.921853
Heptanoate (7:0)	Pneumoconiosis || id:ebi-a-GCST90018900	19	Medium chain fatty acid	Lipid	0.246616	1.71795	0.885854	-0.468963	2.24879	0.834807	-1.04571	5.12955	0.840883	23.4007	17	0.0144927	0.791695
Cortisol	Pneumoconiosis || id:ebi-a-GCST90018900	5	Sterol, Steroid	Lipid	0.956402	0.374791	0.0107159	0.552798	1.81192	0.760298	1.35379	2.91799	0.674277	0.20654	3	-0.0110281	0.882372
Citrulline	Pneumoconiosis || id:ebi-a-GCST90018900	26	Urea cycle; arginine-, proline-, metabolism	Amino acid	0.295973	1.19674	0.804664	1.06978	1.91631	0.576672	2.13464	3.01417	0.485642	20.5528	24	-0.022073	0.505022
Serotonin (5HT)	Pneumoconiosis || id:ebi-a-GCST90018900	11	Tryptophan metabolism	Amino acid	1.37257	1.28585	0.285775	2.27915	1.29564	0.0785613	2.19628	2.66775	0.431626	19.0258	9	-0.0235473	0.728876
Gamma-glutamyltyrosine	Pneumoconiosis || id:ebi-a-GCST90018900	23	gamma-glutamyl	Peptide	1.63521	1.23716	0.186253	1.69238	1.93777	0.382463	-2.03207	4.71222	0.670693	17.293	21	0.0401914	0.425141
Hypoxanthine	Pneumoconiosis || id:ebi-a-GCST90018900	12	Purine metabolism, (hypo)xanthine, inosine containing	Nucleotide	-0.426447	1.097	0.697468	-0.716111	1.56641	0.64755	-2.32972	2.91898	0.443338	9.19819	10	0.0408873	0.493058
3-methoxytyrosine	Pneumoconiosis || id:ebi-a-GCST90018900	9	Phenylalanine & tyrosine metabolism	Amino acid	0.0176542	1.21161	0.988375	-0.660112	1.90464	0.728907	-3.41631	5.37458	0.545221	5.25236	7	0.0590922	0.528523
Undecanoate (11:0)	Pneumoconiosis || id:ebi-a-GCST90018900	21	Medium chain fatty acid	Lipid	-0.2236	1.83084	0.902796	-0.48029	2.37845	0.839968	-0.991673	3.73766	0.793621	24.6089	19	0.0110142	0.814754
Taurodeoxycholate	Pneumoconiosis || id:ebi-a-GCST90018900	8	Bile acid metabolism	Lipid	-0.217295	0.298575	0.466751	-0.104767	0.576568	0.855812	0.645464	1.33384	0.645602	2.82458	6	-0.0614047	0.519331
X-03003	Pneumoconiosis || id:ebi-a-GCST90018900	3			-3.16911	3.91683	0.418457	-0.0669017	4.65963	0.988545	-143.036	116.584	0.435359	0.923744	1	1.70052	0.44221
Mannitol	Pneumoconiosis || id:ebi-a-GCST90018900	6	Fructose, mannose, galactose, starch, and sucrose metabolism	Carbohydrate	0.720902	0.33643	0.0321291	0.770248	0.547974	0.159834	0.965491	1.27206	0.49012	2.73641	4	-0.0188617	0.847103
Carnitine	Pneumoconiosis || id:ebi-a-GCST90018900	155	Carnitine metabolism	Lipid	0.37583	0.91871	0.682477	-0.343593	1.64615	0.834663	-2.11621	2.38836	0.37698	129.073	153	0.0147337	0.252519
N-acetylornithine	Pneumoconiosis || id:ebi-a-GCST90018900	12	Urea cycle; arginine-, proline-, metabolism	Amino acid	-0.177184	0.422782	0.675151	0.0357407	0.460718	0.938165	0.446884	0.588938	0.465483	11.1045	10	-0.0533506	0.1769
N1-methyladenosine	Pneumoconiosis || id:ebi-a-GCST90018900	3	Purine metabolism, adenine containing	Nucleotide	-4.86271	3.00789	0.105953	-4.36186	5.71841	0.445597	7.65731	19.5922	0.762808	0.281416	1	-0.107484	0.628132
3-methyl-2-oxovalerate	Pneumoconiosis || id:ebi-a-GCST90018900	21	Valine, leucine and isoleucine metabolism	Amino acid	-2.87779	1.27931	0.0244821	-3.18169	1.91433	0.0965046	3.0962	3.0834	0.327923	14.8473	19	-0.0794189	0.0458953
Aspartate	Pneumoconiosis || id:ebi-a-GCST90018900	3	Alanine and aspartate metabolism	Amino acid	-0.159878	1.31359	0.903128	0.0711512	1.73444	0.967278	-3.83194	3.74226	0.492462	0.451456	1	0.122295	0.479255
X-04499--3,4-dihydroxybutyrate	Pneumoconiosis || id:ebi-a-GCST90018900	12	Butanoate metabolism	Amino acid	-0.0930911	1.76429	0.95792	-1.50492	2.10316	0.47427	-11.6434	6.90147	0.12248	12.6576	10	0.186894	0.115796
X-04500	Pneumoconiosis || id:ebi-a-GCST90018900	5			0.0535075	0.181997	0.768756	0.194042	0.426369	0.649035	-0.360187	0.682498	0.634217	0.577763	3	0.0540923	0.530757
Dihomo-linoleate (20:2n6)	Pneumoconiosis || id:ebi-a-GCST90018900	3	Long chain fatty acid	Lipid	-1.68994	1.72425	0.327038	0.00707461	2.86458	0.998029	-0.418902	10.0246	0.973413	1.13268	1	-0.0268322	0.917295
X-18601	Pneumoconiosis || id:ebi-a-GCST90018900	13			0.158923	0.52395	0.761649	0.272769	0.799308	0.732911	0.2474	1.13401	0.831296	9.86609	11	-0.00382428	0.92939
2-hydroxystearate	Pneumoconiosis || id:ebi-a-GCST90018900	22	Fatty acid, monohydroxy	Lipid	-1.12763	1.21303	0.352576	0.294881	1.83385	0.872252	0.137271	2.05869	0.9475	20.9824	20	-0.0205021	0.453459
Gamma-glutamylleucine	Pneumoconiosis || id:ebi-a-GCST90018900	18	gamma-glutamyl	Peptide	3.73406	1.17205	0.00144291	3.94565	2.01021	0.0496682	2.80845	2.91549	0.349738	11.2683	16	0.0129049	0.720325
Eicosapentaenoate (EPA; 20:5n3)	Pneumoconiosis || id:ebi-a-GCST90018900	7	Essential fatty acid	Lipid	-0.352713	1.27967	0.782833	0.472486	1.4416	0.7431	-0.349437	3.65739	0.927595	7.5189	5	-9.8509e-05	0.999264
Glycodeoxycholate	Pneumoconiosis || id:ebi-a-GCST90018900	5	Bile acid metabolism	Lipid	-0.0545899	0.302796	0.856928	0.0584914	0.469917	0.900942	-1.65996	1.80649	0.425921	1.76639	3	0.167155	0.430556
Taurochenodeoxycholate	Pneumoconiosis || id:ebi-a-GCST90018900	6	Bile acid metabolism	Lipid	0.278485	0.446212	0.532556	0.338019	0.799541	0.672466	0.54919	1.15689	0.659747	2.42118	4	-0.0153851	0.793929
X-05907	Pneumoconiosis || id:ebi-a-GCST90018900	9			2.41843	1.04056	0.0201162	2.56495	2.17005	0.237214	2.89618	3.73132	0.463057	3.60443	7	-0.00945701	0.892085
Docosahexaenoate (DHA; 22:6n3)			Essential fatty acid	Lipid
X-06226	Pneumoconiosis || id:ebi-a-GCST90018900	15			-2.66269	1.66863	0.110549	-4.88929	2.2011	0.0263313	-3.75668	3.49421	0.301872	15.285	13	0.015317	0.724712
X-06350	Pneumoconiosis || id:ebi-a-GCST90018900	7			-0.882975	1.92361	0.64622	-2.33122	2.11798	0.271036	-4.50468	4.37646	0.350534	8.2102	5	0.0795991	0.397854
X-06351	Pneumoconiosis || id:ebi-a-GCST90018900	4			0.525813	0.533165	0.32403	0.393197	1.43939	0.784723	0.0165829	1.89357	0.993808	0.420372	2	0.0270029	0.754965
Myo-inositol	Pneumoconiosis || id:ebi-a-GCST90018900	28	Inositol metabolism	Lipid	-0.371349	0.987166	0.706785	0.941455	1.6502	0.568332	-0.761725	2.06833	0.715646	23.347	26	0.00591573	0.827716
1,5-anhydroglucitol (1,5-AG)	Pneumoconiosis || id:ebi-a-GCST90018900	17	Glycolysis, gluconeogenesis, pyruvate metabolism	Carbohydrate	-2.0567	0.903436	0.022814	-2.31288	1.42074	0.103538	-1.1975	2.19673	0.593678	14.0848	15	-0.0182347	0.670126
3-methyl-2-oxobutyrate	Pneumoconiosis || id:ebi-a-GCST90018900	12	Valine, leucine and isoleucine metabolism	Amino acid	-0.94583	1.46204	0.51768	-3.01907	2.31003	0.191234	3.36813	6.03551	0.589083	7.37834	10	-0.06694	0.472989
1-palmitoylglycerol (1-monopalmitin)	Pneumoconiosis || id:ebi-a-GCST90018900	7	Monoacylglycerol	Lipid	-4.59397	2.75719	0.0956776	-4.61322	2.78261	0.0973429	37.6688	15.5308	0.0597159	4.19997	5	-0.588969	0.0406255
1-oleoylglycerol (1-monoolein)	Pneumoconiosis || id:ebi-a-GCST90018900	10	Monoacylglycerol	Lipid	-0.847669	0.710385	0.23277	-0.268651	1.0544	0.798885	-1.00103	2.95835	0.743791	7.6687	8	0.00509511	0.958502
1-stearoylglycerol (1-monostearin)	Pneumoconiosis || id:ebi-a-GCST90018900	16	Monoacylglycerol	Lipid	0.722577	1.31814	0.583568	1.55417	1.71121	0.363756	1.73397	4.60858	0.712374	20.2769	14	-0.016893	0.821635
X-08402	Pneumoconiosis || id:ebi-a-GCST90018900	12			1.70752	0.909214	0.0603789	1.63493	1.15978	0.158631	0.27944	1.60514	0.865268	9.24788	10	0.0418806	0.299842
X-08766	Pneumoconiosis || id:ebi-a-GCST90018900	11			-0.0518425	1.30475	0.968305	-0.788485	1.50725	0.600884	0.25603	2.9651	0.93308	15.0812	9	-0.00771008	0.909292
4-methyl-2-oxopentanoate	Pneumoconiosis || id:ebi-a-GCST90018900	7	Valine, leucine and isoleucine metabolism	Amino acid	1.02287	2.14845	0.634005	-0.112864	2.79985	0.967845	4.74751	6.97861	0.526536	6.41854	5	-0.0612547	0.596629
X-09108	Pneumoconiosis || id:ebi-a-GCST90018900	6			-0.240165	2.43044	0.921285	1.1864	3.21025	0.711705	46.1446	63.1696	0.505576	4.1586	4	-0.591683	0.503167
Cholate			Bile acid metabolism	Lipid
X-10506	Pneumoconiosis || id:ebi-a-GCST90018900	6			-2.82525	2.97371	0.342074	0.631931	3.2178	0.844308	8.18605	4.58269	0.14859	2.19264	4	-0.248236	0.0529963
3-indoxyl sulfate			Tryptophan metabolism	Amino acid
Bilirubin (Z,Z)	Pneumoconiosis || id:ebi-a-GCST90018900	8	Hemoglobin and porphyrin metabolism	Cofactors and vitamins	0.0502118	0.273696	0.854438	0.0499305	0.364429	0.891023	0.251162	0.614602	0.696976	4.6832	6	-0.0186046	0.711919
Erythrose	Pneumoconiosis || id:ebi-a-GCST90018900	3	Fructose, mannose, galactose, starch, and sucrose metabolism	Carbohydrate	2.09131	0.432179	1.30494e-06	2.21291	1.58316	0.162179	2.89598	2.6455	0.471243	0.0838153	1	-0.0368307	0.784128
Cysteine	Pneumoconiosis || id:ebi-a-GCST90018900	12	Cysteine, methionine, SAM, taurine metabolism	Amino acid	1.24214	0.848173	0.143061	1.41053	1.2415	0.255895	0.665637	1.40314	0.64541	8.86506	10	0.0230732	0.595501
DSGEGDFXAEGGGVR*	Pneumoconiosis || id:ebi-a-GCST90018900	8	Fibrinogen cleavage peptide	Peptide	-0.881863	0.850815	0.299972	-0.398985	0.979317	0.683706	6.61245	2.89782	0.062639	2.7421	6	-0.3017	0.0370712
Androsterone sulfate	Pneumoconiosis || id:ebi-a-GCST90018900	16	Sterol, Steroid	Lipid	-0.088077	0.334703	0.792435	-0.181701	0.337352	0.590156	-0.0819548	0.498722	0.871821	22.3381	14	-0.000633542	0.986625
3-carboxy-4-methyl-5-propyl-2-furanpropanoate (CMPF)	Pneumoconiosis || id:ebi-a-GCST90018900	10	Fatty acid, dicarboxylate	Lipid	-0.201285	0.238925	0.399531	-0.32173	0.434722	0.45925	-0.368707	0.699291	0.612319	4.56978	8	0.0139621	0.792379
Acetylcarnitine	Pneumoconiosis || id:ebi-a-GCST90018900	10	Carnitine metabolism	Lipid	0.576592	1.30545	0.65872	-0.445541	1.88252	0.812911	6.08602	2.9391	0.0721499	3.80286	8	-0.123133	0.0673387
Trans-4-hydroxyproline			Urea cycle; arginine-, proline-, metabolism	Amino acid
Glutamate			Glutamate metabolism	Amino acid
Glycine	Pneumoconiosis || id:ebi-a-GCST90018900	13	Glycine, serine and threonine metabolism	Amino acid	-1.05101	0.901078	0.243454	-0.819262	0.91519	0.37069	-1.10847	1.38249	0.43965	16.0933	11	0.00204222	0.955775
2-aminobutyrate	Pneumoconiosis || id:ebi-a-GCST90018900	32	Butanoate metabolism	Amino acid	2.30934	1.25469	0.0656841	3.70844	1.71651	0.0307372	-2.4441	3.71732	0.51588	34.7158	30	0.0546109	0.185171
Scyllo-inositol	Pneumoconiosis || id:ebi-a-GCST90018900	7	Inositol metabolism	Lipid	0.103883	1.23014	0.9327	0.568027	1.28135	0.657547	2.27008	1.65961	0.229635	6.99068	5	-0.099599	0.148261
Dodecanedioate	Pneumoconiosis || id:ebi-a-GCST90018900	6	Fatty acid, dicarboxylate	Lipid	0.621732	0.829196	0.453375	0.567523	1.27362	0.655886	4.63564	3.34216	0.237721	2.79576	4	-0.13529	0.280792
Gamma-glutamylvaline	Pneumoconiosis || id:ebi-a-GCST90018900	8	gamma-glutamyl	Peptide	0.603126	1.86589	0.746515	2.43088	2.42845	0.316826	17.7327	8.55485	0.08356	3.4024	6	-0.251872	0.0865151
Indolepropionate	Pneumoconiosis || id:ebi-a-GCST90018900	10	Tryptophan metabolism	Amino acid	0.569816	0.806185	0.479687	0.283022	1.248	0.820594	-0.0748598	2.33471	0.975207	7.94301	8	0.0182314	0.774285
Butyrylcarnitine	Pneumoconiosis || id:ebi-a-GCST90018900	20	Fatty acid metabolism (also BCAA metabolism)	Lipid	0.189816	0.366063	0.604085	0.269054	0.473986	0.570279	-0.129641	0.635446	0.84063	19.8253	18	0.020248	0.542891
Dehydroisoandrosterone sulfate (DHEA-S)	Pneumoconiosis || id:ebi-a-GCST90018900	12	Sterol, Steroid	Lipid	0.0439901	0.599542	0.941509	-0.204351	0.922868	0.824757	1.07646	2.06633	0.613739	7.93276	10	-0.0369151	0.607371
Caproate (6:0)	Pneumoconiosis || id:ebi-a-GCST90018900	18	Medium chain fatty acid	Lipid	-0.691883	1.013	0.494606	-0.127735	2.35951	0.956827	0.440989	5.47592	0.936813	6.6248	16	-0.0122497	0.831304
Caprylate (8:0)	Pneumoconiosis || id:ebi-a-GCST90018900	31	Medium chain fatty acid	Lipid	-0.0558792	1.13743	0.960818	0.159299	1.73139	0.926693	1.17347	2.48944	0.640898	29.4247	29	-0.015294	0.581874
Docosapentaenoate (n3 DPA; 22:5n3)	Pneumoconiosis || id:ebi-a-GCST90018900	5	Essential fatty acid	Lipid	0.80455	1.06947	0.451876	1.83153	1.27722	0.151572	3.36836	2.38931	0.253395	2.7464	3	-0.101761	0.318343
X-11204	Pneumoconiosis || id:ebi-a-GCST90018900	25			-2.48133	1.66546	0.136258	-1.83457	2.29584	0.424242	-4.36093	6.2231	0.490479	28.2896	23	0.0199437	0.756394
X-02269	Pneumoconiosis || id:ebi-a-GCST90018900	9			0.275424	0.533441	0.605634	0.655299	0.753142	0.384252	3.7728	1.86993	0.0834232	3.41281	7	-0.16309	0.090774
Phenol sulfate	Pneumoconiosis || id:ebi-a-GCST90018900	9	Phenylalanine & tyrosine metabolism	Amino acid	-0.459508	0.690613	0.505818	-0.589668	1.0951	0.59026	-1.28715	2.59724	0.635366	6.24615	7	0.0354568	0.748265
X-07765	Pneumoconiosis || id:ebi-a-GCST90018900	8			0.156446	0.502308	0.755455	-0.0425578	0.574601	0.940959	-0.410392	1.06753	0.713915	10.1675	6	0.0534284	0.564009
X-11247	Pneumoconiosis || id:ebi-a-GCST90018900	12			-0.298669	0.457468	0.513838	-0.676931	0.575615	0.23959	-2.82494	0.928962	0.012442	4.29535	10	0.161476	0.0125563
Heme*	Pneumoconiosis || id:ebi-a-GCST90018900	4	Hemoglobin and porphyrin metabolism	Cofactors and vitamins	-1.90042	0.76252	0.0126923	-1.55117	1.65389	0.348302	-1.30877	5.23528	0.825929	0.890172	2	-0.0206653	0.917401
X-11315	Pneumoconiosis || id:ebi-a-GCST90018900	17			-0.432056	0.872283	0.620377	-0.797062	1.31846	0.545486	-1.17598	1.47518	0.437786	17.4605	15	0.0218181	0.53691
X-11334	Pneumoconiosis || id:ebi-a-GCST90018900	14			-0.20712	1.06628	0.845984	1.07114	1.53869	0.486343	3.55223	3.24396	0.294995	8.99745	12	-0.0676657	0.236996
3-dehydrocarnitine*	Pneumoconiosis || id:ebi-a-GCST90018900	19	Carnitine metabolism	Lipid	-0.26345	1.2326	0.830753	-0.532076	1.54482	0.730526	-0.5669	4.62376	0.903857	25.4131	17	0.00621064	0.946386
Pyroglutamine*	Pneumoconiosis || id:ebi-a-GCST90018900	11	Glutamate metabolism	Amino acid	-0.312302	0.55081	0.570723	-0.318566	0.880408	0.717472	0.299521	1.95416	0.881564	5.55505	9	-0.0209233	0.743377
X-11374	Pneumoconiosis || id:ebi-a-GCST90018900	12			0.559834	0.509762	0.272106	0.736524	0.718186	0.305111	1.10171	1.11023	0.344443	10.3749	10	-0.0333455	0.591481
X-11381	Pneumoconiosis || id:ebi-a-GCST90018900	10			-0.83039	1.4927	0.578007	-2.11431	2.15764	0.327126	1.46848	4.63509	0.759491	7.67688	8	-0.0463662	0.611889
X-11422--xanthine	Pneumoconiosis || id:ebi-a-GCST90018900	3	Purine metabolism, (hypo)xanthine/inosine containing	Nucleotide	-1.90204	3.36067	0.571415	-1.13213	3.27875	0.729874	1.28124	33.2219	0.97546	3.78489	1	-0.135836	0.938563
X-11423--O-sulfo-L-tyrosine	Pneumoconiosis || id:ebi-a-GCST90018900	25	Phenylalanine & tyrosine metabolism	Amino acid	0.376591	1.41056	0.789484	-0.719729	2.11638	0.733799	-1.20318	3.96545	0.7643	24.1143	23	0.017707	0.673094
X-09789	Pneumoconiosis || id:ebi-a-GCST90018900	6			-0.0672944	0.497995	0.892509	0.0918603	1.00217	0.926967	2.91652	4.644	0.564064	1.57435	4	-0.109403	0.549997
X-11437	Pneumoconiosis || id:ebi-a-GCST90018900	7			-0.190762	0.18087	0.291566	-0.174505	0.343575	0.611517	-0.13226	0.391206	0.749033	2.35835	5	-0.0104089	0.835434
X-11440	Pneumoconiosis || id:ebi-a-GCST90018900	11			0.142984	0.393978	0.716662	0.1073	0.550668	0.845507	0.0298693	0.689771	0.966405	7.16499	9	0.00782599	0.829594
X-11441	Pneumoconiosis || id:ebi-a-GCST90018900	10			0.413117	0.649886	0.524987	0.0996367	0.598116	0.867697	-0.620459	0.9737	0.541785	10.5341	8	0.0625832	0.205999
X-11442	Pneumoconiosis || id:ebi-a-GCST90018900	9			0.0381851	0.916787	0.966777	0.0820098	0.6192	0.894633	-0.740042	1.54583	0.64672	21.632	7	0.0461528	0.542996
X-11469	Pneumoconiosis || id:ebi-a-GCST90018900	9			0.486581	0.467831	0.298303	0.491057	0.732265	0.502475	3.8357	3.03385	0.246591	4.84327	7	-0.165022	0.299053
X-11478	Pneumoconiosis || id:ebi-a-GCST90018900	9			-0.891208	0.217785	4.27407e-05	-1.12691	0.771461	0.144084	-1.56048	1.02353	0.171185	0.328574	7	0.0389518	0.439808
X-11485
X-11491	Pneumoconiosis || id:ebi-a-GCST90018900	9			-0.0454436	0.577785	0.93731	-0.118512	0.64673	0.854604	-0.623217	1.19399	0.6178	10.6435	7	0.0352255	0.59226
X-11497	Pneumoconiosis || id:ebi-a-GCST90018900	5			-2.72838	1.34579	0.0426263	-1.8986	2.87623	0.50919	2.45503	12.4455	0.856231	1.18488	3	-0.0739064	0.700252
HWESASXX*	Pneumoconiosis || id:ebi-a-GCST90018900	6	Polypeptide	Peptide	0.595546	1.14162	0.601901	1.61895	1.19068	0.17393	0.328682	5.7324	0.957026	10.3293	4	0.0124865	0.964203
X-11529	Pneumoconiosis || id:ebi-a-GCST90018900	5			-0.265268	0.154048	0.0850731	-0.309166	0.26176	0.237562	-0.387923	0.373025	0.374815	1.33902	3	0.0230462	0.688877
X-11530	Pneumoconiosis || id:ebi-a-GCST90018900	7			0.18117	0.279662	0.517102	0.0916093	0.578564	0.87419	0.404628	0.950403	0.687999	1.52018	5	-0.0187857	0.786328
X-11537	Pneumoconiosis || id:ebi-a-GCST90018900	3			-0.412818	0.791609	0.602024	-1.11461	1.29503	0.389415	-7.80456	10.2407	0.585428	0.586408	1	0.266829	0.600348
X-11538	Pneumoconiosis || id:ebi-a-GCST90018900	12			-0.612635	0.644655	0.341945	-0.799328	0.591516	0.176593	-0.988351	1.29244	0.462105	18.9233	10	0.0216502	0.740623
X-11540	Pneumoconiosis || id:ebi-a-GCST90018900	5			0.419698	0.766813	0.584154	0.145587	1.05205	0.889937	-0.25704	2.36022	0.920154	3.10117	3	0.0293973	0.777855
X-11546	Pneumoconiosis || id:ebi-a-GCST90018900	11			0.267238	0.235905	0.257289	0.399551	0.390098	0.305726	0.667397	0.542673	0.249938	6.17244	9	-0.0445357	0.409575
X-11550	Pneumoconiosis || id:ebi-a-GCST90018900	15			0.284267	2.57569	0.912119	3.51533	3.38136	0.298515	-14.6846	9.17889	0.133648	10.9869	13	0.122225	0.112972
Homostachydrine*	Pneumoconiosis || id:ebi-a-GCST90018900	4	Food component, Plant	Xenobiotics	-0.00317816	0.235723	0.989243	-0.0456537	1.1169	0.967395	-0.0176515	2.41677	0.994836	0.196581	2	0.000708981	0.99542
ADSGEGDFXAEGGGVR*	Pneumoconiosis || id:ebi-a-GCST90018900	7	Fibrinogen cleavage peptide	Peptide	-0.397211	0.197339	0.0441313	-0.512287	0.697602	0.462733	-0.00562061	1.14322	0.996267	0.552167	5	-0.0228058	0.708378
X-11786--methylcysteine	Pneumoconiosis || id:ebi-a-GCST90018900	8	Cysteine, methionine, SAM, taurine metabolism	Amino acid	0.824977	0.545179	0.130223	0.888682	1.00747	0.377726	1.08754	3.18431	0.744348	3.38022	6	-0.00931651	0.934972
X-11787	Pneumoconiosis || id:ebi-a-GCST90018900	19			-0.872437	1.21944	0.474336	0.272615	1.90371	0.886131	2.7321	2.62488	0.312523	11.0019	17	-0.0641986	0.122809
X-11792	Pneumoconiosis || id:ebi-a-GCST90018900	10			-0.699613	0.354685	0.0485532	-0.587488	0.424926	0.166798	0.658878	1.00131	0.529002	8.28353	8	-0.0989063	0.187876
X-11795	Pneumoconiosis || id:ebi-a-GCST90018900	7			-0.99437	1.69301	0.556975	-1.69897	2.03175	0.403036	6.64871	6.70418	0.366868	5.71356	5	-0.173112	0.292593
X-11805	Pneumoconiosis || id:ebi-a-GCST90018900	3			-0.544219	0.900778	0.545733	-1.28015	1.06268	0.228341	-0.109992	3.45766	0.979755	2.41512	1	-0.0291582	0.914637
X-11843
X-11845	Pneumoconiosis || id:ebi-a-GCST90018900	12			0.134742	0.329095	0.682223	0.349802	0.487624	0.473152	-1.14599	0.815713	0.190348	7.14304	10	0.0965771	0.11426
X-11847	Pneumoconiosis || id:ebi-a-GCST90018900	7			0.109208	0.481071	0.820417	0.00757585	0.599806	0.989923	-0.762457	1.6222	0.658131	6.56216	5	0.06952	0.595762
X-11849	Pneumoconiosis || id:ebi-a-GCST90018900	7			-0.0628503	0.420573	0.881207	-0.481828	0.512486	0.347126	0.509139	0.938223	0.610666	7.19994	5	-0.0517449	0.520699
X-11852	Pneumoconiosis || id:ebi-a-GCST90018900	7			0.0481103	0.523017	0.926709	0.267173	0.538086	0.619524	1.51952	0.637339	0.0628398	5.01681	5	-0.168035	0.0383877
X-11876	Pneumoconiosis || id:ebi-a-GCST90018900	9			-0.403649	0.670536	0.547188	-0.062224	1.11219	0.955384	-3.90813	1.89943	0.0786508	1.00813	7	0.116642	0.079361
1-palmitoleoylglycerophosphocholine*	Pneumoconiosis || id:ebi-a-GCST90018900	8	Lysolipid	Lipid	-1.00974	1.27249	0.42748	-2.58755	2.08629	0.214878	-9.15132	5.86363	0.169617	2.58489	6	0.139513	0.199832
X-12013	Pneumoconiosis || id:ebi-a-GCST90018900	4			0.138729	0.614687	0.821442	0.0150504	0.443329	0.972918	0.298098	0.968312	0.787297	6.62705	2	-0.0240838	0.822152
Gamma-glutamylthreonine*	Pneumoconiosis || id:ebi-a-GCST90018900	6	gamma-glutamyl	Peptide	2.69419	1.65658	0.103874	1.3451	1.64485	0.413493	-2.30869	2.93167	0.475031	4.67281	4	0.14829	0.127641
X-12029	Pneumoconiosis || id:ebi-a-GCST90018900	27			0.540138	1.75781	0.758631	-2.16917	2.31069	0.347857	-3.65224	6.12801	0.556539	35.3465	25	0.0444414	0.481379
X-12038	Pneumoconiosis || id:ebi-a-GCST90018900	38			-0.488278	1.20292	0.684807	0.00171742	1.76395	0.999223	8.59797	6.03457	0.162831	37.4981	36	-0.0912033	0.133426
X-12040	Pneumoconiosis || id:ebi-a-GCST90018900	10			-0.0570504	0.123447	0.643978	-0.0608488	0.190216	0.74905	0.387584	0.334105	0.279469	4.47554	8	-0.166558	0.178714
Gamma-tocopherol	Pneumoconiosis || id:ebi-a-GCST90018900	7	Tocopherol metabolism	Cofactors and vitamins	-1.20254	1.33833	0.368899	-0.71576	1.31011	0.584836	11.3907	4.59486	0.0559087	3.0346	5	-0.361082	0.0376827
Gamma-glutamylphenylalanine	Pneumoconiosis || id:ebi-a-GCST90018900	21	gamma-glutamyl	Peptide	-0.866885	1.14909	0.450601	-2.35796	2.13809	0.2701	1.57661	3.64124	0.669899	10.3897	19	-0.0290391	0.467164
Alpha-ketoglutarate	Pneumoconiosis || id:ebi-a-GCST90018900	9	Krebs cycle	Energy	-1.38673	1.24	0.263423	-0.605921	1.33926	0.650959	0.409625	2.54642	0.876745	12.2341	7	-0.0829862	0.23339
Erythronate*	Pneumoconiosis || id:ebi-a-GCST90018900	27	Aminosugars metabolism	Carbohydrate	0.559238	1.68394	0.739813	0.783506	2.1253	0.712384	-11.4059	10.8312	0.302385	33.7848	25	0.11353	0.274128
Lathosterol	Pneumoconiosis || id:ebi-a-GCST90018900	10	Sterol, Steroid	Lipid	-0.478746	0.595217	0.421211	-0.704381	1.06122	0.506854	0.681127	1.73655	0.705132	4.76311	8	-0.0473651	0.476915
X-12092	Pneumoconiosis || id:ebi-a-GCST90018900	17			-0.170631	0.190131	0.369482	-0.153255	0.243372	0.528881	-0.0732527	0.311498	0.817263	11.2633	15	-0.0136271	0.658339
X-12093	Pneumoconiosis || id:ebi-a-GCST90018900	7			0.0506137	0.310449	0.870492	-0.329426	0.489996	0.50139	0.393101	0.809074	0.647606	3.62379	5	-0.0308452	0.650087
X-12094	Pneumoconiosis || id:ebi-a-GCST90018900	5			-0.202195	1.99528	0.919283	-1.39626	1.8415	0.44832	1.09641	7.66385	0.895309	8.49363	3	-0.0334995	0.870372
X-12095--N1-methyl-3-pyridone-4-carboxamide	Pneumoconiosis || id:ebi-a-GCST90018900	15	NAD metabolism	Nucleotide	0.165934	1.05019	0.874453	-1.06831	1.29885	0.410791	-2.47236	1.7533	0.181981	14.6005	13	0.0655396	0.0935097
X-12116	Pneumoconiosis || id:ebi-a-GCST90018900	4			-2.07161	0.575446	0.0003182	-1.99349	1.33362	0.134967	5.44464	8.76886	0.597992	0.0234264	2	-0.265081	0.478468
Eicosenoate (20:1n9 or 11)	Pneumoconiosis || id:ebi-a-GCST90018900	7	Long chain fatty acid	Lipid	-1.04226	1.19324	0.382408	-0.496495	1.75563	0.777329	3.28955	3.64089	0.40768	3.33536	5	-0.113362	0.258187
X-12206	Pneumoconiosis || id:ebi-a-GCST90018900	5			-0.31029	1.77387	0.86114	-1.02529	2.24125	0.647339	7.89963	8.5486	0.423598	3.24082	3	-0.159328	0.398533
X-12216
X-12217	Pneumoconiosis || id:ebi-a-GCST90018900	7			0.722573	0.569812	0.204766	1.1859	1.17992	0.314862	1.51288	1.53233	0.368829	1.79809	5	-0.0394217	0.543477
X-12244--N-acetylcarnosine	Pneumoconiosis || id:ebi-a-GCST90018900	15	Dipeptide	Peptide	0.996733	0.995455	0.31669	1.69663	1.50861	0.260744	0.332215	3.53721	0.926605	11.5307	13	0.0123675	0.846437
X-12329	Pneumoconiosis || id:ebi-a-GCST90018900	20			-0.190135	0.080994	0.0188987	-0.211366	0.125205	0.0913809	-0.120221	0.112674	0.300086	15.0343	18	-0.0296779	0.332052
ADpSGEGDFXAEGGGVR*	Pneumoconiosis || id:ebi-a-GCST90018900	4	Fibrinogen cleavage peptide	Peptide	1.15856	0.691298	0.0937535	1.17142	0.980761	0.232324	2.90613	2.53822	0.370766	1.62421	2	-0.0837348	0.542755
1-eicosatrienoylglycerophosphocholine*	Pneumoconiosis || id:ebi-a-GCST90018900	12	Lysolipid	Lipid	0.223614	0.967285	0.817177	0.393167	1.34185	0.769519	0.410543	2.7732	0.885254	11.4564	10	-0.00493245	0.943694
1-docosahexaenoylglycerophosphocholine*	Pneumoconiosis || id:ebi-a-GCST90018900	4	Lysolipid	Lipid	-1.81378	1.33086	0.172925	-1.71382	2.29483	0.455175	4.88372	8.77756	0.633889	0.869069	2	-0.149766	0.516354
X-12405	Pneumoconiosis || id:ebi-a-GCST90018900	4			0.629763	1.02996	0.540905	0.0689005	1.20884	0.954548	-6.2453	4.63551	0.310236	0.679762	2	0.260646	0.2676
X-12407	Pneumoconiosis || id:ebi-a-GCST90018900	5			0.78667	0.454152	0.0832427	0.938813	0.64788	0.147322	1.69947	1.47812	0.333591	2.9486	3	-0.0576949	0.55907
X-12442--5,8-tetradecadienoate	Pneumoconiosis || id:ebi-a-GCST90018900	6	Long chain fatty acid	Lipid	-1.19207	1.01782	0.241517	-1.78564	0.946953	0.059339	-2.54984	2.08286	0.288049	7.37969	4	0.0629379	0.490499
N-acetylthreonine	Pneumoconiosis || id:ebi-a-GCST90018900	6	Glycine, serine and threonine metabolism	Amino acid	2.54313	2.47787	0.304734	0.677439	2.45437	0.782538	-4.66884	4.97644	0.401265	5.23513	4	0.146605	0.183019
1-palmitoylglycerophosphocholine	Pneumoconiosis || id:ebi-a-GCST90018900	19	Lysolipid	Lipid	-0.735508	1.70433	0.666067	-0.161939	2.37295	0.945592	-7.05408	6.88932	0.320226	15.5766	17	0.0652739	0.3557
1-heptadecanoylglycerophosphocholine	Pneumoconiosis || id:ebi-a-GCST90018900	4	Lysolipid	Lipid	0.0391834	1.10747	0.971776	-0.453555	2.04408	0.824402	-0.712617	4.61798	0.891528	1.21109	2	0.023666	0.876888
1-stearoylglycerophosphocholine	Pneumoconiosis || id:ebi-a-GCST90018900	4	Lysolipid	Lipid	-2.30509	2.96688	0.437193	0.479099	2.5748	0.852388	-20.6935	7.58009	0.112068	0.406714	2	0.38397	0.128495
5-dodecenoate (12:1n7)	Pneumoconiosis || id:ebi-a-GCST90018900	11	Medium chain fatty acid	Lipid	-0.0542293	0.638521	0.932317	0.430568	1.02223	0.673605	2.90008	2.25449	0.230422	4.60197	9	-0.103155	0.195394
Stearidonate (18:4n3)	Pneumoconiosis || id:ebi-a-GCST90018900	6	Long chain fatty acid	Lipid	0.270102	1.13623	0.8121	0.688545	1.51309	0.649067	0.315976	4.7935	0.950607	4.97808	4	-0.00117075	0.992557
Epiandrosterone sulfate	Pneumoconiosis || id:ebi-a-GCST90018900	10	Sterol, Steroid	Lipid	0.107748	0.48022	0.822468	-0.161341	0.549184	0.768923	0.00778529	0.850254	0.992919	10.5858	8	0.0070501	0.886983
Linolenate [alpha or gamma; (18:3n3 or 6)]	Pneumoconiosis || id:ebi-a-GCST90018900	3	Essential fatty acid	Lipid	2.24335	1.72791	0.194182	2.19868	2.36224	0.351978	8.4948	7.0525	0.44111	0.684616	1	-0.14589	0.525406
X-12510--2-aminooctanoic acid	Pneumoconiosis || id:ebi-a-GCST90018900	11	Amino fatty acid	Amino acid	-0.0416774	0.717501	0.953679	-0.016437	0.636054	0.979383	0.516273	1.14773	0.663478	15.0122	9	-0.0296392	0.540676
X-12524	Pneumoconiosis || id:ebi-a-GCST90018900	15			3.14225	2.1515	0.144155	5.31814	2.54773	0.0368516	6.12395	4.0599	0.155366	21.7283	13	-0.0516024	0.400577
Bilirubin (E,Z or Z,E)*	Pneumoconiosis || id:ebi-a-GCST90018900	8	Hemoglobin and porphyrin metabolism	Cofactors and vitamins	0.0456623	0.773876	0.952948	-0.0125722	0.734164	0.986337	-1.47005	1.65888	0.409636	9.3205	6	0.0777159	0.342003
X-12556	Pneumoconiosis || id:ebi-a-GCST90018900	13			0.761199	1.26132	0.546181	0.445374	1.70965	0.794474	-4.42511	3.87029	0.277165	10.6016	11	0.0934809	0.1852
X-12627	Pneumoconiosis || id:ebi-a-GCST90018900	8			0.289259	0.717696	0.68692	0.585597	1.22677	0.633115	3.34602	3.47633	0.372961	3.06817	6	-0.095064	0.395498
X-12644	Pneumoconiosis || id:ebi-a-GCST90018900	14			0.0748148	1.20291	0.950407	0.810266	1.54447	0.599844	2.53512	3.08272	0.426908	17.4141	12	-0.05286	0.402253
Asparagine	Pneumoconiosis || id:ebi-a-GCST90018900	25	Alanine and aspartate metabolism	Amino acid	0.0485947	1.34377	0.971152	1.40076	1.82777	0.44345	0.273734	2.56951	0.916084	32.6203	23	-0.00326732	0.918354
X-12719	Pneumoconiosis || id:ebi-a-GCST90018900	4			1.33327	0.109512	4.24627e-34	1.37184	0.857054	0.109456	1.32232	2.11074	0.594979	0.0696401	2	0.000674385	0.9961
X-12728	Pneumoconiosis || id:ebi-a-GCST90018900	32			0.0100526	0.0307094	0.743407	0.035995	0.051809	0.487204	0.0100684	0.0637606	0.875586	21.4598	30	-1.22253e-05	0.999758
X-12734	Pneumoconiosis || id:ebi-a-GCST90018900	4			-0.450239	0.593043	0.447732	-0.292434	0.692019	0.672601	1.88645	2.11007	0.465652	1.83806	2	-0.220283	0.368646
1-stearoylglycerophosphoethanolamine	Pneumoconiosis || id:ebi-a-GCST90018900	9	Lysolipid	Lipid	-1.53921	1.00111	0.124172	-1.5754	1.38349	0.254821	-1.07941	3.06121	0.734759	8.43662	7	-0.0114478	0.877191
1-linoleoylglycerophosphocholine	Pneumoconiosis || id:ebi-a-GCST90018900	10	Lysolipid	Lipid	-1.13925	1.16625	0.328647	-0.99277	2.12104	0.639742	0.598782	5.50648	0.916086	4.47087	8	-0.0292444	0.749485
Bradykinin, des-arg(9)	Pneumoconiosis || id:ebi-a-GCST90018900	14	Polypeptide	Peptide	0.0258088	0.255285	0.919473	-0.0932937	0.314416	0.76668	0.0794251	0.574054	0.892252	15.5903	12	-0.0054884	0.917837
Gamma-glutamylisoleucine*	Pneumoconiosis || id:ebi-a-GCST90018900	15	gamma-glutamyl	Peptide	1.9933	1.05039	0.057739	1.82994	1.83666	0.319084	0.477326	2.92324	0.872804	11.6251	13	0.0280436	0.58305
X-12786	Pneumoconiosis || id:ebi-a-GCST90018900	5			1.09598	1.27067	0.388402	0.816775	1.31894	0.535741	-0.348964	2.40013	0.893619	7.1505	3	0.0808805	0.518903
X-12816	Pneumoconiosis || id:ebi-a-GCST90018900	3			-0.519797	0.285798	0.0689487	-0.580214	0.558606	0.298952	-0.692205	0.839788	0.561139	0.643961	1	0.0364816	0.843801
X-12830	Pneumoconiosis || id:ebi-a-GCST90018900	8			-0.125942	0.362584	0.728332	0.0543928	0.813017	0.946659	0.237938	1.50904	0.879885	2.33443	6	-0.0165894	0.800339
X-12844	Pneumoconiosis || id:ebi-a-GCST90018900	7			-0.880089	1.39503	0.528122	-0.104767	1.78914	0.953305	-4.91903	6.42545	0.478502	6.55999	5	0.098728	0.546953
X-12847
X-12850	Pneumoconiosis || id:ebi-a-GCST90018900	7			-0.468923	0.366351	0.200551	-0.210864	0.748284	0.7781	0.638367	1.11625	0.592148	0.607828	5	-0.0674976	0.28414
X-12851	Pneumoconiosis || id:ebi-a-GCST90018900	4			0.714922	0.698341	0.305956	1.08751	0.829263	0.189717	7.18295	6.07404	0.358518	1.75262	2	-0.338962	0.395841
X-13215	Pneumoconiosis || id:ebi-a-GCST90018900	26			-0.0745273	1.04683	0.943244	-0.88716	1.81396	0.624789	-2.74347	2.56732	0.295875	20.4432	24	0.035517	0.25918
Phenylacetylglutamine	Pneumoconiosis || id:ebi-a-GCST90018900	11	Phenylalanine & tyrosine metabolism	Amino acid	-0.821321	0.439841	0.0618579	-0.64667	0.676135	0.33886	-0.693332	0.772197	0.392641	7.08882	9	-0.00789665	0.827456
N2,N2-dimethylguanosine	Pneumoconiosis || id:ebi-a-GCST90018900	36	Purine metabolism, guanine containing	Nucleotide	-0.145401	0.883874	0.869334	-0.0316034	1.44204	0.982515	0.252505	1.40465	0.858405	37.9045	34	-0.00727076	0.715487
Cysteine-glutathione disulfide	Pneumoconiosis || id:ebi-a-GCST90018900	7	Glutathione metabolism	Amino acid	-0.89275	0.895454	0.318774	-0.374074	0.958496	0.696336	0.382863	5.42895	0.946512	9.58312	5	-0.0470311	0.820702
X-13429	Pneumoconiosis || id:ebi-a-GCST90018900	6			-0.255144	0.389302	0.512217	-0.492819	0.486418	0.310985	-0.529615	0.96575	0.612589	4.40085	4	0.0262563	0.766832
X-13431--nonanoylcarnitine*	Pneumoconiosis || id:ebi-a-GCST90018900	10	Carnitine metabolism	Lipid	0.452123	0.668926	0.499108	0.214733	0.577151	0.70985	0.986542	1.25888	0.455809	15.9994	8	-0.0320067	0.623696
X-13435	Pneumoconiosis || id:ebi-a-GCST90018900	14			-0.163464	0.67501	0.808652	0.207519	1.19213	0.861807	-0.109776	1.67216	0.948738	7.50769	12	-0.00146618	0.970395
2-palmitoylglycerophosphocholine*	Pneumoconiosis || id:ebi-a-GCST90018900	15	Lysolipid	Lipid	1.66953	1.54966	0.281321	2.01258	1.96272	0.305172	1.2668	5.31345	0.815276	18.0694	13	0.00631273	0.937829
2-linoleoylglycerophosphocholine*	Pneumoconiosis || id:ebi-a-GCST90018900	13	Lysolipid	Lipid	-0.27998	0.948451	0.767844	-0.385317	1.58695	0.808158	1.10486	4.4408	0.808102	7.27903	11	-0.0265162	0.75195
X-13496	Pneumoconiosis || id:ebi-a-GCST90018900	30			-0.568962	1.41151	0.686884	-0.0722629	2.00824	0.971296	-3.08437	4.97968	0.540667	30.3105	28	0.0276625	0.602121
1-palmitoylglycerophosphoinositol*	Pneumoconiosis || id:ebi-a-GCST90018900	5	Lysolipid	Lipid	1.33348	0.972845	0.170466	1.17668	1.27513	0.356117	1.88166	2.1778	0.451129	3.69068	3	-0.020426	0.789071
X-13549	Pneumoconiosis || id:ebi-a-GCST90018900	11			3.80404	2.87228	0.185371	7.26978	3.50056	0.0378245	-31.7007	13.7507	0.046587	6.04579	9	0.249632	0.0042339
X-13553
Glutaroyl carnitine	Pneumoconiosis || id:ebi-a-GCST90018900	22	Lysine metabolism	Amino acid	-1.25795	0.773739	0.103991	-0.0910298	1.16945	0.937956	-2.75289	1.70147	0.121338	22.8129	20	0.0382228	0.335587
2-tetradecenoyl carnitine	Pneumoconiosis || id:ebi-a-GCST90018900	11	Carnitine metabolism	Lipid	0.33061	0.691612	0.632629	-0.215267	1.01734	0.832421	-1.25898	1.60333	0.452496	8.2871	9	0.0641728	0.297633
1-myristoylglycerophosphocholine			Lysolipid	Lipid
1-oleoylglycerophosphoethanolamine	Pneumoconiosis || id:ebi-a-GCST90018900	4	Lysolipid	Lipid	-2.70275	2.29206	0.238327	-3.53994	2.14567	0.0989817	-8.77029	14.43	0.605152	5.13745	2	0.128523	0.710354
3-(3-hydroxyphenyl)propionate	Pneumoconiosis || id:ebi-a-GCST90018900	7	Phenylalanine & tyrosine metabolism	Amino acid	0.398849	0.171345	0.0199251	0.549007	0.408343	0.178794	1.14755	0.90835	0.262173	0.834119	5	-0.0753863	0.416817
Hexadecanedioate	Pneumoconiosis || id:ebi-a-GCST90018900	17	Fatty acid, dicarboxylate	Lipid	-0.645015	0.461754	0.162449	-0.805122	0.626413	0.198691	-0.810721	0.803246	0.328833	15.6997	15	0.00855528	0.801378
Threitol	Pneumoconiosis || id:ebi-a-GCST90018900	3	Nucleotide sugars, pentose metabolism	Carbohydrate	-0.885932	1.87665	0.63687	-2.49213	2.52064	0.322817	-25.6526	42.8338	0.656479	1.22783	1	0.459907	0.665862
X-14056	Pneumoconiosis || id:ebi-a-GCST90018900	5			0.542234	1.81513	0.765146	-0.371909	1.72832	0.829622	2.97558	3.72573	0.48287	7.77888	3	-0.127878	0.501544
X-14057	Pneumoconiosis || id:ebi-a-GCST90018900	5			-0.183463	1.35099	0.891981	0.000705215	1.42514	0.999605	2.61152	3.34846	0.492316	4.97869	3	-0.120365	0.427217
P-cresol sulfate	Pneumoconiosis || id:ebi-a-GCST90018900	8	Phenylalanine & tyrosine metabolism	Amino acid	0.202254	0.642253	0.752827	-0.419927	0.775404	0.588122	1.33439	0.88153	0.180867	7.61012	6	-0.12234	0.142671
X-14189--leucylalanine	Pneumoconiosis || id:ebi-a-GCST90018900	8	Dipeptide	Peptide	0.257757	0.52524	0.623609	0.598687	0.492322	0.223967	1.60582	0.783034	0.0861513	8.07155	6	-0.122151	0.0841914
X-14205--alpha-glutamyltyrosine	Pneumoconiosis || id:ebi-a-GCST90018900	8	Dipeptide	Peptide	0.552393	0.694722	0.426539	-0.206511	0.931044	0.824465	1.62942	2.15133	0.477489	6.83006	6	-0.0470624	0.6135
X-14208--phenylalanylserine	Pneumoconiosis || id:ebi-a-GCST90018900	10	Dipeptide	Peptide	-0.683041	0.49206	0.165099	-0.378751	0.636263	0.551661	0.67992	0.825206	0.433849	7.66732	8	-0.102607	0.0875725
X-14374	Pneumoconiosis || id:ebi-a-GCST90018900	6			-1.17546	1.36204	0.388131	-0.713511	1.75935	0.68507	-0.896218	5.0631	0.868102	5.86314	4	-0.00716331	0.956659
X-14473	Pneumoconiosis || id:ebi-a-GCST90018900	6			-1.40649	0.991081	0.155857	-1.5395	1.45859	0.291211	-5.08913	5.30978	0.392114	3.80802	4	-0.152486	0.423618
X-14541	Pneumoconiosis || id:ebi-a-GCST90018900	11			-0.536367	0.501247	0.28459	-0.545054	0.725946	0.452761	1.57194	1.62927	0.359847	8.45704	9	-0.115066	0.207559
X-14588	Pneumoconiosis || id:ebi-a-GCST90018900	6			-3.25275	4.58956	0.478494	-7.82993	5.40352	0.147326	-12.2695	6.54384	0.134059	3.91976	4	0.0897418	0.160682
X-14625	Pneumoconiosis || id:ebi-a-GCST90018900	10			1.98813	1.79648	0.268433	3.33563	2.77571	0.229473	2.67552	4.97534	0.605378	6.48666	8	-0.00891086	0.882497
X-14745	Pneumoconiosis || id:ebi-a-GCST90018900	7			0.696556	1.17446	0.553125	0.995376	1.71826	0.562392	-4.23808	9.8673	0.685433	4.27896	5	0.114515	0.635119
Gamma-glutamylglutamate	Pneumoconiosis || id:ebi-a-GCST90018900	8	gamma-glutamyl	Peptide	-0.323175	0.779519	0.678448	0.0823512	1.00162	0.934473	-3.48737	2.22915	0.168749	6.16686	6	0.155173	0.184433
7-alpha-hydroxy-3-oxo-4-cholestenoate (7-Hoca)	Pneumoconiosis || id:ebi-a-GCST90018900	8	Sterol, Steroid	Lipid	-0.797966	2.17626	0.713867	-0.867244	2.79314	0.756188	6.44736	5.12765	0.255344	5.86329	6	-0.120097	0.17553
Taurolithocholate 3-sulfate	Pneumoconiosis || id:ebi-a-GCST90018900	7	Bile acid metabolism	Lipid	-0.285453	0.560622	0.610632	-0.352401	0.717384	0.623263	-1.0207	1.0012	0.354747	4.84687	5	0.0476086	0.409877
X-14977--vanillin			Food component/Plant	Xenobiotics
5alpha-androstan-3beta,17beta-diol disulfate	Pneumoconiosis || id:ebi-a-GCST90018900	11	Sterol, Steroid	Lipid	-0.255099	0.272446	0.349103	-0.346864	0.482752	0.472441	-0.693506	0.720609	0.360997	4.54759	9	0.0345604	0.490892
4-androsten-3beta,17beta-diol disulfate 1*	Pneumoconiosis || id:ebi-a-GCST90018900	16	Sterol, Steroid	Lipid	-0.498458	0.344831	0.148314	0.0864259	0.464291	0.85233	0.66621	0.640089	0.315605	9.71476	14	-0.075554	0.0471142
4-androsten-3beta,17beta-diol disulfate 2*	Pneumoconiosis || id:ebi-a-GCST90018900	13	Sterol, Steroid	Lipid	-0.630079	0.724974	0.384789	0.219478	1.03509	0.832078	-0.938932	2.54997	0.719702	10.3953	11	0.00910359	0.901086
Ergothioneine			Food component, Plant	Xenobiotics

## Sheet: Pneumoconiosis P<0.05
id.exposure	outcome	nsnp	R2	Pathway	metabolic groups	b_Inverse.variance.weighted..multiplicative.random.effects.	se_Inverse.variance.weighted..multiplicative.random.effects.	pval_Inverse.variance.weighted..multiplicative.random.effects.	FDR-Pval	b_Weighted.median	se_Weighted.median	pval_Weighted.median	b_MR.Egger	se_MR.Egger	pval_MR.Egger	Q_MR.Egger	Q_df_MR.Egger	I2-MR.Egger	Q_pval_MR.Egger	Q_Inverse.variance.weighted	Q_df_Inverse.variance.weighted	I2-IVW	Q_pval_Inverse.variance.weighted	egger_intercept	pval for pleiotropy	MR-PRESSO GLOBAL TEST
X-12719	Pneumoconiosis || id:ebi-a-GCST90018900	4	0.0765473			1.33327	0.109512	4.24627e-34	8.78977e-32	1.37184	0.857054	0.109456	1.32232	2.11074	0.594979	0.0696401	2	0	0.965779	0.0696705	3	0	0.99521	0.000674385	0.9961	0.995
Erythrose	Pneumoconiosis || id:ebi-a-GCST90018900	3	0.0207982	Fructose, mannose, galactose, starch, and sucrose metabolism	Carbohydrate	2.09131	0.432179	1.30494e-06	0.000135061	2.21291	1.58316	0.162179	2.89598	2.6455	0.471243	0.0838153	1	0	0.772192	0.208223	2	0	0.901125	-0.0368307	0.784128	0.79
N-acetylalanine	Pneumoconiosis || id:ebi-a-GCST90018900	12	0.0390792	Alanine and aspartate metabolism	Amino acid	13.2644	3.172	2.89315e-05	0.00199627	13.7354	4.27312	0.00130727	7.66765	55.7305	0.8933	13.132	10	0.238499	0.216388	13.1452	11	0.163195	0.283939	0.0467763	0.921853	0.341
X-11478	Pneumoconiosis || id:ebi-a-GCST90018900	9	0.0754386			-0.891208	0.217785	4.27407e-05	0.00221183	-1.12691	0.771461	0.144084	-1.56048	1.02353	0.171185	0.328574	7	0	0.999864	0.999234	8	0	0.998253	0.0389518	0.439808	0.997
X-12116	Pneumoconiosis || id:ebi-a-GCST90018900	4	0.030152			-2.07161	0.575446	0.0003182	0.0131735	-1.99349	1.33362	0.134967	5.44464	8.76886	0.597992	0.0234264	2	0	0.988355	0.770664	3	0	0.85647	-0.265081	0.478468	0.866
Gamma-glutamylleucine	Pneumoconiosis || id:ebi-a-GCST90018900	18	0.0783838	gamma-glutamyl	Peptide	3.73406	1.17205	0.00144291	0.0497804	3.94565	2.01021	0.0496682	2.80845	2.91549	0.349738	11.2683	16	0	0.792631	11.4011	17	0	0.834971	0.0129049	0.720325	0.848
Cortisol	Pneumoconiosis || id:ebi-a-GCST90018900	5	0.0384661	Sterol, Steroid	Lipid	0.956402	0.374791	0.0107159	0.316884	0.552798	1.81192	0.760298	1.35379	2.91799	0.674277	0.20654	3	0	0.976527	0.23244	4	0	0.993748	-0.0110281	0.882372	0.99
Heme*	Pneumoconiosis || id:ebi-a-GCST90018900	4	0.0157897	Hemoglobin and porphyrin metabolism	Cofactors and vitamins	-1.90042	0.76252	0.0126923	0.328414	-1.55117	1.65389	0.348302	-1.30877	5.23528	0.825929	0.890172	2	0	0.640769	0.903911	3	0	0.824484	-0.0206653	0.917401	0.883
X-12329	Pneumoconiosis || id:ebi-a-GCST90018900	20	/			-0.190135	0.080994	0.0188987	0.361986	-0.211366	0.125205	0.0913809	-0.120221	0.112674	0.300086	15.0343	18	0	0.659614	16.028	19	0	0.655412	-0.0296779	0.332052	0.705
3-(3-hydroxyphenyl)propionate	Pneumoconiosis || id:ebi-a-GCST90018900	7	0.256664	Phenylalanine & tyrosine metabolism	Amino acid	0.398849	0.171345	0.0199251	0.361986	0.549007	0.408343	0.178794	1.14755	0.90835	0.262173	0.834119	5	0	0.974806	1.61685	6	0	0.951358	-0.0753863	0.416817	0.963
X-05907	Pneumoconiosis || id:ebi-a-GCST90018900	9	0.0418413			2.41843	1.04056	0.0201162	0.361986	2.56495	2.17005	0.237214	2.89618	3.73132	0.463057	3.60443	7	0	0.824044	3.62422	8	0	0.889338	-0.00945701	0.892085	0.89
1,5-anhydroglucitol (1,5-AG)	Pneumoconiosis || id:ebi-a-GCST90018900	17	0.0925511	Glycolysis, gluconeogenesis, pyruvate metabolism	Carbohydrate	-2.0567	0.903436	0.022814	0.361986	-2.31288	1.42074	0.103538	-1.1975	2.19673	0.593678	14.0848	15	0	0.519106	14.2736	16	0	0.57834	-0.0182347	0.670126	0.572
5-oxoproline	Pneumoconiosis || id:ebi-a-GCST90018900	16	0.108532	Glutathione metabolism	Amino acid	2.51316	1.10834	0.0233596	0.361986	2.16112	1.78631	0.226347	1.64368	2.18593	0.464546	9.68899	14	0	0.78455	9.94737	15	0	0.823037	0.0183199	0.61915	0.859
3-methyl-2-oxovalerate	Pneumoconiosis || id:ebi-a-GCST90018900	21	0.0990834	Valine, leucine and isoleucine metabolism	Amino acid	-2.87779	1.27931	0.0244821	0.361986	-3.18169	1.91433	0.0965046	3.0962	3.0834	0.327923	14.8473	19	0	0.732254	19.4104	20	0	0.495309	-0.0794189	0.0458953	0.513
Mannitol	Pneumoconiosis || id:ebi-a-GCST90018900	6	0.0461358	Fructose, mannose, galactose, starch, and sucrose metabolism	Carbohydrate	0.720902	0.33643	0.0321291	0.443382	0.770248	0.547974	0.159834	0.965491	1.27206	0.49012	2.73641	4	0	0.602858	2.77871	5	0	0.734057	-0.0188617	0.847103	0.784
X-11497	Pneumoconiosis || id:ebi-a-GCST90018900	5	0.0165593			-2.72838	1.34579	0.0426263	0.537364	-1.8986	2.87623	0.50919	2.45503	12.4455	0.856231	1.18488	3	0	0.756633	1.3645	4	0	0.850341	-0.0739064	0.700252	0.86
ADSGEGDFXAEGGGVR*	Pneumoconiosis || id:ebi-a-GCST90018900	7	0.049257	Fibrinogen cleavage peptide	Peptide	-0.397211	0.197339	0.0441313	0.537364	-0.512287	0.697602	0.462733	-0.00562061	1.14322	0.996267	0.552167	5	0	0.990088	0.709053	6	0	0.994294	-0.0228058	0.708378	0.978
X-11792	Pneumoconiosis || id:ebi-a-GCST90018900	10	0.155929			-0.699613	0.354685	0.0485532	0.558362	-0.587488	0.424926	0.166798	0.658878	1.00131	0.529002	8.28353	8	0.0342279	0.406276	10.4301	9	0.137112	0.316801	-0.0989063	0.187876	0.352

## Sheet: Pulmonary tuberculosis
id.exposure	outcome	nsnp	Pathway	metabolic groups	b_Inverse.variance.weighted..multiplicative.random.effects.	se_Inverse.variance.weighted..multiplicative.random.effects.	pval_Inverse.variance.weighted..multiplicative.random.effects.	b_Weighted.median	se_Weighted.median	pval_Weighted.median	b_MR.Egger	se_MR.Egger	pval_MR.Egger	egger_intercept	pval for pleiotropy
Histidine	Pulmonary tuberculosis || id:ebi-a-GCST90018892	6	Histidine metabolism	Amino acid	-0.0658699	1.25503	0.958143	-0.157865	1.14917	0.890736	-3.4796	2.57992	0.248725	0.0377177	0.215017
Phenylalanine	Pulmonary tuberculosis || id:ebi-a-GCST90018892	4	Phenylalanine & tyrosine metabolism	Amino acid	0.692217	0.333019	0.0376532	0.84984	1.03671	0.412361	1.281	1.31446	0.432572	-0.0100621	0.608474
3-hydroxybutyrate (BHBA)	Pulmonary tuberculosis || id:ebi-a-GCST90018892	5	Ketone bodies	Lipid	-0.0464865	0.0311655	0.135804	-0.0444393	0.0635036	0.484058	-0.00954943	0.108069	0.935156	-0.00983776	0.716639
Arabinose	Pulmonary tuberculosis || id:ebi-a-GCST90018892	4	Nucleotide sugars, pentose metabolism	Carbohydrate	0.122984	0.0658414	0.0617784	0.0937354	0.173151	0.588266	-0.00210502	0.245039	0.993926	0.010343	0.574809
Deoxycholate	Pulmonary tuberculosis || id:ebi-a-GCST90018892	6	Bile acid metabolism	Lipid	0.0508479	0.171926	0.767418	0.13707	0.239316	0.566809	0.23177	0.813579	0.789879	-0.00781135	0.830268
Inosine	Pulmonary tuberculosis || id:ebi-a-GCST90018892	5	Purine metabolism, (hypo)xanthine, inosine containing	Nucleotide	-0.102225	0.0978605	0.29621	-0.114647	0.096561	0.23511	-0.471534	0.348005	0.268431	0.0523706	0.350415
Threonine	Pulmonary tuberculosis || id:ebi-a-GCST90018892	13	Glycine, serine and threonine metabolism	Amino acid	0.77465	0.380914	0.0419856	0.244134	0.497845	0.623864	1.16902	1.11875	0.318473	-0.00747775	0.713478
Tyrosine	Pulmonary tuberculosis || id:ebi-a-GCST90018892	22	Phenylalanine & tyrosine metabolism	Amino acid	0.328552	0.402882	0.414784	-0.00430816	0.626014	0.994509	-0.492065	1.61008	0.763057	0.00845839	0.601749
Oleate (18:1n9)	Pulmonary tuberculosis || id:ebi-a-GCST90018892	11	Long chain fatty acid	Lipid	-0.587038	0.423188	0.165387	-0.888695	0.672289	0.186204	-4.41569	3.33135	0.217666	0.0525357	0.274722
Pentadecanoate (15:0)	Pulmonary tuberculosis || id:ebi-a-GCST90018892	10	Long chain fatty acid	Lipid	0.160702	0.504875	0.750258	-0.00430011	0.686676	0.995004	2.3156	1.89148	0.255692	-0.0322553	0.271795
Pipecolate	Pulmonary tuberculosis || id:ebi-a-GCST90018892	8	Lysine metabolism	Amino acid	0.164956	0.395304	0.676468	-0.0744308	0.447905	0.868019	0.790088	1.55477	0.629472	-0.0165431	0.690724
5-oxoproline	Pulmonary tuberculosis || id:ebi-a-GCST90018892	16	Glutathione metabolism	Amino acid	-0.120756	0.477409	0.800314	-0.136942	0.604673	0.820834	0.31368	1.00286	0.759056	-0.0072671	0.627278
Pantothenate	Pulmonary tuberculosis || id:ebi-a-GCST90018892	15	Pantothenate and CoA metabolism	Cofactors and vitamins	0.173171	0.124987	0.165894	0.0938886	0.235361	0.689957	0.0770582	0.258651	0.77047	0.00421337	0.617942
Citrate	Pulmonary tuberculosis || id:ebi-a-GCST90018892	24	Krebs cycle	Energy	0.0869291	0.317313	0.78412	0.0113922	0.492618	0.98155	-0.485087	0.912971	0.600516	0.00736038	0.506206
N-acetylalanine	Pulmonary tuberculosis || id:ebi-a-GCST90018892	12	Alanine and aspartate metabolism	Amino acid	-0.988168	0.844399	0.241895	-0.657763	1.08656	0.54494	-18.6608	17.2525	0.304812	0.146201	0.329262
Heptanoate (7:0)	Pulmonary tuberculosis || id:ebi-a-GCST90018892	19	Medium chain fatty acid	Lipid	-0.104053	0.550857	0.850177	-0.523024	0.743443	0.481735	-0.467856	2.9672	0.87657	0.00345304	0.902063
Cortisol	Pulmonary tuberculosis || id:ebi-a-GCST90018892	5	Sterol, Steroid	Lipid	-0.137736	0.612954	0.822207	0.136703	0.46861	0.770501	0.564896	1.25471	0.683098	-0.0208915	0.556948
Citrulline	Pulmonary tuberculosis || id:ebi-a-GCST90018892	26	Urea cycle; arginine-, proline-, metabolism	Amino acid	0.688533	0.231479	0.00293479	0.948569	0.388366	0.0145875	1.109	0.460188	0.023985	-0.00749727	0.273166
Serotonin (5HT)	Pulmonary tuberculosis || id:ebi-a-GCST90018892	11	Tryptophan metabolism	Amino acid	0.262729	0.188584	0.16357	0.22589	0.241175	0.348951	0.358984	0.342621	0.322071	-0.00369184	0.738891
Gamma-glutamyltyrosine	Pulmonary tuberculosis || id:ebi-a-GCST90018892	23	gamma-glutamyl	Peptide	0.113341	0.403186	0.778624	0.179375	0.539496	0.739522	0.578572	1.40186	0.683997	-0.00509501	0.731926
Hypoxanthine	Pulmonary tuberculosis || id:ebi-a-GCST90018892	12	Purine metabolism, (hypo)xanthine, inosine containing	Nucleotide	-0.0885214	0.258605	0.732123	-0.422468	0.352176	0.230296	-0.845586	0.563374	0.16427	0.0207925	0.164459
3-methoxytyrosine	Pulmonary tuberculosis || id:ebi-a-GCST90018892	9	Phenylalanine & tyrosine metabolism	Amino acid	0.192256	0.505783	0.70386	0.126869	0.611354	0.835603	-2.67392	1.57265	0.132878	0.0517062	0.0994859
Undecanoate (11:0)	Pulmonary tuberculosis || id:ebi-a-GCST90018892	21	Medium chain fatty acid	Lipid	-0.301971	0.406741	0.457834	0.543033	0.695846	0.43516	0.89133	1.30823	0.503887	-0.0154747	0.340413
Taurodeoxycholate	Pulmonary tuberculosis || id:ebi-a-GCST90018892	8	Bile acid metabolism	Lipid	-0.135566	0.098377	0.168195	-0.209674	0.146291	0.151782	-0.390993	0.32406	0.273016	0.0193729	0.429507
X-03003	Pulmonary tuberculosis || id:ebi-a-GCST90018892	3			1.11579	0.792138	0.15896	0.965532	1.36879	0.480568	-11.6831	35.3244	0.796656	0.153002	0.778598
Mannitol	Pulmonary tuberculosis || id:ebi-a-GCST90018892	6	Fructose, mannose, galactose, starch, and sucrose metabolism	Carbohydrate	0.134781	0.142585	0.34452	-0.0287874	0.161844	0.858824	0.13083	0.523113	0.814831	0.000297248	0.994052
Carnitine	Pulmonary tuberculosis || id:ebi-a-GCST90018892	155	Carnitine metabolism	Lipid	-0.573316	0.261643	0.0284367	-0.393461	0.528357	0.456461	-0.333743	0.539538	0.537119	-0.00155816	0.612111
N-acetylornithine	Pulmonary tuberculosis || id:ebi-a-GCST90018892	12	Urea cycle; arginine-, proline-, metabolism	Amino acid	-0.0438294	0.0808485	0.587738	-0.0250881	0.108839	0.817698	-0.0845413	0.13674	0.550222	0.00370641	0.699691
N1-methyladenosine	Pulmonary tuberculosis || id:ebi-a-GCST90018892	3	Purine metabolism, adenine containing	Nucleotide	-0.862737	1.4858	0.561472	-0.0118862	1.45071	0.993463	6.1593	4.55684	0.405502	-0.0607707	0.356057
3-methyl-2-oxovalerate	Pulmonary tuberculosis || id:ebi-a-GCST90018892	21	Valine, leucine and isoleucine metabolism	Amino acid	0.0629962	0.314055	0.84102	-0.22541	0.410217	0.582669	-0.593566	0.623662	0.353179	0.0107495	0.239709
Aspartate	Pulmonary tuberculosis || id:ebi-a-GCST90018892	3	Alanine and aspartate metabolism	Amino acid	0.147971	0.185467	0.424969	0.104254	0.341177	0.759932	-0.330382	0.834945	0.760129	0.0173894	0.649329
X-04499--3,4-dihydroxybutyrate	Pulmonary tuberculosis || id:ebi-a-GCST90018892	12	Butanoate metabolism	Amino acid	0.233105	0.349873	0.505248	0.629859	0.521593	0.227213	3.22833	1.53577	0.0618597	-0.0504076	0.0718838
X-04500	Pulmonary tuberculosis || id:ebi-a-GCST90018892	5			-0.0737692	0.0967964	0.445996	-0.0653919	0.0919926	0.477185	-0.0613374	0.270506	0.83519	-0.00223737	0.962926
Dihomo-linoleate (20:2n6)	Pulmonary tuberculosis || id:ebi-a-GCST90018892	3	Long chain fatty acid	Lipid	-1.04231	0.383504	0.00657033	-1.03268	0.69556	0.13763	-3.08189	2.14372	0.38691	0.0441782	0.505119
X-18601	Pulmonary tuberculosis || id:ebi-a-GCST90018892	13			-0.311354	0.208381	0.135135	-0.24836	0.252591	0.325485	0.511797	0.676124	0.464981	-0.025994	0.228098
2-hydroxystearate	Pulmonary tuberculosis || id:ebi-a-GCST90018892	22	Fatty acid, monohydroxy	Lipid	-0.251388	0.165164	0.127998	-0.19633	0.288412	0.496046	-0.18598	0.31609	0.562864	-0.00174148	0.767719
Gamma-glutamylleucine	Pulmonary tuberculosis || id:ebi-a-GCST90018892	18	gamma-glutamyl	Peptide	0.115608	0.437942	0.791795	0.0990494	0.487352	0.838947	-0.1242	0.83601	0.883755	0.00393271	0.738058
Eicosapentaenoate (EPA; 20:5n3)	Pulmonary tuberculosis || id:ebi-a-GCST90018892	7	Essential fatty acid	Lipid	-0.557252	0.268527	0.0379662	-0.560834	0.390843	0.151306	-1.12416	0.627996	0.133451	0.0204498	0.358849
Glycodeoxycholate	Pulmonary tuberculosis || id:ebi-a-GCST90018892	5	Bile acid metabolism	Lipid	0.110432	0.113081	0.32878	0.0323438	0.126902	0.798822	-0.254405	0.512831	0.653906	0.0405622	0.517258
Taurochenodeoxycholate	Pulmonary tuberculosis || id:ebi-a-GCST90018892	6	Bile acid metabolism	Lipid	0.0130999	0.148614	0.929759	0.202561	0.268974	0.451398	-0.978783	0.811767	0.294361	0.0368715	0.274778
X-05907	Pulmonary tuberculosis || id:ebi-a-GCST90018892	9			-0.141474	0.369825	0.702059	-0.177124	0.50375	0.72513	-0.12402	0.987858	0.903622	-0.000362715	0.985156
Docosahexaenoate (DHA; 22:6n3)			Essential fatty acid	Lipid
X-06226	Pulmonary tuberculosis || id:ebi-a-GCST90018892	15			-0.543642	0.303892	0.0736257	-0.459762	0.515617	0.372568	-0.213923	0.653278	0.748533	-0.00554509	0.550764
X-06350	Pulmonary tuberculosis || id:ebi-a-GCST90018892	7			0.116421	0.517977	0.822166	-0.0127171	0.686418	0.985219	-3.78737	1.91765	0.105248	0.0663057	0.0880638
X-06351	Pulmonary tuberculosis || id:ebi-a-GCST90018892	4			-0.44962	0.290892	0.122187	-0.51844	0.28938	0.0732046	-0.959286	0.333125	0.102402	0.0467369	0.175974
Myo-inositol	Pulmonary tuberculosis || id:ebi-a-GCST90018892	28	Inositol metabolism	Lipid	0.103867	0.281332	0.71198	0.134362	0.437677	0.758852	-0.485852	0.730226	0.511689	0.00795086	0.380124
1,5-anhydroglucitol (1,5-AG)	Pulmonary tuberculosis || id:ebi-a-GCST90018892	17	Glycolysis, gluconeogenesis, pyruvate metabolism	Carbohydrate	-0.699133	0.359129	0.0515648	-0.441403	0.421821	0.295366	-0.656646	0.95943	0.504153	-0.000785799	0.962337
3-methyl-2-oxobutyrate	Pulmonary tuberculosis || id:ebi-a-GCST90018892	12	Valine, leucine and isoleucine metabolism	Amino acid	-0.393726	0.379709	0.299775	-0.61511	0.567641	0.278531	-0.0207728	1.38407	0.988321	-0.00578951	0.784245
1-palmitoylglycerol (1-monopalmitin)	Pulmonary tuberculosis || id:ebi-a-GCST90018892	7	Monoacylglycerol	Lipid	-0.00171701	0.364833	0.996245	-0.23373	0.701896	0.739136	0.214304	6.63352	0.975478	-0.00290115	0.975195
1-oleoylglycerol (1-monoolein)	Pulmonary tuberculosis || id:ebi-a-GCST90018892	10	Monoacylglycerol	Lipid	0.0294585	0.202598	0.884392	0.246371	0.242435	0.309516	0.723232	0.64744	0.296389	-0.02473	0.292627
1-stearoylglycerol (1-monostearin)	Pulmonary tuberculosis || id:ebi-a-GCST90018892	16	Monoacylglycerol	Lipid	0.219933	0.264481	0.405656	-0.00481501	0.414496	0.990732	-0.668656	0.876363	0.458134	0.0156086	0.302313
X-08402	Pulmonary tuberculosis || id:ebi-a-GCST90018892	12			-0.00688392	0.242908	0.977391	-0.25933	0.390439	0.506562	-0.784811	0.51575	0.159059	0.0201645	0.107381
X-08766	Pulmonary tuberculosis || id:ebi-a-GCST90018892	11			-0.291522	0.238485	0.22156	-0.337807	0.433056	0.43536	-0.116368	0.835512	0.892298	-0.00365179	0.825355
4-methyl-2-oxopentanoate	Pulmonary tuberculosis || id:ebi-a-GCST90018892	7	Valine, leucine and isoleucine metabolism	Amino acid	-0.614324	0.40318	0.127584	-0.521365	0.550865	0.343921	0.435588	1.19731	0.730881	-0.020073	0.39139
X-09108	Pulmonary tuberculosis || id:ebi-a-GCST90018892	6			0.313118	0.490614	0.523333	-0.16148	0.889687	0.855973	-21.6524	17.1247	0.274742	0.282297	0.268571
Cholate			Bile acid metabolism	Lipid
X-10506	Pulmonary tuberculosis || id:ebi-a-GCST90018892	6			0.861197	0.357413	0.0159731	0.891035	0.92725	0.336581	-1.00529	2.29289	0.683708	0.0330131	0.43722
3-indoxyl sulfate			Tryptophan metabolism	Amino acid
Bilirubin (Z,Z)	Pulmonary tuberculosis || id:ebi-a-GCST90018892	8	Hemoglobin and porphyrin metabolism	Cofactors and vitamins	0.00753651	0.129206	0.953486	0.00791227	0.116785	0.945984	-0.041968	0.276745	0.884435	0.00394287	0.842931
Erythrose	Pulmonary tuberculosis || id:ebi-a-GCST90018892	3	Fructose, mannose, galactose, starch, and sucrose metabolism	Carbohydrate	-0.386906	0.233423	0.0974131	-0.359003	0.370673	0.332787	0.199469	0.777109	0.840045	-0.0250678	0.556895
Cysteine	Pulmonary tuberculosis || id:ebi-a-GCST90018892	12	Cysteine, methionine, SAM, taurine metabolism	Amino acid	0.165518	0.150518	0.271482	0.0407055	0.242642	0.866772	0.204521	0.296982	0.506695	-0.00176403	0.865546
DSGEGDFXAEGGGVR*	Pulmonary tuberculosis || id:ebi-a-GCST90018892	8	Fibrinogen cleavage peptide	Peptide	0.0763954	0.145008	0.598309	0.0886942	0.235181	0.706075	-0.622849	0.857548	0.494993	0.0284199	0.436487
Androsterone sulfate	Pulmonary tuberculosis || id:ebi-a-GCST90018892	16	Sterol, Steroid	Lipid	-0.134985	0.0833668	0.105411	-0.0686936	0.164367	0.675999	-0.152164	0.224108	0.508224	0.00104936	0.92941
3-carboxy-4-methyl-5-propyl-2-furanpropanoate (CMPF)	Pulmonary tuberculosis || id:ebi-a-GCST90018892	10	Fatty acid, dicarboxylate	Lipid	0.0367045	0.0490669	0.45443	0.00845147	0.0745779	0.909774	-0.05967	0.116529	0.622443	0.0113209	0.35789
Acetylcarnitine	Pulmonary tuberculosis || id:ebi-a-GCST90018892	10	Carnitine metabolism	Lipid	-0.0904798	0.243156	0.709815	-0.0136659	0.483257	0.97744	0.15773	0.614731	0.803976	-0.00696628	0.631598
Trans-4-hydroxyproline			Urea cycle; arginine-, proline-, metabolism	Amino acid
Glutamate			Glutamate metabolism	Amino acid
Glycine	Pulmonary tuberculosis || id:ebi-a-GCST90018892	13	Glycine, serine and threonine metabolism	Amino acid	-0.23732	0.254796	0.351641	-0.331993	0.271654	0.221663	-0.481144	0.394572	0.248191	0.00779109	0.430906
2-aminobutyrate	Pulmonary tuberculosis || id:ebi-a-GCST90018892	32	Butanoate metabolism	Amino acid	-0.556292	0.30229	0.0657301	-0.57212	0.449979	0.203573	-0.745214	0.852456	0.388956	0.00234139	0.813837
Scyllo-inositol	Pulmonary tuberculosis || id:ebi-a-GCST90018892	7	Inositol metabolism	Lipid	-0.584776	0.3137	0.062304	-0.754705	0.448745	0.0926048	-1.12468	0.763265	0.20061	0.0172134	0.459635
Dodecanedioate	Pulmonary tuberculosis || id:ebi-a-GCST90018892	6	Fatty acid, dicarboxylate	Lipid	0.163924	0.166197	0.323974	0.19452	0.285186	0.495188	-0.226399	0.83153	0.798893	0.0132258	0.652184
Gamma-glutamylvaline	Pulmonary tuberculosis || id:ebi-a-GCST90018892	8	gamma-glutamyl	Peptide	0.00560169	0.437377	0.989781	0.0399953	0.567895	0.943854	0.86015	2.2448	0.714799	-0.0125592	0.710581
Indolepropionate	Pulmonary tuberculosis || id:ebi-a-GCST90018892	10	Tryptophan metabolism	Amino acid	-0.191691	0.192947	0.320471	0.0609628	0.324709	0.851076	0.271618	0.63721	0.681155	-0.013129	0.458841
Butyrylcarnitine	Pulmonary tuberculosis || id:ebi-a-GCST90018892	20	Fatty acid metabolism (also BCAA metabolism)	Lipid	0.132855	0.0929666	0.152986	0.0694209	0.122305	0.570303	0.209891	0.165696	0.2214	-0.00469515	0.578048
Dehydroisoandrosterone sulfate (DHEA-S)	Pulmonary tuberculosis || id:ebi-a-GCST90018892	12	Sterol, Steroid	Lipid	-0.127297	0.14263	0.372129	-0.247798	0.249023	0.319698	0.257124	0.624581	0.689263	-0.013105	0.532585
Caproate (6:0)	Pulmonary tuberculosis || id:ebi-a-GCST90018892	18	Medium chain fatty acid	Lipid	-0.888503	0.340122	0.00899334	-1.01723	0.644791	0.114655	-2.81232	2.67334	0.308434	0.0183941	0.474677
Caprylate (8:0)	Pulmonary tuberculosis || id:ebi-a-GCST90018892	31	Medium chain fatty acid	Lipid	0.5708	0.304821	0.061127	0.138525	0.485759	0.775513	0.758557	0.570037	0.193652	-0.00268226	0.697871
Docosapentaenoate (n3 DPA; 22:5n3)	Pulmonary tuberculosis || id:ebi-a-GCST90018892	5	Essential fatty acid	Lipid	-0.171819	0.279439	0.538641	-0.0378582	0.274406	0.890269	0.396931	0.672214	0.596397	-0.0260781	0.419416
X-11204	Pulmonary tuberculosis || id:ebi-a-GCST90018892	25			0.116102	0.38529	0.763158	0.275656	0.614056	0.653497	-1.29325	1.32048	0.337585	0.0157387	0.27593
X-02269	Pulmonary tuberculosis || id:ebi-a-GCST90018892	9			0.00919744	0.121718	0.939766	-0.170558	0.175622	0.331465	-0.223131	0.333862	0.525339	0.0125448	0.477336
Phenol sulfate	Pulmonary tuberculosis || id:ebi-a-GCST90018892	9	Phenylalanine & tyrosine metabolism	Amino acid	-0.263001	0.176361	0.135892	0.0107214	0.236882	0.9639	-0.346493	0.656869	0.614152	0.00418683	0.898184
X-07765	Pulmonary tuberculosis || id:ebi-a-GCST90018892	8			0.0706567	0.112889	0.531383	0.102347	0.102105	0.316166	0.287903	0.255041	0.302065	-0.0260772	0.378079
X-11247	Pulmonary tuberculosis || id:ebi-a-GCST90018892	12			-0.0340968	0.0988191	0.730062	0.00967709	0.147672	0.947751	-0.0365006	0.214912	0.868523	0.000170197	0.990065
Heme*	Pulmonary tuberculosis || id:ebi-a-GCST90018892	4	Hemoglobin and porphyrin metabolism	Cofactors and vitamins	0.051707	0.295391	0.861044	0.113645	0.394168	0.773106	0.611749	1.30512	0.685388	-0.0243865	0.699878
X-11315	Pulmonary tuberculosis || id:ebi-a-GCST90018892	17			0.453989	0.198302	0.0220574	0.534654	0.323662	0.0985572	0.815035	0.388182	0.0530933	-0.0102318	0.27766
X-11334	Pulmonary tuberculosis || id:ebi-a-GCST90018892	13			-0.606577	0.221584	0.00619161	-0.501787	0.384969	0.192421	-0.56017	0.595057	0.366728	-0.00100742	0.932081
3-dehydrocarnitine*	Pulmonary tuberculosis || id:ebi-a-GCST90018892	19	Carnitine metabolism	Lipid	0.16405	0.293973	0.576815	0.0396371	0.353144	0.910633	1.27432	1.19541	0.301324	-0.0239768	0.35132
Pyroglutamine*	Pulmonary tuberculosis || id:ebi-a-GCST90018892	11	Glutamate metabolism	Amino acid	-0.0441643	0.212491	0.835353	-0.060859	0.278632	0.827101	-0.0579079	0.70674	0.93649	0.000424144	0.984089
X-11374	Pulmonary tuberculosis || id:ebi-a-GCST90018892	12			-0.613414	0.167714	0.000254697	-0.772194	0.234369	0.000985003	-1.60186	0.507374	0.0102079	0.0522561	0.0670106
X-11381	Pulmonary tuberculosis || id:ebi-a-GCST90018892	10			0.287818	0.526905	0.584898	0.199487	0.571861	0.727211	-0.389207	1.69046	0.823685	0.013719	0.682884
X-11422--xanthine	Pulmonary tuberculosis || id:ebi-a-GCST90018892	3	Purine metabolism, (hypo)xanthine/inosine containing	Nucleotide	-0.0130181	0.312719	0.966795	-0.0344074	0.70333	0.960982	-5.64166	11.6547	0.712998	0.253609	0.713197
X-11423--O-sulfo-L-tyrosine	Pulmonary tuberculosis || id:ebi-a-GCST90018892	25	Phenylalanine & tyrosine metabolism	Amino acid	-0.00553701	0.415233	0.989361	-0.475936	0.553073	0.389496	1.03206	1.27433	0.426305	-0.0110387	0.397698
X-09789	Pulmonary tuberculosis || id:ebi-a-GCST90018892	6			-0.350994	0.231472	0.129429	-0.306397	0.310608	0.323917	2.93755	1.90523	0.197974	-0.112996	0.15695
X-11437	Pulmonary tuberculosis || id:ebi-a-GCST90018892	7			0.0623737	0.0139761	8.09e-06	0.0602645	0.0461211	0.191329	0.0484782	0.0555094	0.422435	0.00388247	0.739086
X-11440	Pulmonary tuberculosis || id:ebi-a-GCST90018892	11			0.126406	0.217059	0.560325	-0.00506208	0.250864	0.983901	0.232663	0.424337	0.596824	-0.00462059	0.773399
X-11441	Pulmonary tuberculosis || id:ebi-a-GCST90018892	10			-0.0940055	0.154585	0.54311	-0.0596102	0.199742	0.76537	-0.0144618	0.279489	0.960001	-0.00434078	0.722082
X-11442	Pulmonary tuberculosis || id:ebi-a-GCST90018892	9			-0.173827	0.120287	0.14843	-0.085708	0.198566	0.666006	0.0385856	0.284116	0.895795	-0.0103252	0.385305
X-11469	Pulmonary tuberculosis || id:ebi-a-GCST90018892	9			-0.0471915	0.124106	0.703759	0.0637708	0.165533	0.700056	-0.715589	0.530397	0.219295	0.03561	0.236601
X-11478	Pulmonary tuberculosis || id:ebi-a-GCST90018892	9			0.0756109	0.151747	0.618294	0.151242	0.224636	0.500772	0.238034	0.393356	0.564183	-0.00736229	0.656633
X-11485
X-11491	Pulmonary tuberculosis || id:ebi-a-GCST90018892	8			-0.140683	0.114167	0.217853	-0.0609355	0.154663	0.69359	0.0136277	0.219182	0.952443	0.00837437	0.675721
X-11497	Pulmonary tuberculosis || id:ebi-a-GCST90018892	5			-0.0339251	0.718078	0.962318	0.230287	0.827322	0.780742	6.03581	4.14423	0.241305	-0.0838602	0.234944
HWESASXX*	Pulmonary tuberculosis || id:ebi-a-GCST90018892	6	Polypeptide	Peptide	-0.324788	0.187307	0.0829208	-0.217503	0.278661	0.43508	-1.23291	2.01467	0.573637	0.0378065	0.673627
X-11529	Pulmonary tuberculosis || id:ebi-a-GCST90018892	5			0.0899401	0.0565201	0.111544	0.0917863	0.0681495	0.178032	0.100894	0.09806	0.379224	-0.00199733	0.890839
X-11530	Pulmonary tuberculosis || id:ebi-a-GCST90018892	7			-0.188328	0.192453	0.327793	-0.115602	0.196567	0.55646	0.257453	0.313721	0.44919	-0.0345518	0.141554
X-11537	Pulmonary tuberculosis || id:ebi-a-GCST90018892	3			0.299427	0.623113	0.630848	0.224534	0.506258	0.657392	2.34283	9.54491	0.846769	-0.071578	0.865203
X-11538	Pulmonary tuberculosis || id:ebi-a-GCST90018892	12			-0.0751438	0.111481	0.500278	-0.0402703	0.138553	0.77132	-0.011828	0.221644	0.958492	-0.00387222	0.73994
X-11540	Pulmonary tuberculosis || id:ebi-a-GCST90018892	5			-0.241151	0.205176	0.23986	-0.315901	0.227642	0.165226	-0.410648	0.506912	0.477179	0.00942304	0.73202
X-11546	Pulmonary tuberculosis || id:ebi-a-GCST90018892	11			-0.0447592	0.0748097	0.549635	-0.00921641	0.0792694	0.907441	0.0479554	0.132014	0.724796	-0.0130603	0.413208
X-11550	Pulmonary tuberculosis || id:ebi-a-GCST90018892	15			0.165684	0.423933	0.695926	0.437716	0.825112	0.59577	1.91256	1.81552	0.311323	-0.0153904	0.322016
Homostachydrine*	Pulmonary tuberculosis || id:ebi-a-GCST90018892	4	Food component, Plant	Xenobiotics	0.136924	0.185328	0.460014	0.103685	0.235584	0.659849	0.0842395	0.569057	0.895893	0.00292794	0.928824
ADSGEGDFXAEGGGVR*	Pulmonary tuberculosis || id:ebi-a-GCST90018892	7	Fibrinogen cleavage peptide	Peptide	-0.17289	0.0873355	0.0477474	-0.194205	0.173206	0.262189	-0.173688	0.312447	0.602237	5.09e-05	0.997793
X-11786--methylcysteine	Pulmonary tuberculosis || id:ebi-a-GCST90018892	8	Cysteine, methionine, SAM, taurine metabolism	Amino acid	-0.24714	0.194652	0.204209	-0.385583	0.252842	0.12726	-1.36002	0.822557	0.149333	0.041777	0.212146
X-11787	Pulmonary tuberculosis || id:ebi-a-GCST90018892	19			-0.0848012	0.470897	0.857086	0.707392	0.680294	0.298417	0.794079	1.06688	0.466859	-0.0123857	0.370941
X-11792	Pulmonary tuberculosis || id:ebi-a-GCST90018892	10			-0.0676217	0.0456995	0.138953	-0.112335	0.105067	0.284989	-0.21343	0.249809	0.417749	0.0108077	0.55217
X-11795	Pulmonary tuberculosis || id:ebi-a-GCST90018892	7			0.188687	0.384266	0.623404	0.224914	0.551505	0.683407	0.635819	2.15904	0.780217	-0.00955291	0.841134
X-11805	Pulmonary tuberculosis || id:ebi-a-GCST90018892	3			-0.057627	0.138823	0.678061	-0.0526113	0.172632	0.760549	-0.279041	0.480901	0.665286	0.0181889	0.707525
X-11843
X-11845	Pulmonary tuberculosis || id:ebi-a-GCST90018892	12			-0.15556	0.0590219	0.00839821	-0.172957	0.107823	0.108696	-0.15631	0.136924	0.280225	7.07e-05	0.994901
X-11847	Pulmonary tuberculosis || id:ebi-a-GCST90018892	6			0.246219	0.117789	0.0365877	0.218053	0.15331	0.154941	0.313512	0.312309	0.372251	-0.0160313	0.725172
X-11849	Pulmonary tuberculosis || id:ebi-a-GCST90018892	7			-0.016248	0.181829	0.928797	0.0883559	0.18836	0.639012	-0.738011	0.437595	0.152505	0.0457971	0.137674
X-11852	Pulmonary tuberculosis || id:ebi-a-GCST90018892	7			-0.00939841	0.0714969	0.895418	0.0223631	0.0989387	0.821178	0.0624864	0.139419	0.672768	-0.0090268	0.560655
X-11876	Pulmonary tuberculosis || id:ebi-a-GCST90018892	9			0.122755	0.196687	0.532554	-0.0630392	0.291673	0.828887	-0.577825	0.486473	0.273654	0.0235293	0.151904
1-palmitoleoylglycerophosphocholine*	Pulmonary tuberculosis || id:ebi-a-GCST90018892	8	Lysolipid	Lipid	0.601611	0.462777	0.1936	0.602704	0.635919	0.343247	4.38174	2.02004	0.073149	-0.0625082	0.102835
X-12013	Pulmonary tuberculosis || id:ebi-a-GCST90018892	4			0.134851	0.106836	0.206867	0.0799285	0.110636	0.470022	0.0254382	0.131328	0.8643	0.016484	0.329212
Gamma-glutamylthreonine*	Pulmonary tuberculosis || id:ebi-a-GCST90018892	6	gamma-glutamyl	Peptide	0.379703	0.143009	0.0079284	0.455314	0.305156	0.13568	0.802815	0.488736	0.175803	-0.0158623	0.370444
X-12029	Pulmonary tuberculosis || id:ebi-a-GCST90018892	27			-0.120321	0.344016	0.726523	-0.412	0.533619	0.440063	0.63532	1.15773	0.588037	-0.00841115	0.498574
X-12038	Pulmonary tuberculosis || id:ebi-a-GCST90018892	38			0.426645	0.347474	0.219504	-0.118243	0.467412	0.800288	1.36308	1.79972	0.453747	-0.00940595	0.599018
X-12040	Pulmonary tuberculosis || id:ebi-a-GCST90018892	10			0.0111533	0.0278337	0.688632	0.0247767	0.0422619	0.557696	-0.0411644	0.0828868	0.632805	0.0175751	0.507344
Gamma-tocopherol	Pulmonary tuberculosis || id:ebi-a-GCST90018892	7	Tocopherol metabolism	Cofactors and vitamins	-0.409003	0.321196	0.202885	-0.295545	0.368147	0.422096	-0.173184	1.73754	0.924478	-0.00683359	0.89519
Gamma-glutamylphenylalanine	Pulmonary tuberculosis || id:ebi-a-GCST90018892	22	gamma-glutamyl	Peptide	0.40967	0.376302	0.276298	0.572834	0.502546	0.254343	1.4322	0.605853	0.0283137	-0.0177369	0.0518548
Alpha-ketoglutarate	Pulmonary tuberculosis || id:ebi-a-GCST90018892	10	Krebs cycle	Energy	-0.155619	0.364212	0.669179	-0.208036	0.396862	0.600138	-1.07857	0.760357	0.193802	0.0241861	0.209366
Erythronate*	Pulmonary tuberculosis || id:ebi-a-GCST90018892	27	Aminosugars metabolism	Carbohydrate	0.92399	0.384796	0.0163392	0.746338	0.586719	0.203354	3.63585	2.07538	0.092052	-0.0266018	0.19553
Lathosterol	Pulmonary tuberculosis || id:ebi-a-GCST90018892	10	Sterol, Steroid	Lipid	0.0618017	0.184064	0.73705	-0.091974	0.223696	0.680958	-0.388122	0.502152	0.461794	0.0168526	0.363457
X-12092	Pulmonary tuberculosis || id:ebi-a-GCST90018892	17			0.00822294	0.0618071	0.89416	0.00956071	0.0593082	0.871933	-0.006307	0.091307	0.945843	0.00221198	0.827146
X-12093	Pulmonary tuberculosis || id:ebi-a-GCST90018892	7			0.177674	0.100308	0.0765129	0.097565	0.152182	0.521452	-0.0542543	0.346305	0.881637	0.0192539	0.501462
X-12094	Pulmonary tuberculosis || id:ebi-a-GCST90018892	5			-0.246018	0.315805	0.435969	-0.22128	0.417312	0.595938	0.522581	1.25897	0.705978	-0.0193319	0.570883
X-12095--N1-methyl-3-pyridone-4-carboxamide	Pulmonary tuberculosis || id:ebi-a-GCST90018892	15	NAD metabolism	Nucleotide	-0.0865372	0.167972	0.606422	-0.227194	0.273674	0.406446	-0.268577	0.324707	0.423083	0.00564231	0.484834
X-12116	Pulmonary tuberculosis || id:ebi-a-GCST90018892	4			-0.535538	0.600703	0.37265	-0.666802	0.426025	0.117543	3.1526	4.86331	0.583314	-0.128963	0.524135
Eicosenoate (20:1n9 or 11)	Pulmonary tuberculosis || id:ebi-a-GCST90018892	7	Long chain fatty acid	Lipid	-0.15138	0.303296	0.617697	-0.153494	0.467038	0.742418	-1.1984	1.36458	0.420016	0.0255246	0.460884
X-12206	Pulmonary tuberculosis || id:ebi-a-GCST90018892	5			-1.08299	0.536423	0.0434965	-1.2459	0.681846	0.0676623	6.03031	4.63538	0.284188	-0.127234	0.220226
X-12216
X-12217	Pulmonary tuberculosis || id:ebi-a-GCST90018892	7			0.180887	0.0792075	0.0223889	0.16773	0.225337	0.456664	0.153335	0.271412	0.596511	0.00197272	0.896144
X-12244--N-acetylcarnosine	Pulmonary tuberculosis || id:ebi-a-GCST90018892	15	Dipeptide	Peptide	0.260625	0.297679	0.381289	0.219411	0.402459	0.585632	0.967236	0.963556	0.333785	-0.0140371	0.453769
X-12329	Pulmonary tuberculosis || id:ebi-a-GCST90018892	20			-0.0090863	0.0166335	0.584884	-0.00203403	0.0247616	0.934532	0.0053557	0.0214682	0.805821	-0.00800833	0.303592
ADpSGEGDFXAEGGGVR*	Pulmonary tuberculosis || id:ebi-a-GCST90018892	4	Fibrinogen cleavage peptide	Peptide	-0.168579	0.148271	0.255553	-0.242149	0.251142	0.33495	-0.342197	0.619653	0.636256	0.00889977	0.791111
1-eicosatrienoylglycerophosphocholine*	Pulmonary tuberculosis || id:ebi-a-GCST90018892	12	Lysolipid	Lipid	0.186284	0.187933	0.321578	0.231455	0.315937	0.463804	-0.0988437	0.60466	0.873405	0.00838785	0.618564
1-docosahexaenoylglycerophosphocholine*	Pulmonary tuberculosis || id:ebi-a-GCST90018892	4	Lysolipid	Lipid	0.449982	0.362226	0.214138	0.602767	0.588308	0.305563	2.4622	1.93858	0.331817	-0.0487016	0.396305
X-12405	Pulmonary tuberculosis || id:ebi-a-GCST90018892	4			-0.130873	0.407132	0.747869	-0.273834	0.337566	0.41725	1.9184	2.56643	0.5327	-0.0820655	0.502952
X-12407	Pulmonary tuberculosis || id:ebi-a-GCST90018892	5			-0.0238279	0.182932	0.896364	0.0376228	0.173002	0.827842	0.430888	0.558406	0.496537	-0.0283172	0.450497
X-12442--5,8-tetradecadienoate	Pulmonary tuberculosis || id:ebi-a-GCST90018892	6	Long chain fatty acid	Lipid	0.133291	0.108407	0.218869	0.084137	0.201482	0.676246	0.257268	0.306344	0.448283	-0.0063773	0.658785
N-acetylthreonine	Pulmonary tuberculosis || id:ebi-a-GCST90018892	6	Glycine, serine and threonine metabolism	Amino acid	-0.0266492	0.179176	0.881765	-0.0311789	0.48081	0.948296	-0.0376807	0.883106	0.968011	0.000277726	0.989456
1-palmitoylglycerophosphocholine	Pulmonary tuberculosis || id:ebi-a-GCST90018892	19	Lysolipid	Lipid	-0.382809	0.46713	0.412506	-0.527482	0.634744	0.405965	-0.660438	1.48608	0.662347	0.00340559	0.845851
1-heptadecanoylglycerophosphocholine	Pulmonary tuberculosis || id:ebi-a-GCST90018892	4	Lysolipid	Lipid	-0.0664942	0.324009	0.837398	-0.0321786	0.480837	0.946644	-0.162456	1.3837	0.917266	0.00412918	0.948722
1-stearoylglycerophosphocholine	Pulmonary tuberculosis || id:ebi-a-GCST90018892	4	Lysolipid	Lipid	0.786977	0.976703	0.420388	0.690293	0.912605	0.44941	0.501206	7.46486	0.952577	0.00517376	0.972587
5-dodecenoate (12:1n7)	Pulmonary tuberculosis || id:ebi-a-GCST90018892	11	Medium chain fatty acid	Lipid	-0.136371	0.183588	0.457598	-0.218843	0.236441	0.354669	-0.335586	0.532912	0.54453	0.0071803	0.697339
Stearidonate (18:4n3)	Pulmonary tuberculosis || id:ebi-a-GCST90018892	6	Long chain fatty acid	Lipid	-0.434244	0.354085	0.220055	-0.662229	0.436402	0.129147	-2.57634	1.20802	0.0999051	0.055428	0.140396
Epiandrosterone sulfate	Pulmonary tuberculosis || id:ebi-a-GCST90018892	10	Sterol, Steroid	Lipid	-0.102633	0.157012	0.513331	-7.18e-05	0.224775	0.999745	-0.344935	0.38656	0.398267	0.0112842	0.501432
Linolenate [alpha or gamma; (18:3n3 or 6)]	Pulmonary tuberculosis || id:ebi-a-GCST90018892	3	Essential fatty acid	Lipid	-1.02323	0.724126	0.157641	-0.566415	0.971102	0.559711	-0.174063	4.25176	0.973952	-0.0175588	0.870957
X-12510--2-aminooctanoic acid	Pulmonary tuberculosis || id:ebi-a-GCST90018892	11	Amino fatty acid	Amino acid	0.101732	0.326299	0.755211	0.270483	0.321268	0.399831	-0.147913	0.723352	0.842526	0.00795136	0.704639
X-12524	Pulmonary tuberculosis || id:ebi-a-GCST90018892	15			-0.174806	0.246951	0.479034	-0.264642	0.379654	0.485765	-0.292591	0.460977	0.536622	0.00353499	0.734626
Bilirubin (E,Z or Z,E)*	Pulmonary tuberculosis || id:ebi-a-GCST90018892	8	Hemoglobin and porphyrin metabolism	Cofactors and vitamins	0.169814	0.0949222	0.0736183	0.178917	0.204791	0.382305	-0.135549	0.384093	0.736226	0.014927	0.411217
X-12556	Pulmonary tuberculosis || id:ebi-a-GCST90018892	13			-0.456867	0.353217	0.195857	-0.228898	0.443139	0.60548	-0.418848	0.97822	0.676788	-0.00077102	0.967279
X-12627	Pulmonary tuberculosis || id:ebi-a-GCST90018892	8			0.246427	0.370177	0.505603	0.592107	0.359956	0.0999815	0.28384	1.74556	0.876167	-0.00107515	0.983147
X-12644	Pulmonary tuberculosis || id:ebi-a-GCST90018892	14			0.415704	0.238227	0.0809856	0.600244	0.370061	0.1048	0.929768	0.717764	0.219559	-0.0110771	0.457739
Asparagine	Pulmonary tuberculosis || id:ebi-a-GCST90018892	25	Alanine and aspartate metabolism	Amino acid	0.106639	0.385962	0.782323	0.538224	0.466535	0.248638	0.545785	0.636882	0.400306	-0.00731003	0.393594
X-12719	Pulmonary tuberculosis || id:ebi-a-GCST90018892	4			0.0132727	0.288439	0.963298	0.201469	0.33104	0.542792	-1.34774	1.49632	0.462808	0.0670686	0.451447
X-12728	Pulmonary tuberculosis || id:ebi-a-GCST90018892	32			-0.00586737	0.00847138	0.488554	0.00327653	0.0118862	0.782811	0.0217254	0.0150851	0.160168	-0.0204933	0.0327166
X-12734	Pulmonary tuberculosis || id:ebi-a-GCST90018892	4			0.403139	0.2455	0.100567	0.228324	0.258861	0.377758	2.46119	1.14014	0.163524	-0.146065	0.207811
1-stearoylglycerophosphoethanolamine	Pulmonary tuberculosis || id:ebi-a-GCST90018892	9	Lysolipid	Lipid	0.12593	0.186544	0.499631	-0.0867337	0.325138	0.789654	-0.213248	0.664645	0.757694	0.00864914	0.603044
1-linoleoylglycerophosphocholine	Pulmonary tuberculosis || id:ebi-a-GCST90018892	10	Lysolipid	Lipid	0.852555	0.599167	0.154765	0.419178	0.604525	0.488059	0.18059	2.13539	0.934681	0.0116195	0.750311
Bradykinin, des-arg(9)	Pulmonary tuberculosis || id:ebi-a-GCST90018892	14	Polypeptide	Peptide	-0.0618741	0.0367008	0.0918142	-0.0900193	0.0740471	0.224098	-0.125376	0.135791	0.374042	0.00661238	0.613279
Gamma-glutamylisoleucine*	Pulmonary tuberculosis || id:ebi-a-GCST90018892	15	gamma-glutamyl	Peptide	0.014055	0.305852	0.963347	0.0663589	0.442964	0.880917	0.1956	0.671254	0.775346	-0.00401825	0.763988
X-12786	Pulmonary tuberculosis || id:ebi-a-GCST90018892	5			0.396612	0.350434	0.25773	0.385345	0.390561	0.323817	0.816346	0.832205	0.398957	-0.0172687	0.609356
X-12816	Pulmonary tuberculosis || id:ebi-a-GCST90018892	3			-0.121422	0.0506879	0.0165984	-0.117743	0.101228	0.244773	-0.0112036	0.279355	0.974482	-0.0358751	0.74912
X-12830	Pulmonary tuberculosis || id:ebi-a-GCST90018892	8			-0.0742482	0.0878028	0.397762	-0.141683	0.194048	0.465302	-0.350745	0.346782	0.350847	0.0141484	0.406422
X-12844	Pulmonary tuberculosis || id:ebi-a-GCST90018892	7			-0.374022	0.248743	0.132672	-0.391152	0.413456	0.344121	0.294436	1.48455	0.850596	-0.0162864	0.663346
X-12847
X-12850	Pulmonary tuberculosis || id:ebi-a-GCST90018892	7			-0.118038	0.136044	0.385589	-0.0727273	0.165677	0.660683	-0.0623289	0.251741	0.814296	-0.00397721	0.795411
X-12851	Pulmonary tuberculosis || id:ebi-a-GCST90018892	4			0.0338451	0.0507003	0.504419	0.0265838	0.214302	0.901277	0.0165911	1.65631	0.992917	0.000891952	0.992587
X-13215	Pulmonary tuberculosis || id:ebi-a-GCST90018892	26			-0.607366	0.254236	0.0168949	-1.06308	0.453621	0.019102	-1.60295	0.671878	0.0252844	0.0134989	0.109082
Phenylacetylglutamine	Pulmonary tuberculosis || id:ebi-a-GCST90018892	11	Phenylalanine & tyrosine metabolism	Amino acid	-0.0799828	0.090191	0.375178	-0.0804001	0.0943224	0.393994	-0.0393015	0.126386	0.76291	-0.00450746	0.642187
N2,N2-dimethylguanosine	Pulmonary tuberculosis || id:ebi-a-GCST90018892	36	Purine metabolism, guanine containing	Nucleotide	0.175748	0.19587	0.369575	0.228802	0.311798	0.463062	0.224911	0.297217	0.454428	-0.00108548	0.819012
Cysteine-glutathione disulfide	Pulmonary tuberculosis || id:ebi-a-GCST90018892	7	Glutathione metabolism	Amino acid	-0.312326	0.191815	0.103468	-0.407208	0.251991	0.106102	-1.47642	1.03442	0.212847	0.0434222	0.303284
X-13429	Pulmonary tuberculosis || id:ebi-a-GCST90018892	6			-0.0670695	0.0256336	0.00888433	-0.0355671	0.102045	0.727432	0.0181634	0.218787	0.937825	-0.00893294	0.687202
X-13431--nonanoylcarnitine*	Pulmonary tuberculosis || id:ebi-a-GCST90018892	10	Carnitine metabolism	Lipid	0.0894591	0.102369	0.382178	0.271537	0.158489	0.0866609	0.43788	0.251866	0.120311	-0.0197747	0.140164
X-13435	Pulmonary tuberculosis || id:ebi-a-GCST90018892	14			-0.284749	0.217367	0.190199	-0.429327	0.391269	0.272525	-0.749304	0.729545	0.324639	0.00981961	0.499704
2-palmitoylglycerophosphocholine*	Pulmonary tuberculosis || id:ebi-a-GCST90018892	15	Lysolipid	Lipid	0.0335486	0.213551	0.875167	0.250721	0.506402	0.620527	1.40581	1.11204	0.228363	-0.0227714	0.214303
2-linoleoylglycerophosphocholine*	Pulmonary tuberculosis || id:ebi-a-GCST90018892	13	Lysolipid	Lipid	0.87045	0.375214	0.0203474	0.898312	0.446562	0.0442602	2.97168	1.68283	0.105118	-0.0378424	0.227155
X-13496	Pulmonary tuberculosis || id:ebi-a-GCST90018892	30			-0.11584	0.489277	0.812845	-0.985351	0.645459	0.126863	-1.3266	1.80896	0.469441	0.0130288	0.492336
1-palmitoylglycerophosphoinositol*	Pulmonary tuberculosis || id:ebi-a-GCST90018892	5	Lysolipid	Lipid	0.0267752	0.279624	0.923716	-0.0539333	0.316529	0.864704	0.382665	0.562861	0.545356	-0.0138364	0.510836
X-13549	Pulmonary tuberculosis || id:ebi-a-GCST90018892	12			-0.639583	0.633244	0.312491	-0.596362	0.773544	0.440739	-1.311	2.21094	0.566376	0.00691167	0.756861
X-13553
Glutaroyl carnitine	Pulmonary tuberculosis || id:ebi-a-GCST90018892	22	Lysine metabolism	Amino acid	0.00137297	0.169591	0.993541	-0.0327904	0.256743	0.898373	-0.103825	0.30278	0.735246	0.00341372	0.67092
2-tetradecenoyl carnitine	Pulmonary tuberculosis || id:ebi-a-GCST90018892	11	Carnitine metabolism	Lipid	-0.170267	0.196654	0.38659	-0.087309	0.324707	0.788018	0.305979	0.69591	0.670536	-0.0162587	0.486764
1-myristoylglycerophosphocholine			Lysolipid	Lipid
1-oleoylglycerophosphoethanolamine	Pulmonary tuberculosis || id:ebi-a-GCST90018892	4	Lysolipid	Lipid	0.102419	0.387672	0.791634	-0.0402573	0.493907	0.935038	3.20317	2.30392	0.298945	-0.0686862	0.305012
3-(3-hydroxyphenyl)propionate	Pulmonary tuberculosis || id:ebi-a-GCST90018892	7	Phenylalanine & tyrosine metabolism	Amino acid	-0.0202949	0.060797	0.738519	-0.0504805	0.101528	0.619041	-0.222668	0.213999	0.345777	0.0218762	0.353624
Hexadecanedioate	Pulmonary tuberculosis || id:ebi-a-GCST90018892	17	Fatty acid, dicarboxylate	Lipid	-0.00881556	0.0738543	0.904987	-0.0148509	0.14212	0.916776	0.0110388	0.204641	0.957693	-0.00107345	0.909761
Threitol	Pulmonary tuberculosis || id:ebi-a-GCST90018892	3	Nucleotide sugars, pentose metabolism	Carbohydrate	0.250805	0.597355	0.674588	0.275309	0.659445	0.676322	1.17191	15.6406	0.952389	-0.0171508	0.962497
X-14056	Pulmonary tuberculosis || id:ebi-a-GCST90018892	5			0.368771	0.206593	0.07426	0.211163	0.5171	0.683009	-0.0571574	1.36751	0.969287	0.0145146	0.764593
X-14057	Pulmonary tuberculosis || id:ebi-a-GCST90018892	5			0.154122	0.162125	0.341791	0.0650667	0.265498	0.806399	0.513086	0.544765	0.415754	-0.0169722	0.524491
P-cresol sulfate	Pulmonary tuberculosis || id:ebi-a-GCST90018892	8	Phenylalanine & tyrosine metabolism	Amino acid	-0.0401176	0.113359	0.723414	-0.0143221	0.107559	0.89407	0.0276258	0.173769	0.878901	-0.00969735	0.610343
X-14189--leucylalanine	Pulmonary tuberculosis || id:ebi-a-GCST90018892	8	Dipeptide	Peptide	0.0680874	0.0739297	0.357064	0.0230367	0.107509	0.830331	-0.0736909	0.161458	0.664151	0.0134072	0.335239
X-14205--alpha-glutamyltyrosine	Pulmonary tuberculosis || id:ebi-a-GCST90018892	8	Dipeptide	Peptide	-0.0214375	0.127582	0.866561	0.028641	0.244791	0.906858	-0.190954	0.770659	0.812566	0.00672438	0.827801
X-14208--phenylalanylserine	Pulmonary tuberculosis || id:ebi-a-GCST90018892	10	Dipeptide	Peptide	0.0611977	0.164147	0.70928	-0.0370076	0.166123	0.823713	-0.992184	0.380663	0.0313019	0.0589914	0.0189592
X-14374	Pulmonary tuberculosis || id:ebi-a-GCST90018892	6			0.255661	0.177978	0.150867	0.193823	0.361655	0.592006	0.502863	0.789183	0.558642	-0.00680576	0.752336
X-14473	Pulmonary tuberculosis || id:ebi-a-GCST90018892	7			-0.112338	0.221344	0.611785	-0.248829	0.302905	0.411376	-1.33056	0.961488	0.224992	0.0379027	0.247685
X-14541	Pulmonary tuberculosis || id:ebi-a-GCST90018892	11			0.159986	0.135672	0.238316	-0.0517252	0.184234	0.778896	-0.0670131	0.409256	0.873551	0.013008	0.569415
X-14588	Pulmonary tuberculosis || id:ebi-a-GCST90018892	6			-0.287842	0.329588	0.382478	-0.101961	0.783134	0.896411	0.28713	0.949635	0.777449	-0.00918594	0.464841
X-14625	Pulmonary tuberculosis || id:ebi-a-GCST90018892	10			-0.0104918	0.407264	0.979447	0.00935517	0.762202	0.990207	0.666792	1.59612	0.687112	-0.00847474	0.659413
X-14745	Pulmonary tuberculosis || id:ebi-a-GCST90018892	7			0.0973854	0.250459	0.697404	-0.103843	0.487802	0.831421	-1.71395	2.85141	0.57399	0.042809	0.549542
Gamma-glutamylglutamate	Pulmonary tuberculosis || id:ebi-a-GCST90018892	8	gamma-glutamyl	Peptide	-0.177622	0.219251	0.417866	-0.110942	0.270335	0.681521	0.376716	0.947396	0.704662	-0.0268211	0.56849
7-alpha-hydroxy-3-oxo-4-cholestenoate (7-Hoca)	Pulmonary tuberculosis || id:ebi-a-GCST90018892	8	Sterol, Steroid	Lipid	-0.598905	0.471889	0.204382	-1.03106	0.630915	0.10221	-2.15854	1.17319	0.115395	0.0272707	0.194151
Taurolithocholate 3-sulfate	Pulmonary tuberculosis || id:ebi-a-GCST90018892	7	Bile acid metabolism	Lipid	-0.113328	0.173173	0.512841	-0.128998	0.210414	0.539833	-0.0731877	0.410775	0.865584	-0.00221626	0.916587
X-14977--vanillin			Food component/Plant	Xenobiotics
5alpha-androstan-3beta,17beta-diol disulfate	Pulmonary tuberculosis || id:ebi-a-GCST90018892	11	Sterol, Steroid	Lipid	-0.224095	0.0889044	0.0117144	-0.293078	0.155063	0.0587505	-0.269236	0.219217	0.250531	0.00327783	0.816129
4-androsten-3beta,17beta-diol disulfate 1*	Pulmonary tuberculosis || id:ebi-a-GCST90018892	16	Sterol, Steroid	Lipid	0.036566	0.154714	0.813165	0.100487	0.198917	0.613439	0.129175	0.46803	0.786583	-0.00416774	0.836283
4-androsten-3beta,17beta-diol disulfate 2*	Pulmonary tuberculosis || id:ebi-a-GCST90018892	13	Sterol, Steroid	Lipid	0.149491	0.201185	0.457449	-0.0185363	0.296417	0.950137	0.256955	0.620152	0.686588	-0.00347377	0.85669
Ergothioneine			Food component, Plant	Xenobiotics

## Sheet: Pulmonary tuberculosis P<0.05
id.exposure	outcome	id.outcome	nsnp	Pathway	metabolic groups	b_Inverse.variance.weighted..multiplicative.random.effects.	se_Inverse.variance.weighted..multiplicative.random.effects.	pval_Inverse.variance.weighted..multiplicative.random.effects.	FDR-Pval	b_Weighted.median	se_Weighted.median	pval_Weighted.median	b_MR.Egger	se_MR.Egger	pval_MR.Egger	Q_MR.Egger	Q_df_MR.Egger	I2-MR.Egger	Q_pval_MR.Egger	Q_Inverse.variance.weighted	Q_df_Inverse.variance.weighted	I2-IVW	Q_pval_Inverse.variance.weighted	egger_intercept	pval for pleiotropy
met-a-308	Pulmonary tuberculosis || id:ebi-a-GCST90018892	Phenylalanine	4	Phenylalanine & tyrosine metabolism	Amino acid	0.692217	0.333019	0.0376532	0.374238	0.84984	1.03671	0.412361	1.281	1.31446	0.432572	0.0697685	2	0	0.965717	0.43186	3	0	0.933585	-0.0100621	0.608474
met-a-324	Pulmonary tuberculosis || id:ebi-a-GCST90018892	Threonine	13	Glycine, serine and threonine metabolism	Amino acid	0.77465	0.380914	0.0419856	0.391468	0.244134	0.497845	0.623864	1.16902	1.11875	0.318473	15.5486	11	0.292541	0.158733	15.7493	12	0.238062	0.20299	-0.00747775	0.713478
met-a-356	Pulmonary tuberculosis || id:ebi-a-GCST90018892	Citrulline	26	Urea cycle; arginine-, proline-, metabolism	Amino acid	0.688533	0.231479	0.00293479	0.2025	0.948569	0.388366	0.0145875	1.109	0.460188	0.023985	17.5522	24	0	0.824178	18.8099	25	0	0.806141	-0.00749727	0.273166
met-a-379	Pulmonary tuberculosis || id:ebi-a-GCST90018892	Carnitine	155	Carnitine metabolism	Lipid	-0.573316	0.261643	0.0284367	0.327022	-0.393461	0.528357	0.456461	-0.333743	0.539538	0.537119	155.764	153	0.0177469	0.422638	156.027	154	0.0129924	0.439214	-0.00155816	0.612111
met-a-395	Pulmonary tuberculosis || id:ebi-a-GCST90018892	Dihomo-linoleate (20:2n6)	3	Long chain fatty acid	Lipid	-1.04231	0.383504	0.00657033	0.206847	-1.03268	0.69556	0.13763	-3.08189	2.14372	0.38691	0.013233	1	0	0.908418	0.98158	2	0	0.612143	0.0441782	0.505119
met-a-402	Pulmonary tuberculosis || id:ebi-a-GCST90018892	Eicosapentaenoate (EPA; 20:5n3)	7	Essential fatty acid	Lipid	-0.557252	0.268527	0.0379662	0.374238	-0.560834	0.390843	0.151306	-1.12416	0.627996	0.133451	4.43441	5	0	0.488707	5.4545	6	0	0.486973	0.0204498	0.358849
met-a-443	Pulmonary tuberculosis || id:ebi-a-GCST90018892	X-10506	6			0.861197	0.357413	0.0159731	0.249804	0.891035	0.92725	0.336581	-1.00529	2.29289	0.683708	0.376117	4	0	0.984385	1.11944	5	0	0.952369	0.0330131	0.43722
met-a-480	Pulmonary tuberculosis || id:ebi-a-GCST90018892	Caproate (6:0)	18	Medium chain fatty acid	Lipid	-0.888503	0.340122	0.00899335	0.206847	-1.01723	0.644791	0.114655	-2.81232	2.67334	0.308434	7.59165	16	0	0.960104	8.12767	17	0	0.96374	0.0183941	0.474677
met-a-495	Pulmonary tuberculosis || id:ebi-a-GCST90018892	X-11315	17			0.453989	0.198302	0.0220574	0.272618	0.534654	0.323662	0.0985572	0.815035	0.388182	0.0530933	11.8496	15	0	0.690372	13.1186	16	0	0.664066	-0.0102318	0.27766
met-a-499	Pulmonary tuberculosis || id:ebi-a-GCST90018892	X-11334	13			-0.606577	0.221584	0.00619161	0.206847	-0.501787	0.384969	0.192421	-0.56017	0.595057	0.366728	8.30688	11	0	0.685579	8.31448	12	0	0.760097	-0.00100742	0.932081
met-a-503	Pulmonary tuberculosis || id:ebi-a-GCST90018892	X-11374	12			-0.613414	0.167714	0.000254697	0.0263611	-0.772194	0.234369	0.000985003	-1.60186	0.507374	0.0102079	7.70718	10	0	0.657414	11.9278	11	0.0777863	0.369093	0.0522561	0.0670106
met-a-511	Pulmonary tuberculosis || id:ebi-a-GCST90018892	X-11437	7			0.0623737	0.0139761	8.08625e-06	0.00167463	0.0602645	0.0461211	0.191329	0.0484782	0.0555094	0.422435	0.644907	5	0	0.985855	0.768913	6	0	0.992881	0.00388247	0.739086
met-a-539	Pulmonary tuberculosis || id:ebi-a-GCST90018892	ADSGEGDFXAEGGGVR*	7	Fibrinogen cleavage peptide	Peptide	-0.17289	0.0873355	0.0477474	0.411821	-0.194205	0.173206	0.262189	-0.173688	0.312447	0.602237	2.05498	5	0	0.841486	2.05499	6	0	0.914572	5.08589e-05	0.997793
met-a-550	Pulmonary tuberculosis || id:ebi-a-GCST90018892	X-11845	12			-0.15556	0.0590219	0.00839821	0.206847	-0.172957	0.107823	0.108696	-0.15631	0.136924	0.280225	6.81908	10	0	0.742407	6.81913	11	0	0.813536	7.07152e-05	0.994901
met-a-551	Pulmonary tuberculosis || id:ebi-a-GCST90018892	X-11847	6			0.246219	0.117789	0.0365877	0.374238	0.218053	0.15331	0.154941	0.313512	0.312309	0.372251	4.89919	4	0.183538	0.297799	4.96814	5	0	0.419781	-0.0160313	0.725172
met-a-564	Pulmonary tuberculosis || id:ebi-a-GCST90018892	Gamma-glutamylthreonine*	6	gamma-glutamyl	Peptide	0.379703	0.143009	0.0079284	0.206847	0.455314	0.305156	0.13568	0.802815	0.488736	0.175803	0.614709	4	0	0.961415	1.63094	5	0	0.897482	-0.0158623	0.370444
met-a-578	Pulmonary tuberculosis || id:ebi-a-GCST90018892	Erythronate*	27	Aminosugars metabolism	Carbohydrate	0.92399	0.384796	0.0163392	0.249804	0.746338	0.586719	0.203354	3.63585	2.07538	0.092052	23.958	25	0	0.5218	25.7269	26	0	0.478194	-0.0266018	0.19553
met-a-589	Pulmonary tuberculosis || id:ebi-a-GCST90018892	X-12206	5			-1.08299	0.536423	0.0434965	0.391468	-1.2459	0.681846	0.0676623	6.03031	4.63538	0.284188	1.89825	3	0	0.593792	4.28297	4	0.0660682	0.369063	-0.127234	0.220226
met-a-592	Pulmonary tuberculosis || id:ebi-a-GCST90018892	X-12217	7			0.180887	0.0792075	0.0223889	0.272618	0.16773	0.225337	0.456664	0.153335	0.271412	0.596511	1.10811	5	0	0.953384	1.12696	6	0	0.980339	0.00197272	0.896144
met-a-662	Pulmonary tuberculosis || id:ebi-a-GCST90018892	X-12816	3			-0.121422	0.0506879	0.0165984	0.249804	-0.117743	0.101228	0.244773	-0.0112036	0.279355	0.974482	0.487082	1	0	0.485232	0.66	2	0	0.718924	-0.0358751	0.74912
met-a-675	Pulmonary tuberculosis || id:ebi-a-GCST90018892	X-13215	26			-0.607366	0.254236	0.0168949	0.249804	-1.06308	0.453621	0.019102	-1.60295	0.671878	0.0252844	14.5083	24	0	0.934325	17.2778	25	0	0.871473	0.0134989	0.109082
met-a-683	Pulmonary tuberculosis || id:ebi-a-GCST90018892	X-13429	6			-0.0670695	0.0256336	0.00888433	0.206847	-0.0355671	0.102045	0.727432	0.0181634	0.218787	0.937825	0.171089	4	0	0.996543	0.358758	5	0	0.99639	-0.00893294	0.687202
met-a-690	Pulmonary tuberculosis || id:ebi-a-GCST90018892	2-linoleoylglycerophosphocholine*	13	Lysolipid	Lipid	0.87045	0.375214	0.0203474	0.272618	0.898312	0.446562	0.0442602	2.97168	1.68283	0.105118	13.1742	11	0.165033	0.282094	15.1339	12	0.20708	0.234193	-0.0378424	0.227155
met-a-746	Pulmonary tuberculosis || id:ebi-a-GCST90018892	5alpha-androstan-3beta,17beta-diol disulfate	11	Sterol, Steroid	Lipid	-0.224095	0.0889044	0.0117144	0.242488	-0.293078	0.155063	0.0587505	-0.269236	0.219217	0.250531	6.25917	9	0	0.713725	6.3165	10	0	0.788008	0.00327783	0.816129

## Sheet: Asthma
id.exposure	outcome	nsnp	Pathway	metabolic groups	b_Inverse.variance.weighted..multiplicative.random.effects.	se_Inverse.variance.weighted..multiplicative.random.effects.	pval_Inverse.variance.weighted..multiplicative.random.effects.	b_Weighted.median	se_Weighted.median	pval_Weighted.median	b_MR.Egger	se_MR.Egger	pval_MR.Egger	Q_MR.Egger	egger_intercept	pval for pleiotropy
Histidine	Asthma || id:ebi-a-GCST90014325	6	Histidine metabolism	Amino acid	-0.133454	0.191058	0.484867	-0.083968	0.455268	0.853671	-0.373623	0.625479	0.582452	1.17787	0.00290948	0.662627
Phenylalanine	Asthma || id:ebi-a-GCST90014325	4	Phenylalanine & tyrosine metabolism	Amino acid	0.13698	0.466002	0.768799	0.277974	0.612888	0.650155	0.625515	1.08796	0.623389	2.51222	-0.00473718	0.657207
3-hydroxybutyrate (BHBA)	Asthma || id:ebi-a-GCST90014325	5	Ketone bodies	Lipid	0.066212	0.0315856	0.036058	0.0436847	0.04847	0.367444	0.114447	0.0649943	0.17648	1.94257	-0.00936336	0.428286
Arabinose	Asthma || id:ebi-a-GCST90014325	4	Nucleotide sugars, pentose metabolism	Carbohydrate	-0.0375922	0.0758725	0.620272	-0.0313897	0.0637252	0.62231	0.0279248	0.139927	0.860269	4.45425	-0.00626	0.613663
Deoxycholate	Asthma || id:ebi-a-GCST90014325	6	Bile acid metabolism	Lipid	-0.0343856	0.0410352	0.402057	-0.062847	0.104994	0.549457	-0.314997	0.563767	0.606141	0.846883	0.0107265	0.640856
Inosine	Asthma || id:ebi-a-GCST90014325	5	Purine metabolism, (hypo)xanthine, inosine containing	Nucleotide	-0.059671	0.0273205	0.028954	-0.0425362	0.0559539	0.447135	0.105122	0.228375	0.676613	0.888876	-0.0178721	0.514811
Threonine	Asthma || id:ebi-a-GCST90014325	13	Glycine, serine and threonine metabolism	Amino acid	-0.119547	0.171431	0.485584	-0.295718	0.230039	0.198613	0.111854	0.578457	0.850196	13.1059	-0.00364044	0.68233
Tyrosine	Asthma || id:ebi-a-GCST90014325	22	Phenylalanine & tyrosine metabolism	Amino acid	-0.0195287	0.202622	0.923219	-0.24292	0.245	0.321436	0.266516	0.796351	0.741357	30.6049	-0.00295978	0.713828
Oleate (18:1n9)	Asthma || id:ebi-a-GCST90014325	11	Long chain fatty acid	Lipid	0.277806	0.198053	0.160711	0.370734	0.243326	0.127607	-1.42978	1.1284	0.236927	9.73231	0.0237318	0.15934
Pentadecanoate (15:0)	Asthma || id:ebi-a-GCST90014325	9	Long chain fatty acid	Lipid	-0.156657	0.174281	0.368718	-0.0229646	0.225541	0.918899	0.163821	0.457868	0.731045	8.66347	-0.00730773	0.48425
Pipecolate	Asthma || id:ebi-a-GCST90014325	7	Lysine metabolism	Amino acid	-0.0409133	0.134502	0.760988	-0.0288108	0.152505	0.850158	0.270512	0.313043	0.427015	7.12706	0.00227484	0.88226
5-oxoproline	Asthma || id:ebi-a-GCST90014325	16	Glutathione metabolism	Amino acid	0.0626832	0.121757	0.606678	-0.0208956	0.171533	0.903044	-0.0656382	0.212391	0.761839	11.1623	0.00284472	0.441548
Pantothenate	Asthma || id:ebi-a-GCST90014325	15	Pantothenate and CoA metabolism	Cofactors and vitamins	0.145418	0.133307	0.275338	-0.109867	0.180319	0.542331	0.358579	0.251268	0.177133	16.2268	-0.00504252	0.335198
Citrate	Asthma || id:ebi-a-GCST90014325	24	Krebs cycle	Energy	-0.0795409	0.154788	0.607343	-0.0363443	0.198333	0.854603	-0.193488	0.41798	0.647974	29.4943	0.00142373	0.771176
N-acetylalanine	Asthma || id:ebi-a-GCST90014325	12	Alanine and aspartate metabolism	Amino acid	-0.243444	0.281657	0.387409	-0.191964	0.389222	0.621871	-1.57851	4.79469	0.74878	10.0164	0.0111819	0.78595
Heptanoate (7:0)	Asthma || id:ebi-a-GCST90014325	19	Medium chain fatty acid	Lipid	-0.227117	0.182764	0.213985	0.0164425	0.24513	0.946521	-0.41034	0.541983	0.459351	26.096	0.00207596	0.723084
Cortisol	Asthma || id:ebi-a-GCST90014325	5	Sterol, Steroid	Lipid	0.200937	0.206203	0.329829	0.116941	0.219869	0.594819	-0.11615	0.393886	0.787313	4.87082	0.00858723	0.412466
Citrulline	Asthma || id:ebi-a-GCST90014325	26	Urea cycle; arginine-, proline-, metabolism	Amino acid	0.236528	0.124539	0.0575347	0.232622	0.203325	0.252585	0.283345	0.428918	0.515158	18.3609	-0.000493871	0.908612
Serotonin (5HT)	Asthma || id:ebi-a-GCST90014325	11	Tryptophan metabolism	Amino acid	0.0872172	0.123271	0.47924	0.182794	0.160129	0.253645	0.626849	0.322219	0.0835796	7.68269	-0.01204	0.105447
Gamma-glutamyltyrosine	Asthma || id:ebi-a-GCST90014325	24	gamma-glutamyl	Peptide	-0.035535	0.118861	0.764969	-0.0227158	0.191384	0.905519	-0.327353	0.491018	0.511908	16.5711	0.00318489	0.541988
Hypoxanthine	Asthma || id:ebi-a-GCST90014325	13	Purine metabolism, (hypo)xanthine, inosine containing	Nucleotide	-0.208857	0.121713	0.0861666	-0.297008	0.18047	0.0998154	0.0331966	0.352701	0.926705	10.3553	-0.00458223	0.476983
3-methoxytyrosine	Asthma || id:ebi-a-GCST90014325	9	Phenylalanine & tyrosine metabolism	Amino acid	-0.0881311	0.15285	0.56422	-0.137345	0.202952	0.498574	-0.731088	0.56138	0.234021	7.45747	0.0109071	0.273588
Undecanoate (11:0)	Asthma || id:ebi-a-GCST90014325	21	Medium chain fatty acid	Lipid	-0.0523999	0.137269	0.702661	-0.0741176	0.241337	0.758758	-0.364908	0.293356	0.228661	13.553	0.00484824	0.221718
Taurodeoxycholate	Asthma || id:ebi-a-GCST90014325	8	Bile acid metabolism	Lipid	-0.0234279	0.0532941	0.66023	0.0415517	0.0582482	0.475625	0.152992	0.157715	0.369483	8.61443	-0.0126351	0.281054
X-03003	Asthma || id:ebi-a-GCST90014325	3			-0.44188	0.598585	0.460388	-0.594661	0.471042	0.206792	0.0220344	28.1148	0.999501	5.58822	-0.0056525	0.989492
Mannitol	Asthma || id:ebi-a-GCST90014325	6	Fructose, mannose, galactose, starch, and sucrose metabolism	Carbohydrate	-0.0459956	0.0292169	0.115423	-0.022728	0.0568264	0.689191	-0.031668	0.121564	0.807335	1.93831	-0.00113513	0.904571
Carnitine	Asthma || id:ebi-a-GCST90014325	157	Carnitine metabolism	Lipid	-0.113756	0.120788	0.346305	-0.0134625	0.203981	0.947379	-0.0783511	0.310533	0.801135	210.271	-0.000806976	0.642027
N-acetylornithine	Asthma || id:ebi-a-GCST90014325	12	Urea cycle; arginine-, proline-, metabolism	Amino acid	0.0797678	0.0461795	0.0841058	0.0391454	0.0482995	0.417669	0.0653985	0.0700336	0.372398	14.3203	0.0012159	0.782925
N1-methyladenosine	Asthma || id:ebi-a-GCST90014325	3	Purine metabolism, adenine containing	Nucleotide	-0.472546	0.536261	0.378217	-0.35191	0.618554	0.569408	-3.33223	2.13482	0.362732	0.0776531	0.0242707	0.398313
3-methyl-2-oxovalerate	Asthma || id:ebi-a-GCST90014325	21	Valine, leucine and isoleucine metabolism	Amino acid	-0.00896208	0.176409	0.959483	-0.0872331	0.212722	0.681747	-0.110582	0.477239	0.819239	31.0429	0.001259	0.820496
Aspartate	Asthma || id:ebi-a-GCST90014325	3	Alanine and aspartate metabolism	Amino acid	0.0727883	0.104275	0.485152	0.0642893	0.188512	0.733077	-0.110997	0.396896	0.826396	0.601872	0.00604596	0.702018
X-04499--3,4-dihydroxybutyrate	Asthma || id:ebi-a-GCST90014325	11	Butanoate metabolism	Amino acid	0.126755	0.162729	0.436019	0.140967	0.208905	0.499807	0.193239	0.706144	0.790527	10.8834	0.000399551	0.980915
X-04500	Asthma || id:ebi-a-GCST90014325	5			0.0277939	0.0558654	0.618825	0.0207185	0.0525289	0.69327	-0.0660647	0.114424	0.604172	5.42461	0.0105255	0.414794
Dihomo-linoleate (20:2n6)	Asthma || id:ebi-a-GCST90014325	3	Long chain fatty acid	Lipid	0.13364	0.227652	0.557179	0.325394	0.304944	0.285943	1.21846	0.978474	0.430732	0.558073	-0.0230224	0.457754
X-18601	Asthma || id:ebi-a-GCST90014325	13			-0.0803742	0.0582896	0.167933	-0.147532	0.0831632	0.0760616	-0.137486	0.113932	0.252844	11.3933	0.00252314	0.567464
2-hydroxystearate	Asthma || id:ebi-a-GCST90014325	22	Fatty acid, monohydroxy	Lipid	0.00445816	0.169113	0.978969	0.0271556	0.217759	0.900757	0.0556073	0.403125	0.891667	28.1121	-0.000611924	0.889661
Gamma-glutamylleucine	Asthma || id:ebi-a-GCST90014325	18	gamma-glutamyl	Peptide	0.183914	0.184855	0.31978	0.0212125	0.229322	0.9263	0.499423	0.391173	0.219917	24.5232	-0.00424472	0.373031
Eicosapentaenoate (EPA; 20:5n3)	Asthma || id:ebi-a-GCST90014325	5	Essential fatty acid	Lipid	0.043024	0.100787	0.669467	0.084082	0.211013	0.690285	-0.151289	0.429363	0.747871	1.17298	-0.0104576	0.664162
Glycodeoxycholate	Asthma || id:ebi-a-GCST90014325	5	Bile acid metabolism	Lipid	-0.00970608	0.0294249	0.741506	-0.00458401	0.0491528	0.925697	-0.0771222	0.189399	0.711177	2.13815	0.00699179	0.740157
Taurochenodeoxycholate	Asthma || id:ebi-a-GCST90014325	6	Bile acid metabolism	Lipid	-0.0842283	0.0790791	0.286824	-0.0831876	0.0785718	0.289716	-0.0892309	0.152442	0.589749	8.41413	0.000317751	0.969801
X-05907	Asthma || id:ebi-a-GCST90014325	9			0.164012	0.113933	0.149995	0.0421455	0.217562	0.846398	0.128031	0.386791	0.750327	3.97658	0.000711023	0.921341
Docosahexaenoate (DHA; 22:6n3)			Essential fatty acid	Lipid
X-06226	Asthma || id:ebi-a-GCST90014325	15			-0.181793	0.191507	0.342481	-0.0709252	0.264853	0.788861	-0.86645	0.359642	0.0315368	13.2436	0.00921867	0.0498571
X-06350	Asthma || id:ebi-a-GCST90014325	7			-0.194253	0.113021	0.0856616	-0.233588	0.184625	0.205799	-0.204269	0.31491	0.545168	3.57433	0.000231959	0.972732
X-06351
Myo-inositol	Asthma || id:ebi-a-GCST90014325	27	Inositol metabolism	Lipid	0.214184	0.118086	0.0697088	0.264905	0.159256	0.0962352	0.660774	0.198683	0.00272579	24.349	-0.00721295	0.0131123
1,5-anhydroglucitol (1,5-AG)	Asthma || id:ebi-a-GCST90014325	16	Glycolysis, gluconeogenesis, pyruvate metabolism	Carbohydrate	-0.0667861	0.11081	0.546704	-0.118686	0.160385	0.459297	-0.330606	0.250115	0.207422	17.8469	-6.78109e-05	0.994406
3-methyl-2-oxobutyrate	Asthma || id:ebi-a-GCST90014325	12	Valine, leucine and isoleucine metabolism	Amino acid	0.0343193	0.150078	0.81912	-0.227189	0.243262	0.350343	0.0116823	0.621947	0.985383	7.60208	0.000355526	0.970409
1-palmitoylglycerol (1-monopalmitin)	Asthma || id:ebi-a-GCST90014325	8	Monoacylglycerol	Lipid	-0.140774	0.177753	0.428382	-0.0216027	0.233413	0.92626	-0.218999	1.02732	0.83825	6.96883	0.00113775	0.940739
1-oleoylglycerol (1-monoolein)	Asthma || id:ebi-a-GCST90014325	10	Monoacylglycerol	Lipid	0.0301065	0.0543075	0.579325	0.120112	0.109085	0.270855	-0.0081835	0.330339	0.980843	3.94622	0.0012518	0.907716
1-stearoylglycerol (1-monostearin)	Asthma || id:ebi-a-GCST90014325	16	Monoacylglycerol	Lipid	0.0642107	0.138849	0.643759	0.0044519	0.18636	0.980941	0.0468222	0.504651	0.927392	20.2795	0.000286066	0.971834
X-08402	Asthma || id:ebi-a-GCST90014325	12			-0.132042	0.0861512	0.125355	-0.167652	0.119634	0.161101	-0.415089	0.156522	0.024232	4.33827	0.00865169	0.0481318
X-08766	Asthma || id:ebi-a-GCST90014325	11			0.0744356	0.117616	0.52682	0.0121809	0.145006	0.933054	0.0853543	0.267072	0.756571	12.0839	-0.000277137	0.964194
4-methyl-2-oxopentanoate	Asthma || id:ebi-a-GCST90014325	7	Valine, leucine and isoleucine metabolism	Amino acid	0.397309	0.232783	0.0878627	0.666761	0.303119	0.0278304	0.658503	0.817616	0.457168	6.58131	-0.00409398	0.750634
X-09108	Asthma || id:ebi-a-GCST90014325	6			0.399754	0.274211	0.144888	0.160739	0.329624	0.625802	-2.51914	7.45611	0.752454	5.63335	0.0371923	0.715187
Cholate			Bile acid metabolism	Lipid
X-10506	Asthma || id:ebi-a-GCST90014325	6			0.240938	0.370647	0.515663	0.232695	0.333818	0.485759	0.498299	0.913051	0.614246	11.8756	-0.00540217	0.768273
3-indoxyl sulfate	Asthma || id:ebi-a-GCST90014325		Tryptophan metabolism	Amino acid
Bilirubin (Z,Z)	Asthma || id:ebi-a-GCST90014325	8	Hemoglobin and porphyrin metabolism	Cofactors and vitamins	-0.06404	0.0232305	0.00583846	-0.0651882	0.0369997	0.0780939	-0.0747681	0.0625128	0.276796	3.27119	0.00100891	0.845151
Erythrose	Asthma || id:ebi-a-GCST90014325	3	Fructose, mannose, galactose, starch, and sucrose metabolism	Carbohydrate	0.00285476	0.201487	0.988696	0.104766	0.176658	0.55315	0.426157	0.277968	0.367945	0.601983	-0.0190387	0.324355
Cysteine	Asthma || id:ebi-a-GCST90014325	12	Cysteine, methionine, SAM, taurine metabolism	Amino acid	0.0610264	0.0896036	0.495827	0.0155036	0.147973	0.916556	0.0832884	0.15938	0.612649	8.10403	-0.000824958	0.857264
DSGEGDFXAEGGGVR*	Asthma || id:ebi-a-GCST90014325	8	Fibrinogen cleavage peptide	Peptide	0.0911444	0.103709	0.379484	0.0474737	0.107659	0.659239	-0.122987	0.417291	0.778134	12.9626	0.00864466	0.613989
Androsterone sulfate	Asthma || id:ebi-a-GCST90014325	16	Sterol, Steroid	Lipid	0.00584259	0.0324807	0.857248	0.0384556	0.0374822	0.304907	0.0995109	0.0430902	0.0366928	10.3143	-0.00902043	0.0109134
3-carboxy-4-methyl-5-propyl-2-furanpropanoate (CMPF)	Asthma || id:ebi-a-GCST90014325	10	Fatty acid, dicarboxylate	Lipid	0.000584475	0.0434444	0.989266	0.00451058	0.0540842	0.933534	0.139151	0.100366	0.203027	8.58328	-0.00985204	0.169485
Acetylcarnitine	Asthma || id:ebi-a-GCST90014325	7	Carnitine metabolism	Lipid	0.0961041	0.117712	0.41425	0.051168	0.230331	0.824197	-0.0451939	0.386382	0.911439	2.23837	0.00540611	0.712748
Trans-4-hydroxyproline			Urea cycle; arginine-, proline-, metabolism	Amino acid
Glutamate			Glutamate metabolism	Amino acid
Glycine	Asthma || id:ebi-a-GCST90014325	13	Glycine, serine and threonine metabolism	Amino acid	0.0653672	0.113872	0.565939	-0.00850449	0.0920606	0.926397	-0.117083	0.155898	0.4684	20.311	0.00663364	0.135862
2-aminobutyrate	Asthma || id:ebi-a-GCST90014325	32	Butanoate metabolism	Amino acid	0.0951667	0.113523	0.401859	0.0798424	0.182691	0.662086	-0.11775	0.366652	0.750324	27.3159	0.00240706	0.543441
Scyllo-inositol	Asthma || id:ebi-a-GCST90014325	7	Inositol metabolism	Lipid	-0.0611615	0.129441	0.636567	-0.0778227	0.109457	0.477093	-0.14296	0.19922	0.505124	14.4366	0.00443782	0.595098
Dodecanedioate	Asthma || id:ebi-a-GCST90014325	6	Fatty acid, dicarboxylate	Lipid	0.197141	0.0693076	0.00444898	0.222763	0.12265	0.0693331	0.673287	0.349982	0.12672	0.741603	-0.0160209	0.230793
Gamma-glutamylvaline	Asthma || id:ebi-a-GCST90014325	8	gamma-glutamyl	Peptide	-0.0786364	0.218293	0.718673	-0.0686075	0.250502	0.784176	-0.819684	1.08589	0.478908	8.88214	0.0108909	0.511411
Indolepropionate	Asthma || id:ebi-a-GCST90014325	8	Tryptophan metabolism	Amino acid	0.139683	0.0930325	0.133241	0.0858089	0.140961	0.542695	-0.260243	0.275598	0.381477	3.05211	0.0222503	0.0519989
Butyrylcarnitine	Asthma || id:ebi-a-GCST90014325	18	Fatty acid metabolism (also BCAA metabolism)	Lipid	-0.0693138	0.0348712	0.0468438	-0.10385	0.0452099	0.0216151	-0.0876732	0.0634973	0.186343	14.1349	0.0043972	0.490535
Dehydroisoandrosterone sulfate (DHEA-S)	Asthma || id:ebi-a-GCST90014325	12	Sterol, Steroid	Lipid	-0.0255035	0.0824119	0.756969	-0.0586841	0.104394	0.574022	-0.122642	0.2584	0.645251	14.2361	0.00340874	0.69863
Caproate (6:0)	Asthma || id:ebi-a-GCST90014325	18	Medium chain fatty acid	Lipid	-0.29365	0.240789	0.222642	-0.630241	0.256646	0.0140617	-0.581477	0.805274	0.480663	36.4622	0.00316613	0.712186
Caprylate (8:0)	Asthma || id:ebi-a-GCST90014325	31	Medium chain fatty acid	Lipid	0.0420546	0.105563	0.690348	0.0320706	0.179651	0.858317	-0.500692	0.263689	0.0675815	18.6731	0.00661514	0.0287069
Docosapentaenoate (n3 DPA; 22:5n3)	Asthma || id:ebi-a-GCST90014325	4	Essential fatty acid	Lipid	0.08936	0.134022	0.504927	0.0375554	0.168532	0.823661	0.280281	0.312836	0.464833	2.29042	0.0110803	0.689214
X-11204	Asthma || id:ebi-a-GCST90014325	25			-0.298669	0.169621	0.078272	-0.376018	0.221619	0.0897562	-0.528064	0.653241	0.427158	26.7497	0.00240191	0.719087
X-02269	Asthma || id:ebi-a-GCST90014325	9			-0.0775688	0.082903	0.34945	-0.104676	0.091244	0.251293	0.0229175	0.334646	0.947316	14.2292	-0.00445043	0.764686
Phenol sulfate	Asthma || id:ebi-a-GCST90014325	9	Phenylalanine & tyrosine metabolism	Amino acid	-0.0362213	0.0757047	0.632326	0.0162624	0.112189	0.884746	-0.0257062	0.293347	0.932625	6.56415	-0.000427133	0.971214
X-07765	Asthma || id:ebi-a-GCST90014325	9			0.0157368	0.0517707	0.76115	0.0232692	0.0608911	0.702354	-0.0574878	0.113483	0.628016	10.5337	0.00585381	0.488489
X-11247	Asthma || id:ebi-a-GCST90014325	11			-0.0250416	0.057541	0.66342	0.0301441	0.0593573	0.611565	0.287488	0.108483	0.0264727	6.16239	-0.0240321	0.0019432
Heme*	Asthma || id:ebi-a-GCST90014325	5	Hemoglobin and porphyrin metabolism	Cofactors and vitamins	0.21318	0.129573	0.0999178	0.354156	0.172735	0.0403361	0.605416	0.494176	0.307951	3.2837	-0.0120494	0.469786
X-11315	Asthma || id:ebi-a-GCST90014325	17			0.0243646	0.0628231	0.698143	0.0678457	0.121545	0.576711	0.0732646	0.147858	0.627422	8.13783	-0.00139024	0.687951
X-11334	Asthma || id:ebi-a-GCST90014325	13			-0.217313	0.123575	0.0786526	-0.259886	0.186609	0.163716	0.41673	0.397082	0.316468	7.30923	-0.00457233	0.654121
3-dehydrocarnitine*	Asthma || id:ebi-a-GCST90014325	16	Carnitine metabolism	Lipid	0.273399	0.14572	0.0606282	0.184469	0.194578	0.343106	0.229582	0.521713	0.666615	16.864	-0.0063117	0.666472
Pyroglutamine*	Asthma || id:ebi-a-GCST90014325	11	Glutamate metabolism	Amino acid	0.057493	0.0865745	0.506635	0.0278369	0.101705	0.784314	0.0224155	0.238924	0.927309	13.7953	0.00122408	0.877317
X-11374	Asthma || id:ebi-a-GCST90014325	12			0.157497	0.0528713	0.00289307	0.0882848	0.0750436	0.239416	0.112931	0.109743	0.3277	12.5208	0.00289723	0.649223
X-11381	Asthma || id:ebi-a-GCST90014325	10			0.137145	0.107602	0.202463	0.0657523	0.210502	0.754767	0.30374	0.480485	0.544926	3.78818	-0.00332583	0.722014
X-11422--xanthine	Asthma || id:ebi-a-GCST90014325	3	Purine metabolism, (hypo)xanthine/inosine containing	Nucleotide	0.246038	0.250352	0.325721	0.0367117	0.291624	0.899821	-2.10814	1.56987	0.407488	0.0186723	0.100136	0.371158
X-11423--O-sulfo-L-tyrosine	Asthma || id:ebi-a-GCST90014325	25	Phenylalanine & tyrosine metabolism	Amino acid	-0.159777	0.166729	0.337909	-0.0111209	0.209837	0.957734	-0.771704	0.427939	0.0844578	30.4107	0.00702851	0.135974
X-09789	Asthma || id:ebi-a-GCST90014325	5			-0.071683	0.0928856	0.440272	-0.0301245	0.13189	0.819331	0.949611	1.29271	0.515801	2.93424	-0.0338435	0.486037
X-11437	Asthma || id:ebi-a-GCST90014325	7			0.00685128	0.0751487	0.927358	0.0526072	0.071508	0.461924	0.105996	0.136204	0.471645	11.6766	-0.00894394	0.418983
X-11440	Asthma || id:ebi-a-GCST90014325	12			-0.114112	0.0637892	0.0736314	-0.0845821	0.0531854	0.111761	-0.0400569	0.0976564	0.690322	21.8362	-0.00510686	0.340244
X-11441	Asthma || id:ebi-a-GCST90014325	10			-0.10706	0.0487073	0.0279479	-0.11177	0.0612612	0.0680782	-0.101807	0.0855772	0.268288	7.343	-0.000314785	0.938959
X-11442	Asthma || id:ebi-a-GCST90014325	9			-0.090516	0.0481777	0.0602724	-0.114242	0.0613061	0.0623967	-0.134573	0.0896024	0.176821	5.74646	0.00265145	0.553059
X-11469	Asthma || id:ebi-a-GCST90014325	9			-0.113234	0.0620293	0.0679264	-0.150428	0.0818427	0.066061	-0.482911	0.409606	0.276928	8.21436	0.0178564	0.391467
X-11478	Asthma || id:ebi-a-GCST90014325	9			0.0483461	0.0543515	0.37373	0.0208743	0.0840513	0.803862	-0.0443153	0.104817	0.685136	4.38904	0.00546935	0.298349
X-11485
X-11491	Asthma || id:ebi-a-GCST90014325	10			0.102401	0.0509687	0.0445262	0.134014	0.0719163	0.0623967	0.0829204	0.11317	0.48465	8.21588	0.00104899	0.849648
X-11497	Asthma || id:ebi-a-GCST90014325	5			0.225863	0.0914972	0.0135673	0.308372	0.292576	0.291889	1.07288	1.21416	0.441964	0.105885	-0.012202	0.528404
HWESASXX*	Asthma || id:ebi-a-GCST90014325	6	Polypeptide	Peptide	-0.0970186	0.0839978	0.248085	-0.125502	0.106533	0.238775	0.0859228	0.389286	0.83612	5.26686	-0.00875714	0.654069
X-11529	Asthma || id:ebi-a-GCST90014325	5			0.0092508	0.0141291	0.512641	-0.000738887	0.0282137	0.979107	-0.0100889	0.0397174	0.815897	0.690108	0.00356445	0.55794
X-11530	Asthma || id:ebi-a-GCST90014325	7			-0.0277327	0.0898039	0.757463	-0.0971758	0.0591309	0.1003	-0.0922876	0.169379	0.609263	15.789	0.00541381	0.662578
X-11537
X-11538	Asthma || id:ebi-a-GCST90014325	13			-0.0340325	0.0526618	0.518121	0.0133414	0.0646368	0.836474	0.0941398	0.100296	0.368077	9.94211	-0.00672014	0.16245
X-11540	Asthma || id:ebi-a-GCST90014325	5			0.0954371	0.0894937	0.286238	-0.00842195	0.132231	0.949216	0.0497771	0.330818	0.889944	3.48369	0.00180771	0.893733
X-11546	Asthma || id:ebi-a-GCST90014325	10			0.0312607	0.0423467	0.460388	0.00410431	0.0414923	0.921204	-0.0542728	0.0818019	0.525685	15.0108	0.010059	0.282791
X-11550	Asthma || id:ebi-a-GCST90014325	15			-0.50598	0.288463	0.0794206	-0.363979	0.361882	0.314515	-0.254822	1.10779	0.82165	16.5171	-0.00205244	0.817535
Homostachydrine*	Asthma || id:ebi-a-GCST90014325	4	Food component, Plant	Xenobiotics	-0.121265	0.0831317	0.144644	-0.119003	0.125944	0.344716	-0.413076	0.280583	0.278832	0.737966	0.0135432	0.380273
ADSGEGDFXAEGGGVR*	Asthma || id:ebi-a-GCST90014325	6	Fibrinogen cleavage peptide	Peptide	0.0114779	0.0962631	0.90509	0.0681669	0.0692966	0.325265	0.172511	0.210092	0.457696	10.7427	-0.00988489	0.434208
X-11786--methylcysteine	Asthma || id:ebi-a-GCST90014325	8	Cysteine, methionine, SAM, taurine metabolism	Amino acid	-0.0292374	0.0716153	0.683086	-0.0300636	0.105339	0.775339	-0.124986	0.335822	0.72255	5.22572	0.00333812	0.778616
X-11787	Asthma || id:ebi-a-GCST90014325	19			0.00680358	0.149691	0.963748	0.103195	0.185317	0.577625	0.262241	0.263425	0.33345	22.0244	-0.00510702	0.257075
X-11792	Asthma || id:ebi-a-GCST90014325	10			0.0342385	0.0339899	0.313784	0.0206094	0.0443714	0.642308	-0.004061	0.107196	0.970709	8.74775	0.00277861	0.71458
X-11795	Asthma || id:ebi-a-GCST90014325	7			0.528163	0.15149	0.000489459	0.604655	0.226339	0.00755224	0.429684	0.657529	0.542299	5.19496	0.00222416	0.883067
X-11805	Asthma || id:ebi-a-GCST90014325	3			-0.100534	0.0939711	0.284693	-0.0298754	0.129121	0.817023	0.234136	0.289706	0.567282	0.383132	-0.0204244	0.435681
X-11843	Asthma || id:ebi-a-GCST90014325
X-11845	Asthma || id:ebi-a-GCST90014325	12			0.0334948	0.0337019	0.320294	0.0194493	0.0478445	0.684367	0.0421919	0.0893932	0.647071	10.4201	-0.000647741	0.917747
X-11847	Asthma || id:ebi-a-GCST90014325	7			0.053377	0.0510478	0.295733	0.0449772	0.0642378	0.483823	0.126222	0.182546	0.520065	6.83658	-0.00568687	0.692968
X-11849	Asthma || id:ebi-a-GCST90014325	7			-0.0667566	0.049361	0.176242	-0.117232	0.0471914	0.0129846	-0.06913	0.115031	0.574063	11.6719	0.000222779	0.982255
X-11852	Asthma || id:ebi-a-GCST90014325	7			0.0306447	0.0336509	0.362472	0.0289282	0.0470663	0.538801	-0.0209725	0.0644575	0.758076	4.2915	0.00601981	0.37835
X-11876	Asthma || id:ebi-a-GCST90014325	9			0.174062	0.10377	0.0934685	0.21797	0.132225	0.0992556	0.569228	0.189498	0.0198331	6.88717	-0.013399	0.053042
1-palmitoleoylglycerophosphocholine*	Asthma || id:ebi-a-GCST90014325	8	Lysolipid	Lipid	-0.120939	0.174293	0.487758	-0.178887	0.210092	0.394509	-0.42131	0.668025	0.5515	8.27508	0.00521081	0.656352
X-12013	Asthma || id:ebi-a-GCST90014325	4			-0.0257408	0.0431787	0.551078	-0.0542799	0.0504748	0.282202	-0.0767045	0.0603449	0.331527	1.10777	0.00702234	0.330233
Gamma-glutamylthreonine*	Asthma || id:ebi-a-GCST90014325	6	gamma-glutamyl	Peptide	0.0861327	0.150434	0.566941	0.135363	0.192231	0.481328	0.271271	0.394863	0.52984	5.42693	-0.00496126	0.633897
X-12029	Asthma || id:ebi-a-GCST90014325	26			-0.153018	0.140907	0.277502	0.0112415	0.228127	0.960698	0.112479	0.597552	0.852277	17.9747	-0.00271891	0.648011
X-12038	Asthma || id:ebi-a-GCST90014325	38			0.0490832	0.132467	0.710987	-0.10469	0.173546	0.54635	-1.16592	0.618232	0.0673979	42.2955	0.0123148	0.0521527
X-12040	Asthma || id:ebi-a-GCST90014325	10			0.00661714	0.0217971	0.761449	0.0014077	0.0233614	0.95195	-0.0303088	0.0505384	0.565289	16.5152	0.0141475	0.439479
Gamma-tocopherol	Asthma || id:ebi-a-GCST90014325	7	Tocopherol metabolism	Cofactors and vitamins	-0.0513032	0.126774	0.685711	-0.162481	0.14804	0.272403	-0.0268853	0.632606	0.967746	8.79522	-0.000697896	0.969972
Gamma-glutamylphenylalanine	Asthma || id:ebi-a-GCST90014325	22	gamma-glutamyl	Peptide	-0.0691769	0.161775	0.668934	-0.184511	0.236018	0.434352	0.137584	0.527271	0.79681	19.4003	-0.00215528	0.683586
Alpha-ketoglutarate	Asthma || id:ebi-a-GCST90014325	11	Krebs cycle	Energy	0.0795339	0.069414	0.251881	0.098606	0.124464	0.428217	0.0426154	0.183863	0.821894	5.67774	0.00103319	0.821988
Erythronate*	Asthma || id:ebi-a-GCST90014325	27	Aminosugars metabolism	Carbohydrate	-0.407047	0.150959	0.00700937	-0.236023	0.21454	0.271273	-0.184142	1.02953	0.859489	27.2941	-0.00210659	0.828453
Lathosterol	Asthma || id:ebi-a-GCST90014325	10	Sterol, Steroid	Lipid	-0.021709	0.102356	0.832035	-0.0638112	0.111065	0.565604	0.0165407	0.226257	0.943517	15.9524	-0.00161428	0.852108
X-12092	Asthma || id:ebi-a-GCST90014325	17			-0.00884337	0.0194353	0.649098	-0.0183714	0.0255826	0.472682	-0.0277929	0.0325495	0.40661	10.1139	0.00257474	0.410713
X-12093	Asthma || id:ebi-a-GCST90014325	7			-0.00773199	0.0379403	0.838515	-0.0587745	0.0493062	0.233249	-0.0146086	0.0859946	0.871766	5.88435	0.000624072	0.930785
X-12094	Asthma || id:ebi-a-GCST90014325	5			-0.22589	0.136767	0.0986086	-0.338744	0.182492	0.0634229	-0.82598	0.461219	0.171241	1.8941	0.0156554	0.265173
X-12095--N1-methyl-3-pyridone-4-carboxamide	Asthma || id:ebi-a-GCST90014325	15	NAD metabolism	Nucleotide	-0.0478871	0.143853	0.739218	0.249535	0.174884	0.153621	0.109654	0.316893	0.734857	24.8841	-0.0032986	0.583873
X-12116	Asthma || id:ebi-a-GCST90014325	4			0.0112895	0.162307	0.944547	-0.0034068	0.144662	0.981211	-1.69738	0.91057	0.203326	2.19771	0.0607766	0.198921
Eicosenoate (20:1n9 or 11)	Asthma || id:ebi-a-GCST90014325	7	Long chain fatty acid	Lipid	-0.0291316	0.195338	0.881447	0.255272	0.172076	0.137944	0.16673	0.555363	0.776092	13.1734	-0.00527934	0.718685
X-12206	Asthma || id:ebi-a-GCST90014325	5			0.190521	0.0866489	0.0278941	0.247092	0.212115	0.244061	0.512149	0.826647	0.579425	0.823172	-0.00627598	0.717202
X-12216
X-12217	Asthma || id:ebi-a-GCST90014325	7			0.125087	0.0784452	0.110808	0.0562576	0.138539	0.684685	0.175207	0.175254	0.363336	3.33031	-0.00233369	0.737679
X-12244--N-acetylcarnosine	Asthma || id:ebi-a-GCST90014325	14	Dipeptide	Peptide	0.119711	0.13886	0.388632	0.126007	0.160665	0.432872	0.56469	0.472652	0.255273	17.0193	-0.0139297	0.116357
X-12329	Asthma || id:ebi-a-GCST90014325	20			-0.00262122	0.00936744	0.779614	0.0021665	0.0150587	0.885603	-0.0082618	0.0131217	0.536849	15.4407	0.00215942	0.500821
ADpSGEGDFXAEGGGVR*	Asthma || id:ebi-a-GCST90014325	4	Fibrinogen cleavage peptide	Peptide	0.0356697	0.159174	0.822685	0.0411941	0.120328	0.732089	0.491347	0.52563	0.448584	7.66875	-0.0215747	0.457889
1-eicosatrienoylglycerophosphocholine*	Asthma || id:ebi-a-GCST90014325	11	Lysolipid	Lipid	-0.0167513	0.135834	0.901852	-0.0145019	0.163486	0.929317	0.737673	0.338364	0.0571638	8.7317	0.00316753	0.797139
1-docosahexaenoylglycerophosphocholine*	Asthma || id:ebi-a-GCST90014325	4	Lysolipid	Lipid	-0.270043	0.121986	0.0268479	-0.209634	0.219683	0.339954	-1.09075	0.948728	0.369195	0.419575	0.0180099	0.470165
X-12405	Asthma || id:ebi-a-GCST90014325	4			-0.00833104	0.0850849	0.922	-0.027219	0.131978	0.836604	0.364784	0.485563	0.530865	1.19682	-0.0140277	0.512955
X-12407	Asthma || id:ebi-a-GCST90014325	5			-0.0831085	0.0129454	1.36327e-10	-0.0804972	0.0623551	0.196722	-0.0655343	0.155119	0.701129	0.236645	-0.00111339	0.911954
X-12442--5,8-tetradecadienoate	Asthma || id:ebi-a-GCST90014325	6	Long chain fatty acid	Lipid	-0.0120074	0.0998478	0.90428	0.126963	0.123156	0.302581	0.0429404	0.244702	0.869228	5.63991	-0.00221919	0.813588
N-acetylthreonine	Asthma || id:ebi-a-GCST90014325	6	Glycine, serine and threonine metabolism	Amino acid	0.0308029	0.0550025	0.575461	0.0646129	0.263755	0.806478	0.112386	0.529251	0.842216	0.300326	-0.00151389	0.87428
1-palmitoylglycerophosphocholine	Asthma || id:ebi-a-GCST90014325	20	Lysolipid	Lipid	-0.261308	0.187638	0.163736	-0.251154	0.251803	0.31856	-1.88635	0.843139	0.0381558	16.0333	0.0159873	0.0638647
1-heptadecanoylglycerophosphocholine	Asthma || id:ebi-a-GCST90014325	4	Lysolipid	Lipid	0.0294191	0.232284	0.899216	0.142688	0.225961	0.527732	-0.140389	0.795841	0.876223	4.98097	0.00500405	0.840806
1-stearoylglycerophosphocholine	Asthma || id:ebi-a-GCST90014325	4	Lysolipid	Lipid	-0.020628	0.163077	0.899342	-0.10295	0.233878	0.659802	-0.319565	0.689443	0.68855	2.00893	0.00646118	0.696102
5-dodecenoate (12:1n7)	Asthma || id:ebi-a-GCST90014325	11	Medium chain fatty acid	Lipid	0.0884903	0.0816032	0.278189	0.156717	0.115444	0.174618	0.0146306	0.245834	0.953843	9.9192	0.00259724	0.75593
Stearidonate (18:4n3)	Asthma || id:ebi-a-GCST90014325	5	Long chain fatty acid	Lipid	0.0763853	0.0998167	0.444119	0.145975	0.184356	0.428473	-0.275289	0.636611	0.694629	1.5872	-0.0260574	0.29487
Epiandrosterone sulfate	Asthma || id:ebi-a-GCST90014325	10	Sterol, Steroid	Lipid	0.0371486	0.0431581	0.389372	0.0716477	0.0561029	0.201575	0.11397	0.0775191	0.179705	6.7148	-0.00526914	0.257242
Linolenate [alpha or gamma; (18:3n3 or 6)]	Asthma || id:ebi-a-GCST90014325	3	Essential fatty acid	Lipid	0.0937246	0.186509	0.615301	0.220772	0.225032	0.326559	0.85704	0.685096	0.429311	0.504378	-0.0180679	0.4525
X-12510--2-aminooctanoic acid	Asthma || id:ebi-a-GCST90014325	11	Amino fatty acid	Amino acid	0.0434842	0.0703759	0.536651	0.0621363	0.0597929	0.298715	0.0552408	0.112793	0.636024	16.2543	-0.000667965	0.893081
X-12524	Asthma || id:ebi-a-GCST90014325	15			0.0230251	0.166935	0.890297	0.130776	0.247545	0.597298	-0.263197	0.478339	0.59149	9.86948	0.00396051	0.52386
Bilirubin (E,Z or Z,E)*	Asthma || id:ebi-a-GCST90014325	8	Hemoglobin and porphyrin metabolism	Cofactors and vitamins	-0.0831161	0.0379198	0.0283872	-0.118884	0.0752883	0.114326	-0.170472	0.137925	0.262659	1.87454	0.00450036	0.499872
X-12556	Asthma || id:ebi-a-GCST90014325	13			-0.0332624	0.139525	0.811573	-0.126626	0.183158	0.489346	-0.465602	0.466917	0.340107	12.3384	0.00757191	0.35265
X-12627	Asthma || id:ebi-a-GCST90014325	8			-0.0902663	0.0965924	0.350042	-0.118755	0.127866	0.353019	-0.031205	0.349136	0.931691	7.18035	-0.00191982	0.865168
X-12644	Asthma || id:ebi-a-GCST90014325	14			-0.00551101	0.101759	0.95681	0.0208903	0.151355	0.890224	0.0427679	0.294559	0.886969	11.1021	-0.000990094	0.862711
Asparagine	Asthma || id:ebi-a-GCST90014325	26	Alanine and aspartate metabolism	Amino acid	-0.002372	0.0919499	0.97942	-0.0165384	0.170723	0.922828	0.027511	0.220775	0.901869	15.6978	-0.000426991	0.874957
X-12719	Asthma || id:ebi-a-GCST90014325	4			-0.0166953	0.0512991	0.744841	-0.00389269	0.0882416	0.964814	-0.000609608	0.198499	0.997828	1.63796	-0.00102009	0.938969
X-12728	Asthma || id:ebi-a-GCST90014325	33			0.00255816	0.0035147	0.466708	0.00171001	0.004901	0.727156	0.00134681	0.00585738	0.819654	39.9197	0.00116215	0.796024
X-12734	Asthma || id:ebi-a-GCST90014325	4			0.0537126	0.0598346	0.369354	0.0725914	0.0703707	0.302279	0.341926	0.216061	0.25435	1.2835	-0.0283715	0.300404
1-stearoylglycerophosphoethanolamine	Asthma || id:ebi-a-GCST90014325	9	Lysolipid	Lipid	-0.000123603	0.0647258	0.998476	0.083977	0.133518	0.529376	0.16357	0.293969	0.595257	2.77634	-0.00411504	0.570626
1-linoleoylglycerophosphocholine	Asthma || id:ebi-a-GCST90014325	9	Lysolipid	Lipid	0.0181112	0.194866	0.92595	-0.0333358	0.246485	0.892418	-0.629521	0.618467	0.342622	8.1705	-0.00454509	0.839793
Bradykinin, des-arg(9)	Asthma || id:ebi-a-GCST90014325	14	Polypeptide	Peptide	0.00291709	0.0243291	0.904561	0.00688124	0.0323277	0.831437	0.0476882	0.052498	0.381558	12.2941	-0.00457188	0.354487
Gamma-glutamylisoleucine*	Asthma || id:ebi-a-GCST90014325	15	gamma-glutamyl	Peptide	-0.131564	0.125762	0.295499	0.0442855	0.173623	0.798672	0.352653	0.321134	0.292063	13.6267	-0.00869584	0.128489
X-12786	Asthma || id:ebi-a-GCST90014325	6			0.100527	0.0523066	0.0546198	0.0694087	0.10165	0.494722	0.0454815	0.141407	0.763835	1.79569	0.00285182	0.657333
X-12816	Asthma || id:ebi-a-GCST90014325	3			-0.07522	0.0796539	0.344998	-0.0718322	0.0713735	0.31421	-0.240277	0.102141	0.255891	0.126914	0.0293962	0.302148
X-12830	Asthma || id:ebi-a-GCST90014325	8			-0.0479011	0.0816854	0.5576	-0.0726504	0.0895016	0.416951	-0.0814802	0.220628	0.72458	10.9775	0.00148661	0.873623
X-12844	Asthma || id:ebi-a-GCST90014325	7			-0.0494468	0.172786	0.774745	0.0777074	0.184091	0.672941	0.469174	0.7849	0.576048	9.35898	-0.0127524	0.527247
X-12847
X-12850	Asthma || id:ebi-a-GCST90014325	8			-0.0698035	0.0511961	0.17274	-0.112626	0.0776912	0.147153	-0.0972125	0.10755	0.400889	5.04058	0.00175666	0.769535
X-12851	Asthma || id:ebi-a-GCST90014325	4			-0.0082126	0.0375804	0.827013	-0.0214797	0.0835232	0.797047	0.322493	0.612248	0.650965	0.501547	-0.0173991	0.640969
X-13215	Asthma || id:ebi-a-GCST90014325	27			-0.257855	0.0901991	0.00425339	-0.341305	0.173767	0.0495119	-0.295572	0.271268	0.286283	16.1176	0.000488376	0.87934
Phenylacetylglutamine	Asthma || id:ebi-a-GCST90014325	11	Phenylalanine & tyrosine metabolism	Amino acid	0.0181939	0.0742827	0.806513	0.041771	0.102742	0.684329	0.0473769	0.158446	0.771721	10.2661	-0.00113398	0.837064
N2,N2-dimethylguanosine	Asthma || id:ebi-a-GCST90014325	37	Purine metabolism, guanine containing	Nucleotide	-0.109666	0.0864495	0.2046	-0.1006	0.139093	0.469523	-0.127769	0.161746	0.434886	31.3514	0.0002836	0.892199
Cysteine-glutathione disulfide	Asthma || id:ebi-a-GCST90014325	7	Glutathione metabolism	Amino acid	-7.25412e-05	0.0497665	0.998837	-0.0196712	0.0930849	0.832633	0.27723	0.40455	0.523639	2.40555	-0.0101967	0.517167
X-13429	Asthma || id:ebi-a-GCST90014325	6			-0.0584867	0.0478656	0.221747	-0.0298885	0.0540789	0.58048	0.0544923	0.103805	0.62737	3.92322	-0.0100647	0.291345
X-13431--nonanoylcarnitine*	Asthma || id:ebi-a-GCST90014325	11	Carnitine metabolism	Lipid	0.0392926	0.0414455	0.343102	0.071153	0.0579664	0.21964	0.0872614	0.0889505	0.352221	6.41602	-0.00277569	0.530283
X-13435	Asthma || id:ebi-a-GCST90014325	13			0.0406136	0.0887009	0.647045	0.0966292	0.126851	0.446208	0.185736	0.155076	0.256199	11.2896	0.00179205	0.802439
2-palmitoylglycerophosphocholine*	Asthma || id:ebi-a-GCST90014325	15	Lysolipid	Lipid	0.0726646	0.151971	0.632544	0.0905618	0.204062	0.657191	-0.116164	0.503393	0.821092	16.1415	0.00295655	0.699433
2-linoleoylglycerophosphocholine*	Asthma || id:ebi-a-GCST90014325	13	Lysolipid	Lipid	0.110695	0.140033	0.429241	0.222808	0.159276	0.161848	0.580021	0.457558	0.231102	14.5666	-0.0093539	0.304667
X-13496	Asthma || id:ebi-a-GCST90014325	30			0.100788	0.16176	0.533238	0.143109	0.214023	0.50371	0.807271	0.539502	0.145756	36.7906	-0.00788081	0.181365
1-palmitoylglycerophosphoinositol*	Asthma || id:ebi-a-GCST90014325	5	Lysolipid	Lipid	-0.0541979	0.175628	0.75763	0.102139	0.139608	0.464408	-0.127622	0.38147	0.759986	11.8119	0.0028386	0.835367
X-13549	Asthma || id:ebi-a-GCST90014325	12			0.513071	0.254537	0.043831	0.420032	0.30892	0.173931	1.43598	0.746677	0.083372	12.041	-0.00989109	0.219641
X-13553
Glutaroyl carnitine	Asthma || id:ebi-a-GCST90014325	23	Lysine metabolism	Amino acid	0.113753	0.0719792	0.114024	0.2049	0.105632	0.0524088	0.130921	0.17402	0.460201	20.8318	-0.000412859	0.914252
2-tetradecenoyl carnitine	Asthma || id:ebi-a-GCST90014325	10	Carnitine metabolism	Lipid	0.0310973	0.0612937	0.61191	0.0359057	0.0959865	0.708352	0.0470386	0.165871	0.783929	6.01012	0.00954009	0.410272
1-myristoylglycerophosphocholine	Asthma || id:ebi-a-GCST90014325	3	Lysolipid	Lipid	0.107421	0.0247694	1.44546e-05	0.106436	0.137332	0.438327	0.074947	0.1686	0.733707	0.000432422	0.0020301	0.824486
1-oleoylglycerophosphoethanolamine	Asthma || id:ebi-a-GCST90014325	4	Lysolipid	Lipid	-0.125077	0.111787	0.263189	-0.196592	0.217509	0.366085	-0.565295	0.960247	0.615695	0.921542	0.00917458	0.686528
3-(3-hydroxyphenyl)propionate	Asthma || id:ebi-a-GCST90014325	8	Phenylalanine & tyrosine metabolism	Amino acid	-0.0325672	0.0387022	0.400078	0.0253011	0.0488326	0.604376	-0.150435	0.0984386	0.177323	7.32026	0.0110662	0.243895
Hexadecanedioate	Asthma || id:ebi-a-GCST90014325	17	Fatty acid, dicarboxylate	Lipid	0.00209592	0.0556301	0.969946	-0.00295158	0.0758403	0.968955	0.017143	0.107147	0.87502	17.0009	-0.000660746	0.870131
Threitol	Asthma || id:ebi-a-GCST90014325	3	Nucleotide sugars, pentose metabolism	Carbohydrate	-0.143521	0.0970321	0.139111	-0.14393	0.249587	0.56416	0.0856743	3.98249	0.986307	0.413761	-0.00424992	0.96335
X-14056	Asthma || id:ebi-a-GCST90014325	5			0.30281	0.0865846	0.000470036	0.359544	0.157379	0.0223379	0.528995	0.233227	0.108108	0.78391	-0.0122445	0.339733
X-14057	Asthma || id:ebi-a-GCST90014325	5			0.089695	0.164953	0.586606	0.0902208	0.152544	0.554224	-0.0300117	0.462108	0.952303	8.13918	0.0049838	0.795188
P-cresol sulfate	Asthma || id:ebi-a-GCST90014325	8	Phenylalanine & tyrosine metabolism	Amino acid	0.0797921	0.0670083	0.23374	0.151003	0.0840952	0.0725552	-0.00127899	0.109403	0.991051	7.32057	0.00761333	0.38252
X-14189--leucylalanine	Asthma || id:ebi-a-GCST90014325	8	Dipeptide	Peptide	-0.0354779	0.0511627	0.488038	-0.00735972	0.0494723	0.881739	0.0792184	0.0819929	0.371275	7.96773	-0.0103476	0.143485
X-14205--alpha-glutamyltyrosine	Asthma || id:ebi-a-GCST90014325	8	Dipeptide	Peptide	-0.107179	0.0962707	0.265576	-0.179385	0.0956252	0.0606672	-0.370192	0.275759	0.228012	11.0901	0.0115992	0.348191
X-14208--phenylalanylserine	Asthma || id:ebi-a-GCST90014325	9	Dipeptide	Peptide	-0.0256676	0.0652626	0.694099	-0.035267	0.0643423	0.583613	-0.0265757	0.124566	0.837137	15.5432	0.00207899	0.823687
X-14374	Asthma || id:ebi-a-GCST90014325	6			0.0243828	0.139667	0.861411	0.0322331	0.191223	0.866141	0.0251842	0.520559	0.963733	5.64584	-2.06494e-05	0.99879
X-14473	Asthma || id:ebi-a-GCST90014325	9			-0.0225187	0.10275	0.826525	-0.108822	0.107408	0.31098	-0.345177	0.286232	0.267016	12.6399	0.0113665	0.268059
X-14541	Asthma || id:ebi-a-GCST90014325	11			0.056967	0.0735981	0.438915	0.0128245	0.0764107	0.866713	-0.301975	0.22989	0.22149	16.4878	0.0194628	0.136524
X-14588	Asthma || id:ebi-a-GCST90014325	5			-1.30628	0.931285	0.160716	-1.63153	0.789793	0.0388502	-3.04659	1.88045	0.203644	7.58729	0.0157964	0.297856
X-14625	Asthma || id:ebi-a-GCST90014325	10			0.0949495	0.193302	0.623286	-0.126832	0.282692	0.653679	-0.000987412	0.492769	0.99845	7.19245	0.00126024	0.83402
X-14745	Asthma || id:ebi-a-GCST90014325	7			-0.159142	0.124362	0.200662	-0.32005	0.185701	0.0848036	-0.314702	1.03011	0.772293	4.86207	0.00359195	0.884843
Gamma-glutamylglutamate	Asthma || id:ebi-a-GCST90014325	8	gamma-glutamyl	Peptide	0.0774415	0.104267	0.45765	0.0333942	0.105745	0.752155	-0.726378	0.235553	0.0215604	1.33029	0.0385629	0.0115036
7-alpha-hydroxy-3-oxo-4-cholestenoate (7-Hoca)	Asthma || id:ebi-a-GCST90014325	8	Sterol, Steroid	Lipid	0.157063	0.290719	0.589018	-0.192552	0.312512	0.5378	1.2632	0.822352	0.175426	9.90943	-0.0170293	0.20405
Taurolithocholate 3-sulfate	Asthma || id:ebi-a-GCST90014325	7	Bile acid metabolism	Lipid	0.0215161	0.0556255	0.698902	0.0139355	0.0759887	0.854492	-0.0190666	0.0950133	0.848862	5.076	0.00284135	0.608499
X-14977--vanillin			Food component/Plant	Xenobiotics
5alpha-androstan-3beta,17beta-diol disulfate	Asthma || id:ebi-a-GCST90014325	11	Sterol, Steroid	Lipid	-0.0107843	0.0482914	0.823289	-0.0401558	0.0662882	0.544664	0.0615913	0.0940123	0.528765	12.8947	-0.00552627	0.391366
4-androsten-3beta,17beta-diol disulfate 1*	Asthma || id:ebi-a-GCST90014325	15	Sterol, Steroid	Lipid	-0.0836227	0.0476176	0.0790661	-0.0928327	0.0466409	0.0465498	-0.0617114	0.0839811	0.475493	24.1917	-0.00152361	0.752567
4-androsten-3beta,17beta-diol disulfate 2*	Asthma || id:ebi-a-GCST90014325	13	Sterol, Steroid	Lipid	-0.277383	0.0988399	0.00501	-0.0620909	0.123075	0.613911	0.260222	0.301756	0.406899	14.067	-0.0156475	0.0888407
Ergothioneine			Food component, Plant	Xenobiotics

## Sheet: Asthma P<0.05
id.exposure	outcome	id.outcome	nsnp	R2	Pathway	metabolic groups	b_Inverse.variance.weighted..multiplicative.random.effects.	se_Inverse.variance.weighted..multiplicative.random.effects.	pval_Inverse.variance.weighted..multiplicative.random.effects.	FDR-Pval	b_Weighted.median	se_Weighted.median	pval_Weighted.median	b_MR.Egger	se_MR.Egger	pval_MR.Egger	Q_MR.Egger	Q_df_MR.Egger	I2-MR.Egger	Q_pval_MR.Egger	Q_Inverse.variance.weighted	Q_df_Inverse.variance.weighted	I2-IVW	Q_pval_Inverse.variance.weighted	egger_intercept	pval for pleiotropy	MR-PRESSO GLOBAL TEST	MR-PRESSO corrected Pval
met-a-311	Asthma || id:ebi-a-GCST90014325	3-hydroxybutyrate (BHBA)	5	0.0439401	Ketone bodies	Lipid	0.066212	0.0315856	0.036058	0.487176	0.0436847	0.04847	0.367444	0.114447	0.0649943	0.17648	1.94257	3	0	0.584412	2.77726	4	0	0.595764	-0.00936336	0.428286	0.608
met-a-322	Asthma || id:ebi-a-GCST90014325	Inosine	5	0.0571767	Purine metabolism, (hypo)xanthine, inosine containing	Nucleotide	-0.059671	0.0273205	0.028954	0.441181	-0.0425362	0.0559539	0.447135	0.105122	0.228375	0.676613	0.888876	3	0	0.828112	1.43126	4	0	0.838745	-0.0178721	0.514811	0.838
met-a-450	Asthma || id:ebi-a-GCST90014325	Bilirubin (Z,Z)	8	0.150973	Hemoglobin and porphyrin metabolism	Cofactors and vitamins	-0.06404	0.0232305	0.00583846	0.134933	-0.0651882	0.0369997	0.0780939	-0.0747681	0.0625128	0.276796	3.27119	6	0	0.77412	3.31278	7	0	0.85464	0.00100891	0.845151	0.929
met-a-473	Asthma || id:ebi-a-GCST90014325	Dodecanedioate	6	0.0825858	Fatty acid, dicarboxylate	Lipid	0.197141	0.0693076	0.00444898	0.13026	0.222763	0.12265	0.0693331	0.673287	0.349982	0.12672	0.741603	4	0	0.946101	2.73545	5	0	0.740691	-0.0160209	0.230793	0.784
met-a-476	Asthma || id:ebi-a-GCST90014325	Butyrylcarnitine	18	0.256665	Fatty acid metabolism (also BCAA metabolism)	Lipid	-0.0693138	0.0348712	0.0468438	0.522155	-0.10385	0.0452099	0.0216151	-0.0876732	0.0634973	0.186343	14.1349	16	0	0.588668	14.2654	17	0	0.648237	0.0043972	0.490535	<0.001	0.0631967
met-a-503	Asthma || id:ebi-a-GCST90014325	X-11374	12	0.122688			0.157497	0.0528713	0.00289307	0.120352	0.0882848	0.0750436	0.239416	0.112931	0.109743	0.3277	12.5208	10	0.201328	0.251712	12.796	11	0.140358	0.306866	0.00289723	0.649223	0.362
met-a-514	Asthma || id:ebi-a-GCST90014325	X-11441	10	0.105333			-0.10706	0.0487073	0.0279479	0.376402	-0.11177	0.0612612	0.0680782	-0.101807	0.0855772	0.268288	7.343	8	0	0.500117	7.34925	9	0	0.600807	-0.000314785	0.938959	0.741
met-a-524	Asthma || id:ebi-a-GCST90014325	X-11491	10	0.0861942			0.102401	0.0509687	0.0445262	0.522155	0.134014	0.0719163	0.0623967	0.0829204	0.11317	0.48465	8.21588	8	0.0262757	0.412672	8.25525	9	0	0.508642	0.00104899	0.849648	0.554
met-a-525	Asthma || id:ebi-a-GCST90014325	X-11497	5	0.0165593			0.225863	0.0914972	0.0135673	0.256544	0.308372	0.292576	0.291889	1.07288	1.21416	0.441964	0.105885	3	0	0.991122	0.611338	4	0	0.961795	-0.012202	0.528404	0.964
met-a-544	Asthma || id:ebi-a-GCST90014325	X-11795	7	0.0219888			0.528163	0.15149	0.000489459	0.0254519	0.604655	0.226339	0.00755224	0.429684	0.657529	0.542299	5.19496	5	0.0375295	0.392553	5.21985	6	0	0.515941	0.00222416	0.883067	0.553
met-a-578	Asthma || id:ebi-a-GCST90014325	Erythronate*	27	0.0933834	Aminosugars metabolism	Carbohydrate	-0.407047	0.150959	0.00700937	0.145795	-0.236023	0.21454	0.271273	-0.184142	1.02953	0.859489	27.2941	25	0.0840502	0.341355	27.3464	26	0.0492356	0.391347	-0.00210659	0.828453	0.424
met-a-589	Asthma || id:ebi-a-GCST90014325	X-12206	5	0.0391312			0.190521	0.0866489	0.0278941	0.376402	0.247092	0.212115	0.244061	0.512149	0.826647	0.579425	0.823172	3	0	0.843917	0.981647	4	0	0.912566	-0.00627598	0.717202	0.926
met-a-603	Asthma || id:ebi-a-GCST90014325	1-docosahexaenoylglycerophosphocholine*	4	0.0119646	Lysolipid	Lipid	-0.270043	0.121986	0.0268479	0.376402	-0.209634	0.219683	0.339954	-1.09075	0.948728	0.369195	0.419575	2	0	0.810757	1.20015	3	0	0.752967	0.0180099	0.470165	0.742
met-a-605	Asthma || id:ebi-a-GCST90014325	X-12407	5	0.125239			-0.0831085	0.0129454	1.36327e-10	2.83561e-08	-0.0804972	0.0623551	0.196722	-0.0655343	0.155119	0.701129	0.236645	3	0	0.971467	0.251083	4	0	0.992749	-0.00111339	0.911954	0.995
met-a-631	Asthma || id:ebi-a-GCST90014325	Bilirubin (E,Z or Z,E)*	8	0.0803241	Hemoglobin and porphyrin metabolism	Cofactors and vitamins	-0.0831161	0.0379198	0.0283872	0.376402	-0.118884	0.0752883	0.114326	-0.170472	0.137925	0.262659	1.87454	6	0	0.930868	2.38975	7	0	0.935168	0.00450036	0.499872	0.893
met-a-675	Asthma || id:ebi-a-GCST90014325	X-13215	27	0.13027			-0.257855	0.0901991	0.00425339	0.13026	-0.341305	0.173767	0.0495119	-0.295572	0.271268	0.286283	16.1176	25	0	0.911282	16.1411	26	0	0.932747	0.000488376	0.87934	0.94
met-a-694	Asthma || id:ebi-a-GCST90014325	X-13549	12	0.0500971			0.513071	0.254537	0.043831	0.487176	0.420032	0.30892	0.173931	1.43598	0.746677	0.083372	12.041	10	0.169505	0.282321	14.1059	11	0.220184	0.22719	-0.00989109	0.219641	0.303
met-a-705	Asthma || id:ebi-a-GCST90014325	1-myristoylglycerophosphocholine	3	0.0187628	Lysolipid	Lipid	0.107421	0.0247694	1.44546e-05	0.00150328	0.106436	0.137332	0.438327	0.074947	0.1686	0.733707	0.000432422	1	0	0.983409	0.0804651	2	0	0.960566	0.0020301	0.824486	0.001	0.624108
met-a-715	Asthma || id:ebi-a-GCST90014325	X-14056	5	0.036923			0.30281	0.0865846	0.000470036	0.0254519	0.359544	0.157379	0.0223379	0.528995	0.233227	0.108108	0.78391	3	0	0.853312	2.06661	4	0	0.723508	-0.0122445	0.339733	0.768
met-a-748	Asthma || id:ebi-a-GCST90014325	4-androsten-3beta,17beta-diol disulfate 2*	13	0.0527256	Sterol, Steroid	Lipid	-0.277383	0.0988399	0.00501	0.13026	-0.0620909	0.123075	0.613911	0.260222	0.301756	0.406899	14.067	11	0.218029	0.229307	18.5221	12	0.352124	0.100734	-0.0156475	0.0888407	0.102
