# Supplementary material for: Fine mapping-based multi-omics analysis interprets the gut-lung axis function of SGLT2 inhibitors
Source: Front Cell Infect Microbiol. 2024 Sep 10;14:1447327. doi: 10.3389/fcimb.2024.1447327 (PMC11420167; doi:10.3389/fcimb.2024.1447327)
Supplement: Supplementary file 4 [file Table4.xlsx]

## Sheet: SGLT2-10 pulmonary diseases
exposure	outcome	nsnp	MR Test	OR	OR LCI95	OR UCI95	P-value	Pleiotropy Test	P for pleiotropy	Cochran’s Q Test	I2	P for heterogeneity
SGLT2 inhibition	Asthma || id:ebi-a-GCST90014325	10	IVW	0.705813	0.600866	0.82909	2.2153e-05
			MR-Egger	1.03547	0.131124	8.17697	0.974438	MR-Egger	0.722375	MR-Egger	0	0.978218
			Weighted Median	0.769553	0.516275	1.14708	0.198371
			MR-PRESSO	0.705813	0.564896	0.881883	0.00216786	MR-PRESSO Global test	0.987	IVW test	0	0.987435
SGLT2 inhibition	Interstitial lung disease || id:ebi-a-GCST90018863	10	IVW	0.0541918	0.0198334	0.148071	1.31195e-08
			MR-Egger	11.6503	0.00291305	46593.6	0.577725	MR-Egger	0.234503	MR-Egger	0	0.898445
			Weighted Median	0.0497044	0.00887341	0.278419	0.000639046
			MR-PRESSO	0.0541918	0.0111564	0.263235	0.000300147	MR-PRESSO Global test	0.844	IVW test	0	0.819903
SGLT2 inhibition	Pulmonary tuberculosis || id:ebi-a-GCST90018892	10	IVW	0.280447	0.123065	0.639098	0.00248358
			MR-Egger	1.31583	0.00374834	461.917	0.929123	MR-Egger	0.614306	MR-Egger	0	0.630697
			Weighted Median	0.309513	0.0929509	1.03063	0.0560256
			MR-PRESSO	0.280447	0.101348	0.776039	0.0143547	MR-PRESSO Global test	0.781	IVW test	0	0.697
SGLT2 inhibition	Pneumoconiosis || id:ebi-a-GCST90018900	10	IVW	0.00167629	7.5887e-05	0.037028	5.18168e-05
			MR-Egger	3.63675e+06	0.0053415	2476079438085791	0.183545	MR-Egger	0.0691265	MR-Egger	0	0.867515
			Weighted Median	0.00980401	0.000120038	0.800734	0.0395009
			MR-PRESSO	0.00167629	2.49934e-05	0.112427	0.00289675	MR-PRESSO Global test	0.538	IVW test	0	0.505632
SGLT2 inhibition	Pulmonary embolism || id:finn-b-I9_PULMEMB	10	IVW	0.33891	0.0877101	1.30954	0.116658
			MR-Egger	0.000299311	1.44554e-07	0.619748	0.0708049	MR-Egger	0.104968	MR-Egger	0	0.345511
			Weighted Median	0.32003	0.0575554	1.77949	0.193054
			MR-PRESSO	0.33891	0.0773639	1.48468	0.151103	MR-PRESSO Global test	0.178	IVW test	0.2916	0.176407
SGLT2 inhibition	Acute bronchitis || id:finn-b-J10_BRONCHITIS	10	IVW	0.918307	0.544319	1.54925	0.749434
			MR-Egger	0.535818	0.00242454	118.414	0.826453	MR-Egger	0.847918	MR-Egger	0	0.909958
			Weighted Median	1.21514	0.417352	3.53796	0.720805
			MR-PRESSO	0.918307	0.53557	1.57456	0.756722	MR-PRESSO Global test	0.959	IVW test	0	0.946468
SGLT2 inhibition	Other chronic obstructive pulmonary disease (J10_COPDNAS) || id:finn-b-J10_COPDNAS	10	IVW	0.918074	0.298836	2.82047	0.881342
			MR-Egger	17.383	0.0121706	24827.8	0.463173	MR-Egger	0.444865	MR-Egger	0	0.172216
			Weighted Median	1.70871	0.445457	6.55437	0.434769
			MR-PRESSO	0.918074	0.289351	2.91293	0.884633	MR-PRESSO Global test	0.209	IVW test	0.2793	0.187221
SGLT2 inhibition	Pneumonia || id:ieu-b-4976	10	IVW	0.992568	0.71786	1.3724	0.964007
			MR-Egger	3.08243	0.134073	70.8674	0.501538	MR-Egger	0.493578	MR-Egger	0	0.907728
			Weighted Median	1.20882	0.63174	2.31304	0.566783
			MR-PRESSO	0.992568	0.711338	1.38498	0.964992	MR-PRESSO Global test	0.92	IVW test	0	0.917726
SGLT2 inhibition	Emphysema/chronic bronchitis || id:ukb-b-16207	10	IVW	0.998338	0.989094	1.00767	0.725912
			MR-Egger	1.00761	0.925344	1.09718	0.865882	MR-Egger	0.834879	MR-Egger	0	0.826995
			Weighted Median	1.00272	0.98547	1.02028	0.758824
			MR-PRESSO	0.998338	0.988803	1.00796	0.733977	MR-PRESSO Global test	0.893	IVW test	0	0.885561
SGLT2 inhibition	Lung cancer || id:ieu-a-985	9	IVW	1.00932	0.730278	1.39498	0.955199
			MR-Egger	3.35017	0.0198092	566.588	0.658188	MR-Egger	0.656942	MR-Egger	0	0.991658
			Weighted Median	1.04466	0.422803	2.58112	0.924581
			MR-PRESSO	1.00932	0.991135	1.02784	0.956577	MR-PRESSO Global test	0.994	IVW test	0	0.994493
SGLT2 inhibition	Type 2 diabetes || id:ebi-a-GCST006867	6	IVW	0.456793	0.253467	0.823222	0.00912504
			MR-Egger	1.00754	0.0198039	51.259	0.997191	MR-Egger	0.375522	MR-Egger	0.4893	0.0978543
			Weighted Median	0.693068	0.360422	1.33273	0.271766
			MR-PRESSO	0.456793	0.21023	0.992532	0.0478236	MR-PRESSO Global test	0.036	IVW test	0.3863	0.148302

## Sheet: SGLT2-gut microbiota 
id.outcome	exposure	nsnp	b_Inverse.variance.weighted..multiplicative.random.effects.	se_Inverse.variance.weighted..multiplicative.random.effects.	pval_Inverse.variance.weighted	b_Weighted.median	se_Weighted.median	pval_Weighted.median	b_MR.Egger	se_MR.Egger	pval_MR.Egger	Q_pval_MR.Egger	Q_pval_Inverse.variance.weighted
Gut microbiota abundance (class Actinobacteria id.419)	SGLT2 inhibition	10	-0.586042	0.175551	0.000842901	-0.480865	0.358342	0.179624	0.545073	1.81837	0.772002	0.935216	0.947156
Gut microbiota abundance (class Alphaproteobacteria id.2379)	SGLT2 inhibition	10	-0.500829	0.161115	0.00188032	-0.442815	0.470546	0.346671	0.203983	2.39039	0.934092	0.991403	0.995742
Gut microbiota abundance (class Bacteroidia id.912)	SGLT2 inhibition	10	-1.92101	0.194893	6.41129e-23	-1.67366	0.362804	3.96652e-06	0.518293	1.72468	0.771445	0.957207	0.864087
Gut microbiota abundance (class Betaproteobacteria id.2867)	SGLT2 inhibition	10	-0.649765	0.212368	0.00221618	-0.84931	0.386646	0.0280485	1.91419	1.78361	0.314479	0.931998	0.820492
Gut microbiota abundance (class Clostridia id.1859)	SGLT2 inhibition	10	1.36108	0.154714	1.40008e-18	1.21762	0.350266	0.000508411	0.0649724	1.72435	0.970867	0.968385	0.967055
Gut microbiota abundance (class Coriobacteriia id.809)	SGLT2 inhibition	10	1.03511	0.204754	4.29479e-07	0.73937	0.358232	0.0390232	-0.230882	1.74594	0.898061	0.813681	0.834611
Gut microbiota abundance (class Deltaproteobacteria id.3087)	SGLT2 inhibition	10	-0.666402	0.259028	0.0100909	-0.614205	0.42066	0.144263	1.60557	1.89213	0.420792	0.721095	0.656399
Gut microbiota abundance (class Erysipelotrichia id.2147)	SGLT2 inhibition	10	0.796162	0.348152	0.022206	1.01815	0.404852	0.0119073	2.39539	2.27658	0.323454	0.0852452	0.0981488
Gut microbiota abundance (class Gammaproteobacteria id.3303)	SGLT2 inhibition	10	-0.727661	0.158718	4.54804e-06	-0.781833	0.373091	0.0361215	-0.485414	1.84518	0.799145	0.953259	0.975359
Gut microbiota abundance (class Lentisphaeria id.2250)	SGLT2 inhibition	10	1.86122	0.332145	2.09909e-08	2.23412	0.704152	0.00150989	3.30085	3.43982	0.365358	0.918368	0.945291
Gut microbiota abundance (class Methanobacteria id.119)	SGLT2 inhibition	10	1.75585	0.203666	6.62455e-18	1.69562	0.760675	0.0258075	0.285621	3.91599	0.943647	0.999027	0.999448
Gut microbiota abundance (class Verrucomicrobiae id.4029)	SGLT2 inhibition	10	0.841045	0.350911	0.0165412	0.75288	0.481299	0.117755	-2.63754	2.12769	0.250244	0.518918	0.35816
Gut microbiota abundance (family Acidaminococcaceae id.2166)	SGLT2 inhibition	10	-1.32662	0.106825	2.07076e-35	-1.34591	0.422881	0.00145904	-0.408302	2.09305	0.850198	0.999387	0.999549
Gut microbiota abundance (family Alcaligenaceae id.2875)	SGLT2 inhibition	10	-0.914282	0.243284	0.000171222	-1.18146	0.405013	0.00353308	2.11364	1.80169	0.274481	0.880137	0.675381
Gut microbiota abundance (family Bacteroidaceae id.917)	SGLT2 inhibition	10	-1.8792	0.16817	5.43785e-29	-1.87223	0.35478	1.31213e-07	-0.918095	1.72637	0.609306	0.925669	0.943666
Gut microbiota abundance (family Bifidobacteriaceae id.433)	SGLT2 inhibition	10	-0.6393	0.194659	0.00102269	-0.625997	0.376684	0.0965404	-0.226279	1.90209	0.908238	0.878897	0.924141
Gut microbiota abundance (family Clostridiaceae1 id.1869)	SGLT2 inhibition	10	0.372571	0.142563	0.00896505	0.258905	0.386092	0.502489	-0.952987	1.9597	0.639801	0.993378	0.992563
Gut microbiota abundance (family Clostridiales vadin BB60 group id.11286)	SGLT2 inhibition	10	-0.641352	0.202219	0.00151614	-0.478689	0.447805	0.285084	0.765439	2.27887	0.745597	0.962481	0.969062
Gut microbiota abundance (family Coriobacteriaceae id.811)	SGLT2 inhibition	10	1.03511	0.204754	4.29479e-07	0.73937	0.358232	0.0390232	-0.230882	1.74594	0.898061	0.813681	0.834611
Gut microbiota abundance (family Defluviitaleaceae id.1924)	SGLT2 inhibition	10	-0.972813	0.147712	4.52214e-11	-1.01335	0.510299	0.0470569	-0.987779	2.56471	0.71017	0.996524	0.998774
Gut microbiota abundance (family Desulfovibrionaceae id.3169)	SGLT2 inhibition	10	-0.627123	0.247852	0.0113986	-0.587434	0.419323	0.161241	1.45604	1.89376	0.464067	0.758871	0.716837
Gut microbiota abundance (family Enterobacteriaceae id.3469)	SGLT2 inhibition	10	-0.695382	0.117928	3.70965e-09	-0.706796	0.384357	0.0659289	-0.114117	1.99904	0.955877	0.996872	0.998554
Gut microbiota abundance (family Erysipelotrichaceae id.2149)	SGLT2 inhibition	10	0.796162	0.348152	0.022206	1.01815	0.404852	0.0119073	2.39539	2.27658	0.323454	0.0852452	0.0981488
Gut microbiota abundance (family Family XI id.1936)	SGLT2 inhibition	7	1.30883	0.432684	0.00248698	1.8959	0.883262	0.0318346	-4.1377	4.44071	0.394226	0.987326	0.904447
Gut microbiota abundance (family Lachnospiraceae id.1987)	SGLT2 inhibition	10	-0.211596	0.102247	0.0385038	-0.180151	0.346727	0.603359	0.637477	1.72424	0.72119	0.998048	0.998477
Gut microbiota abundance (family Lactobacillaceae id.1836)	SGLT2 inhibition	10	-0.668173	0.132013	4.16182e-07	-0.655242	0.542207	0.226866	-0.532068	2.80297	0.854176	0.999203	0.999767
Gut microbiota abundance (family Methanobacteriaceae id.121)	SGLT2 inhibition	9	1.76996	0.225541	4.23977e-15	1.74662	0.794254	0.0278726	0.264383	3.92057	0.948121	0.997035	0.998313
Gut microbiota abundance (family Oxalobacteraceae id.2966)	SGLT2 inhibition	10	0.691971	0.232332	0.00289787	0.645107	0.63176	0.307195	0.291774	3.24796	0.930628	0.985166	0.993367
Gut microbiota abundance (family Peptococcaceae id.2024)	SGLT2 inhibition	10	-0.732391	0.304338	0.0161061	-0.95168	0.457183	0.0373774	-2.19317	2.24763	0.357756	0.618177	0.669081
Gut microbiota abundance (family Peptostreptococcaceae id.2042)	SGLT2 inhibition	10	0.40156	0.148243	0.006753	0.405479	0.372451	0.276296	-0.625716	1.84491	0.743223	0.979988	0.984631
Gut microbiota abundance (family Porphyromonadaceae id.943)	SGLT2 inhibition	10	-0.85167	0.132239	1.19167e-10	-0.747747	0.344902	0.0301588	0.545993	1.73991	0.761696	0.993661	0.989757
Gut microbiota abundance (family Prevotellaceae id.960)	SGLT2 inhibition	10	0.485418	0.171408	0.00462651	0.595705	0.390377	0.127016	1.65495	1.92229	0.414335	0.961217	0.968477
Gut microbiota abundance (family Rhodospirillaceae id.2717)	SGLT2 inhibition	10	-1.21016	0.1303	1.57884e-20	-1.09141	0.503854	0.0303025	0.33744	2.53762	0.897497	0.999757	0.99951
Gut microbiota abundance (family Rikenellaceae id.967)	SGLT2 inhibition	10	-0.499624	0.195386	0.0105545	-0.19435	0.377377	0.606552	1.2623	1.75674	0.49287	0.901386	0.87531
Gut microbiota abundance (family Ruminococcaceae id.2050)	SGLT2 inhibition	10	0.994372	0.191307	2.01689e-07	0.899894	0.352615	0.0107088	-0.767196	1.72499	0.668285	0.906439	0.877523
Gut microbiota abundance (unknown family id.1000001214)	SGLT2 inhibition	10	0.42201	0.211633	0.0461446	0.455262	0.595304	0.444417	2.37204	3.07649	0.462857	0.995236	0.994969
Gut microbiota abundance (unknown family id.1000005471)	SGLT2 inhibition	10	-0.907777	0.123984	2.44755e-13	-0.890367	0.443819	0.0448405	-2.41042	2.3021	0.325676	0.999696	0.99929
Gut microbiota abundance (unknown family id.1000006161)	SGLT2 inhibition	10	1.64097	0.4457	0.00023162	0.967947	0.696078	0.164355	-1.59064	3.27904	0.640614	0.670895	0.659565
Gut microbiota abundance (family Verrucomicrobiaceae id.4036)	SGLT2 inhibition	10	0.841972	0.350875	0.0164114	0.754602	0.481121	0.116783	-2.63546	2.12769	0.250586	0.518942	0.358327
Gut microbiota abundance (family Victivallaceae id.2255)	SGLT2 inhibition	10	1.8585	0.429449	1.50717e-05	2.26405	0.78926	0.00412325	3.09041	3.78594	0.437966	0.796615	0.856741
Gut microbiota abundance (genus Adlercreutzia id.812)	SGLT2 inhibition	10	0.889215	0.172487	2.53271e-07	0.876948	0.502112	0.0807206	0.822788	2.53938	0.754238	0.989268	0.995556
Gut microbiota abundance (genus Akkermansia id.4037)	SGLT2 inhibition	10	0.862375	0.350709	0.0139345	0.778747	0.480644	0.105186	-2.62802	2.12781	0.251841	0.522203	0.359183
Gut microbiota abundance (genus Alistipes id.968)	SGLT2 inhibition	10	-0.991458	0.159895	5.6215e-10	-0.875813	0.369209	0.0176856	1.12522	1.76237	0.541012	0.992409	0.964421
Gut microbiota abundance (genus Allisonella id.2174)	SGLT2 inhibition	9	-2.63939	0.246516	9.46251e-27	-2.6319	0.84364	0.00181041	-2.15155	4.15369	0.620432	0.993271	0.997512
Gut microbiota abundance (genus Alloprevotella id.961)	SGLT2 inhibition	7	-0.727103	0.296523	0.0142027	-0.497607	0.878384	0.571052	2.78927	4.63642	0.573675	0.99698	0.988339
Gut microbiota abundance (genus Anaerostipes id.1991)	SGLT2 inhibition	10	0.388073	0.137303	0.00470754	0.38218	0.356713	0.283993	0.66109	1.79637	0.722409	0.977725	0.989321
Gut microbiota abundance (genus Bacteroides id.918)	SGLT2 inhibition	10	-1.8792	0.16817	5.43785e-29	-1.87223	0.35478	1.31213e-07	-0.918095	1.72637	0.609306	0.925669	0.943666
Gut microbiota abundance (genus Barnesiella id.944)	SGLT2 inhibition	10	-0.862616	0.1703	4.07798e-07	-0.719652	0.38983	0.0648829	-0.265079	1.94988	0.895222	0.952689	0.972431
Gut microbiota abundance (genus Bifidobacterium id.436)	SGLT2 inhibition	10	-0.610315	0.175993	0.000524664	-0.539063	0.377577	0.153381	-0.055785	1.9106	0.977422	0.934909	0.96114
Gut microbiota abundance (genus Bilophila id.3170)	SGLT2 inhibition	10	-0.591564	0.265725	0.0259989	-0.457661	0.450494	0.309673	2.1892	2.04625	0.315898	0.836191	0.727892
Gut microbiota abundance (genus Butyricimonas id.945)	SGLT2 inhibition	10	0.811379	0.166656	1.12401e-06	0.960933	0.448899	0.0323028	1.24096	2.24112	0.594904	0.981839	0.991303
Gut microbiota abundance (genus Candidatus Soleaferrea id.11350)	SGLT2 inhibition	10	1.41951	0.343284	3.54817e-05	1.34634	0.608194	0.0268518	-1.82708	2.96696	0.555132	0.887042	0.844629
Gut microbiota abundance (genus Catenibacterium id.2153)	SGLT2 inhibition	9	3.16378	0.36998	1.21802e-17	3.18465	0.845603	0.000165794	1.19232	4.1362	0.781493	0.94358	0.961711
Gut microbiota abundance (genus Christensenellaceae R 7group id.11283)	SGLT2 inhibition	10	0.99221	0.155572	1.79637e-10	1.0563	0.369449	0.00424812	1.71186	1.82277	0.375138	0.962144	0.976545
Gut microbiota abundance (genus Clostridium sensustricto1 id.1873)	SGLT2 inhibition	10	0.457317	0.142251	0.00130512	0.284035	0.387259	0.463285	-0.969827	1.9687	0.635513	0.994756	0.992927
Gut microbiota abundance (genus Collinsella id.815)	SGLT2 inhibition	10	0.481496	0.204284	0.0184236	0.295435	0.391479	0.450451	-0.546216	1.93092	0.784451	0.876705	0.90695
Gut microbiota abundance (genus Coprobacter id.949)	SGLT2 inhibition	10	-1.50125	0.282832	1.10888e-07	-1.45813	0.56969	0.0104816	0.276027	2.85297	0.925304	0.921053	0.935728
Gut microbiota abundance (genus Coprococcus1 id.11301)	SGLT2 inhibition	10	1.42017	0.154372	3.59066e-20	1.32346	0.373903	0.00040078	-0.527475	1.8014	0.777116	0.993135	0.975883
Gut microbiota abundance (genus Coprococcus3 id.11303)	SGLT2 inhibition	10	0.729541	0.140765	2.18711e-07	0.935369	0.371833	0.0118843	1.56663	1.85327	0.422486	0.984194	0.989796
Gut microbiota abundance (genus Defluviitaleaceae UCG011 id.11287)	SGLT2 inhibition	10	-1.02107	0.156366	6.57649e-11	-1.05676	0.513022	0.0394105	-1.01626	2.5678	0.702618	0.994866	0.998088
Gut microbiota abundance (genus Dorea id.1997)	SGLT2 inhibition	10	1.13956	0.263356	1.51102e-05	1.02255	0.39238	0.00916041	1.00818	1.77496	0.585619	0.417882	0.517413
Gut microbiota abundance (genus Eggerthella id.819)	SGLT2 inhibition	10	-0.570762	0.203848	0.00511122	-0.714798	0.649502	0.2711	0.0588416	3.22893	0.985907	0.994124	0.997517
Gut microbiota abundance (genus Eisenbergiella id.11304)	SGLT2 inhibition	10	-0.593761	0.300977	0.048521	-0.785639	0.639433	0.219203	4.21564	3.10881	0.212122	0.998456	0.945323
Gut microbiota abundance (genus Enterorhabdus id.820)	SGLT2 inhibition	10	-0.78055	0.256247	0.00231843	-0.525531	0.552209	0.341255	0.844351	2.65454	0.75857	0.933644	0.946533
Gut microbiota abundance (genus Erysipelatoclostridium id.11381)	SGLT2 inhibition	10	0.92728	0.227588	4.61376e-05	0.625642	0.479881	0.192321	3.74718	2.34531	0.148769	0.982597	0.944828
Gut microbiota abundance (genus Escherichia Shigella id.3504)	SGLT2 inhibition	10	-0.750658	0.139759	7.8262e-08	-0.608578	0.409839	0.137565	0.0308168	2.12719	0.988796	0.993828	0.996617
Gut microbiota abundance (genus Eubacterium brachy group id.11296)	SGLT2 inhibition	10	-0.722846	0.271897	0.00784826	-0.723949	0.723895	0.317274	-1.16453	3.68724	0.760216	0.981844	0.991669
Gut microbiota abundance (genus Eubacterium fissicatena group id.14373)	SGLT2 inhibition	10	2.48041	0.30347	2.99594e-16	2.34019	0.767102	0.00228314	4.25306	3.82045	0.297936	0.978328	0.985682
Gut microbiota abundance (genus Eubacterium hallii group id.11338)	SGLT2 inhibition	10	0.43788	0.197187	0.0263757	0.486475	0.372808	0.19193	-0.447211	1.81077	0.811149	0.851124	0.889782
Gut microbiota abundance (genus Eubacterium oxidoreducens group id.11339)	SGLT2 inhibition	10	2.05703	0.382816	7.7255e-08	1.90723	0.667637	0.00428086	-2.27304	3.19378	0.496871	0.914027	0.817729
Gut microbiota abundance (genus Eubacterium rectale group id.14374)	SGLT2 inhibition	10	-0.713227	0.195015	0.000254894	-0.608287	0.350022	0.0822365	0.163652	1.77032	0.92862	0.842201	0.882134
Gut microbiota abundance (genus Eubacterium ruminantium group id.11340)	SGLT2 inhibition	10	0.787055	0.301562	0.00905608	0.483646	0.560196	0.387943	0.502908	2.68547	0.856111	0.800841	0.867949
Gut microbiota abundance (genus Eubacterium xylanophilum group id.14375)	SGLT2 inhibition	10	-1.19368	0.192849	6.02674e-10	-1.3766	0.405167	0.000679779	-1.41458	2.01835	0.503262	0.912639	0.949611
Gut microbiota abundance (genus Gordonibacter id.821)	SGLT2 inhibition	10	0.7913	0.346692	0.0224638	0.92496	0.750969	0.218066	2.30587	3.78793	0.55958	0.941516	0.962428
Gut microbiota abundance (genus Haemophilus id.3698)	SGLT2 inhibition	10	-0.639332	0.267639	0.0169044	-0.464307	0.520045	0.371953	1.10002	2.44991	0.665343	0.873272	0.888121
Gut microbiota abundance (genus Holdemanella id.11393)	SGLT2 inhibition	10	0.796811	0.193478	3.81607e-05	0.964322	0.523576	0.0655044	0.727461	2.66209	0.79157	0.983258	0.992605
Gut microbiota abundance (genus Holdemania id.2157)	SGLT2 inhibition	10	0.825911	0.155053	1.00053e-07	0.876845	0.480794	0.068191	0.844247	2.43509	0.737759	0.993062	0.997304
Gut microbiota abundance (genus Howardella id.2000)	SGLT2 inhibition	10	1.10929	0.322267	0.000577139	1.23033	0.751393	0.101548	-2.49196	3.80214	0.530596	0.988907	0.977537
Gut microbiota abundance (genus Hungatella id.11306)	SGLT2 inhibition	10	-0.955587	0.366273	0.00908219	-1.1095	0.711053	0.118675	-3.93269	3.63314	0.310598	0.933153	0.929585
Gut microbiota abundance (genus Intestinibacter id.11345)	SGLT2 inhibition	10	1.01386	0.283066	0.000341367	0.612926	0.448988	0.172213	-1.68719	2.10551	0.446091	0.767362	0.67917
Gut microbiota abundance (genus Intestinimonas id.2062)	SGLT2 inhibition	10	1.00637	0.126561	1.84083e-15	0.891237	0.424198	0.0356413	0.207218	2.12306	0.924648	0.997128	0.998409
Gut microbiota abundance (genus Lachnospiraceae FCS020 group id.11314)	SGLT2 inhibition	10	0.700009	0.264115	0.00803991	0.85535	0.411623	0.03771	0.460865	1.98038	0.821826	0.595562	0.691336
Gut microbiota abundance (genus Lachnospiraceae ND3007 group id.11317)	SGLT2 inhibition	10	0.341143	0.0919504	0.000207194	0.396687	0.370899	0.284831	-0.566384	1.8833	0.77128	0.999683	0.999688
Gut microbiota abundance (genus Lachnospiraceae UCG004 id.11324)	SGLT2 inhibition	10	-0.937395	0.347091	0.00691903	-0.858205	0.419227	0.040647	-0.894832	2.33995	0.712113	0.172496	0.239923
Gut microbiota abundance (genus Lachnospiraceae UCG010 id.11330)	SGLT2 inhibition	10	-1.78342	0.23218	1.57622e-14	-1.5255	0.431397	0.000405943	0.342857	2.03681	0.870501	0.89025	0.857153
Gut microbiota abundance (genus Lactobacillus id.1837)	SGLT2 inhibition	10	-0.610564	0.138622	1.06011e-05	-0.559152	0.548169	0.307712	-0.857182	2.82251	0.769109	0.998939	0.99967
Gut microbiota abundance (genus Lactococcus id.1851)	SGLT2 inhibition	10	-0.80972	0.291362	0.00545122	-0.849369	0.74913	0.256875	2.17249	3.70621	0.573919	0.99095	0.98661
Gut microbiota abundance (genus Marvinbryantia id.2005)	SGLT2 inhibition	10	0.953568	0.173052	3.58239e-08	0.972116	0.422219	0.0213127	-0.748475	2.12523	0.733796	0.987457	0.982965
Gut microbiota abundance (genus Methanobrevibacter id.123)	SGLT2 inhibition	10	2.69419	0.317971	2.39036e-17	2.50674	0.80338	0.00180705	-1.0171	3.9534	0.803462	0.993153	0.984033
Gut microbiota abundance (genus Odoribacter id.952)	SGLT2 inhibition	10	-1.46016	0.228929	1.79132e-10	-1.24841	0.388657	0.00131763	-0.11651	1.92876	0.953314	0.795414	0.82228
Gut microbiota abundance (genus Olsenella id.822)	SGLT2 inhibition	10	1.37013	0.549054	0.0125803	1.91311	0.795282	0.0161469	3.5654	3.77499	0.372572	0.497122	0.562762
Gut microbiota abundance (genus Oscillibacter id.2063)	SGLT2 inhibition	10	-0.730777	0.204548	0.000353391	-0.670069	0.491562	0.172838	0.875715	2.4675	0.731839	0.978746	0.980723
Gut microbiota abundance (genus Oscillospira id.2064)	SGLT2 inhibition	10	-0.772841	0.228924	0.000735546	-0.412756	0.464645	0.374366	1.11359	2.31777	0.643767	0.941636	0.937941
Gut microbiota abundance (genus Oxalobacter id.2978)	SGLT2 inhibition	10	0.577026	0.20291	0.00445862	0.467583	0.660537	0.479018	0.972229	3.42283	0.783591	0.995895	0.998454
Gut microbiota abundance (genus Parabacteroides id.954)	SGLT2 inhibition	10	-1.09639	0.186665	4.26525e-09	-1.14859	0.355435	0.00123133	-0.596553	1.77685	0.745705	0.863043	0.910424
Gut microbiota abundance (genus Paraprevotella id.962)	SGLT2 inhibition	10	-0.667362	0.33589	0.0469391	-0.45937	0.589938	0.436171	1.7548	2.778	0.545221	0.80688	0.806949
Gut microbiota abundance (genus Parasutterella id.2892)	SGLT2 inhibition	10	2.02071	0.177082	3.67714e-30	1.84142	0.456656	5.52125e-05	1.02014	2.18657	0.653267	0.975162	0.983698
Gut microbiota abundance (genus Peptococcus id.2037)	SGLT2 inhibition	10	0.545086	0.228863	0.0172321	0.635635	0.614909	0.301273	0.990112	3.09107	0.756937	0.981602	0.991439
Gut microbiota abundance (genus Phascolarctobacterium id.2168)	SGLT2 inhibition	10	-1.77081	0.166121	1.57015e-26	-1.85397	0.454052	4.4425e-05	-1.06984	2.2246	0.643456	0.983155	0.990996
Gut microbiota abundance (genus Rikenellaceae RC9 gut group id.11191)	SGLT2 inhibition	10	1.76798	0.434126	4.6512e-05	1.62986	0.83056	0.0497203	3.78315	4.04566	0.377093	0.8619	0.897686
Gut microbiota abundance (genus Ruminiclostridium5 id.11355)	SGLT2 inhibition	10	1.02966	0.219016	2.58542e-06	0.877004	0.365799	0.0165073	-0.476102	1.76726	0.794439	0.773839	0.780055
Gut microbiota abundance (genus Ruminiclostridium9 id.11357)	SGLT2 inhibition	10	-1.41207	0.142219	3.11857e-23	-1.31084	0.376632	0.00050064	0.411359	1.80514	0.825455	0.996504	0.986658
Gut microbiota abundance (genus Ruminococcaceae NK4A214 group id.11358)	SGLT2 inhibition	10	0.820032	0.145331	1.67579e-08	0.947404	0.371641	0.0107957	-0.466371	1.88954	0.811265	0.989294	0.988762
Gut microbiota abundance (genus Ruminococcaceae UCG002 id.11360)	SGLT2 inhibition	10	0.34425	0.106325	0.00120491	0.332338	0.357084	0.35201	-0.0624679	1.78523	0.972944	0.996256	0.998421
Gut microbiota abundance (genus Ruminococcaceae UCG003 id.11361)	SGLT2 inhibition	10	-1.33146	0.177615	6.56437e-14	-1.33052	0.403215	0.000967618	-1.56921	1.94745	0.443662	0.93372	0.963279
Gut microbiota abundance (genus Ruminococcaceae UCG005 id.11363)	SGLT2 inhibition	10	0.327712	0.143159	0.022071	0.311573	0.360691	0.387686	-1.65281	1.8338	0.393751	0.998112	0.987553
Gut microbiota abundance (genus Ruminococcaceae UCG009 id.11366)	SGLT2 inhibition	10	-0.377035	0.179192	0.0353712	-0.214171	0.530534	0.686441	0.261728	2.68216	0.924666	0.991555	0.996116
Gut microbiota abundance (genus Ruminococcaceae UCG010 id.11367)	SGLT2 inhibition	10	0.387527	0.141077	0.00601587	0.57728	0.410683	0.159825	1.1756	2.05973	0.583836	0.99163	0.995247
Gut microbiota abundance (genus Ruminococcaceae UCG014 id.11371)	SGLT2 inhibition	10	1.03053	0.192748	8.9651e-08	1.05939	0.388094	0.00633889	-0.985032	1.94651	0.626468	0.962806	0.937038
Gut microbiota abundance (genus Ruminococcus1 id.11373)	SGLT2 inhibition	10	0.878261	0.234217	0.000176997	0.95086	0.386012	0.0137667	0.405554	1.81275	0.82858	0.646187	0.731981
Gut microbiota abundance (genus Ruminococcus2 id.11374)	SGLT2 inhibition	10	0.399313	0.12829	0.00185457	0.447964	0.367214	0.222503	1.45923	1.88462	0.46103	0.994753	0.995502
Gut microbiota abundance (genus Ruminococcus gauvreauii group id.11342)	SGLT2 inhibition	10	0.715918	0.209331	0.000626131	0.805873	0.414347	0.0517842	-0.507476	2.01854	0.807837	0.896052	0.916804
Gut microbiota abundance (genus Ruminococcus gnavus group id.14376)	SGLT2 inhibition	10	-1.07898	0.446936	0.0157713	-0.459418	0.639804	0.47272	2.74542	2.91371	0.373648	0.561325	0.480822
Gut microbiota abundance (genus Ruminococcus torques group id.14377)	SGLT2 inhibition	10	-0.37446	0.155361	0.0159416	-0.506045	0.346075	0.143676	-0.977953	1.74997	0.591566	0.949294	0.969315
Gut microbiota abundance (genus Senegalimassilia id.11160)	SGLT2 inhibition	10	-1.05657	0.171722	7.6134e-10	-0.932121	0.541836	0.0853779	0.16301	2.77644	0.954622	0.9967	0.997872
Gut microbiota abundance (genus Slackia id.825)	SGLT2 inhibition	10	2.18258	0.249409	2.11511e-18	2.28716	0.613881	0.000194741	1.72235	2.96101	0.576803	0.958861	0.978508
Gut microbiota abundance (genus Subdoligranulum id.2070)	SGLT2 inhibition	10	-1.21661	0.221484	3.95111e-08	-1.24149	0.358315	0.000530638	-0.828404	1.75909	0.650266	0.678944	0.763039
Gut microbiota abundance (genus Sutterella id.2896)	SGLT2 inhibition	10	-0.920034	0.272243	0.000726275	-1.06272	0.461645	0.0213333	2.46594	2.03284	0.259711	0.884862	0.686571
Gut microbiota abundance (genus Turicibacter id.2162)	SGLT2 inhibition	10	0.216828	0.0982647	0.027344	0.0944451	0.477372	0.843167	-0.513018	2.46175	0.840128	0.999875	0.999942
Gut microbiota abundance (unknown genus id.1000000073)	SGLT2 inhibition	10	-0.641352	0.202219	0.00151614	-0.478689	0.447805	0.285084	0.765439	2.27887	0.745597	0.962481	0.969062
Gut microbiota abundance (unknown genus id.1000001215)	SGLT2 inhibition	10	0.42201	0.211633	0.0461446	0.455262	0.595304	0.444417	2.37204	3.07649	0.462857	0.995236	0.994969
Gut microbiota abundance (unknown genus id.1000005472)	SGLT2 inhibition	10	-0.907777	0.123984	2.44755e-13	-0.890367	0.443819	0.0448405	-2.41042	2.3021	0.325676	0.999696	0.99929
Gut microbiota abundance (unknown genus id.1000006162)	SGLT2 inhibition	10	1.64097	0.4457	0.00023162	0.967947	0.696078	0.164355	-1.59064	3.27904	0.640614	0.670895	0.659565
Gut microbiota abundance (unknown genus id.1868)	SGLT2 inhibition	10	0.410842	0.133897	0.00215258	0.323794	0.449547	0.471361	-1.12602	2.29659	0.637086	0.999282	0.998645
Gut microbiota abundance (unknown genus id.2001)	SGLT2 inhibition	10	-1.53812	0.232815	3.93181e-11	-1.2523	0.457984	0.00624985	1.27972	2.33297	0.598294	0.976659	0.934102
Gut microbiota abundance (unknown genus id.2041)	SGLT2 inhibition	10	-1.3442	0.343437	9.07956e-05	-1.20362	0.517745	0.0200858	0.281361	2.61055	0.916825	0.655256	0.70691
Gut microbiota abundance (unknown genus id.2071)	SGLT2 inhibition	10	-0.773294	0.188957	4.26872e-05	-0.841305	0.419884	0.0451064	0.0567454	2.07729	0.978876	0.943603	0.963878
Gut microbiota abundance (unknown genus id.2755)	SGLT2 inhibition	10	-0.970874	0.123876	4.59662e-15	-0.894088	0.505471	0.0769238	0.22572	2.54474	0.9315	0.999656	0.999684
Gut microbiota abundance (unknown genus id.826)	SGLT2 inhibition	10	1.70351	0.237315	7.06116e-13	1.56688	0.423116	0.000212905	-0.991403	2.01152	0.635352	0.919077	0.828097
Gut microbiota abundance (order Bacillales id.1674)	SGLT2 inhibition	9	2.94794	0.23456	3.16844e-36	2.90956	0.856363	0.00067985	4.24335	4.20239	0.346238	0.99641	0.998325
Gut microbiota abundance (order Bacteroidales id.913)	SGLT2 inhibition	10	-1.92101	0.194893	6.41129e-23	-1.67366	0.362804	3.96652e-06	0.518293	1.72468	0.771445	0.957207	0.864087
Gut microbiota abundance (order Bifidobacteriales id.432)	SGLT2 inhibition	10	-0.6393	0.194659	0.00102269	-0.625997	0.376684	0.0965404	-0.226279	1.90209	0.908238	0.878897	0.924141
Gut microbiota abundance (order Burkholderiales id.2874)	SGLT2 inhibition	10	-0.66628	0.232826	0.00421365	-0.915217	0.396904	0.0211167	2.20514	1.78637	0.252072	0.896929	0.72195
Gut microbiota abundance (order Clostridiales id.1863)	SGLT2 inhibition	10	1.37825	0.155851	9.28821e-19	1.22403	0.350792	0.000484213	0.0590826	1.72435	0.973506	0.967441	0.965399
Gut microbiota abundance (order Coriobacteriales id.810)	SGLT2 inhibition	10	1.03511	0.204754	4.29479e-07	0.73937	0.358232	0.0390232	-0.230882	1.74594	0.898061	0.813681	0.834611
Gut microbiota abundance (order Desulfovibrionales id.3156)	SGLT2 inhibition	10	-0.616909	0.248442	0.0130241	-0.552988	0.418729	0.186623	1.52093	1.89365	0.445081	0.762668	0.713731
Gut microbiota abundance (order Enterobacteriales id.3468)	SGLT2 inhibition	10	-0.695382	0.117928	3.70965e-09	-0.706796	0.384357	0.0659289	-0.114117	1.99904	0.955877	0.996872	0.998554
Gut microbiota abundance (order Erysipelotrichales id.2148)	SGLT2 inhibition	10	0.796162	0.348152	0.022206	1.01815	0.404852	0.0119073	2.39539	2.27658	0.323454	0.0852452	0.0981488
Gut microbiota abundance (order Gastranaerophilales id.1591)	SGLT2 inhibition	10	0.42201	0.211633	0.0461446	0.455262	0.595304	0.444417	2.37204	3.07649	0.462857	0.995236	0.994969
Gut microbiota abundance (order Methanobacteriales id.120)	SGLT2 inhibition	10	1.75585	0.203666	6.62455e-18	1.69562	0.760675	0.0258075	0.285621	3.91599	0.943647	0.999027	0.999448
Gut microbiota abundance (order Mollicutes RF9 id.11579)	SGLT2 inhibition	10	-0.907777	0.123984	2.44755e-13	-0.890367	0.443819	0.0448405	-2.41042	2.3021	0.325676	0.999696	0.99929
Gut microbiota abundance (order NB1n id.3953)	SGLT2 inhibition	10	1.64097	0.4457	0.00023162	0.967947	0.696078	0.164355	-1.59064	3.27904	0.640614	0.670895	0.659565
Gut microbiota abundance (order Rhodospirillales id.2667)	SGLT2 inhibition	10	-1.25802	0.134832	1.05603e-20	-1.19595	0.502713	0.0173605	0.357724	2.52585	0.890878	0.999691	0.999328
Gut microbiota abundance (order Verrucomicrobiales id.4030)	SGLT2 inhibition	10	0.841045	0.350911	0.0165412	0.75288	0.481299	0.117755	-2.63754	2.12769	0.250244	0.518918	0.35816
Gut microbiota abundance (order Victivallales id.2254)	SGLT2 inhibition	10	1.86122	0.332145	2.09909e-08	2.23412	0.704152	0.00150989	3.30085	3.43982	0.365358	0.918368	0.945291
Gut microbiota abundance (phylum Actinobacteria id.400)	SGLT2 inhibition	10	0.410308	0.120679	0.000673876	0.239489	0.341766	0.483466	0.0648372	1.73339	0.971079	0.98843	0.994713
Gut microbiota abundance (phylum Bacteroidetes id.905)	SGLT2 inhibition	10	-1.94668	0.196329	3.56868e-23	-1.73268	0.364446	1.99154e-06	0.567531	1.72462	0.750549	0.960085	0.858489
Gut microbiota abundance (phylum Euryarchaeota id.55)	SGLT2 inhibition	10	1.70336	0.230528	1.47973e-13	1.58242	0.741457	0.0328259	-0.296993	3.8262	0.940036	0.997889	0.998204
Gut microbiota abundance (phylum Firmicutes id.1672)	SGLT2 inhibition	10	1.63585	0.219511	9.1761e-14	1.56395	0.367581	2.09321e-05	-0.567184	1.72454	0.750683	0.836681	0.750476
Gut microbiota abundance (phylum Lentisphaerae id.2238)	SGLT2 inhibition	10	1.94981	0.333551	5.04648e-09	2.29608	0.705578	0.00113719	3.38893	3.43896	0.353264	0.916168	0.943696
Gut microbiota abundance (phylum Proteobacteria id.2375)	SGLT2 inhibition	10	-0.665396	0.115385	8.08208e-09	-0.826378	0.346587	0.0171103	0.468527	1.72885	0.793248	0.996842	0.996151
Gut microbiota abundance (phylum Verrucomicrobia id.3982)	SGLT2 inhibition	10	0.911854	0.339931	0.00730815	0.770383	0.467035	0.0990412	-2.14426	2.08857	0.334618	0.488005	0.37918

## Sheet: SGLT2-249 metabolites
id.outcome	exposure	nsnp	b_Inverse.variance.weighted..multiplicative.random.effects.	se_Inverse.variance.weighted..multiplicative.random.effects.	pval_Inverse.variance.weighted	b_Weighted.median	se_Weighted.median	pval_Weighted.median	b_MR.Egger	se_MR.Egger	pval_MR.Egger	Q_pval_MR.Egger	Q_pval_Inverse.variance.weighted
Acetate	SGLT2 inhibition	10	-0.173189	0.0867964	0.0460051	-0.203067	0.13456	0.131268	-0.0810484	0.673257	0.907149	0.640108	0.731603
Acetone	SGLT2 inhibition	10	-0.449032	0.112707	6.77411e-05	-0.459933	0.140995	0.00110606	-0.735415	0.755392	0.358792	0.25125	0.319985
Alanine	SGLT2 inhibition	10	0.337522	0.0861122	8.87115e-05	0.265206	0.13821	0.0550014	-0.0345316	0.663046	0.959742	0.663994	0.722474
Apolipoprotein A1	SGLT2 inhibition	10	0.280987	0.077584	0.000292662	0.243025	0.125639	0.0530741	-0.551405	0.610815	0.393035	0.857062	0.749427
Ratio of apolipoprotein B to apolipoprotein A1	SGLT2 inhibition	10	-0.0858203	0.0320211	0.00735968	-0.0855065	0.12627	0.498296	-0.278359	0.65784	0.683338	0.999295	0.999688
3-Hydroxybutyrate	SGLT2 inhibition	10	-0.320764	0.129574	0.0133042	-0.414195	0.14422	0.00407923	-0.91201	0.850443	0.314824	0.112464	0.130133
Total cholines	SGLT2 inhibition	10	0.321688	0.0749009	1.74812e-05	0.342448	0.129327	0.00809884	-0.609025	0.628812	0.361144	0.937656	0.817197
Citrate	SGLT2 inhibition	10	-0.33328	0.0852136	9.18717e-05	-0.489271	0.135171	0.000294993	-0.991518	0.664557	0.174043	0.756328	0.738167
Ratio of docosahexaenoic acid to total fatty acids	SGLT2 inhibition	10	-0.212217	0.0493263	1.69028e-05	-0.266699	0.127797	0.0368975	-0.147299	0.650783	0.826612	0.978049	0.98974
Glucose	SGLT2 inhibition	10	0.203376	0.0609062	0.00084028	0.171615	0.137452	0.21183	0.563534	0.67054	0.425078	0.950487	0.963521
Glycine	SGLT2 inhibition	10	0.346081	0.0847952	4.47706e-05	0.234576	0.129689	0.0704891	-0.820599	0.631608	0.230057	0.928023	0.679043
Glycoprotein acetyls	SGLT2 inhibition	10	0.291284	0.0530618	4.03003e-08	0.248058	0.13449	0.0651208	-0.378069	0.665277	0.585433	0.995666	0.985152
Concentration of HDL particles	SGLT2 inhibition	10	0.429128	0.0832578	2.54694e-07	0.517078	0.131051	7.95912e-05	-0.734973	0.627163	0.274952	0.939409	0.69418
Phospholipids in HDL	SGLT2 inhibition	10	0.175718	0.0717022	0.0142592	0.122395	0.122764	0.318766	-0.377307	0.603215	0.54907	0.828182	0.819141
Average diameter for HDL particles	SGLT2 inhibition	10	-0.322494	0.101655	0.00151168	-0.407764	0.126454	0.0012615	-0.275891	0.687367	0.698653	0.210852	0.286291
Triglycerides in HDL	SGLT2 inhibition	10	0.272661	0.0401497	1.11269e-11	0.298814	0.130826	0.0223686	0.512362	0.659972	0.459883	0.996448	0.998089
Histidine	SGLT2 inhibition	10	-0.318584	0.0566223	1.83931e-08	-0.34109	0.133908	0.0108592	-0.353371	0.670778	0.612618	0.956655	0.977844
Free cholesterol to total lipids ratio in IDL	SGLT2 inhibition	10	-0.356595	0.102494	0.000502937	-0.43021	0.141889	0.00242923	-1.13715	0.663812	0.125054	0.503841	0.463027
Triglycerides in IDL	SGLT2 inhibition	10	0.167459	0.0353711	2.19759e-06	0.178789	0.130505	0.170694	0.282099	0.661257	0.680912	0.998143	0.999321
Isoleucine	SGLT2 inhibition	10	-0.343717	0.051957	3.70515e-11	-0.292696	0.13475	0.0298446	0.125412	0.656206	0.853195	0.987259	0.985911
Cholesterol in large HDL	SGLT2 inhibition	10	-0.214339	0.102176	0.0359283	-0.332309	0.125852	0.00827886	-0.604375	0.676845	0.397959	0.221894	0.268201
Cholesterol to total lipids ratio in large HDL	SGLT2 inhibition	10	-0.244593	0.106935	0.0221783	-0.393872	0.135833	0.00373556	-0.905172	0.683535	0.222002	0.306781	0.306597
Cholesteryl esters in large HDL	SGLT2 inhibition	10	-0.20376	0.102909	0.0477028	-0.320094	0.12631	0.0112704	-0.636693	0.678575	0.37556	0.222041	0.261555
Free cholesterol in large HDL	SGLT2 inhibition	10	-0.245555	0.100526	0.0145782	-0.350237	0.125156	0.00513544	-0.49924	0.673844	0.479943	0.222034	0.286247
Free cholesterol to total lipids ratio in large HDL	SGLT2 inhibition	10	-0.473794	0.105261	6.75861e-06	-0.546617	0.132505	3.70341e-05	-0.335793	0.710241	0.648995	0.234322	0.31088
Phospholipids to total lipids ratio in large HDL	SGLT2 inhibition	10	0.297276	0.12088	0.0139222	0.473732	0.142622	0.000895074	0.902274	0.788394	0.285523	0.156712	0.173063
Cholesterol in large LDL	SGLT2 inhibition	10	0.243357	0.0884819	0.005953	0.233305	0.136244	0.0868224	-0.996717	0.661491	0.170294	0.937744	0.684037
Cholesteryl esters in large LDL	SGLT2 inhibition	10	0.282648	0.0856453	0.000966101	0.261777	0.135664	0.0536575	-0.95332	0.663049	0.188437	0.959648	0.729229
Cholesteryl esters to total lipids ratio in large LDL	SGLT2 inhibition	10	0.652264	0.0874776	8.89494e-14	0.626785	0.145505	1.65005e-05	-0.568836	0.670098	0.420619	0.944413	0.715973
Free cholesterol to total lipids ratio in large LDL	SGLT2 inhibition	10	-0.38489	0.0947991	4.90595e-05	-0.541723	0.133056	4.67353e-05	-0.902404	0.638343	0.195171	0.494373	0.526934
Total lipids in large LDL	SGLT2 inhibition	10	0.240937	0.0835468	0.0039284	0.241376	0.134676	0.073089	-0.956215	0.662483	0.186904	0.962983	0.757719
Concentration of large LDL particles	SGLT2 inhibition	10	0.161599	0.0626546	0.00990276	0.133244	0.131034	0.309216	-0.756299	0.666652	0.289443	0.99568	0.954347
Phospholipids in large LDL	SGLT2 inhibition	10	0.194668	0.0808008	0.0159861	0.206728	0.134063	0.123068	-0.991202	0.663916	0.173795	0.976063	0.796183
Phospholipids to total lipids ratio in large LDL	SGLT2 inhibition	10	-0.431626	0.0762264	1.49246e-08	-0.327701	0.140251	0.0194639	0.0262605	0.668104	0.96961	0.830766	0.854362
Triglycerides in large LDL	SGLT2 inhibition	10	0.198073	0.02948	1.83106e-11	0.204038	0.129269	0.114473	0.138627	0.662996	0.839602	0.999487	0.999853
Cholesterol in large VLDL	SGLT2 inhibition	10	0.184007	0.0333805	3.53934e-08	0.214692	0.126855	0.0905651	0.217481	0.654281	0.748132	0.998545	0.999539
Cholesterol to total lipids ratio in large VLDL	SGLT2 inhibition	10	-0.251312	0.0473055	1.08113e-07	-0.252929	0.12697	0.0463661	-0.818262	0.65255	0.245262	0.997116	0.992622
Cholesteryl esters in large VLDL	SGLT2 inhibition	10	0.135017	0.0283707	1.9453e-06	0.154137	0.127843	0.227941	0.0686111	0.660742	0.919853	0.99961	0.999891
Cholesteryl esters to total lipids ratio in large VLDL	SGLT2 inhibition	10	-0.309811	0.0587269	1.32429e-07	-0.328575	0.124762	0.00844819	-0.883638	0.639733	0.20455	0.97201	0.960862
Free cholesterol in large VLDL	SGLT2 inhibition	10	0.235294	0.0405203	6.3672e-09	0.279606	0.127287	0.0280449	0.338733	0.647246	0.614917	0.994129	0.997605
Total lipids in large VLDL	SGLT2 inhibition	10	0.271069	0.0389	3.20716e-12	0.312934	0.12785	0.0143789	0.38084	0.646788	0.57223	0.99562	0.998255
Concentration of large VLDL particles	SGLT2 inhibition	10	0.257291	0.0399605	1.20553e-10	0.302712	0.127938	0.0179779	0.378479	0.646233	0.574244	0.994751	0.997826
Phospholipids in large VLDL	SGLT2 inhibition	10	0.25139	0.0470522	9.1524e-08	0.299132	0.12887	0.0202767	0.447901	0.645685	0.507518	0.985308	0.99233
Phospholipids to total lipids ratio in large VLDL	SGLT2 inhibition	10	0.119251	0.0517177	0.0211219	0.166178	0.129361	0.19893	0.0529041	0.648296	0.936966	0.969661	0.98513
Triglycerides in large VLDL	SGLT2 inhibition	10	0.314221	0.0409926	1.78404e-14	0.364655	0.127549	0.00425072	0.455084	0.644034	0.499865	0.993755	0.997273
Linoleic acid	SGLT2 inhibition	10	0.329557	0.0672156	9.43943e-07	0.33881	0.13069	0.0095289	-0.69923	0.656123	0.317663	0.995305	0.92157
LDL cholesterol	SGLT2 inhibition	10	0.234995	0.0791638	0.00299294	0.233697	0.13427	0.0817705	-0.914919	0.666104	0.206843	0.977316	0.819305
Cholesteryl esters in LDL	SGLT2 inhibition	10	0.265182	0.07435	0.000361533	0.272104	0.133947	0.0422114	-0.845395	0.667238	0.240792	0.988779	0.87209
Total lipids in LDL	SGLT2 inhibition	10	0.239284	0.0749084	0.00140143	0.245702	0.133898	0.0665069	-0.871009	0.66675	0.227739	0.98711	0.866132
Concentration of LDL particles	SGLT2 inhibition	10	0.121975	0.056984	0.0323135	0.110525	0.130796	0.398101	-0.690299	0.668426	0.331941	0.997148	0.97627
Phospholipids in LDL	SGLT2 inhibition	10	0.206688	0.0733538	0.00483702	0.209305	0.133595	0.117181	-0.894843	0.667419	0.216823	0.990367	0.881592
Average diameter for LDL particles	SGLT2 inhibition	10	0.305767	0.0693536	1.03936e-05	0.286723	0.132442	0.0303959	-0.652735	0.653559	0.347168	0.983475	0.90325
Triglycerides in LDL	SGLT2 inhibition	10	0.21426	0.0283783	4.34812e-14	0.225953	0.129203	0.0803227	0.157921	0.66182	0.817402	0.999608	0.999892
Leucine	SGLT2 inhibition	10	-0.244475	0.0486289	4.9728e-07	-0.263859	0.13075	0.0435874	-0.125231	0.641142	0.850008	0.978791	0.989688
Cholesterol in medium HDL	SGLT2 inhibition	10	0.297924	0.077179	0.000113306	0.310953	0.127218	0.0145155	-0.617428	0.613931	0.344008	0.898808	0.761332
Cholesteryl esters in medium HDL	SGLT2 inhibition	10	0.306579	0.0771687	7.10215e-05	0.335796	0.127368	0.00837847	-0.642618	0.616234	0.327519	0.91365	0.765702
Free cholesterol in medium HDL	SGLT2 inhibition	10	0.253217	0.0763848	0.000916373	0.208368	0.124763	0.094898	-0.508827	0.607197	0.426361	0.840801	0.760553
Total lipids in medium HDL	SGLT2 inhibition	10	0.350227	0.06446	5.53383e-08	0.365342	0.125813	0.00368613	-0.401566	0.619911	0.535271	0.96405	0.914207
Concentration of medium HDL particles	SGLT2 inhibition	10	0.312845	0.0713667	1.1672e-05	0.301323	0.126683	0.0173805	-0.499767	0.61496	0.439912	0.92534	0.840449
Phospholipids in medium HDL	SGLT2 inhibition	10	0.361422	0.0576349	3.58987e-10	0.392316	0.125324	0.00174553	-0.271551	0.624642	0.675246	0.979016	0.959525
Triglycerides in medium HDL	SGLT2 inhibition	10	0.313275	0.049578	2.63549e-10	0.342614	0.132517	0.00972545	0.539938	0.660925	0.437611	0.98283	0.990493
Cholesterol in medium LDL	SGLT2 inhibition	10	0.233719	0.0625656	0.000187277	0.228417	0.133597	0.0873127	-0.729565	0.670169	0.308022	0.997754	0.95629
Cholesteryl esters in medium LDL	SGLT2 inhibition	10	0.238893	0.05476	1.28558e-05	0.221902	0.133023	0.0952861	-0.609666	0.669837	0.389332	0.999221	0.982301
Free cholesterol in medium LDL	SGLT2 inhibition	10	0.209397	0.0831353	0.011777	0.193348	0.136326	0.156109	-1.01521	0.668177	0.167154	0.973437	0.772854
Free cholesterol to total lipids ratio in medium LDL	SGLT2 inhibition	10	-0.153157	0.0724405	0.0344944	-0.268265	0.128584	0.0369516	-0.840222	0.641444	0.226594	0.899844	0.862255
Total lipids in medium LDL	SGLT2 inhibition	10	0.255795	0.0614565	3.15183e-05	0.243788	0.133874	0.0686022	-0.703702	0.669895	0.324198	0.998389	0.961027
Phospholipids in medium LDL	SGLT2 inhibition	10	0.278283	0.0658526	2.38039e-05	0.260363	0.135354	0.0544083	-0.759101	0.669909	0.28997	0.997705	0.939191
Phospholipids to total lipids ratio in medium LDL	SGLT2 inhibition	10	0.121295	0.0365222	0.000896553	0.0851064	0.129512	0.511095	-0.133467	0.668312	0.846692	0.998578	0.999192
Triglycerides in medium LDL	SGLT2 inhibition	10	0.239447	0.0273757	2.19702e-18	0.244671	0.128006	0.0559531	0.128159	0.659466	0.850756	0.999732	0.999918
Cholesterol to total lipids ratio in medium VLDL	SGLT2 inhibition	10	-0.324356	0.0856308	0.000151962	-0.396685	0.131066	0.00247323	-1.10664	0.630169	0.117139	0.738395	0.66231
Cholesteryl esters to total lipids ratio in medium VLDL	SGLT2 inhibition	10	-0.324191	0.0835946	0.000105261	-0.396838	0.129926	0.00225551	-1.08608	0.628555	0.122273	0.761079	0.691757
Free cholesterol in medium VLDL	SGLT2 inhibition	10	0.104253	0.0413382	0.0116708	0.106409	0.129241	0.410313	-0.506377	0.668712	0.470618	0.999817	0.997831
Free cholesterol to total lipids ratio in medium VLDL	SGLT2 inhibition	10	-0.323693	0.0903627	0.000340778	-0.400968	0.133889	0.00274635	-1.14265	0.636374	0.110297	0.682865	0.597686
Total lipids in medium VLDL	SGLT2 inhibition	10	0.215076	0.0267448	8.85279e-16	0.19877	0.128949	0.123204	-0.168003	0.664419	0.806755	0.99999	0.999937
Concentration of medium VLDL particles	SGLT2 inhibition	10	0.148135	0.0309432	1.69035e-06	0.15377	0.12936	0.234556	-0.322262	0.667208	0.642036	0.999986	0.999791
Phospholipids in medium VLDL	SGLT2 inhibition	10	0.152537	0.0333545	4.8031e-06	0.161826	0.129457	0.211287	-0.360208	0.667827	0.604312	0.999979	0.999613
Phospholipids to total lipids ratio in medium VLDL	SGLT2 inhibition	10	-0.226092	0.0865935	0.00902886	-0.253837	0.130792	0.0522855	-1.12948	0.641782	0.116462	0.796136	0.672172
Triglycerides in medium VLDL	SGLT2 inhibition	10	0.331593	0.0385962	8.5972e-18	0.349619	0.127546	0.0061229	0.276169	0.650322	0.682272	0.995767	0.99843
Triglycerides to total lipids ratio in medium VLDL	SGLT2 inhibition	10	0.303483	0.0876042	0.000531709	0.367213	0.13627	0.00704434	1.13504	0.632169	0.110314	0.730077	0.634176
Monounsaturated fatty acids	SGLT2 inhibition	10	0.397744	0.0282406	4.7557e-45	0.382951	0.131493	0.00358739	0.0643362	0.662545	0.925032	0.99994	0.999897
Ratio of monounsaturated fatty acids to total fatty acids	SGLT2 inhibition	10	0.398781	0.0559112	9.86326e-13	0.467417	0.129629	0.000311198	0.507208	0.641554	0.45198	0.949033	0.972394
Total cholesterol minus HDL-C	SGLT2 inhibition	10	0.171177	0.0694964	0.0137739	0.188332	0.131347	0.151615	-0.821653	0.665316	0.251877	0.988642	0.911852
Ratio of omega-3 fatty acids to total fatty acids	SGLT2 inhibition	10	-0.164763	0.0577807	0.00435101	-0.165524	0.127827	0.195355	0.0657926	0.656763	0.922669	0.951411	0.970558
Omega-6 fatty acids	SGLT2 inhibition	10	0.323738	0.0652595	7.02081e-07	0.383664	0.131442	0.0035129	-0.686072	0.653314	0.324338	0.996618	0.932803
Ratio of omega-6 fatty acids to total fatty acids	SGLT2 inhibition	10	-0.161438	0.0524625	0.00208946	-0.169698	0.127828	0.184327	-0.708984	0.651184	0.307967	0.989915	0.984047
Phenylalanine	SGLT2 inhibition	10	-0.256702	0.0656011	9.11266e-05	-0.335687	0.133327	0.0118101	-0.597847	0.668885	0.397521	0.917447	0.940063
Phosphatidylcholines	SGLT2 inhibition	10	0.367581	0.0627918	4.79998e-09	0.393915	0.126122	0.00178841	-0.420505	0.626418	0.520947	0.979289	0.931336
Phosphoglycerides	SGLT2 inhibition	10	0.343987	0.0659533	1.83207e-07	0.367185	0.128875	0.00438363	-0.455439	0.633351	0.492551	0.968969	0.913462
Polyunsaturated fatty acids	SGLT2 inhibition	10	0.275176	0.0585707	2.62486e-06	0.302219	0.129537	0.0196445	-0.557295	0.652571	0.417942	0.995788	0.966311
Ratio of polyunsaturated fatty acids to monounsaturated fatty acids	SGLT2 inhibition	10	-0.351915	0.0481347	2.65057e-13	-0.401445	0.126694	0.00153172	-0.512154	0.641726	0.44786	0.981159	0.990498
Ratio of polyunsaturated fatty acids to total fatty acids	SGLT2 inhibition	10	-0.225732	0.0404902	2.47558e-08	-0.247716	0.124644	0.0468787	-0.512683	0.64385	0.448853	0.99619	0.997518
Pyruvate	SGLT2 inhibition	10	-0.490681	0.0584824	4.85223e-17	-0.490102	0.139198	0.000430102	-0.0974284	0.669789	0.887945	0.964613	0.972035
Cholesterol in small HDL	SGLT2 inhibition	10	0.648552	0.0900189	5.8205e-13	0.665075	0.143233	3.42887e-06	-0.737105	0.667775	0.301762	0.972891	0.673426
Cholesteryl esters in small HDL	SGLT2 inhibition	10	0.639606	0.0920911	3.77492e-12	0.638046	0.143839	9.17113e-06	-0.754511	0.669945	0.292717	0.962841	0.645919
Cholesteryl esters to total lipids ratio in small HDL	SGLT2 inhibition	10	0.139252	0.0672236	0.038314	0.160955	0.131347	0.220418	-0.952069	0.659515	0.186846	0.998278	0.923929
Free cholesterol in small HDL	SGLT2 inhibition	10	0.575467	0.0719962	1.31671e-15	0.629318	0.13819	5.26379e-06	-0.536711	0.656579	0.437346	0.993369	0.883127
Free cholesterol to total lipids ratio in small HDL	SGLT2 inhibition	10	-0.232681	0.102822	0.0236389	-0.369225	0.130921	0.00479917	-0.67013	0.677604	0.351643	0.330366	0.381135
Total lipids in small HDL	SGLT2 inhibition	10	0.65022	0.0757882	9.53404e-18	0.588919	0.14141	3.11887e-05	-0.342306	0.666755	0.621552	0.963711	0.857292
Concentration of small HDL particles	SGLT2 inhibition	10	0.642253	0.0860764	8.55877e-14	0.631508	0.142714	9.64483e-06	-0.644144	0.669068	0.363868	0.971688	0.734151
Phospholipids in small HDL	SGLT2 inhibition	10	0.610956	0.0688115	6.76509e-19	0.548692	0.138826	7.73787e-05	-0.220649	0.663272	0.747935	0.969289	0.915371
Phospholipids to total lipids ratio in small HDL	SGLT2 inhibition	10	-0.166627	0.064839	0.0101739	-0.0656976	0.131503	0.617364	0.769709	0.646589	0.268007	0.992192	0.931168
Triglycerides in small HDL	SGLT2 inhibition	10	0.380888	0.0729951	1.80868e-07	0.450886	0.133406	0.000725396	0.576547	0.648882	0.400186	0.805592	0.865177
Cholesterol in small LDL	SGLT2 inhibition	10	0.157757	0.0602503	0.00883551	0.155055	0.13164	0.238849	-0.739992	0.669602	0.301232	0.997368	0.965739
Cholesteryl esters in small LDL	SGLT2 inhibition	10	0.183328	0.0541137	0.000704476	0.187594	0.132028	0.155355	-0.647855	0.669284	0.361402	0.999182	0.983635
Cholesteryl esters to total lipids ratio in small LDL	SGLT2 inhibition	10	0.284878	0.0629559	6.03818e-06	0.300189	0.135061	0.0262416	-0.348571	0.667483	0.615667	0.969086	0.953284
Total lipids in small LDL	SGLT2 inhibition	10	0.15092	0.0554349	0.00647952	0.144332	0.132085	0.274516	-0.66643	0.668815	0.34822	0.998353	0.980496
Phospholipids to total lipids ratio in small LDL	SGLT2 inhibition	10	-0.369839	0.0637201	6.47058e-09	-0.365953	0.13231	0.00567693	0.361089	0.66753	0.603286	0.9776	0.949528
Triglycerides in small LDL	SGLT2 inhibition	10	0.256624	0.0243768	6.4621e-26	0.26418	0.128504	0.0398009	0.246424	0.653104	0.715754	0.999857	0.999967
Triglycerides to total lipids ratio in small LDL	SGLT2 inhibition	10	0.138681	0.0681005	0.0417082	0.16146	0.135485	0.233372	0.959441	0.648793	0.177452	0.966595	0.909274
Cholesterol in small VLDL	SGLT2 inhibition	10	0.161976	0.0411569	8.29944e-05	0.166811	0.131474	0.204521	-0.454106	0.668468	0.516102	0.999849	0.997899
Cholesterol to total lipids ratio in small VLDL	SGLT2 inhibition	10	-0.170769	0.0809735	0.0349485	-0.149083	0.129748	0.250549	-1.14005	0.650509	0.117775	0.907211	0.77236
Cholesteryl esters in small VLDL	SGLT2 inhibition	10	0.161758	0.0388899	3.19105e-05	0.142361	0.130506	0.275343	-0.359953	0.667513	0.604397	0.999707	0.998646
Cholesteryl esters to total lipids ratio in small VLDL	SGLT2 inhibition	10	-0.154008	0.0644856	0.0169289	-0.13379	0.127505	0.294043	-0.999335	0.65861	0.167657	0.986049	0.940688
Free cholesterol in small VLDL	SGLT2 inhibition	10	0.152473	0.0478974	0.00145595	0.15359	0.131293	0.242074	-0.592968	0.668888	0.401212	0.999729	0.993271
Free cholesterol to total lipids ratio in small VLDL	SGLT2 inhibition	10	-0.187935	0.0955924	0.0492984	-0.257412	0.135821	0.0580621	-1.16922	0.6393	0.104814	0.673269	0.515835
Total lipids in small VLDL	SGLT2 inhibition	10	0.256866	0.0335867	2.04395e-14	0.209698	0.128709	0.103261	-0.0554936	0.662346	0.935287	0.999493	0.999562
Concentration of small VLDL particles	SGLT2 inhibition	10	0.247932	0.0334542	1.25278e-13	0.238659	0.127897	0.0620371	0.0247427	0.660423	0.971032	0.999142	0.999565
Phospholipids in small VLDL	SGLT2 inhibition	10	0.205197	0.0375001	4.45253e-08	0.199259	0.132135	0.131557	-0.37482	0.667539	0.589839	0.999953	0.998989
Triglycerides in small VLDL	SGLT2 inhibition	10	0.314185	0.0520949	1.62928e-09	0.370958	0.130498	0.0044744	0.479148	0.649727	0.481909	0.970934	0.984583
Triglycerides to total lipids ratio in small VLDL	SGLT2 inhibition	10	0.169087	0.0856676	0.048409	0.168562	0.141475	0.233473	1.18296	0.647281	0.105025	0.866427	0.698201
Saturated fatty acids	SGLT2 inhibition	10	0.277846	0.0412455	1.6236e-11	0.259094	0.13078	0.0475752	-0.0721931	0.662997	0.915972	0.997281	0.997721
Ratio of triglycerides to phosphoglycerides	SGLT2 inhibition	10	0.162398	0.0681628	0.0171955	0.226849	0.127705	0.0756755	0.754468	0.621226	0.259193	0.901131	0.882711
Total concentration of branched-chain amino acids (leucine + isoleucine + valine)	SGLT2 inhibition	10	-0.116605	0.0516976	0.0241009	-0.120416	0.132724	0.364265	0.0297275	0.646637	0.964459	0.970933	0.984898
Total cholesterol	SGLT2 inhibition	10	0.177099	0.0871793	0.0422113	0.138162	0.133671	0.301323	-0.933527	0.647586	0.187404	0.889895	0.67529
Total esterified cholesterol	SGLT2 inhibition	10	0.190098	0.0906845	0.036059	0.148749	0.134568	0.268996	-0.968762	0.645238	0.171648	0.864073	0.613267
Total fatty acids	SGLT2 inhibition	10	0.333336	0.0400662	8.82279e-17	0.349745	0.131678	0.00790568	-0.18248	0.663815	0.790362	0.99949	0.998205
Total lipids in lipoprotein particles	SGLT2 inhibition	10	0.251853	0.0605577	3.19784e-05	0.216943	0.131205	0.0982364	-0.536571	0.658101	0.43848	0.990382	0.960241
Total concentration of lipoprotein particles	SGLT2 inhibition	10	0.419511	0.0856963	9.81485e-07	0.512849	0.132232	0.000105148	-0.79452	0.628798	0.241967	0.935845	0.658163
Total phospholipids in lipoprotein particles	SGLT2 inhibition	10	0.252542	0.0712807	0.000395721	0.241764	0.129929	0.0627801	-0.594082	0.63678	0.378144	0.947745	0.868805
Total triglycerides	SGLT2 inhibition	10	0.287933	0.0375851	1.84723e-14	0.3305	0.128842	0.0103128	0.451189	0.648056	0.506012	0.996967	0.998694
Degree of unsaturation	SGLT2 inhibition	10	-0.272099	0.048967	2.7479e-08	-0.258143	0.123405	0.0364523	-0.580443	0.636251	0.388282	0.983169	0.988528
VLDL cholesterol	SGLT2 inhibition	10	0.118171	0.0288603	4.22942e-05	0.138671	0.129375	0.283787	-0.295932	0.667776	0.669389	0.999984	0.999885
Cholesteryl esters in VLDL	SGLT2 inhibition	10	0.0930609	0.0378112	0.0138474	0.132094	0.128623	0.304426	-0.451535	0.66881	0.518625	0.999876	0.998936
Free cholesterol in VLDL	SGLT2 inhibition	10	0.152774	0.0204918	8.96078e-14	0.145184	0.128492	0.258515	-0.0920062	0.663903	0.893204	0.999995	0.999994
Total lipids in VLDL	SGLT2 inhibition	10	0.227888	0.0229845	3.58781e-23	0.227071	0.12746	0.074829	0.169119	0.656114	0.8031	0.999917	0.999981
Concentration of VLDL particles	SGLT2 inhibition	10	0.159396	0.0223398	9.67597e-13	0.147263	0.128683	0.252462	-0.134445	0.6652	0.844874	0.999995	0.999987
Phospholipids in VLDL	SGLT2 inhibition	10	0.187803	0.0212108	8.43371e-19	0.170846	0.127389	0.179874	0.0410016	0.660828	0.952049	0.999974	0.999991
Average diameter for VLDL particles	SGLT2 inhibition	10	0.277486	0.0421842	4.76979e-11	0.345001	0.123517	0.00521963	0.434591	0.624191	0.505996	0.990792	0.995662
Triglycerides in VLDL	SGLT2 inhibition	10	0.299106	0.0383801	6.53076e-15	0.344414	0.127989	0.00712441	0.459514	0.644262	0.495973	0.996281	0.998382
Cholesterol in very large HDL	SGLT2 inhibition	10	-0.522065	0.120669	1.51552e-05	-0.629648	0.13539	3.30956e-06	-0.593774	0.815772	0.487449	0.065267	0.0991074
Cholesterol to total lipids ratio in very large HDL	SGLT2 inhibition	10	0.31149	0.0709983	1.14774e-05	0.218274	0.128623	0.0896958	-0.434462	0.638576	0.515479	0.926258	0.873663
Cholesteryl esters in very large HDL	SGLT2 inhibition	10	-0.471674	0.116975	5.52407e-05	-0.594123	0.132857	7.75297e-06	-0.608983	0.789661	0.462758	0.0823078	0.121141
Cholesteryl esters to total lipids ratio in very large HDL	SGLT2 inhibition	10	0.44701	0.0812246	3.72577e-08	0.448544	0.139628	0.0013162	-0.943789	0.668074	0.195444	0.99845	0.797209
Free cholesterol in very large HDL	SGLT2 inhibition	10	-0.647874	0.129106	5.21675e-07	-0.713794	0.141484	4.53387e-07	-0.490423	0.871419	0.588999	0.0474672	0.0727739
Free cholesterol to total lipids ratio in very large HDL	SGLT2 inhibition	10	0.247184	0.0831917	0.00296587	0.35566	0.125735	0.00467457	0.385119	0.59042	0.532511	0.514133	0.60943
Total lipids in very large HDL	SGLT2 inhibition	10	-0.534347	0.119161	7.31755e-06	-0.620107	0.133903	3.63877e-06	-0.471414	0.805662	0.574591	0.0710728	0.107263
Concentration of very large HDL particles	SGLT2 inhibition	10	-0.491826	0.124253	7.55012e-05	-0.576503	0.135036	1.96115e-05	-0.519523	0.840361	0.553623	0.047329	0.0740142
Phospholipids in very large HDL	SGLT2 inhibition	10	-0.543711	0.114806	2.18074e-06	-0.616646	0.132266	3.12872e-06	-0.394054	0.77467	0.624709	0.100823	0.145365
Phospholipids to total lipids ratio in very large HDL	SGLT2 inhibition	10	-0.507062	0.0945185	8.10898e-08	-0.496202	0.127189	9.56759e-05	-0.00209255	0.613655	0.997363	0.434603	0.467071
Triglycerides to total lipids ratio in very large HDL	SGLT2 inhibition	10	0.482859	0.0809951	2.49804e-09	0.551098	0.132846	3.34822e-05	0.521152	0.630377	0.432355	0.642946	0.735704
Cholesterol in very large VLDL	SGLT2 inhibition	10	0.190447	0.0313477	1.23736e-09	0.222957	0.126916	0.0789641	0.212145	0.653381	0.753745	0.999066	0.999723
Cholesterol to total lipids ratio in very large VLDL	SGLT2 inhibition	10	-0.235527	0.0597934	8.18163e-05	-0.226252	0.124873	0.0700076	-0.938529	0.641366	0.181528	0.982526	0.956681
Cholesteryl esters in very large VLDL	SGLT2 inhibition	10	0.174044	0.0308226	1.63613e-08	0.191644	0.12681	0.13072	0.0583068	0.658223	0.931591	0.999323	0.999774
Cholesteryl esters to total lipids ratio in very large VLDL	SGLT2 inhibition	10	-0.206578	0.0603123	0.000614499	-0.188427	0.124477	0.130088	-0.981337	0.641716	0.164731	0.988004	0.954336
Free cholesterol in very large VLDL	SGLT2 inhibition	10	0.183558	0.0333987	3.88547e-08	0.240109	0.127817	0.0603074	0.3727	0.64818	0.581101	0.998878	0.9995
Free cholesterol to total lipids ratio in very large VLDL	SGLT2 inhibition	10	-0.433713	0.0713051	1.18322e-09	-0.510154	0.129774	8.45609e-05	-0.710713	0.648244	0.304822	0.834736	0.881029
Total lipids in very large VLDL	SGLT2 inhibition	10	0.240081	0.0401675	2.27292e-09	0.308292	0.127649	0.0157283	0.44582	0.644037	0.508385	0.995321	0.997675
Concentration of very large VLDL particles	SGLT2 inhibition	10	0.254441	0.0452213	1.8382e-08	0.313555	0.128615	0.0147714	0.485192	0.643333	0.472351	0.989376	0.994148
Phospholipids in very large VLDL	SGLT2 inhibition	10	0.212132	0.0352483	1.76336e-09	0.277038	0.127729	0.0300859	0.407656	0.645832	0.54551	0.998272	0.9992
Phospholipids to total lipids ratio in very large VLDL	SGLT2 inhibition	10	-0.24791	0.0416722	2.69684e-09	-0.255043	0.131654	0.0527173	-0.4209	0.669042	0.546818	0.994909	0.997698
Triglycerides in very large VLDL	SGLT2 inhibition	10	0.256858	0.0469676	4.53015e-08	0.331331	0.1282	0.00975234	0.552829	0.640351	0.413093	0.987743	0.99195
Triglycerides to total lipids ratio in very large VLDL	SGLT2 inhibition	10	0.289139	0.0642572	6.80464e-06	0.29437	0.133839	0.0278467	0.988283	0.648059	0.165771	0.966011	0.935813
Cholesterol to total lipids ratio in very small VLDL	SGLT2 inhibition	10	-0.216946	0.103973	0.0369288	-0.367936	0.13621	0.00690819	-1.08147	0.634429	0.126662	0.440726	0.364443
Free cholesterol to total lipids ratio in very small VLDL	SGLT2 inhibition	10	-0.45042	0.107879	2.97701e-05	-0.601843	0.140906	1.94387e-05	-1.09323	0.692435	0.153031	0.368474	0.378892
Phospholipids to total lipids ratio in very small VLDL	SGLT2 inhibition	10	-0.290011	0.0825614	0.000443626	-0.370588	0.143935	0.0100328	0.860327	0.652668	0.223936	0.953244	0.754193
Triglycerides in very small VLDL	SGLT2 inhibition	10	0.215438	0.0482325	7.94542e-06	0.271775	0.132035	0.0395558	0.433287	0.658993	0.52932	0.985308	0.992076
Triglycerides to total lipids ratio in very small VLDL	SGLT2 inhibition	10	0.287294	0.103958	0.00571726	0.455732	0.141394	0.00126792	1.0511	0.647802	0.143339	0.404704	0.36867
Cholesterol in chylomicrons and extremely large VLDL	SGLT2 inhibition	10	0.193624	0.0443867	1.28749e-05	0.259181	0.128003	0.0428881	0.505972	0.645206	0.455512	0.992843	0.995031
Cholesteryl esters in chylomicrons and extremely large VLDL	SGLT2 inhibition	10	0.20427	0.0385432	1.15957e-07	0.240955	0.128708	0.0611924	0.401259	0.646483	0.552078	0.996585	0.998372
Free cholesterol in chylomicrons and extremely large VLDL	SGLT2 inhibition	10	0.143438	0.0455525	0.00163916	0.187239	0.128456	0.144947	0.555404	0.644999	0.414249	0.994143	0.993937
Total lipids in chylomicrons and extremely large VLDL	SGLT2 inhibition	10	0.132658	0.0376192	0.000421356	0.131587	0.127483	0.301982	0.574647	0.644798	0.398829	0.999345	0.99863
Concentration of chylomicrons and extremely large VLDL particles	SGLT2 inhibition	10	0.156942	0.0415133	0.000156504	0.189784	0.128274	0.139002	0.574065	0.643922	0.398673	0.997606	0.996987
Phospholipids in chylomicrons and extremely large VLDL	SGLT2 inhibition	10	0.157792	0.0474218	0.000876571	0.21353	0.129027	0.0979391	0.619954	0.64253	0.36287	0.993303	0.991569

## Sheet: SGLT2-486 metabolites
id.outcome	exposure	nsnp	b_Inverse.variance.weighted..multiplicative.random.effects.	se_Inverse.variance.weighted..multiplicative.random.effects.	pval_Inverse.variance.weighted	b_Weighted.median	se_Weighted.median	pval_Weighted.median	b_MR.Egger	se_MR.Egger	pval_MR.Egger	Q_pval_MR.Egger	Q_pval_Inverse.variance.weighted
Histidine	SGLT2 inhibition	5	0.0925533	0.0209869	1.03342e-05	0.0835436	0.0496392	0.0923719	0.136391	0.257975	0.633634	0.813475	0.912941
Phenylalanine	SGLT2 inhibition	5	0.0555007	0.0246646	0.024435	0.0550538	0.0489773	0.260985	-0.062655	0.257339	0.823339	0.759132	0.845756
3-hydroxybutyrate (BHBA)	SGLT2 inhibition	5	-0.3048	0.100687	0.00246825	-0.322353	0.302623	0.286787	-0.765219	1.59797	0.664768	0.916472	0.963477
Arabinose	SGLT2 inhibition	5	-0.0894586	0.0360338	0.0130415	-0.0980687	0.15776	0.534184	-0.346028	0.813917	0.699387	0.980137	0.990692
Deoxycholate	SGLT2 inhibition	5	0.247644	0.0899664	0.00591194	0.217298	0.284639	0.445216	-0.56909	1.52712	0.734175	0.967056	0.967919
Inosine	SGLT2 inhibition	5	-0.890584	0.281228	0.00154143	-0.677359	0.425095	0.111064	2.72348	2.39458	0.338012	0.987097	0.650611
Threonine	SGLT2 inhibition	5	-0.215366	0.061431	0.000455186	-0.225691	0.099525	0.0233489	0.112499	0.528273	0.845011	0.639933	0.720681
Tyrosine	SGLT2 inhibition	5	0.0863591	0.00765984	1.75852e-29	0.0811855	0.0663388	0.221027	0.0885501	0.356505	0.81987	0.994979	0.999368
Oleate (18:1n9)	SGLT2 inhibition	5	-0.0783647	0.039583	0.0477312	-0.114938	0.0997862	0.249386	-0.162596	0.515292	0.773028	0.835177	0.926418
Pentadecanoate (15:0)	SGLT2 inhibition	5	-0.102475	0.0461489	0.0263829	-0.0773561	0.104103	0.457439	-0.224484	0.552178	0.711608	0.802123	0.902655
Pipecolate	SGLT2 inhibition	5	-0.100429	0.041808	0.0162996	-0.091736	0.160622	0.567911	0.0956219	0.851514	0.917681	0.957886	0.985183
5-oxoproline	SGLT2 inhibition	5	0.153298	0.0316601	1.28537e-06	0.162137	0.0648697	0.0124398	-0.0301439	0.336657	0.934296	0.788346	0.851426
Pantothenate	SGLT2 inhibition	5	0.222624	0.0876061	0.0110473	0.164901	0.112448	0.142521	0.0883853	0.60783	0.893607	0.341873	0.493617
Citrate	SGLT2 inhibition	5	-0.207161	0.0896119	0.0207911	-0.25394	0.0808043	0.00167425	-0.420706	0.598326	0.532624	0.0710073	0.119194
N-acetylalanine	SGLT2 inhibition	5	0.113004	0.0338697	0.000848631	0.096533	0.0687036	0.160002	0.0263779	0.357127	0.94577	0.721957	0.845814
Heptanoate (7:0)	SGLT2 inhibition	5	-0.177711	0.0632635	0.00496851	-0.161437	0.105046	0.124338	0.220257	0.538593	0.71002	0.691006	0.731426
Cortisol	SGLT2 inhibition	5	-0.162629	0.0763344	0.0331319	-0.231557	0.13762	0.0924566	-0.437645	0.700075	0.576202	0.644647	0.768111
Citrulline	SGLT2 inhibition	5	-0.108841	0.0201184	6.30118e-08	-0.10112	0.070968	0.154197	0.0595911	0.381144	0.885688	0.974764	0.98099
Serotonin (5HT)	SGLT2 inhibition	5	-0.160658	0.0167538	8.86338e-22	-0.150231	0.152524	0.32464	0.0245237	0.825617	0.978169	0.999626	0.999496
Gamma-glutamyltyrosine	SGLT2 inhibition	5	0.276376	0.0425824	8.56251e-11	0.298775	0.0799863	0.000187472	0.39725	0.458563	0.45006	0.660845	0.797149
Hypoxanthine	SGLT2 inhibition	5	0.0958485	0.0473938	0.0431369	0.0916287	0.119114	0.441745	-0.24707	0.633979	0.722768	0.902953	0.928593
3-methoxytyrosine	SGLT2 inhibition	5	-0.21153	0.0512262	3.63817e-05	-0.173371	0.109873	0.114584	0.289028	0.576278	0.650482	0.944695	0.885615
Undecanoate (11:0)	SGLT2 inhibition	5	0.168722	0.0585289	0.00394277	0.140186	0.0708369	0.0478169	-0.152664	0.368754	0.706693	0.368267	0.409219
Taurodeoxycholate	SGLT2 inhibition	5	-1.09892	0.121856	1.91263e-19	-1.20427	0.426246	0.00472355	-1.61776	2.29924	0.532371	0.936051	0.97614
Mannitol	SGLT2 inhibition	5	-0.683896	0.132509	2.45461e-07	-0.641154	0.389177	0.0994636	0.591535	2.08378	0.794971	0.973396	0.961924
Carnitine	SGLT2 inhibition	5	0.135167	0.0205604	4.89363e-11	0.121935	0.0620835	0.0495241	0.106675	0.320444	0.761118	0.88952	0.95873
N-acetylornithine	SGLT2 inhibition	5	-0.350835	0.172309	0.0417421	-0.180508	0.17992	0.315733	0.451599	1.10404	0.709959	0.230873	0.279371
N1-methyladenosine	SGLT2 inhibition	5	-0.0525234	0.0159899	0.00102057	-0.0467522	0.0489859	0.339881	0.0493711	0.257975	0.860449	0.938576	0.966511
3-methyl-2-oxovalerate	SGLT2 inhibition	5	-0.11327	0.0183476	6.67731e-10	-0.106109	0.0895966	0.236295	0.00934231	0.485407	0.985853	0.984463	0.994337
Aspartate	SGLT2 inhibition	5	0.373386	0.0640912	5.68234e-09	0.375862	0.165231	0.0229197	0.00685957	0.823241	0.993875	0.883478	0.930218
X-04499--3,4-dihydroxybutyrate	SGLT2 inhibition	5	0.0618065	0.0236067	0.00884013	0.0538956	0.104632	0.606486	0.133399	0.552157	0.824666	0.96781	0.991383
Dihomo-linoleate (20:2n6)	SGLT2 inhibition	5	-0.196676	0.0343534	1.03388e-08	-0.209943	0.143356	0.143061	-0.256234	0.818694	0.774793	0.96032	0.989563
2-hydroxystearate	SGLT2 inhibition	5	0.130467	0.0458752	0.00445566	0.135917	0.0831469	0.102121	0.0235071	0.500302	0.965477	0.661094	0.801738
Gamma-glutamylleucine	SGLT2 inhibition	5	0.186451	0.0402669	3.65002e-06	0.180442	0.0922141	0.0503744	0.156342	0.482542	0.767215	0.774825	0.892154
Eicosapentaenoate (EPA; 20:5n3)	SGLT2 inhibition	5	-0.250243	0.114134	0.0283412	-0.324062	0.154862	0.0363863	-0.252401	0.804766	0.774342	0.373291	0.537726
Glycodeoxycholate	SGLT2 inhibition	5	-1.25399	0.130653	8.16535e-22	-1.22727	0.546121	0.0246237	-0.3785	3.02241	0.908261	0.973176	0.988985
Taurochenodeoxycholate	SGLT2 inhibition	5	-0.353533	0.0986225	0.000337454	-0.275136	0.27426	0.315769	0.216587	1.43051	0.889264	0.919923	0.956304
Docosahexaenoate (DHA; 22:6n3)	SGLT2 inhibition	5	-0.27625	0.126941	0.0295388	-0.363792	0.149839	0.0151871	-0.488889	0.896019	0.623278	0.225329	0.349502
Myo-inositol	SGLT2 inhibition	5	-0.178102	0.0362761	9.12554e-07	-0.207347	0.0765362	0.0067458	-0.279003	0.457565	0.585105	0.760877	0.875313
1,5-anhydroglucitol (1,5-AG)	SGLT2 inhibition	5	-0.15426	0.0405921	0.000144556	-0.137984	0.11556	0.232463	0.321339	0.675927	0.666968	0.98789	0.958815
3-methyl-2-oxobutyrate	SGLT2 inhibition	5	-0.114772	0.0249829	4.34788e-06	-0.0939978	0.0861819	0.275409	-0.0239215	0.481662	0.963511	0.940695	0.979575
1-palmitoylglycerol (1-monopalmitin)	SGLT2 inhibition	5	-0.303076	0.089326	0.000691529	-0.313455	0.12119	0.00969619	0.0368452	0.693373	0.960962	0.433584	0.560316
1-oleoylglycerol (1-monoolein)	SGLT2 inhibition	5	0.339544	0.169723	0.0454383	0.511107	0.236401	0.0306154	1.69993	1.20864	0.254271	0.63595	0.556916
1-stearoylglycerol (1-monostearin)	SGLT2 inhibition	5	-0.322662	0.0617428	1.73301e-07	-0.330795	0.115567	0.00420484	-0.0658401	0.586015	0.91764	0.715829	0.817047
4-methyl-2-oxopentanoate	SGLT2 inhibition	5	-0.162205	0.0206309	3.77268e-15	-0.175499	0.0959831	0.0674837	-0.270202	0.505126	0.629813	0.974962	0.99208
Cholate	SGLT2 inhibition	5	-0.398209	0.148796	0.00744611	-0.48836	0.426787	0.252511	-0.692192	2.3059	0.783637	0.890929	0.958443
3-indoxyl sulfate	SGLT2 inhibition	5	0.324317	0.0839978	0.000112916	0.240735	0.168339	0.152701	-0.604934	0.874737	0.538926	0.960309	0.834343
Bilirubin (Z,Z)	SGLT2 inhibition	5	0.802299	0.139041	7.91544e-09	0.683156	0.286104	0.0169499	-0.722412	1.42619	0.647364	0.968542	0.839385
Erythrose	SGLT2 inhibition	5	0.105498	0.018067	5.24261e-09	0.100798	0.158692	0.525312	0.126721	0.817221	0.886617	0.995292	0.999409
Cysteine	SGLT2 inhibition	5	0.301066	0.100519	0.00274326	0.353026	0.114367	0.00202341	0.186785	0.698691	0.806536	0.19069	0.30866
DSGEGDFXAEGGGVR*	SGLT2 inhibition	5	-0.865113	0.184506	2.74807e-06	-0.731335	0.279691	0.00892815	0.373979	1.47206	0.815873	0.579635	0.610827
Androsterone sulfate	SGLT2 inhibition	5	-0.537792	0.16511	0.00112526	-0.621683	0.274946	0.0237524	-0.337419	1.50141	0.836623	0.584906	0.743395
3-carboxy-4-methyl-5-propyl-2-furanpropanoate (CMPF)	SGLT2 inhibition	5	-0.656762	0.193877	0.00070526	-0.780702	0.336835	0.0204626	-0.792595	1.79071	0.688012	0.609479	0.766797
Acetylcarnitine	SGLT2 inhibition	5	-0.202425	0.034078	2.8493e-09	-0.202808	0.109209	0.0633018	-0.401571	0.555418	0.521945	0.936882	0.968625
Trans-4-hydroxyproline	SGLT2 inhibition	5	-0.262005	0.0391564	2.21267e-11	-0.242561	0.152231	0.111077	0.00977977	0.79923	0.991005	0.973085	0.986645
Glutamate	SGLT2 inhibition	5	0.32474	0.0544886	2.52574e-09	0.336297	0.145917	0.0211829	0.417723	0.766778	0.623794	0.862887	0.943887
Glycine	SGLT2 inhibition	5	0.0781702	0.0156589	5.97362e-07	0.0877746	0.100454	0.382239	0.135873	0.591895	0.833197	0.990083	0.998158
2-aminobutyrate	SGLT2 inhibition	5	0.237853	0.0716324	0.00089869	0.175266	0.103345	0.089899	0.0275742	0.514732	0.960645	0.432537	0.571807
Scyllo-inositol	SGLT2 inhibition	5	-0.228974	0.0359817	1.9707e-10	-0.215625	0.176952	0.223015	-0.317112	0.919791	0.753026	0.974927	0.994093
Dodecanedioate	SGLT2 inhibition	5	0.429153	0.0767359	2.23696e-08	0.41647	0.165221	0.0117124	0.00936128	0.814942	0.991556	0.79874	0.864207
Gamma-glutamylvaline	SGLT2 inhibition	5	0.181971	0.0737085	0.0135569	0.241911	0.101033	0.0166489	0.361183	0.528273	0.543235	0.410626	0.558266
Indolepropionate	SGLT2 inhibition	5	-0.260241	0.053592	1.19807e-06	-0.223928	0.157774	0.155813	-0.166628	0.822935	0.852495	0.898744	0.962708
Butyrylcarnitine	SGLT2 inhibition	5	0.4009	0.14799	0.0067494	0.230965	0.190958	0.226468	-0.764122	0.919329	0.466846	0.534201	0.428223
Dehydroisoandrosterone sulfate (DHEA-S)	SGLT2 inhibition	5	-0.534824	0.0253264	5.51708e-99	-0.559954	0.207224	0.00688884	-0.389598	1.08313	0.742903	0.995811	0.99918
Caproate (6:0)	SGLT2 inhibition	5	-0.233809	0.0429633	5.2668e-08	-0.230816	0.0769956	0.00271955	-0.0450647	0.391137	0.915554	0.696529	0.794659
Caprylate (8:0)	SGLT2 inhibition	5	-0.1106	0.0372129	0.00295785	-0.132433	0.0796002	0.0961671	-0.367134	0.48088	0.500736	0.829984	0.882746
Docosapentaenoate (n3 DPA; 22:5n3)	SGLT2 inhibition	5	-0.249931	0.0599407	3.05092e-05	-0.266435	0.146624	0.0691962	-0.231286	0.826886	0.797879	0.826899	0.92536
Phenol sulfate	SGLT2 inhibition	5	0.248887	0.0827816	0.00264232	0.230322	0.214266	0.282405	0.655198	1.11701	0.598714	0.882432	0.938896
Heme*	SGLT2 inhibition	5	0.429293	0.127052	0.000727805	0.428061	0.201026	0.0332231	-0.394474	1.0483	0.731732	0.631208	0.670033
3-dehydrocarnitine*	SGLT2 inhibition	5	0.187464	0.0711328	0.00840368	0.114306	0.11197	0.307319	-0.365867	0.552157	0.554938	0.690778	0.645539
Pyroglutamine*	SGLT2 inhibition	5	0.156171	0.0562988	0.0055376	0.179391	0.155431	0.248438	0.391201	0.890691	0.690219	0.896407	0.954804
X-11422--xanthine	SGLT2 inhibition	5	-0.376829	0.0830301	5.6666e-06	-0.287073	0.125337	0.0219974	0.0879045	0.651069	0.901149	0.553058	0.623842
X-11423--O-sulfo-L-tyrosine	SGLT2 inhibition	5	-0.102464	0.0480235	0.0328744	-0.124241	0.0720243	0.0845293	-0.044421	0.381156	0.914586	0.50343	0.667765
HWESASXX*	SGLT2 inhibition	5	0.57898	0.148612	9.7828e-05	0.718891	0.226056	0.00147203	1.81057	1.15937	0.216289	0.700374	0.630368
Homostachydrine*	SGLT2 inhibition	5	-0.360438	0.0784088	4.28812e-06	-0.273784	0.255365	0.283663	0.136947	1.482	0.9322	0.940457	0.972113
ADSGEGDFXAEGGGVR*	SGLT2 inhibition	5	-0.22736	0.0360096	2.72137e-10	-0.215943	0.183019	0.238042	0.0491668	1.04356	0.965383	0.9868	0.994826
X-11786--methylcysteine	SGLT2 inhibition	5	0.349065	0.0890387	8.84098e-05	0.409183	0.203157	0.0439966	0.0114412	1.13596	0.992596	0.812148	0.902831
1-palmitoleoylglycerophosphocholine*	SGLT2 inhibition	5	0.137202	0.0468642	0.00341528	0.105352	0.147582	0.475315	0.353575	0.771327	0.677834	0.928467	0.969819
Gamma-glutamylthreonine*	SGLT2 inhibition	5	0.18034	0.0620491	0.00365608	0.225439	0.145117	0.120305	0.879547	0.779492	0.341253	0.979712	0.907978
Gamma-tocopherol	SGLT2 inhibition	5	-0.242837	0.111071	0.0287916	-0.233611	0.21562	0.278615	0.503729	1.13853	0.688127	0.816779	0.848009
Gamma-glutamylphenylalanine	SGLT2 inhibition	5	0.280017	0.0506571	3.24445e-08	0.223584	0.0838433	0.00766012	-0.119445	0.389818	0.779326	0.723225	0.661661
Alpha-ketoglutarate	SGLT2 inhibition	5	0.141205	0.0468095	0.00255634	0.145212	0.165783	0.381077	0.0323376	0.895768	0.97347	0.938807	0.980628
Erythronate*	SGLT2 inhibition	5	-0.110888	0.0297291	0.000191514	-0.135865	0.0791474	0.0860513	-0.367149	0.391137	0.417147	0.94805	0.937967
Lathosterol	SGLT2 inhibition	5	-0.267908	0.0293398	6.77499e-20	-0.263791	0.19354	0.172888	-0.359979	1.06838	0.758357	0.990243	0.998255
X-12095--N1-methyl-3-pyridone-4-carboxamide	SGLT2 inhibition	5	0.267351	0.0498693	8.27431e-08	0.258607	0.139937	0.0645996	0.421567	0.710406	0.594668	0.878315	0.948001
Eicosenoate (20:1n9 or 11)	SGLT2 inhibition	5	-0.29739	0.0962077	0.001994	-0.382344	0.167219	0.0222257	-0.505965	0.865029	0.599691	0.605839	0.753835
X-12244--N-acetylcarnosine	SGLT2 inhibition	5	-0.225698	0.0335917	1.83162e-11	-0.218072	0.0993662	0.02819	0.0251267	0.528273	0.965053	0.942076	0.960526
ADpSGEGDFXAEGGGVR*	SGLT2 inhibition	5	-0.23444	0.0599037	9.09245e-05	-0.21794	0.234793	0.353293	0.364221	1.3371	0.802989	0.985439	0.986094
1-eicosatrienoylglycerophosphocholine*	SGLT2 inhibition	5	0.42136	0.0612722	6.11877e-12	0.460984	0.149668	0.00206974	0.589597	0.768671	0.498898	0.82721	0.918482
1-docosahexaenoylglycerophosphocholine*	SGLT2 inhibition	5	-0.261135	0.106486	0.0141946	-0.291937	0.151428	0.0538695	0.0834275	0.790318	0.922592	0.476554	0.61125
X-12442--5,8-tetradecadienoate	SGLT2 inhibition	5	-0.167707	0.0792404	0.0343075	-0.177162	0.16925	0.295217	-0.0401926	0.899231	0.967158	0.771957	0.887572
N-acetylthreonine	SGLT2 inhibition	5	-0.277818	0.0727063	0.00013286	-0.204847	0.110024	0.062626	0.225697	0.561188	0.714493	0.660925	0.658796
1-palmitoylglycerophosphocholine	SGLT2 inhibition	5	0.100628	0.0400907	0.0120727	0.0954376	0.0763282	0.211169	0.152087	0.390413	0.722875	0.690257	0.829583
1-heptadecanoylglycerophosphocholine	SGLT2 inhibition	5	-0.24433	0.0814796	0.00271165	-0.240135	0.162009	0.138279	-0.01354	0.908671	0.989047	0.726415	0.848095
1-stearoylglycerophosphocholine	SGLT2 inhibition	5	0.114093	0.0547337	0.0371142	0.115161	0.139697	0.409736	0.120616	0.75762	0.883623	0.840569	0.933393
5-dodecenoate (12:1n7)	SGLT2 inhibition	5	-0.133691	0.0616778	0.0301909	-0.135317	0.172614	0.433083	-0.502877	0.898275	0.61468	0.913592	0.951625
Stearidonate (18:4n3)	SGLT2 inhibition	5	-0.348699	0.0671001	2.02855e-07	-0.329756	0.168272	0.0500355	0.164999	0.895776	0.865606	0.918397	0.932987
Epiandrosterone sulfate	SGLT2 inhibition	5	-0.661227	0.107282	7.11844e-10	-0.659473	0.250138	0.00837827	-0.0887175	1.35535	0.951928	0.839122	0.905822
Linolenate [alpha or gamma; (18:3n3 or 6)]	SGLT2 inhibition	5	-0.197503	0.0438705	6.73323e-06	-0.169093	0.142021	0.233803	0.222897	0.765703	0.78994	0.979589	0.973786
X-12510--2-aminooctanoic acid	SGLT2 inhibition	5	-0.125693	0.0411387	0.00224794	-0.11386	0.15505	0.462737	0.0812374	0.890691	0.933077	0.959421	0.98573
Bilirubin (E,Z or Z,E)*	SGLT2 inhibition	5	0.76815	0.217789	0.000420244	0.612269	0.239249	0.0104935	-0.67741	1.34842	0.649963	0.28006	0.254238
Asparagine	SGLT2 inhibition	5	0.174483	0.0406411	1.76075e-05	0.142472	0.0796954	0.0738229	-0.37193	0.480023	0.494913	0.993814	0.843229
1-stearoylglycerophosphoethanolamine	SGLT2 inhibition	5	0.163546	0.0566401	0.00388362	0.114572	0.152673	0.452989	-0.340695	0.767254	0.687087	0.945485	0.936004
1-linoleoylglycerophosphocholine	SGLT2 inhibition	5	0.196813	0.0559425	0.000434605	0.203399	0.106693	0.0565997	0.265693	0.555006	0.664863	0.689148	0.829099
Bradykinin, des-arg(9)	SGLT2 inhibition	5	1.00659	0.224034	7.02195e-06	0.794121	0.430644	0.0651788	-1.38345	2.2775	0.586451	0.932065	0.814499
Gamma-glutamylisoleucine*	SGLT2 inhibition	5	0.337295	0.0488655	5.10843e-12	0.339097	0.125718	0.00699085	0.635208	0.702748	0.43268	0.885194	0.93401
Phenylacetylglutamine	SGLT2 inhibition	5	0.306607	0.104656	0.00339329	0.267128	0.224728	0.234568	-0.609461	1.11741	0.623399	0.901312	0.866477
N2,N2-dimethylguanosine	SGLT2 inhibition	5	-0.0999474	0.0311383	0.0013283	-0.0878973	0.0799964	0.27187	0.112418	0.415203	0.80414	0.922221	0.944451
Cysteine-glutathione disulfide	SGLT2 inhibition	5	0.893721	0.11586	1.22107e-14	0.818434	0.257511	0.00148168	-0.485387	1.38636	0.74939	0.980175	0.878604
X-13431--nonanoylcarnitine*	SGLT2 inhibition	5	-0.376132	0.186038	0.0431969	-0.455349	0.213335	0.0328075	-0.0755337	1.29728	0.957231	0.235967	0.363751
2-palmitoylglycerophosphocholine*	SGLT2 inhibition	5	0.273111	0.0735912	0.000206286	0.289458	0.11411	0.0111917	0.288553	0.578815	0.652374	0.510147	0.678377
2-linoleoylglycerophosphocholine*	SGLT2 inhibition	5	0.168402	0.0784969	0.0319258	0.106572	0.141831	0.452413	0.00014369	0.726908	0.999855	0.646084	0.788156
1-palmitoylglycerophosphoinositol*	SGLT2 inhibition	5	0.200756	0.0457586	1.14781e-05	0.206759	0.151643	0.17274	0.312774	0.862786	0.741001	0.927049	0.975441
Glutaroyl carnitine	SGLT2 inhibition	5	-0.218732	0.0726222	0.00259607	-0.183321	0.106533	0.0852897	0.174288	0.562625	0.777003	0.598284	0.666387
2-tetradecenoyl carnitine	SGLT2 inhibition	5	-0.284934	0.0787569	0.000297008	-0.326442	0.207535	0.11573	-0.372371	1.06699	0.750153	0.846344	0.935754
1-myristoylglycerophosphocholine	SGLT2 inhibition	5	-0.194921	0.0780417	0.0125021	-0.232738	0.154195	0.131203	-0.108954	0.793903	0.899536	0.709851	0.845295
1-oleoylglycerophosphoethanolamine	SGLT2 inhibition	5	-0.256411	0.115955	0.0270148	-0.244626	0.152363	0.108373	0.410056	0.789877	0.639531	0.480818	0.524739
3-(3-hydroxyphenyl)propionate	SGLT2 inhibition	5	-1.06101	0.312577	0.000687778	-1.2794	0.481815	0.00792182	-1.23949	2.44701	0.647365	0.499971	0.667766
Hexadecanedioate	SGLT2 inhibition	5	-0.367987	0.0916536	5.94506e-05	-0.312575	0.189444	0.098952	0.277819	1.05777	0.809828	0.834926	0.87104
Threitol	SGLT2 inhibition	5	-0.304547	0.0572386	1.03394e-07	-0.25639	0.152785	0.0933266	0.140653	0.800999	0.871795	0.93842	0.948002
P-cresol sulfate	SGLT2 inhibition	5	0.277966	0.0767436	0.000292325	0.307533	0.247446	0.213932	0.224967	1.28895	0.872559	0.915721	0.971913
X-14189--leucylalanine	SGLT2 inhibition	5	0.0826297	0.0392018	0.0350478	0.0731862	0.242556	0.762859	0.0266382	1.39904	0.986004	0.987076	0.997711
X-14205--alpha-glutamyltyrosine	SGLT2 inhibition	5	-0.275035	0.136071	0.0432538	-0.206134	0.234309	0.378994	0.931244	1.31117	0.528788	0.78571	0.748636
X-14208--phenylalanylserine	SGLT2 inhibition	5	-0.28231	0.139999	0.0437464	-0.273076	0.253307	0.281015	0.709746	1.425	0.65266	0.757617	0.794915
Gamma-glutamylglutamate	SGLT2 inhibition	5	-0.272688	0.0392155	3.56139e-12	-0.294517	0.242388	0.224341	-0.175897	1.40922	0.908561	0.987021	0.997594
7-alpha-hydroxy-3-oxo-4-cholestenoate (7-Hoca)	SGLT2 inhibition	5	0.188886	0.0385294	9.46815e-07	0.142669	0.109179	0.191301	-0.185984	0.55166	0.758223	0.966927	0.946716
Taurolithocholate 3-sulfate	SGLT2 inhibition	5	0.382814	0.188908	0.0427182	0.394234	0.273636	0.149663	-0.0906608	1.44449	0.953903	0.45577	0.605713
X-14977--vanillin	SGLT2 inhibition	5	0.697766	0.129963	7.91859e-08	0.581557	0.193411	0.00263973	-0.658187	1.05222	0.575982	0.785268	0.598027
5alpha-androstan-3beta,17beta-diol disulfate	SGLT2 inhibition	5	-0.759776	0.222406	0.000635114	-0.724588	0.281892	0.0101569	1.26222	1.50966	0.46446	0.649538	0.480407
4-androsten-3beta,17beta-diol disulfate 1*	SGLT2 inhibition	5	-0.64709	0.164289	8.19147e-05	-0.581	0.275673	0.0350683	0.898732	1.48778	0.588417	0.838207	0.744196
4-androsten-3beta,17beta-diol disulfate 2*	SGLT2 inhibition	5	-0.410797	0.10461	8.60302e-05	-0.410228	0.190662	0.0314292	0.263649	1.02059	0.812861	0.761781	0.806659
Ergothioneine	SGLT2 inhibition	5	-0.381433	0.191814	0.0467507	-0.506299	0.320709	0.114407	-0.015743	1.7416	0.993355	0.562672	0.718784

## Sheet: metabolic pathway
Metabolic pathway	Metabolites involved	Pvalue	outcomes
Caffeine metabolism	xanthine	0.00783	Interstitial lung disease
Biosynthesis of unsaturated fatty acids	Eicosapentaenoate	0.0187	Interstitial lung disease
Purine metabolism	xanthine	0.0445	Interstitial lung disease
Fructose and mannose metabolism	Mannitol	0.0155	Interstitial lung disease
Glutathione metabolism	5-oxoproline	0.0167	Pneumoconiosis
Phenylalanine metabolism	3-(3-hydroxyphenyl)propionate	0.0249	Pneumoconiosis
Fructose and mannose metabolism	Mannitol	0.0308	Pneumoconiosis
Aminoacyl-tRNA biosynthesis	Phenylalanine; Threonine	0.00107	Pulmonary tuberculosis
Arginine biosynthesis	Citrulline	0.0238	Pulmonary tuberculosis
Valine, leucine and isoleucine biosynthesis	Threonine	0.0238	Pulmonary tuberculosis
Phenylalanine, tyrosine and tryptophan biosynthesis	Phenylalanine	0.0351	Pulmonary tuberculosis
Biosynthesis of unsaturated fatty acids	Eicosapentaenoate	0.0371	Pulmonary tuberculosis
Phenylalanine metabolism	Phenylalanine	0.0432	Pulmonary tuberculosis
Biosynthesis of various other secondary metabolites	Phenylalanine	0.0462	Pulmonary tuberculosis
Glycine, serine and threonine metabolism	Threonine	0.0483	Pulmonary tuberculosis
Glycerophospholipid metabolism	1-myristoylglycerophosphocholine	0.0387	Asthma
