# Supplementary material for: Fine mapping-based multi-omics analysis interprets the gut-lung axis function of SGLT2 inhibitors
Source: Front Cell Infect Microbiol. 2024 Sep 10;14:1447327. doi: 10.3389/fcimb.2024.1447327 (PMC11420167; doi:10.3389/fcimb.2024.1447327)
Supplement: Supplementary file 5 [file Table5.xls]

## Sheet: Pulmonary tuberculosis
FUMA fine mapping of genes identified in Pulmonary tuberculosis
ensg	symbol	chr	start	end	strand	type	entrezID
ENSG00000117153	KLHL12	1	202860228	202897764	-1	protein_coding	59349
ENSG00000159348	CYB5R1	1	202930997	202936408	-1	protein_coding	51706
ENSG00000143847	PPFIA4	1	202995626	203047868	1	protein_coding	8497
ENSG00000122180	MYOG	1	203052260	203055164	-1	protein_coding	4656
ENSG00000163485	ADORA1	1	203059782	203136533	1	protein_coding	134
ENSG00000234775	RP11-335O13.7	1	203096387	203097082	-1	antisense	NA
ENSG00000133063	CHIT1	1	203181955	203242769	-1	protein_coding	1118
ENSG00000159388	BTG2	1	203274619	203278730	1	protein_coding	7832
ENSG00000237016	AC013410.1	2	174439838	174441069	-1	pseudogene	NA
ENSG00000206120	EGFEM1P	3	167967310	168548387	1	pseudogene	93556
ENSG00000163918	RFC4	3	186507669	186524847	-1	protein_coding	5984
ENSG00000231982	RP11-573D15.1	3	186544338	186545126	1	pseudogene	NA
ENSG00000181092	ADIPOQ	3	186560463	186576252	1	protein_coding	9370
ENSG00000218336	TENM3	4	183065140	183724177	1	protein_coding	55714
ENSG00000254084	KB-1930G5.4	8	102424101	102464680	-1	lincRNA	NA
ENSG00000170484	KRT74	12	52959566	52967609	-1	protein_coding	121391
ENSG00000170486	KRT72	12	52979373	52995322	-1	protein_coding	140807
ENSG00000257495	RP11-641A6.2	12	52995251	53009089	1	antisense	100127967
ENSG00000186049	KRT73	12	53001354	53012343	-1	protein_coding	319101
ENSG00000167768	KRT1	12	53068520	53074191	-1	protein_coding	3848
ENSG00000189182	KRT77	12	53083410	53097247	-1	protein_coding	374454
ENSG00000257700	RP11-641A6.3	12	53086389	53090572	1	antisense	NA
ENSG00000257402	KRT126P	12	53109351	53112824	-1	pseudogene	NA
ENSG00000257616	RP11-641A6.5	12	53124209	53126649	1	pseudogene	NA
ENSG00000125450	NUP85	17	73201754	73231853	1	protein_coding	79902
ENSG00000125457	MIF4GD	17	73262309	73267308	-1	protein_coding	57409
ENSG00000263843	RP11-649A18.12	17	73267450	73269976	1	antisense	100287042
ENSG00000125454	SLC25A19	17	73269073	73285591	-1	protein_coding	60386
ENSG00000182173	TSEN54	17	73512141	73520820	1	protein_coding	283989
ENSG00000073350	LLGL2	17	73521161	73571289	1	protein_coding	3993
ENSG00000266714	MYO15B	17	73584139	73622929	1	protein_coding	80022
ENSG00000108469	RECQL5	17	73622925	73663269	-1	protein_coding	9400
ENSG00000204323	SMIM5	17	73629514	73637484	1	protein_coding	643008
ENSG00000259120	SMIM6	17	73642323	73644057	1	protein_coding	100130933
ENSG00000132478	UNK	17	73780681	73821886	1	protein_coding	85451
ENSG00000092929	UNC13D	17	73823306	73840798	-1	protein_coding	201294
ENSG00000141569	TRIM65	17	73876416	73893084	-1	protein_coding	201292
ENSG00000177156
ENSG00000139178
ENSG00000204305
ENSG00000196405
ENSG00000159231
ENSG00000150455
ENSG00000164733
ENSG00000143320
ENSG00000084207
ENSG00000118231
ENSG00000115523
ENSG00000172349
ENSG00000136371
ENSG00000100234
ENSG00000079689
ENSG00000162482
ENSG00000198162
ENSG00000110435
ENSG00000085514
ENSG00000117448
ENSG00000101441
ENSG00000133800
ENSG00000123146
ENSG00000118113
ENSG00000213676
ENSG00000135052
ENSG00000154928
ENSG00000170340
ENSG00000160408
ENSG00000204386
ENSG00000170458
ENSG00000175336
ENSG00000154229
ENSG00000164266
ENSG00000143162
ENSG00000183020
ENSG00000137673
ENSG00000149972
ENSG00000100626
ENSG00000204941
ENSG00000011028
ENSG00000231925
ENSG00000157601
ENSG00000114554
ENSG00000163518
ENSG00000115756
ENSG00000221890
ENSG00000103742
ENSG00000088882
ENSG00000008018
ENSG00000197702
ENSG00000110427
ENSG00000107562
ENSG00000127948
ENSG00000237541
ENSG00000042493
ENSG00000143727
ENSG00000165471
ENSG00000121410
ENSG00000196411
ENSG00000138175
ENSG00000132692
ENSG00000204520
ENSG00000155849
ENSG00000164176
ENSG00000139428
ENSG00000089220
ENSG00000112796
ENSG00000115380
ENSG00000013583
ENSG00000181019

## Sheet: Pneumoconiosis
FUMA fine mapping of genes identified in Pneumoconiosis
ensg	symbol	chr	start	end	strand	type	entrezID
ebi-a-GCST90016926
ENSG00000211566	AC114788.1	2	239894624	239894706	-1	miRNA	NA
ENSG00000243991	RN7SL447P	3	193458262	193458510	-1	misc_RNA	NA
ENSG00000223986	RP11-528A4.3	3	193483470	193483792	1	pseudogene	NA
ENSG00000250356	HSPE1P23	4	75843032	75843348	1	pseudogene	NA
ENSG00000169116	PARM1	4	75858305	75975325	1	protein_coding	25849
ENSG00000138744	NAAA	4	76831809	76862204	-1	protein_coding	27163
ENSG00000113742	CPEB4	5	173315283	173388979	1	protein_coding	80315
ENSG00000185056	C5orf47	5	173400782	173433143	1	protein_coding	133491
ENSG00000170091	NSG2	5	173472607	173670504	1	protein_coding	51617
ENSG00000253244	RP11-619L12.3	5	173483063	173483588	-1	antisense	NA
ENSG00000253447	RP11-619L12.4	5	173508509	173513562	-1	antisense	NA
ENSG00000229922	RP11-240M16.1	6	138266503	138293659	1	lincRNA	NA
ENSG00000219463	RPSAP42	6	138316407	138317284	1	pseudogene	NA
ENSG00000187416	LHFPL3	7	103969104	104549001	1	protein_coding	375612
ENSG00000237513	RP11-325F22.2	7	104581510	104602781	1	lincRNA	101927902
ENSG00000082805	ERC1	12	1099675	1605099	1	protein_coding	23085
ENSG00000249028	RP5-951N9.1	12	1489226	1500668	-1	antisense	NA
ENSG00000267285	RP5-951N9.2	12	1494999	1496153	1	sense_intronic	NA
ENSG00000118946	PCDH17	13	58205944	58303445	1	protein_coding	27253
ENSG00000202422	RNA5SP30	13	58565484	58565598	1	rRNA	NA
ENSG00000170558	CDH2	18	25530930	25757410	-1	protein_coding	1000
ENSG00000204555	RP4-610C12.2	20	29449474	29449652	-1	pseudogene	NA
ENSG00000205611	RP4-610C12.4	20	29513582	29521213	-1	lincRNA	NA
ENSG00000225490	RP4-610C12.3	20	29521637	29522987	-1	lincRNA	NA
ENSG00000200325	Y_RNA	20	29543691	29543802	-1	misc_RNA	NA
ENSG00000149531	FRG1B	20	29611857	29634010	1	protein_coding	100134091
ENSG00000238151	MLLT10P1	20	29637799	29638060	-1	pseudogene	100505874
ENSG00000215547	DEFB115	20	29845467	29847435	1	protein_coding	245929
ENSG00000215546	DKKL1P1	20	29861973	29862670	1	pseudogene	NA
ENSG00000224628	RP5-854E16.2	20	29873120	29874638	-1	pseudogene	NA
ENSG00000215545	DEFB116	20	29891015	29896388	-1	protein_coding	245930
ENSG00000237929	RPL31P3	20	29899106	29899765	-1	pseudogene	NA
ENSG00000236121	HAUS6P2	20	29929174	29932274	-1	pseudogene	NA
ENSG00000252649	RNA5SP480	20	29944673	29944781	1	rRNA	NA
ENSG00000212717	DEFB117	20	29948578	29948733	1	pseudogene	NA
ENSG00000131068	DEFB118	20	29956421	29961726	1	protein_coding	117285
ENSG00000212134	SNORA40	20	29964122	29964249	1	snoRNA	NA
ENSG00000180483	DEFB119	20	29964967	29978406	-1	protein_coding	245932
ENSG00000204548	DEFB121	20	29992648	30000641	-1	protein_coding	245934
ENSG00000204547	DEFB122	20	30009239	30016983	-1	pseudogene	245935
ENSG00000180424	DEFB123	20	30028322	30038060	1	protein_coding	245936
ENSG00000180383	DEFB124	20	30053309	30064560	-1	protein_coding	245937
ENSG00000101294	HM13	20	30102231	30157370	1	protein_coding	81502
ENSG00000236559	RP11-243J16.7	20	30274019	30304628	1	antisense	NA
ENSG00000101336	HCK	20	30639991	30689659	1	protein_coding	3055
met-a-644
ENSG00000230787	PSAT1P3	1	79520630	79521740	-1	pseudogene	NA
ENSG00000248373	RP11-556I14.1	4	105828514	106041157	1	lincRNA	NA
ENSG00000251473	AC004069.1	4	106024048	106025161	-1	pseudogene	NA
ENSG00000252136	SNORA31	4	106027144	106027251	1	snoRNA	NA
ENSG00000251259	AC004069.2	4	106058437	106061776	-1	lincRNA	101929491
ENSG00000168769	TET2	4	106067032	106200973	1	protein_coding	54790
ENSG00000251586	TET2-AS1	4	106092511	106099220	-1	antisense	NA
ENSG00000243383	RN7SL89P	4	106214815	106215100	1	misc_RNA	NA
ENSG00000138777	PPA2	4	106290234	106395238	-1	protein_coding	27068
ENSG00000200917	RNU6-553P	4	106328154	106328249	1	snRNA	NA
ENSG00000137074	APTX	9	32972604	33025166	-1	protein_coding	54840
ENSG00000166439	RNF169	11	74459913	74553458	1	protein_coding	254225
ENSG00000166435	XRRA1	11	74518784	74660245	-1	protein_coding	143570
ENSG00000241170	RP11-147I3.1	11	74587331	74631067	1	pseudogene	101060510
ENSG00000118363	SPCS2	11	74660292	74690076	1	protein_coding	9789
ENSG00000200152	RNU6-216P	11	74679234	74679337	-1	snRNA	NA
ENSG00000162139	NEU3	11	74699179	74729938	1	protein_coding	10825
ENSG00000158555	GDPD5	11	75145685	75236948	-1	protein_coding	81544

## Sheet: Interstitial lung disease 
FUMA fine mapping of genes identified in Interstitial lung disease
ensg	symbol	chr	start	end	strand	type	entrezID
ebi-a-GCST90016936
ENSG00000162878	PKDCC	2	42275160	42285668	1	protein_coding	91461
ENSG00000224875	AC083949.1	2	42370378	42397441	-1	antisense	NA
ENSG00000143924	EML4	2	42396490	42559688	1	protein_coding	27436
ENSG00000110665	C11orf21	11	2316875	2324279	-1	protein_coding	29125
ENSG00000053918	KCNQ1	11	2465914	2870339	1	protein_coding	3784
ENSG00000256704	SDCCAG3P1	18	57677224	57678375	-1	pseudogene	NA
ENSG00000267462	RP11-866E20.3	18	57677513	57681490	1	lincRNA	NA
ENSG00000207158	RNU6-929P	20	55361037	55361143	-1	snRNA	NA
ebi-a-GCST90017098
ENSG00000162878	PKDCC	2	42275160	42285668	1	protein_coding	91461
ENSG00000224875	AC083949.1	2	42370378	42397441	-1	antisense	NA
ENSG00000143924	EML4	2	42396490	42559688	1	protein_coding	27436
ENSG00000110665	C11orf21	11	2316875	2324279	-1	protein_coding	29125
ENSG00000053918	KCNQ1	11	2465914	2870339	1	protein_coding	3784
ENSG00000256704	SDCCAG3P1	18	57677224	57678375	-1	pseudogene	NA
ENSG00000267462	RP11-866E20.3	18	57677513	57681490	1	lincRNA	NA
ENSG00000207158	RNU6-929P	20	55361037	55361143	-1	snRNA	NA

## Sheet: Asthma
FUMA fine mapping of genes identified in Asthma
ensg	symbol	chr	start	end	strand	type	entrezID
met-d-DHA_pct
ENSG00000162585	C1orf86	1	2115903	2144159	-1	protein_coding	199990
ENSG00000116151	MORN1	1	2252692	2323146	-1	protein_coding	79906
ENSG00000269896	RP4-740C4.6	1	2281853	2284259	-1	processed_transcript	100129534
ENSG00000178642	AL513477.1	1	2316811	2319922	1	pseudogene	NA
ENSG00000157916	RER1	1	2323267	2336883	1	protein_coding	11079
ENSG00000157911	PEX10	1	2336236	2345236	-1	protein_coding	5192
ENSG00000149527	PLCH2	1	2357419	2436969	1	protein_coding	9651
ENSG00000157870	FAM213B	1	2517930	2522908	1	protein_coding	127281
ENSG00000142606	MMEL1	1	2522078	2564481	-1	protein_coding	79258
ENSG00000189337	KAZN	1	14925200	15444539	1	protein_coding	23254
ENSG00000162607	USP1	1	62901968	62917475	1	protein_coding	7398
ENSG00000116641	DOCK7	1	62920399	63153969	-1	protein_coding	85440
ENSG00000270549	RP11-293K19.1	1	62996307	62996544	1	pseudogene	NA
ENSG00000132855	ANGPTL3	1	63063158	63071830	1	protein_coding	27329
ENSG00000269624	AL138847.1	1	63073437	63075249	1	protein_coding	NA
ENSG00000213703	RP5-849H19.2	1	63106793	63107338	-1	pseudogene	NA
ENSG00000235545	RP11-230B22.1	1	63154153	63176365	1	antisense	400756
ENSG00000125703	ATG4C	1	63249806	63331184	1	protein_coding	84938
ENSG00000203865	ATP1A1OS	1	116934869	116961244	-1	processed_transcript	84852
ENSG00000233154	RP4-655J12.4	1	116966346	117021464	-1	lincRNA	101929023
ENSG00000200547	Y_RNA	1	116995158	116995249	1	misc_RNA	NA
ENSG00000162687	KCNT2	1	196194909	196578355	-1	protein_coding	343450
ENSG00000143641	GALNT2	1	230193536	230417870	1	protein_coding	2590
ENSG00000261012	RP11-116D2.1	2	21222185	21223789	-1	lincRNA	NA
ENSG00000084674	APOB	2	21224301	21266945	-1	protein_coding	338
ENSG00000222030	AC007131.1	2	59444843	59506535	1	lincRNA	101927285
ENSG00000271955	RP11-444A22.1	2	59445815	60327335	-1	lincRNA	NA
ENSG00000233891	AC007131.2	2	59465851	59960531	-1	lincRNA	NA
ENSG00000221653	AC007131.3	2	59468756	59468837	-1	miRNA	NA
ENSG00000066032	CTNNA2	2	79412357	80875905	1	protein_coding	1496
ENSG00000229385	AC010975.1	2	79720842	79727970	-1	antisense	NA
ENSG00000152128	TMEM163	2	135213330	135476570	-1	protein_coding	81615
ENSG00000082258	CCNT2	2	135675805	135716912	1	protein_coding	905
ENSG00000176601	MAP3K19	2	135722061	135805038	-1	protein_coding	80122
ENSG00000115839	RAB3GAP1	2	135809835	135933964	1	protein_coding	22930
ENSG00000121988	ZRANB3	2	135894486	136288806	-1	protein_coding	84083
ENSG00000235651	AC064850.4	2	136268116	136269513	-1	pseudogene	NA
ENSG00000048991	R3HDM1	2	136289025	136482840	1	protein_coding	23518
ENSG00000201308	RNU6-512P	2	136414047	136414149	-1	snRNA	NA
ENSG00000207654	MIR128-1	2	136422967	136423048	1	miRNA	406915
ENSG00000144224	UBXN4	2	136499189	136542625	1	protein_coding	23190
ENSG00000115850	LCT	2	136545410	136594750	-1	protein_coding	3938
ENSG00000200664	Y_RNA	2	136567739	136567849	-1	misc_RNA	NA
ENSG00000226806	AC011893.3	2	136577761	136580657	1	antisense	100507600
ENSG00000076003	MCM6	2	136597196	136633996	-1	protein_coding	4175
ENSG00000214070	AC011999.1	2	136655525	136656548	-1	pseudogene	NA
ENSG00000115866	DARS	2	136664247	136743670	-1	protein_coding	1615
ENSG00000231890	AC093391.2	2	136742746	136779888	1	antisense	101928243
ENSG00000115159	GPD2	2	157291802	157470247	1	protein_coding	2820
ENSG00000235070	AC068138.1	2	227044760	227050087	-1	lincRNA	NA
ENSG00000169047	IRS1	2	227596033	227664475	-1	protein_coding	3667
ENSG00000163788	SNRK	3	43328004	43466256	1	protein_coding	54861
ENSG00000241939	RN7SL517P	3	43356443	43356745	1	misc_RNA	NA
ENSG00000160746	ANO10	3	43396351	43733086	-1	protein_coding	55129
ENSG00000251811	Y_RNA	3	43513969	43514088	1	misc_RNA	NA
ENSG00000223916	RP11-353H3.1	3	43526464	43527372	-1	pseudogene	NA
ENSG00000011198	ABHD5	3	43731605	43775863	1	protein_coding	51099
ENSG00000197888	UGT2B17	4	69402902	69434245	-1	protein_coding	7367
ENSG00000249472	RP11-1267H10.2	4	69480137	69480731	1	pseudogene	NA
ENSG00000251101	RP11-1267H10.1	4	69481111	69481855	-1	pseudogene	NA
ENSG00000251074	RP11-1267H10.3	4	69492565	69494617	-1	pseudogene	NA
ENSG00000163629	PTPN13	4	87515468	87736324	1	protein_coding	5783
ENSG00000145332	KLHL8	4	88081255	88161466	-1	protein_coding	57563
ENSG00000250572	RP11-529H2.1	4	88183083	88187974	-1	lincRNA	NA
ENSG00000263981	MIR5705	4	88221647	88221735	-1	miRNA	100847027
ENSG00000170509	HSD17B13	4	88224941	88244058	-1	protein_coding	345275
ENSG00000198189	HSD17B11	4	88257762	88312538	-1	protein_coding	51170
ENSG00000170502	NUDT9	4	88343734	88380606	1	protein_coding	53343
ENSG00000184305	CCSER1	4	91048686	92523064	1	protein_coding	401145
ENSG00000248984	AC004054.1	4	92029174	92033941	-1	antisense	NA
ENSG00000138813	C4orf17	4	100432161	100463460	1	protein_coding	84103
ENSG00000145331	TRMT10A	4	100467866	100485189	-1	protein_coding	93587
ENSG00000138823	MTTP	4	100484918	100545156	1	protein_coding	4547
ENSG00000248676	RP11-766F14.1	4	100515956	100547070	-1	antisense	NA
ENSG00000248713	RP11-766F14.2	4	100557686	100575805	-1	protein_coding	285556
ENSG00000138814	PPP3CA	4	101944566	102269435	-1	protein_coding	5530
ENSG00000254531	AP001816.1	4	102268937	102270040	1	protein_coding	NA
ENSG00000153064	BANK1	4	102332443	102995969	1	protein_coding	55024
ENSG00000181359	HSP90AA6P	4	171502621	171526601	-1	pseudogene	NA
ENSG00000164180	TMEM161B	5	87485450	87565293	-1	protein_coding	153396
ENSG00000197071	AC010243.1	5	87514708	87515080	1	pseudogene	NA
ENSG00000247828	TMEM161B-AS1	5	87564712	87732502	1	antisense	100505894
ENSG00000207129	RNA5SP187	5	87570075	87570193	-1	rRNA	NA
ENSG00000240083	RPS3AP22	5	87677774	87678542	1	pseudogene	NA
ENSG00000206958	SNORA70	5	87678589	87678724	1	snoRNA	NA
ENSG00000250306	CTC-498M16.3	5	87678765	87679077	1	pseudogene	NA
ENSG00000250156	CTC-498M16.2	5	87704799	87734907	-1	lincRNA	102546226
ENSG00000271904	CTC-498M16.4	5	87729709	87794514	-1	lincRNA	NA
ENSG00000245526	LINC00461	5	87803363	87986858	-1	lincRNA	645323
ENSG00000081189	MEF2C	5	88013975	88199922	-1	protein_coding	4208
ENSG00000158985	CDC42SE2	5	130581186	130734140	1	protein_coding	56990
ENSG00000072682	P4HA2	5	131527531	131631008	-1	protein_coding	101927705
ENSG00000131435	PDLIM4	5	131593364	131609147	1	protein_coding	8572
ENSG00000197208	SLC22A4	5	131630136	131679899	1	protein_coding	6583
ENSG00000233006	AC034220.3	5	131646978	131705608	-1	processed_transcript	553103
ENSG00000263597	MIR3936	5	131701182	131701291	-1	miRNA	100500865
ENSG00000197375	SLC22A5	5	131705444	131731306	1	protein_coding	6584
ENSG00000197536	C5orf56	5	131746328	131811736	1	protein_coding	NA
ENSG00000234290	AC116366.6	5	131804582	131808735	-1	antisense	NA
ENSG00000125347	IRF1	5	131817301	131826490	-1	protein_coding	3659
ENSG00000113522	RAD50	5	131891711	131980313	1	protein_coding	10111
ENSG00000131437	KIF3A	5	132028320	132073330	-1	protein_coding	11127
ENSG00000170606	HSPA4	5	132387654	132442141	1	protein_coding	3308
ENSG00000124532	MRS2	6	24403153	24425810	1	protein_coding	57380
ENSG00000112293	GPLD1	6	24424793	24495433	-1	protein_coding	2822
ENSG00000112294	ALDH5A1	6	24495080	24537435	1	protein_coding	7915
ENSG00000111802	TDP2	6	24650205	24667261	-1	protein_coding	51567
ENSG00000112308	C6orf62	6	24705089	24721064	-1	protein_coding	81688
ENSG00000271860	RP11-436D23.1	6	98264585	98847748	1	lincRNA	NA
ENSG00000237927	RP3-393E18.2	6	160007987	160010201	-1	lincRNA	401281
ENSG00000112096	SOD2	6	160090089	160183561	-1	protein_coding	100129518
ENSG00000120438	TCP1	6	160199530	160210781	-1	protein_coding	677812
ENSG00000112110	MRPL18	6	160210844	160219468	1	protein_coding	29074
ENSG00000197081	IGF2R	6	160390131	160534539	1	protein_coding	3482
ENSG00000213073	RP11-288H12.3	6	160514114	160517244	1	pseudogene	729603
ENSG00000270949	RP11-288H12.4	6	160529406	160532536	1	lincRNA	NA
ENSG00000175003	SLC22A1	6	160542821	160579750	1	protein_coding	6580
ENSG00000216516	RP11-317M22.1	6	160584571	160584787	-1	pseudogene	NA
ENSG00000146477	SLC22A3	6	160769300	160876014	1	protein_coding	6581
ENSG00000213071	LPAL2	6	160874460	160932156	-1	pseudogene	80350
ENSG00000198670	LPA	6	160952515	161087407	-1	protein_coding	4018
ENSG00000243831	RP1-81D8.4	6	161087260	161097555	-1	pseudogene	NA
ENSG00000224477	RP1-81D8.3	6	161119320	161121664	1	lincRNA	NA
ENSG00000122194	PLG	6	161123270	161174347	1	protein_coding	5340
ENSG00000158604	TMED4	7	44617493	44621886	-1	protein_coding	222068
ENSG00000122515	ZMIZ2	7	44788180	44809477	1	protein_coding	83637
ENSG00000196262	PPIA	7	44836279	44864163	1	protein_coding	101060363
ENSG00000105968	H2AFV	7	44866390	44887682	-1	protein_coding	94239
ENSG00000260997	RP4-647J21.1	7	44998598	45000508	-1	sense_overlapping	NA
ENSG00000175806	MSRA	8	9911778	10286401	1	protein_coding	4482
ENSG00000171056	SOX7	8	10581278	10697357	-1	protein_coding	83595
ENSG00000258724	SOX7	8	10582909	10697357	-1	protein_coding	NA
ENSG00000248896	CTD-2135J3.3	8	10586824	10628902	1	antisense	NA
ENSG00000254093	PINX1	8	10622473	10697394	-1	protein_coding	54984
ENSG00000252565	SNORD112	8	10641565	10641629	1	snoRNA	NA
ENSG00000253695	RP11-177H2.2	8	10698086	10704011	1	antisense	NA
ENSG00000269918	AF131215.9	8	10962201	10964214	-1	sense_intronic	NA
ENSG00000255310	AF131215.2	8	10965298	10967236	-1	sense_intronic	NA
ENSG00000154319	FAM167A	8	11278972	11332224	-1	protein_coding	83648
ENSG00000136573	BLK	8	11351510	11422113	1	protein_coding	640
ENSG00000255518	RP11-148O21.4	8	11413760	11415531	-1	antisense	NA
ENSG00000136574	GATA4	8	11534468	11617511	1	protein_coding	2626
ENSG00000154328	NEIL2	8	11627148	11644855	1	protein_coding	252969
ENSG00000079459	FDFT1	8	11653082	11696818	1	protein_coding	2222
ENSG00000164733	CTSB	8	11700033	11726957	-1	protein_coding	1508
ENSG00000185053	SGCZ	8	13947373	15095848	-1	protein_coding	137868
ENSG00000156006	NAT2	8	18248755	18258728	1	protein_coding	10
ENSG00000147408	CSGALNACT1	8	19261672	19615540	-1	protein_coding	55790
ENSG00000104613	INTS10	8	19674651	19709594	1	protein_coding	55174
ENSG00000175445	LPL	8	19759228	19824769	1	protein_coding	4023
ENSG00000253775	AC100802.3	8	19936816	19975953	1	antisense	NA
ENSG00000036565	SLC18A1	8	20002366	20040717	-1	protein_coding	6570
ENSG00000147416	ATP6V1B2	8	20054878	20084330	1	protein_coding	526
ENSG00000147576	ADHFE1	8	67342420	67383836	1	protein_coding	137872
ENSG00000270024	C8orf44-SGK3	8	67579831	67772707	1	protein_coding	100533105
ENSG00000104205	SGK3	8	67624653	67774257	1	protein_coding	100533105
ENSG00000178460	MCMDC2	8	67782984	67834283	1	protein_coding	157777
ENSG00000165078	CPA6	8	68334360	68658620	-1	protein_coding	57094
ENSG00000187955	COL14A1	8	121072019	121384275	1	protein_coding	7373
ENSG00000172172	MRPL13	8	121393000	121457642	-1	protein_coding	28998
ENSG00000172164	SNTB1	8	121547985	121825513	-1	protein_coding	6641
ENSG00000107249	GLIS3	9	3824127	4348392	-1	protein_coding	169792
ENSG00000254261	RP11-18A15.1	9	26746951	26786872	1	lincRNA	NA
ENSG00000252580	SNORA31	9	26796171	26796302	-1	snoRNA	NA
ENSG00000253400	RP11-337A23.6	9	26801731	26805860	1	lincRNA	NA
ENSG00000120159	CAAP1	9	26840683	26892802	-1	protein_coding	79886
ENSG00000232466	RP11-337A23.5	9	26880176	26880547	-1	pseudogene	NA
ENSG00000240306	RN7SL100P	9	26895676	26895968	1	misc_RNA	NA
ENSG00000137055	PLAA	9	26904081	26947461	-1	protein_coding	9373
ENSG00000096872	IFT74	9	26947037	27062928	1	protein_coding	80173
ENSG00000234676	RP11-337A23.3	9	26955778	26956293	-1	antisense	101929602
ENSG00000184434	LRRC19	9	26993134	27005691	-1	protein_coding	64922
ENSG00000254396	RP11-56F10.3	9	27102628	27104726	1	lincRNA	NA
ENSG00000120156	TEK	9	27109139	27230173	1	protein_coding	7010
ENSG00000078114	NEBL	10	21068902	21463116	-1	protein_coding	10529
ENSG00000199222	Y_RNA	10	21770645	21770746	1	misc_RNA	NA
ENSG00000251749	U3	10	21774567	21774666	1	snoRNA	NA
ENSG00000204682	CASC10	10	21781587	21786191	-1	protein_coding	399726
ENSG00000222071	MIR1915	10	21785491	21785570	-1	miRNA	100302129
ENSG00000180592	SKIDA1	10	21802407	21814611	-1	protein_coding	387640
ENSG00000078403	MLLT10	10	21823094	22032559	1	protein_coding	8028
ENSG00000207347	RNU6-306P	10	21853400	21853506	-1	snRNA	NA
ENSG00000223984	HNRNPRP1	10	21913521	21915215	-1	pseudogene	NA
ENSG00000201390	RNU6-1141P	10	21950564	21950670	-1	snRNA	NA
ENSG00000136770	DNAJC1	10	22045466	22292698	-1	protein_coding	64215
ENSG00000252634	RN7SKP219	10	22074221	22074516	1	misc_RNA	NA
ENSG00000095777	MYO3A	10	26223196	26501456	1	protein_coding	53904
ENSG00000165449	SLC16A9	10	61410523	61495760	-1	protein_coding	220963
ENSG00000182010	RTKN2	10	63942794	64028466	-1	protein_coding	219790
ENSG00000138311	ZNF365	10	64133951	64431771	1	protein_coding	22891
ENSG00000199446	RNU6-543P	10	64869899	64870006	1	snRNA	NA
ENSG00000224301	RP11-144G16.1	10	64883698	64885297	-1	antisense	NA
ENSG00000148572	NRBF2	10	64893050	64914783	1	protein_coding	29982
ENSG00000171988	JMJD1C	10	64926981	65225722	-1	protein_coding	221037
ENSG00000234369	TATDN1P1	10	64981915	64982805	1	pseudogene	NA
ENSG00000270421	RP11-351O1.4	10	65118505	65118864	1	pseudogene	NA
ENSG00000221063	MIR1296	10	65132717	65132808	-1	miRNA	100302150
ENSG00000235816	PRELID1P3	10	65187057	65187713	1	pseudogene	NA
ENSG00000272767	JMJD1C-AS1	10	65224989	65226323	1	antisense	84989
ENSG00000224412	RP11-351O1.3	10	65249221	65249398	1	pseudogene	NA
ENSG00000165476	REEP3	10	65281123	65384883	1	protein_coding	221035
ENSG00000152804	HHEX	10	94447945	94455403	1	protein_coding	3087
ENSG00000138190	EXOC6	10	94590935	94819250	1	protein_coding	54536
ENSG00000138119	MYOF	10	95066186	95242074	-1	protein_coding	26509
ENSG00000186188	FFAR4	10	95326422	95364237	1	protein_coding	338557
ENSG00000173145	NOC3L	10	96075004	96122716	-1	protein_coding	64318
ENSG00000108239	TBC1D12	10	96162261	96295687	1	protein_coding	23232
ENSG00000119969	HELLS	10	96305547	96373662	1	protein_coding	3070
ENSG00000235199	CYP2C58P	10	96625609	96632886	-1	pseudogene	NA
ENSG00000225354	RP11-400G3.3	10	96642311	96643100	1	pseudogene	NA
ENSG00000138109	CYP2C9	10	96698415	96749147	1	protein_coding	1559
ENSG00000233377	MTND4P20	10	96700010	96700878	-1	pseudogene	NA
ENSG00000228460	CYP2C59P	10	96766883	96767313	-1	pseudogene	NA
ENSG00000107438	PDLIM1	10	96997329	97050781	-1	protein_coding	9124
ENSG00000095713	CRTAC1	10	99624757	99790585	-1	protein_coding	55118
ENSG00000166024	R3HCC1L	10	99894387	100004654	1	protein_coding	27291
ENSG00000107669	ATE1	10	123499939	123688316	-1	protein_coding	11101
ENSG00000151640	DPYSL4	10	134000404	134019280	1	protein_coding	10570
ENSG00000165752	STK32C	10	134020996	134145351	-1	protein_coding	282974
ENSG00000148814	LRRC27	10	134145614	134195010	1	protein_coding	101927515
ENSG00000171813	PWWP2B	10	134210672	134231367	1	protein_coding	170394
ENSG00000167992	VWCE	11	61025762	61062896	-1	protein_coding	220001
ENSG00000149532	CPSF7	11	61170121	61197503	-1	protein_coding	79869
ENSG00000256591	RP11-286N22.8	11	61196692	61253294	1	protein_coding	54949
ENSG00000167985	SDHAF2	11	61197514	61215001	1	protein_coding	54949
ENSG00000240823	RN7SL23P	11	61211602	61211899	1	misc_RNA	NA
ENSG00000162148	PPP1R32	11	61248592	61258403	1	protein_coding	220004
ENSG00000255931	RP11-286N22.10	11	61263912	61267548	1	lincRNA	NA
ENSG00000266006	MIR4488	11	61276068	61276129	1	miRNA	100616470
ENSG00000204950	LRRC10B	11	61276272	61278482	1	protein_coding	390205
ENSG00000011347	SYT7	11	61282785	61348620	-1	protein_coding	9066
ENSG00000256443	RP11-794G24.1	11	61306988	61309731	-1	lincRNA	NA
ENSG00000250230	RP11-855O10.2	11	61355966	61375022	1	lincRNA	101927495
ENSG00000243742	RPLP0P2	11	61382508	61406921	1	pseudogene	113157
ENSG00000255947	RP11-855O10.3	11	61422137	61423174	-1	lincRNA	NA
ENSG00000134780	DAGLA	11	61447905	61514473	1	protein_coding	747
ENSG00000124915	RP11-467L20.10	11	61513965	61525127	-1	lincRNA	26070
ENSG00000124920	MYRF	11	61520114	61555990	1	protein_coding	745
ENSG00000134825	TMEM258	11	61535973	61560274	-1	protein_coding	746
ENSG00000207601	MIR611	11	61559967	61560033	-1	miRNA	693196
ENSG00000168496	FEN1	11	61560109	61564716	1	protein_coding	2237
ENSG00000134824	FADS2	11	61560452	61634826	1	protein_coding	9415
ENSG00000149485	FADS1	11	61567099	61596790	-1	protein_coding	100302263
ENSG00000222326	MIR1908	11	61582633	61582712	-1	miRNA	100302263
ENSG00000221968	FADS3	11	61640991	61659523	-1	protein_coding	3995
ENSG00000167994	RAB3IL1	11	61664773	61687741	-1	protein_coding	5866
ENSG00000167995	BEST1	11	61717293	61732987	1	protein_coding	7439
ENSG00000167996	FTH1	11	61727190	61735132	-1	protein_coding	2495
ENSG00000269089	AP003733.1	11	61735453	61736755	1	protein_coding	NA
ENSG00000254424	RP11-810P12.6	11	61840354	61840524	-1	pseudogene	NA
ENSG00000255553	RP11-810P12.5	11	61844749	61849656	-1	lincRNA	100507521
ENSG00000149503	INCENP	11	61891445	61920635	1	protein_coding	3619
ENSG00000236607	RP11-691L4.2	11	61936765	61937300	1	pseudogene	NA
ENSG00000168515	SCGB1D1	11	61957688	61961011	1	protein_coding	10648
ENSG00000124939	SCGB2A1	11	61976140	61981408	1	protein_coding	4246
ENSG00000254404	RP11-703H8.9	11	61980899	62028021	-1	antisense	NA
ENSG00000124935	SCGB1D2	11	62009682	62012280	1	protein_coding	10647
ENSG00000162174	ASRGL1	11	62104920	62160882	1	protein_coding	80150
ENSG00000255126	CTD-2531D15.5	11	62158988	62160844	-1	antisense	NA
ENSG00000149021	SCGB1A1	11	62172575	62190667	1	protein_coding	7356
ENSG00000255446	CTD-2531D15.4	11	62189317	62194196	-1	antisense	NA
ENSG00000212093	AP000807.1	11	68273551	68273634	-1	miRNA	NA
ENSG00000132749	MTL5	11	68474908	68519032	-1	protein_coding	9633
ENSG00000110090	CPT1A	11	68522088	68611878	-1	protein_coding	1374
ENSG00000250508	RP11-757G1.6	11	68638132	68642010	1	lincRNA	NA
ENSG00000197345	MRPL21	11	68658744	68671303	-1	protein_coding	219927
ENSG00000132740	IGHMBP2	11	68671310	68708070	1	protein_coding	3508
ENSG00000259799	RP11-554A11.9	11	68923378	68927220	1	antisense	NA
ENSG00000166391	MOGAT2	11	75428864	75444003	1	protein_coding	80168
ENSG00000263993	RN7SL786P	11	75453174	75453469	1	misc_RNA	NA
ENSG00000062282	DGAT2	11	75470557	75512579	1	protein_coding	84649
ENSG00000255507	RP11-535A19.2	11	75514476	75526451	-1	antisense	100506113
ENSG00000198382	UVRAG	11	75526212	75854239	1	protein_coding	7405
ENSG00000137656	BUD13	11	116618886	116643704	-1	protein_coding	84811
ENSG00000226645	AP006216.10	11	116644105	116644921	1	antisense	NA
ENSG00000231611	AP006216.11	11	116645826	116646592	-1	lincRNA	NA
ENSG00000109917	ZNF259	11	116648436	116658766	-1	protein_coding	8882
ENSG00000110243	APOA5	11	116660083	116663136	-1	protein_coding	116519
ENSG00000118137	APOA1	11	116706467	116708666	-1	protein_coding	335
ENSG00000235910	APOA1-AS	11	116706833	116726445	1	antisense	NA
ENSG00000160584	SIK3	11	116714118	116969153	-1	protein_coding	23387
ENSG00000264344	AP000936.2	11	116886146	116886245	-1	miRNA	NA
ENSG00000200537	RNY4P6	11	116886613	116886708	1	misc_RNA	NA
ENSG00000234268	AP000936.1	11	116906513	116906767	-1	pseudogene	NA
ENSG00000168092	PAFAH1B2	11	117014983	117047610	1	protein_coding	5049
ENSG00000149577	SIDT2	11	117049449	117068160	1	protein_coding	51092
ENSG00000149591	TAGLN	11	117070037	117075498	1	protein_coding	6876
ENSG00000160613	PCSK7	11	117075053	117103241	-1	protein_coding	9159
ENSG00000165526	RPUSD4	11	126071993	126081587	-1	protein_coding	84881
ENSG00000197798	FAM118B	11	126081309	126132881	1	protein_coding	79607
ENSG00000110074	FOXRED1	11	126138950	126148026	1	protein_coding	55572
ENSG00000110063	DCPS	11	126173647	126215644	1	protein_coding	28960
ENSG00000110080	ST3GAL4	11	126225535	126310239	1	protein_coding	6484
ENSG00000134532	SOX5	12	23682440	24103966	-1	protein_coding	6660
ENSG00000185591	SP1	12	53773960	53810230	1	protein_coding	6667
ENSG00000205352	PRR13	12	53835389	53840429	1	protein_coding	54458
ENSG00000270175	RP11-793H13.11	12	53893946	53894720	-1	antisense	NA
ENSG00000139546	TARBP2	12	53894705	53900215	1	protein_coding	6895
ENSG00000135390	ATP5G2	12	54026510	54071192	-1	protein_coding	517
ENSG00000012822	CALCOCO1	12	54104903	54121529	-1	protein_coding	57658
ENSG00000076555	ACACB	12	109554400	109706031	1	protein_coding	32
ENSG00000174527	MYO1H	12	109785708	109893328	1	protein_coding	283446
ENSG00000256560	RP11-256L11.1	12	109791888	109797293	-1	lincRNA	101928138
ENSG00000255655	RP11-256L11.3	12	109883215	109885302	-1	antisense	NA
ENSG00000110906	KCTD10	12	109886461	109915349	-1	protein_coding	83892
ENSG00000151148	UBE3B	12	109915207	109974507	1	protein_coding	89910
ENSG00000139428	MMAB	12	109991542	110011679	-1	protein_coding	326625
ENSG00000200274	RNU4-32P	12	110005780	110005920	-1	snRNA	NA
ENSG00000110921	MVK	12	110011060	110035067	1	protein_coding	4598
ENSG00000102796	DHRS12	13	52342129	52378293	-1	protein_coding	79758
ENSG00000123191	ATP7B	13	52506809	52585630	-1	protein_coding	540
ENSG00000253710	ALG11	13	52586534	52603800	1	protein_coding	440138
ENSG00000136098	NEK3	13	52706775	52733996	-1	protein_coding	4752
ENSG00000136108	CKAP2	13	53029564	53050763	1	protein_coding	26586
ENSG00000198384	TPTE2P3	13	53063128	53161222	1	pseudogene	220115
ENSG00000102837	OLFM4	13	53602894	53626192	1	protein_coding	10562
ENSG00000264387	MIR5007	13	55748589	55748683	1	miRNA	100846996
ENSG00000263581	MIR548X2	13	66540462	66540561	-1	miRNA	100616302
ENSG00000205978	NYNRIN	14	24867992	24888494	1	protein_coding	57523
ENSG00000139899	CBLN3	14	24895738	24900160	-1	protein_coding	643866
ENSG00000100441	KHNYN	14	24898492	24910540	1	protein_coding	23351
ENSG00000100445	SDR39U1	14	24908972	24912111	-1	protein_coding	56948
ENSG00000258744	RP11-80A15.1	14	24970800	24977894	1	protein_coding	NA
ENSG00000092009	CMA1	14	24974559	24977471	-1	protein_coding	1215
ENSG00000100453	GZMB	14	25100160	25103473	-1	protein_coding	3002
ENSG00000166170	BAG5	14	104022881	104029168	-1	protein_coding	9529
ENSG00000126214	KLC1	14	104028233	104167888	1	protein_coding	3831
ENSG00000269940	RP11-73M18.7	14	104160897	104161507	1	sense_intronic	NA
ENSG00000269958	RP11-73M18.8	14	104162690	104163500	1	sense_intronic	NA
ENSG00000126215	XRCC3	14	104163946	104181841	-1	protein_coding	7517
ENSG00000224997	AL049840.1	14	104177607	104179149	1	protein_coding	NA
ENSG00000269963	RP11-73M18.9	14	104179904	104180586	1	lincRNA	NA
ENSG00000088808	PPP1R13B	14	104200089	104313927	-1	protein_coding	23368
ENSG00000156414	TDRD9	14	104394799	104519004	1	protein_coding	122402
ENSG00000166183	ASPG	14	104552016	104579098	1	protein_coding	374569
ENSG00000207568	MIR203	14	104583742	104583851	1	miRNA	100616173
ENSG00000258748	CTD-2223O18.1	14	104603487	104604235	-1	antisense	NA
ENSG00000066735	KIF26A	14	104605060	104647231	1	protein_coding	26153
ENSG00000134138	MEIS2	15	37181406	37393504	-1	protein_coding	4212
ENSG00000128918	ALDH1A2	15	58245622	58790065	-1	protein_coding	101928635
ENSG00000103569	AQP9	15	58430368	58478110	1	protein_coding	366
ENSG00000166035	LIPC	15	58702768	58861151	1	protein_coding	3990
ENSG00000259293	RP11-355N15.1	15	58727089	58790934	-1	antisense	101928694
ENSG00000259250	RP11-50C13.1	15	58879706	58883875	1	antisense	NA
ENSG00000137845	ADAM10	15	58887403	59042177	-1	protein_coding	102
ENSG00000128923	FAM63B	15	59063391	59154099	1	protein_coding	54629
ENSG00000166839	ANKDD1A	15	65204101	65251042	1	protein_coding	348094
ENSG00000138615	CILP	15	65488337	65503826	-1	protein_coding	8483
ENSG00000201709	RNU6-686P	15	65522199	65522305	1	snRNA	NA
ENSG00000138617	PARP16	15	65526798	65592956	-1	protein_coding	54956
ENSG00000199568	RNU5A-1	15	65588389	65588504	1	snRNA	26831
ENSG00000259346	RP11-349G13.2	15	65594260	65594649	1	pseudogene	NA
ENSG00000200156	RNU5B-1	15	65597015	65597130	1	snRNA	26832
ENSG00000174498	IGDCC3	15	65619465	65670378	-1	protein_coding	9543
ENSG00000254852	NPIPA2	16	14841923	14859270	1	protein_coding	100288332
ENSG00000103512	NOMO1	16	14927538	14990017	1	protein_coding	101930025
ENSG00000207425	Y_RNA	16	15009314	15009413	-1	misc_RNA	NA
ENSG00000183426	NPIPA1	16	15016659	15045915	1	protein_coding	101059953
ENSG00000179889	PDXDC1	16	15068448	15233196	1	protein_coding	23042
ENSG00000261819	RP11-680G24.4	16	15082116	15084017	-1	pseudogene	NA
ENSG00000238728	MIR1972-1	16	15104178	15104254	-1	miRNA	100422922
ENSG00000260872	RP11-680G24.5	16	15111963	15114345	-1	antisense	NA
ENSG00000157045	NTAN1	16	15131710	15149921	-1	protein_coding	123803
ENSG00000085721	RRN3	16	15153879	15188174	-1	protein_coding	54700
ENSG00000188599	NPIPP1	16	15198178	15225458	-1	pseudogene	NA
ENSG00000250251	PKD1P6	16	15219099	15248421	-1	pseudogene	339044
ENSG00000183793	NPIPA5	16	15457516	15474904	-1	protein_coding	101930008
ENSG00000166780	C16orf45	16	15528152	15718885	1	protein_coding	89927
ENSG00000072864	NDE1	16	15737124	15820210	1	protein_coding	54820
ENSG00000133392	MYH11	16	15797029	15950890	-1	protein_coding	4629
ENSG00000263335	AF001548.5	16	15820531	15826850	1	antisense	NA
ENSG00000263065	AF001548.6	16	15835008	15835648	1	antisense	NA
ENSG00000188322	SBK1	16	28303840	28335170	1	protein_coding	388228
ENSG00000198156	NPIPB6	16	28353876	28374829	-1	protein_coding	728741
ENSG00000205609	EIF3CL	16	28390900	28415200	-1	protein_coding	728689
ENSG00000176476	CCDC101	16	28565236	28603111	1	protein_coding	112869
ENSG00000197165	SULT1A2	16	28603264	28608430	-1	protein_coding	6799
ENSG00000184110	EIF3C	16	28699879	28747051	1	protein_coding	8663
ENSG00000178952	TUFM	16	28853732	28857729	-1	protein_coding	7284
ENSG00000169682	SPNS1	16	28985542	28995869	1	protein_coding	83985
ENSG00000125124	BBS2	16	56500748	56554195	-1	protein_coding	583
ENSG00000187193	MT1X	16	56716336	56718108	1	protein_coding	4501
ENSG00000070915	SLC12A3	16	56899119	56949762	1	protein_coding	6559
ENSG00000051108	HERPUD1	16	56965960	56977798	1	protein_coding	9709
ENSG00000261114	RP11-325K4.2	16	56974940	56975638	1	sense_intronic	NA
ENSG00000263441	AC012181.1	16	56991177	56991273	1	miRNA	NA
ENSG00000087237	CETP	16	56995762	57017757	1	protein_coding	1071
ENSG00000140853	NLRC5	16	57023397	57117443	1	protein_coding	84166
ENSG00000161905	ALOX15	17	4534197	4545589	-1	protein_coding	246
ENSG00000141480	ARRB2	17	4613784	4624794	1	protein_coding	409
ENSG00000161921	CXCL16	17	4636821	4643217	-1	protein_coding	58191
ENSG00000141497	ZMYND15	17	4643319	4649411	1	protein_coding	84225
ENSG00000129219	PLD2	17	4710391	4726729	1	protein_coding	5338
ENSG00000141503	MINK1	17	4736683	4801356	1	protein_coding	50488
ENSG00000230201	ATP6V0CP1	17	4760052	4760669	-1	pseudogene	NA
ENSG00000263599	RN7SL171P	17	4778921	4779205	1	misc_RNA	NA
ENSG00000264113	RN7SL784P	17	4786270	4786591	1	misc_RNA	101927137
ENSG00000108556	CHRNE	17	4801069	4806369	-1	protein_coding	1145
ENSG00000205710	C17orf107	17	4802713	4806227	1	protein_coding	100130311
ENSG00000185245	GP1BA	17	4835592	4838325	1	protein_coding	2811
ENSG00000108528	SLC25A11	17	4840425	4843546	-1	protein_coding	8402
ENSG00000108523	RNF167	17	4843303	4848517	1	protein_coding	26001
ENSG00000108518	PFN1	17	4848947	4852356	-1	protein_coding	5216
ENSG00000108515	ENO3	17	4851387	4860426	1	protein_coding	2027
ENSG00000091640	SPAG7	17	4862521	4871167	-1	protein_coding	9552
ENSG00000108509	CAMTA2	17	4871287	4890960	-1	protein_coding	23125
ENSG00000262429	RP5-1050D4.3	17	4871290	4872117	1	antisense	NA
ENSG00000234203	RP5-1050D4.2	17	4876146	4877976	1	antisense	NA
ENSG00000262678	RP5-1050D4.4	17	4889761	4890619	1	antisense	NA
ENSG00000203562	AC004771.1	17	4890302	4890972	1	pseudogene	NA
ENSG00000262227	RP5-1050D4.5	17	4891001	4891741	1	antisense	101927979
ENSG00000196388	INCA1	17	4891425	4900905	-1	protein_coding	388324
ENSG00000129250	KIF1C	17	4901243	4931696	1	protein_coding	10749
ENSG00000227495	AC109333.10	17	4922509	4923388	-1	antisense	NA
ENSG00000132517	SLC52A1	17	4935895	4955304	-1	protein_coding	55065
ENSG00000180787	ZFP3	17	4981543	4999669	1	protein_coding	124961
ENSG00000167840	ZNF232	17	5008836	5026411	-1	protein_coding	7775
ENSG00000234327	AC012146.7	17	5014763	5017674	1	processed_transcript	101928000
ENSG00000261879	RP11-333E1.1	17	5095379	5151364	1	antisense	100130950
ENSG00000161929	SCIMP	17	5112256	5138155	-1	protein_coding	388325
ENSG00000029725	RABEP1	17	5185558	5289129	1	protein_coding	9135
ENSG00000108559	NUP88	17	5264258	5323480	-1	protein_coding	4927
ENSG00000068079	IFI35	17	41158742	41166473	1	protein_coding	3430
ENSG00000167941	SOST	17	41831099	41836156	-1	protein_coding	50964
ENSG00000108861	DUSP3	17	41843489	41856356	-1	protein_coding	1845
ENSG00000231256	C17orf105	17	41857803	41864980	1	protein_coding	284067
ENSG00000161647	MPP3	17	41878167	41910538	-1	protein_coding	4356
ENSG00000161649	CD300LG	17	41924516	41940997	1	protein_coding	146894
ENSG00000108852	MPP2	17	41952725	41987068	-1	protein_coding	4355
ENSG00000141349	G6PC3	17	42148103	42153709	1	protein_coding	92579
ENSG00000180340	FZD2	17	42634925	42636907	1	protein_coding	2535
ENSG00000108883	EFTUD2	17	42927311	42977030	-1	protein_coding	9343
ENSG00000172992	DCAKD	17	43100708	43138473	-1	protein_coding	79877
ENSG00000136448	NMT1	17	43128978	43186384	1	protein_coding	4836
ENSG00000181513	ACBD4	17	43209967	43221548	1	protein_coding	79777
ENSG00000168517	HEXIM2	17	43238067	43247407	1	protein_coding	124790
ENSG00000267121	CTD-2020K17.1	17	43268298	43299589	-1	antisense	339192
ENSG00000233175	CTD-2020K17.3	17	43315395	43319101	-1	antisense	NA
ENSG00000184361	SPATA32	17	43331760	43339479	-1	protein_coding	124783
ENSG00000159314	ARHGAP27	17	43471275	43511787	-1	protein_coding	201176
ENSG00000267344	CTB-39G8.3	17	43474298	43474843	1	antisense	NA
ENSG00000264038	AC091132.2	17	43494179	43494272	-1	miRNA	NA
ENSG00000225190	PLEKHM1	17	43513266	43568115	-1	protein_coding	9842
ENSG00000236234	AC091132.1	17	43530210	43541431	1	antisense	NA
ENSG00000264225	RN7SL730P	17	43547899	43548188	-1	misc_RNA	NA
ENSG00000214425	LRRC37A4P	17	43578685	43627701	-1	pseudogene	55073
ENSG00000131484	RP11-798G7.5	17	43580626	43612076	1	antisense	NA
ENSG00000266918	RP11-798G7.8	17	43608943	43611204	1	lincRNA	NA
ENSG00000267198	RP11-798G7.6	17	43623170	43640596	1	lincRNA	101930029
ENSG00000264070	DND1P1	17	43663237	43664295	1	pseudogene	NA
ENSG00000263503	RP11-707O23.5	17	43678235	43679706	-1	pseudogene	NA
ENSG00000204652	RPS26P8	17	43685909	43686349	1	pseudogene	NA
ENSG00000204650	CRHR1-IT1	17	43697694	43725582	1	pseudogene	401884
ENSG00000120088	CRHR1	17	43699267	43913194	1	protein_coding	1394
ENSG00000263715	RP11-105N13.4	17	43699274	43893909	1	processed_transcript	NA
ENSG00000265547	RP11-293E1.2	17	43809069	43810343	-1	lincRNA	NA
ENSG00000265964	RP11-293E1.1	17	43810719	43812035	-1	lincRNA	NA
ENSG00000264589	MAPT-AS1	17	43921017	43972966	-1	antisense	NA
ENSG00000185294	SPPL2C	17	43922256	43924438	1	protein_coding	162540
ENSG00000186868	MAPT	17	43971748	44105700	1	protein_coding	4137
ENSG00000262881	RP11-669E14.4	17	43985036	43988145	-1	antisense	NA
ENSG00000256762	STH	17	44076616	44077060	1	protein_coding	246744
ENSG00000120071	KANSL1	17	44107282	44302733	-1	protein_coding	101929776
ENSG00000262372	RP11-669E14.6	17	44112679	44113136	1	antisense	NA
ENSG00000252698	RNU7-101P	17	44204762	44204817	1	snRNA	NA
ENSG00000214401	KANSL1-AS1	17	44270942	44274089	1	antisense	644246
ENSG00000238723	Y_RNA	17	44292436	44292537	-1	misc_RNA	NA
ENSG00000262500	RP11-259G18.2	17	44320972	44322410	1	pseudogene	NA
ENSG00000262539	RP11-259G18.3	17	44336917	44337972	-1	pseudogene	NA
ENSG00000261575	RP11-259G18.1	17	44344403	44346060	1	pseudogene	NA
ENSG00000228696	ARL17B	17	44352150	44439130	-1	protein_coding	100506084
ENSG00000176681	LRRC37A	17	44370099	44415160	1	protein_coding	474170
ENSG00000265411	RN7SL656P	17	44397045	44397325	1	misc_RNA	NA
ENSG00000260075	NSFP1	17	44450221	44564507	1	pseudogene	728806
ENSG00000266497	RP11-995C19.2	17	44581312	44586705	1	pseudogene	NA
ENSG00000238083	LRRC37A2	17	44588877	44633016	1	protein_coding	474170
ENSG00000185829	ARL17A	17	44594068	44657088	-1	protein_coding	100506084
ENSG00000265315	RN7SL199P	17	44614900	44615180	1	misc_RNA	NA
ENSG00000232300	FAM215B	17	44636196	44640161	-1	sense_intronic	23591
ENSG00000073969	NSF	17	44668035	44834830	1	protein_coding	101930324
ENSG00000213326	RPS7P11	17	44798948	44799533	-1	pseudogene	NA
ENSG00000108379	WNT3	17	44839872	44910520	-1	protein_coding	101929777
ENSG00000263142	LRRC37A17P	17	45055847	45131935	1	pseudogene	NA
ENSG00000262879	RP11-156P1.3	17	45061411	45177689	-1	processed_transcript	101927060
ENSG00000198933	TBKBP1	17	45771447	45789416	1	protein_coding	9755
ENSG00000173917	HOXB2	17	46618256	46623441	-1	protein_coding	3212
ENSG00000167083	GNGT2	17	47280153	47287936	-1	protein_coding	2793
ENSG00000173868	PHOSPHO1	17	47300724	47308128	-1	protein_coding	162466
ENSG00000177369	RP1-62O9.3	17	47325601	47336024	1	processed_transcript	124871
ENSG00000198740	ZNF652	17	47366568	47439835	-1	protein_coding	22834
ENSG00000251964	RNU7-135P	17	47403202	47403263	-1	snRNA	NA
ENSG00000248714	RP11-1079K10.3	17	47438527	47447360	1	lincRNA	NA
ENSG00000262039	RP11-81K2.1	17	47448102	47554350	1	protein_coding	NA
ENSG00000250948	RP11-1079K10.2	17	47452742	47457456	1	antisense	NA
ENSG00000167085	PHB	17	47481414	47492246	-1	protein_coding	5245
ENSG00000204584	RP11-304F15.3	17	47923272	47926199	1	antisense	NA
ENSG00000154240	CEP112	17	63631656	64188202	-1	protein_coding	201134
ENSG00000266707	PSMD7P1	17	64193811	64194356	1	pseudogene	NA
ENSG00000091583	APOH	17	64208151	64252643	-1	protein_coding	350
ENSG00000154229	PRKCA	17	64298754	64806861	1	protein_coding	5578
ENSG00000167772	ANGPTL4	19	8428173	8439257	1	protein_coding	51129
ENSG00000269386	RAB11B-AS1	19	8439257	8455569	-1	antisense	100507567
ENSG00000064607	SUGP2	19	19101697	19144832	-1	protein_coding	10147
ENSG00000064489	MEF2BNB-MEF2B	19	19256376	19302967	-1	protein_coding	729991
ENSG00000254901	MEF2BNB	19	19287712	19303400	-1	protein_coding	729991
ENSG00000064490	RFXANK	19	19303008	19312678	1	protein_coding	8625
ENSG00000130287	NCAN	19	19322782	19363042	1	protein_coding	1463
ENSG00000187664	HAPLN4	19	19366450	19373605	-1	protein_coding	404037
ENSG00000267629	AC138430.4	19	19366451	19384178	-1	processed_transcript	NA
ENSG00000213996	TM6SF2	19	19375173	19384200	-1	protein_coding	53345
ENSG00000105705	SUGP1	19	19386827	19431653	-1	protein_coding	57794
ENSG00000129933	MAU2	19	19431490	19469563	1	protein_coding	23383
ENSG00000167491	GATAD2A	19	19496635	19619740	1	protein_coding	54815
ENSG00000250067	YJEFN3	19	19627036	19648390	1	protein_coding	374887
ENSG00000160161	CILP2	19	19649057	19657468	1	protein_coding	148113
ENSG00000105717	PBX4	19	19672522	19729725	-1	protein_coding	80714
ENSG00000267178	PHF5CP	19	19698900	19699224	-1	pseudogene	NA
ENSG00000259242	AC002306.1	19	19717159	19719469	1	antisense	NA
ENSG00000064547	LPAR2	19	19734477	19739739	-1	protein_coding	9170
ENSG00000089639	GMIP	19	19740285	19754476	-1	protein_coding	51291
ENSG00000105726	ATP13A1	19	19756007	19774502	-1	protein_coding	57130
ENSG00000256229	ZNF486	19	20278037	20311299	1	protein_coding	90649
ENSG00000130202	PVRL2	19	45349432	45392485	1	protein_coding	5819
ENSG00000130204	TOMM40	19	45393826	45406946	1	protein_coding	10452
ENSG00000130203	APOE	19	45409011	45412650	1	protein_coding	348
ENSG00000130208	APOC1	19	45417504	45422606	1	protein_coding	341
ENSG00000214855	APOC1P1	19	45430061	45434643	1	pseudogene	342
ENSG00000088002	SULT2B1	19	49055332	49102682	1	protein_coding	6820
ENSG00000063176	SPHK2	19	49122548	49133974	1	protein_coding	56848
ENSG00000063180	CA11	19	49141199	49149569	-1	protein_coding	770
ENSG00000142233	NTN5	19	49164664	49176338	-1	protein_coding	126147
ENSG00000105538	RASIP1	19	49223844	49243978	-1	protein_coding	54922
ENSG00000174951	FUT1	19	49251268	49258647	-1	protein_coding	2523
ENSG00000105550	FGF21	19	49258816	49261587	1	protein_coding	26291
ENSG00000105552	BCAT2	19	49298319	49314286	-1	protein_coding	587
ENSG00000087076	HSD17B14	19	49316274	49339935	-1	protein_coding	51171
ENSG00000104805	NUCB1	19	49403307	49426629	1	protein_coding	4924
ENSG00000235191	NUCB1-AS1	19	49414187	49422148	-1	antisense	NA
ENSG00000229876	CASC20	20	6427370	6509106	1	lincRNA	101929244
ENSG00000100344	PNPLA3	22	44319619	44360368	1	protein_coding	80339
ENSG00000100347	SAMM50	22	44351301	44406411	1	protein_coding	25813
ENSG00000224856	RP4-796I17.5	22	44352907	44353228	1	pseudogene	NA
met-d-Unsaturation
ENSG00000162585	C1orf86	1	2115903	2144159	-1	protein_coding	199990
ENSG00000116151	MORN1	1	2252692	2323146	-1	protein_coding	79906
ENSG00000269896	RP4-740C4.6	1	2281853	2284259	-1	processed_transcript	100129534
ENSG00000178642	AL513477.1	1	2316811	2319922	1	pseudogene	NA
ENSG00000157916	RER1	1	2323267	2336883	1	protein_coding	11079
ENSG00000157911	PEX10	1	2336236	2345236	-1	protein_coding	5192
ENSG00000149527	PLCH2	1	2357419	2436969	1	protein_coding	9651
ENSG00000157870	FAM213B	1	2517930	2522908	1	protein_coding	127281
ENSG00000142606	MMEL1	1	2522078	2564481	-1	protein_coding	79258
ENSG00000189337	KAZN	1	14925200	15444539	1	protein_coding	23254
ENSG00000162607	USP1	1	62901968	62917475	1	protein_coding	7398
ENSG00000116641	DOCK7	1	62920399	63153969	-1	protein_coding	85440
ENSG00000270549	RP11-293K19.1	1	62996307	62996544	1	pseudogene	NA
ENSG00000132855	ANGPTL3	1	63063158	63071830	1	protein_coding	27329
ENSG00000269624	AL138847.1	1	63073437	63075249	1	protein_coding	NA
ENSG00000213703	RP5-849H19.2	1	63106793	63107338	-1	pseudogene	NA
ENSG00000235545	RP11-230B22.1	1	63154153	63176365	1	antisense	400756
ENSG00000125703	ATG4C	1	63249806	63331184	1	protein_coding	84938
ENSG00000203865	ATP1A1OS	1	116934869	116961244	-1	processed_transcript	84852
ENSG00000233154	RP4-655J12.4	1	116966346	117021464	-1	lincRNA	101929023
ENSG00000200547	Y_RNA	1	116995158	116995249	1	misc_RNA	NA
ENSG00000162687	KCNT2	1	196194909	196578355	-1	protein_coding	343450
ENSG00000143641	GALNT2	1	230193536	230417870	1	protein_coding	2590
ENSG00000261012	RP11-116D2.1	2	21222185	21223789	-1	lincRNA	NA
ENSG00000084674	APOB	2	21224301	21266945	-1	protein_coding	338
ENSG00000222030	AC007131.1	2	59444843	59506535	1	lincRNA	101927285
ENSG00000271955	RP11-444A22.1	2	59445815	60327335	-1	lincRNA	NA
ENSG00000233891	AC007131.2	2	59465851	59960531	-1	lincRNA	NA
ENSG00000221653	AC007131.3	2	59468756	59468837	-1	miRNA	NA
ENSG00000066032	CTNNA2	2	79412357	80875905	1	protein_coding	1496
ENSG00000229385	AC010975.1	2	79720842	79727970	-1	antisense	NA
ENSG00000152128	TMEM163	2	135213330	135476570	-1	protein_coding	81615
ENSG00000082258	CCNT2	2	135675805	135716912	1	protein_coding	905
ENSG00000176601	MAP3K19	2	135722061	135805038	-1	protein_coding	80122
ENSG00000115839	RAB3GAP1	2	135809835	135933964	1	protein_coding	22930
ENSG00000121988	ZRANB3	2	135894486	136288806	-1	protein_coding	84083
ENSG00000235651	AC064850.4	2	136268116	136269513	-1	pseudogene	NA
ENSG00000048991	R3HDM1	2	136289025	136482840	1	protein_coding	23518
ENSG00000201308	RNU6-512P	2	136414047	136414149	-1	snRNA	NA
ENSG00000207654	MIR128-1	2	136422967	136423048	1	miRNA	406915
ENSG00000144224	UBXN4	2	136499189	136542625	1	protein_coding	23190
ENSG00000115850	LCT	2	136545410	136594750	-1	protein_coding	3938
ENSG00000200664	Y_RNA	2	136567739	136567849	-1	misc_RNA	NA
ENSG00000226806	AC011893.3	2	136577761	136580657	1	antisense	100507600
ENSG00000076003	MCM6	2	136597196	136633996	-1	protein_coding	4175
ENSG00000214070	AC011999.1	2	136655525	136656548	-1	pseudogene	NA
ENSG00000115866	DARS	2	136664247	136743670	-1	protein_coding	1615
ENSG00000231890	AC093391.2	2	136742746	136779888	1	antisense	101928243
ENSG00000115159	GPD2	2	157291802	157470247	1	protein_coding	2820
ENSG00000235070	AC068138.1	2	227044760	227050087	-1	lincRNA	NA
ENSG00000169047	IRS1	2	227596033	227664475	-1	protein_coding	3667
ENSG00000163788	SNRK	3	43328004	43466256	1	protein_coding	54861
ENSG00000241939	RN7SL517P	3	43356443	43356745	1	misc_RNA	NA
ENSG00000160746	ANO10	3	43396351	43733086	-1	protein_coding	55129
ENSG00000251811	Y_RNA	3	43513969	43514088	1	misc_RNA	NA
ENSG00000223916	RP11-353H3.1	3	43526464	43527372	-1	pseudogene	NA
ENSG00000011198	ABHD5	3	43731605	43775863	1	protein_coding	51099
ENSG00000197888	UGT2B17	4	69402902	69434245	-1	protein_coding	7367
ENSG00000249472	RP11-1267H10.2	4	69480137	69480731	1	pseudogene	NA
ENSG00000251101	RP11-1267H10.1	4	69481111	69481855	-1	pseudogene	NA
ENSG00000251074	RP11-1267H10.3	4	69492565	69494617	-1	pseudogene	NA
ENSG00000163629	PTPN13	4	87515468	87736324	1	protein_coding	5783
ENSG00000145332	KLHL8	4	88081255	88161466	-1	protein_coding	57563
ENSG00000250572	RP11-529H2.1	4	88183083	88187974	-1	lincRNA	NA
ENSG00000263981	MIR5705	4	88221647	88221735	-1	miRNA	100847027
ENSG00000170509	HSD17B13	4	88224941	88244058	-1	protein_coding	345275
ENSG00000198189	HSD17B11	4	88257762	88312538	-1	protein_coding	51170
ENSG00000170502	NUDT9	4	88343734	88380606	1	protein_coding	53343
ENSG00000184305	CCSER1	4	91048686	92523064	1	protein_coding	401145
ENSG00000248984	AC004054.1	4	92029174	92033941	-1	antisense	NA
ENSG00000138813	C4orf17	4	100432161	100463460	1	protein_coding	84103
ENSG00000145331	TRMT10A	4	100467866	100485189	-1	protein_coding	93587
ENSG00000138823	MTTP	4	100484918	100545156	1	protein_coding	4547
ENSG00000248676	RP11-766F14.1	4	100515956	100547070	-1	antisense	NA
ENSG00000248713	RP11-766F14.2	4	100557686	100575805	-1	protein_coding	285556
ENSG00000138814	PPP3CA	4	101944566	102269435	-1	protein_coding	5530
ENSG00000254531	AP001816.1	4	102268937	102270040	1	protein_coding	NA
ENSG00000153064	BANK1	4	102332443	102995969	1	protein_coding	55024
ENSG00000181359	HSP90AA6P	4	171502621	171526601	-1	pseudogene	NA
ENSG00000164180	TMEM161B	5	87485450	87565293	-1	protein_coding	153396
ENSG00000197071	AC010243.1	5	87514708	87515080	1	pseudogene	NA
ENSG00000247828	TMEM161B-AS1	5	87564712	87732502	1	antisense	100505894
ENSG00000207129	RNA5SP187	5	87570075	87570193	-1	rRNA	NA
ENSG00000240083	RPS3AP22	5	87677774	87678542	1	pseudogene	NA
ENSG00000206958	SNORA70	5	87678589	87678724	1	snoRNA	NA
ENSG00000250306	CTC-498M16.3	5	87678765	87679077	1	pseudogene	NA
ENSG00000250156	CTC-498M16.2	5	87704799	87734907	-1	lincRNA	102546226
ENSG00000271904	CTC-498M16.4	5	87729709	87794514	-1	lincRNA	NA
ENSG00000245526	LINC00461	5	87803363	87986858	-1	lincRNA	645323
ENSG00000081189	MEF2C	5	88013975	88199922	-1	protein_coding	4208
ENSG00000158985	CDC42SE2	5	130581186	130734140	1	protein_coding	56990
ENSG00000072682	P4HA2	5	131527531	131631008	-1	protein_coding	101927705
ENSG00000131435	PDLIM4	5	131593364	131609147	1	protein_coding	8572
ENSG00000197208	SLC22A4	5	131630136	131679899	1	protein_coding	6583
ENSG00000233006	AC034220.3	5	131646978	131705608	-1	processed_transcript	553103
ENSG00000263597	MIR3936	5	131701182	131701291	-1	miRNA	100500865
ENSG00000197375	SLC22A5	5	131705444	131731306	1	protein_coding	6584
ENSG00000197536	C5orf56	5	131746328	131811736	1	protein_coding	NA
ENSG00000234290	AC116366.6	5	131804582	131808735	-1	antisense	NA
ENSG00000125347	IRF1	5	131817301	131826490	-1	protein_coding	3659
ENSG00000113522	RAD50	5	131891711	131980313	1	protein_coding	10111
ENSG00000131437	KIF3A	5	132028320	132073330	-1	protein_coding	11127
ENSG00000170606	HSPA4	5	132387654	132442141	1	protein_coding	3308
ENSG00000124532	MRS2	6	24403153	24425810	1	protein_coding	57380
ENSG00000112293	GPLD1	6	24424793	24495433	-1	protein_coding	2822
ENSG00000112294	ALDH5A1	6	24495080	24537435	1	protein_coding	7915
ENSG00000111802	TDP2	6	24650205	24667261	-1	protein_coding	51567
ENSG00000112308	C6orf62	6	24705089	24721064	-1	protein_coding	81688
ENSG00000271860	RP11-436D23.1	6	98264585	98847748	1	lincRNA	NA
ENSG00000237927	RP3-393E18.2	6	160007987	160010201	-1	lincRNA	401281
ENSG00000112096	SOD2	6	160090089	160183561	-1	protein_coding	100129518
ENSG00000120438	TCP1	6	160199530	160210781	-1	protein_coding	677812
ENSG00000112110	MRPL18	6	160210844	160219468	1	protein_coding	29074
ENSG00000197081	IGF2R	6	160390131	160534539	1	protein_coding	3482
ENSG00000213073	RP11-288H12.3	6	160514114	160517244	1	pseudogene	729603
ENSG00000270949	RP11-288H12.4	6	160529406	160532536	1	lincRNA	NA
ENSG00000175003	SLC22A1	6	160542821	160579750	1	protein_coding	6580
ENSG00000216516	RP11-317M22.1	6	160584571	160584787	-1	pseudogene	NA
ENSG00000146477	SLC22A3	6	160769300	160876014	1	protein_coding	6581
ENSG00000213071	LPAL2	6	160874460	160932156	-1	pseudogene	80350
ENSG00000198670	LPA	6	160952515	161087407	-1	protein_coding	4018
ENSG00000243831	RP1-81D8.4	6	161087260	161097555	-1	pseudogene	NA
ENSG00000224477	RP1-81D8.3	6	161119320	161121664	1	lincRNA	NA
ENSG00000122194	PLG	6	161123270	161174347	1	protein_coding	5340
ENSG00000158604	TMED4	7	44617493	44621886	-1	protein_coding	222068
ENSG00000122515	ZMIZ2	7	44788180	44809477	1	protein_coding	83637
ENSG00000196262	PPIA	7	44836279	44864163	1	protein_coding	101060363
ENSG00000105968	H2AFV	7	44866390	44887682	-1	protein_coding	94239
ENSG00000260997	RP4-647J21.1	7	44998598	45000508	-1	sense_overlapping	NA
ENSG00000175806	MSRA	8	9911778	10286401	1	protein_coding	4482
ENSG00000171056	SOX7	8	10581278	10697357	-1	protein_coding	83595
ENSG00000258724	SOX7	8	10582909	10697357	-1	protein_coding	NA
ENSG00000248896	CTD-2135J3.3	8	10586824	10628902	1	antisense	NA
ENSG00000254093	PINX1	8	10622473	10697394	-1	protein_coding	54984
ENSG00000252565	SNORD112	8	10641565	10641629	1	snoRNA	NA
ENSG00000253695	RP11-177H2.2	8	10698086	10704011	1	antisense	NA
ENSG00000269918	AF131215.9	8	10962201	10964214	-1	sense_intronic	NA
ENSG00000255310	AF131215.2	8	10965298	10967236	-1	sense_intronic	NA
ENSG00000154319	FAM167A	8	11278972	11332224	-1	protein_coding	83648
ENSG00000136573	BLK	8	11351510	11422113	1	protein_coding	640
ENSG00000255518	RP11-148O21.4	8	11413760	11415531	-1	antisense	NA
ENSG00000136574	GATA4	8	11534468	11617511	1	protein_coding	2626
ENSG00000154328	NEIL2	8	11627148	11644855	1	protein_coding	252969
ENSG00000079459	FDFT1	8	11653082	11696818	1	protein_coding	2222
ENSG00000164733	CTSB	8	11700033	11726957	-1	protein_coding	1508
ENSG00000185053	SGCZ	8	13947373	15095848	-1	protein_coding	137868
ENSG00000156006	NAT2	8	18248755	18258728	1	protein_coding	10
ENSG00000147408	CSGALNACT1	8	19261672	19615540	-1	protein_coding	55790
ENSG00000104613	INTS10	8	19674651	19709594	1	protein_coding	55174
ENSG00000175445	LPL	8	19759228	19824769	1	protein_coding	4023
ENSG00000253775	AC100802.3	8	19936816	19975953	1	antisense	NA
ENSG00000036565	SLC18A1	8	20002366	20040717	-1	protein_coding	6570
ENSG00000147416	ATP6V1B2	8	20054878	20084330	1	protein_coding	526
ENSG00000147576	ADHFE1	8	67342420	67383836	1	protein_coding	137872
ENSG00000270024	C8orf44-SGK3	8	67579831	67772707	1	protein_coding	100533105
ENSG00000104205	SGK3	8	67624653	67774257	1	protein_coding	100533105
ENSG00000178460	MCMDC2	8	67782984	67834283	1	protein_coding	157777
ENSG00000165078	CPA6	8	68334360	68658620	-1	protein_coding	57094
ENSG00000187955	COL14A1	8	121072019	121384275	1	protein_coding	7373
ENSG00000172172	MRPL13	8	121393000	121457642	-1	protein_coding	28998
ENSG00000172164	SNTB1	8	121547985	121825513	-1	protein_coding	6641
ENSG00000107249	GLIS3	9	3824127	4348392	-1	protein_coding	169792
ENSG00000254261	RP11-18A15.1	9	26746951	26786872	1	lincRNA	NA
ENSG00000252580	SNORA31	9	26796171	26796302	-1	snoRNA	NA
ENSG00000253400	RP11-337A23.6	9	26801731	26805860	1	lincRNA	NA
ENSG00000120159	CAAP1	9	26840683	26892802	-1	protein_coding	79886
ENSG00000232466	RP11-337A23.5	9	26880176	26880547	-1	pseudogene	NA
ENSG00000240306	RN7SL100P	9	26895676	26895968	1	misc_RNA	NA
ENSG00000137055	PLAA	9	26904081	26947461	-1	protein_coding	9373
ENSG00000096872	IFT74	9	26947037	27062928	1	protein_coding	80173
ENSG00000234676	RP11-337A23.3	9	26955778	26956293	-1	antisense	101929602
ENSG00000184434	LRRC19	9	26993134	27005691	-1	protein_coding	64922
ENSG00000254396	RP11-56F10.3	9	27102628	27104726	1	lincRNA	NA
ENSG00000120156	TEK	9	27109139	27230173	1	protein_coding	7010
ENSG00000078114	NEBL	10	21068902	21463116	-1	protein_coding	10529
ENSG00000199222	Y_RNA	10	21770645	21770746	1	misc_RNA	NA
ENSG00000251749	U3	10	21774567	21774666	1	snoRNA	NA
ENSG00000204682	CASC10	10	21781587	21786191	-1	protein_coding	399726
ENSG00000222071	MIR1915	10	21785491	21785570	-1	miRNA	100302129
ENSG00000180592	SKIDA1	10	21802407	21814611	-1	protein_coding	387640
ENSG00000078403	MLLT10	10	21823094	22032559	1	protein_coding	8028
ENSG00000207347	RNU6-306P	10	21853400	21853506	-1	snRNA	NA
ENSG00000223984	HNRNPRP1	10	21913521	21915215	-1	pseudogene	NA
ENSG00000201390	RNU6-1141P	10	21950564	21950670	-1	snRNA	NA
ENSG00000136770	DNAJC1	10	22045466	22292698	-1	protein_coding	64215
ENSG00000252634	RN7SKP219	10	22074221	22074516	1	misc_RNA	NA
ENSG00000095777	MYO3A	10	26223196	26501456	1	protein_coding	53904
ENSG00000165449	SLC16A9	10	61410523	61495760	-1	protein_coding	220963
ENSG00000182010	RTKN2	10	63942794	64028466	-1	protein_coding	219790
ENSG00000138311	ZNF365	10	64133951	64431771	1	protein_coding	22891
ENSG00000199446	RNU6-543P	10	64869899	64870006	1	snRNA	NA
ENSG00000224301	RP11-144G16.1	10	64883698	64885297	-1	antisense	NA
ENSG00000148572	NRBF2	10	64893050	64914783	1	protein_coding	29982
ENSG00000171988	JMJD1C	10	64926981	65225722	-1	protein_coding	221037
ENSG00000234369	TATDN1P1	10	64981915	64982805	1	pseudogene	NA
ENSG00000270421	RP11-351O1.4	10	65118505	65118864	1	pseudogene	NA
ENSG00000221063	MIR1296	10	65132717	65132808	-1	miRNA	100302150
ENSG00000235816	PRELID1P3	10	65187057	65187713	1	pseudogene	NA
ENSG00000272767	JMJD1C-AS1	10	65224989	65226323	1	antisense	84989
ENSG00000224412	RP11-351O1.3	10	65249221	65249398	1	pseudogene	NA
ENSG00000165476	REEP3	10	65281123	65384883	1	protein_coding	221035
ENSG00000152804	HHEX	10	94447945	94455403	1	protein_coding	3087
ENSG00000138190	EXOC6	10	94590935	94819250	1	protein_coding	54536
ENSG00000138119	MYOF	10	95066186	95242074	-1	protein_coding	26509
ENSG00000186188	FFAR4	10	95326422	95364237	1	protein_coding	338557
ENSG00000173145	NOC3L	10	96075004	96122716	-1	protein_coding	64318
ENSG00000108239	TBC1D12	10	96162261	96295687	1	protein_coding	23232
ENSG00000119969	HELLS	10	96305547	96373662	1	protein_coding	3070
ENSG00000235199	CYP2C58P	10	96625609	96632886	-1	pseudogene	NA
ENSG00000225354	RP11-400G3.3	10	96642311	96643100	1	pseudogene	NA
ENSG00000138109	CYP2C9	10	96698415	96749147	1	protein_coding	1559
ENSG00000233377	MTND4P20	10	96700010	96700878	-1	pseudogene	NA
ENSG00000228460	CYP2C59P	10	96766883	96767313	-1	pseudogene	NA
ENSG00000107438	PDLIM1	10	96997329	97050781	-1	protein_coding	9124
ENSG00000095713	CRTAC1	10	99624757	99790585	-1	protein_coding	55118
ENSG00000166024	R3HCC1L	10	99894387	100004654	1	protein_coding	27291
ENSG00000107669	ATE1	10	123499939	123688316	-1	protein_coding	11101
ENSG00000151640	DPYSL4	10	134000404	134019280	1	protein_coding	10570
ENSG00000165752	STK32C	10	134020996	134145351	-1	protein_coding	282974
ENSG00000148814	LRRC27	10	134145614	134195010	1	protein_coding	101927515
ENSG00000171813	PWWP2B	10	134210672	134231367	1	protein_coding	170394
ENSG00000167992	VWCE	11	61025762	61062896	-1	protein_coding	220001
ENSG00000149532	CPSF7	11	61170121	61197503	-1	protein_coding	79869
ENSG00000256591	RP11-286N22.8	11	61196692	61253294	1	protein_coding	54949
ENSG00000167985	SDHAF2	11	61197514	61215001	1	protein_coding	54949
ENSG00000240823	RN7SL23P	11	61211602	61211899	1	misc_RNA	NA
ENSG00000162148	PPP1R32	11	61248592	61258403	1	protein_coding	220004
ENSG00000255931	RP11-286N22.10	11	61263912	61267548	1	lincRNA	NA
ENSG00000266006	MIR4488	11	61276068	61276129	1	miRNA	100616470
ENSG00000204950	LRRC10B	11	61276272	61278482	1	protein_coding	390205
ENSG00000011347	SYT7	11	61282785	61348620	-1	protein_coding	9066
ENSG00000256443	RP11-794G24.1	11	61306988	61309731	-1	lincRNA	NA
ENSG00000250230	RP11-855O10.2	11	61355966	61375022	1	lincRNA	101927495
ENSG00000243742	RPLP0P2	11	61382508	61406921	1	pseudogene	113157
ENSG00000255947	RP11-855O10.3	11	61422137	61423174	-1	lincRNA	NA
ENSG00000134780	DAGLA	11	61447905	61514473	1	protein_coding	747
ENSG00000124915	RP11-467L20.10	11	61513965	61525127	-1	lincRNA	26070
ENSG00000124920	MYRF	11	61520114	61555990	1	protein_coding	745
ENSG00000134825	TMEM258	11	61535973	61560274	-1	protein_coding	746
ENSG00000207601	MIR611	11	61559967	61560033	-1	miRNA	693196
ENSG00000168496	FEN1	11	61560109	61564716	1	protein_coding	2237
ENSG00000134824	FADS2	11	61560452	61634826	1	protein_coding	9415
ENSG00000149485	FADS1	11	61567099	61596790	-1	protein_coding	100302263
ENSG00000222326	MIR1908	11	61582633	61582712	-1	miRNA	100302263
ENSG00000221968	FADS3	11	61640991	61659523	-1	protein_coding	3995
ENSG00000167994	RAB3IL1	11	61664773	61687741	-1	protein_coding	5866
ENSG00000167995	BEST1	11	61717293	61732987	1	protein_coding	7439
ENSG00000167996	FTH1	11	61727190	61735132	-1	protein_coding	2495
ENSG00000269089	AP003733.1	11	61735453	61736755	1	protein_coding	NA
ENSG00000254424	RP11-810P12.6	11	61840354	61840524	-1	pseudogene	NA
ENSG00000255553	RP11-810P12.5	11	61844749	61849656	-1	lincRNA	100507521
ENSG00000149503	INCENP	11	61891445	61920635	1	protein_coding	3619
ENSG00000236607	RP11-691L4.2	11	61936765	61937300	1	pseudogene	NA
ENSG00000168515	SCGB1D1	11	61957688	61961011	1	protein_coding	10648
ENSG00000124939	SCGB2A1	11	61976140	61981408	1	protein_coding	4246
ENSG00000254404	RP11-703H8.9	11	61980899	62028021	-1	antisense	NA
ENSG00000124935	SCGB1D2	11	62009682	62012280	1	protein_coding	10647
ENSG00000162174	ASRGL1	11	62104920	62160882	1	protein_coding	80150
ENSG00000255126	CTD-2531D15.5	11	62158988	62160844	-1	antisense	NA
ENSG00000149021	SCGB1A1	11	62172575	62190667	1	protein_coding	7356
ENSG00000255446	CTD-2531D15.4	11	62189317	62194196	-1	antisense	NA
ENSG00000212093	AP000807.1	11	68273551	68273634	-1	miRNA	NA
ENSG00000132749	MTL5	11	68474908	68519032	-1	protein_coding	9633
ENSG00000110090	CPT1A	11	68522088	68611878	-1	protein_coding	1374
ENSG00000250508	RP11-757G1.6	11	68638132	68642010	1	lincRNA	NA
ENSG00000197345	MRPL21	11	68658744	68671303	-1	protein_coding	219927
ENSG00000132740	IGHMBP2	11	68671310	68708070	1	protein_coding	3508
ENSG00000259799	RP11-554A11.9	11	68923378	68927220	1	antisense	NA
ENSG00000166391	MOGAT2	11	75428864	75444003	1	protein_coding	80168
ENSG00000263993	RN7SL786P	11	75453174	75453469	1	misc_RNA	NA
ENSG00000062282	DGAT2	11	75470557	75512579	1	protein_coding	84649
ENSG00000255507	RP11-535A19.2	11	75514476	75526451	-1	antisense	100506113
ENSG00000198382	UVRAG	11	75526212	75854239	1	protein_coding	7405
ENSG00000137656	BUD13	11	116618886	116643704	-1	protein_coding	84811
ENSG00000226645	AP006216.10	11	116644105	116644921	1	antisense	NA
ENSG00000231611	AP006216.11	11	116645826	116646592	-1	lincRNA	NA
ENSG00000109917	ZNF259	11	116648436	116658766	-1	protein_coding	8882
ENSG00000110243	APOA5	11	116660083	116663136	-1	protein_coding	116519
ENSG00000118137	APOA1	11	116706467	116708666	-1	protein_coding	335
ENSG00000235910	APOA1-AS	11	116706833	116726445	1	antisense	NA
ENSG00000160584	SIK3	11	116714118	116969153	-1	protein_coding	23387
ENSG00000264344	AP000936.2	11	116886146	116886245	-1	miRNA	NA
ENSG00000200537	RNY4P6	11	116886613	116886708	1	misc_RNA	NA
ENSG00000234268	AP000936.1	11	116906513	116906767	-1	pseudogene	NA
ENSG00000168092	PAFAH1B2	11	117014983	117047610	1	protein_coding	5049
ENSG00000149577	SIDT2	11	117049449	117068160	1	protein_coding	51092
ENSG00000149591	TAGLN	11	117070037	117075498	1	protein_coding	6876
ENSG00000160613	PCSK7	11	117075053	117103241	-1	protein_coding	9159
ENSG00000165526	RPUSD4	11	126071993	126081587	-1	protein_coding	84881
ENSG00000197798	FAM118B	11	126081309	126132881	1	protein_coding	79607
ENSG00000110074	FOXRED1	11	126138950	126148026	1	protein_coding	55572
ENSG00000110063	DCPS	11	126173647	126215644	1	protein_coding	28960
ENSG00000110080	ST3GAL4	11	126225535	126310239	1	protein_coding	6484
ENSG00000134532	SOX5	12	23682440	24103966	-1	protein_coding	6660
ENSG00000185591	SP1	12	53773960	53810230	1	protein_coding	6667
ENSG00000205352	PRR13	12	53835389	53840429	1	protein_coding	54458
ENSG00000270175	RP11-793H13.11	12	53893946	53894720	-1	antisense	NA
ENSG00000139546	TARBP2	12	53894705	53900215	1	protein_coding	6895
ENSG00000135390	ATP5G2	12	54026510	54071192	-1	protein_coding	517
ENSG00000012822	CALCOCO1	12	54104903	54121529	-1	protein_coding	57658
ENSG00000076555	ACACB	12	109554400	109706031	1	protein_coding	32
ENSG00000174527	MYO1H	12	109785708	109893328	1	protein_coding	283446
ENSG00000256560	RP11-256L11.1	12	109791888	109797293	-1	lincRNA	101928138
ENSG00000255655	RP11-256L11.3	12	109883215	109885302	-1	antisense	NA
ENSG00000110906	KCTD10	12	109886461	109915349	-1	protein_coding	83892
ENSG00000151148	UBE3B	12	109915207	109974507	1	protein_coding	89910
ENSG00000139428	MMAB	12	109991542	110011679	-1	protein_coding	326625
ENSG00000200274	RNU4-32P	12	110005780	110005920	-1	snRNA	NA
ENSG00000110921	MVK	12	110011060	110035067	1	protein_coding	4598
ENSG00000102796	DHRS12	13	52342129	52378293	-1	protein_coding	79758
ENSG00000123191	ATP7B	13	52506809	52585630	-1	protein_coding	540
ENSG00000253710	ALG11	13	52586534	52603800	1	protein_coding	440138
ENSG00000136098	NEK3	13	52706775	52733996	-1	protein_coding	4752
ENSG00000136108	CKAP2	13	53029564	53050763	1	protein_coding	26586
ENSG00000198384	TPTE2P3	13	53063128	53161222	1	pseudogene	220115
ENSG00000102837	OLFM4	13	53602894	53626192	1	protein_coding	10562
ENSG00000264387	MIR5007	13	55748589	55748683	1	miRNA	100846996
ENSG00000263581	MIR548X2	13	66540462	66540561	-1	miRNA	100616302
ENSG00000205978	NYNRIN	14	24867992	24888494	1	protein_coding	57523
ENSG00000139899	CBLN3	14	24895738	24900160	-1	protein_coding	643866
ENSG00000100441	KHNYN	14	24898492	24910540	1	protein_coding	23351
ENSG00000100445	SDR39U1	14	24908972	24912111	-1	protein_coding	56948
ENSG00000258744	RP11-80A15.1	14	24970800	24977894	1	protein_coding	NA
ENSG00000092009	CMA1	14	24974559	24977471	-1	protein_coding	1215
ENSG00000100453	GZMB	14	25100160	25103473	-1	protein_coding	3002
ENSG00000166170	BAG5	14	104022881	104029168	-1	protein_coding	9529
ENSG00000126214	KLC1	14	104028233	104167888	1	protein_coding	3831
ENSG00000269940	RP11-73M18.7	14	104160897	104161507	1	sense_intronic	NA
ENSG00000269958	RP11-73M18.8	14	104162690	104163500	1	sense_intronic	NA
ENSG00000126215	XRCC3	14	104163946	104181841	-1	protein_coding	7517
ENSG00000224997	AL049840.1	14	104177607	104179149	1	protein_coding	NA
ENSG00000269963	RP11-73M18.9	14	104179904	104180586	1	lincRNA	NA
ENSG00000088808	PPP1R13B	14	104200089	104313927	-1	protein_coding	23368
ENSG00000156414	TDRD9	14	104394799	104519004	1	protein_coding	122402
ENSG00000166183	ASPG	14	104552016	104579098	1	protein_coding	374569
ENSG00000207568	MIR203	14	104583742	104583851	1	miRNA	100616173
ENSG00000258748	CTD-2223O18.1	14	104603487	104604235	-1	antisense	NA
ENSG00000066735	KIF26A	14	104605060	104647231	1	protein_coding	26153
ENSG00000134138	MEIS2	15	37181406	37393504	-1	protein_coding	4212
ENSG00000128918	ALDH1A2	15	58245622	58790065	-1	protein_coding	101928635
ENSG00000103569	AQP9	15	58430368	58478110	1	protein_coding	366
ENSG00000166035	LIPC	15	58702768	58861151	1	protein_coding	3990
ENSG00000259293	RP11-355N15.1	15	58727089	58790934	-1	antisense	101928694
ENSG00000259250	RP11-50C13.1	15	58879706	58883875	1	antisense	NA
ENSG00000137845	ADAM10	15	58887403	59042177	-1	protein_coding	102
ENSG00000128923	FAM63B	15	59063391	59154099	1	protein_coding	54629
ENSG00000166839	ANKDD1A	15	65204101	65251042	1	protein_coding	348094
ENSG00000138615	CILP	15	65488337	65503826	-1	protein_coding	8483
ENSG00000201709	RNU6-686P	15	65522199	65522305	1	snRNA	NA
ENSG00000138617	PARP16	15	65526798	65592956	-1	protein_coding	54956
ENSG00000199568	RNU5A-1	15	65588389	65588504	1	snRNA	26831
ENSG00000259346	RP11-349G13.2	15	65594260	65594649	1	pseudogene	NA
ENSG00000200156	RNU5B-1	15	65597015	65597130	1	snRNA	26832
ENSG00000174498	IGDCC3	15	65619465	65670378	-1	protein_coding	9543
ENSG00000254852	NPIPA2	16	14841923	14859270	1	protein_coding	100288332
ENSG00000103512	NOMO1	16	14927538	14990017	1	protein_coding	101930025
ENSG00000207425	Y_RNA	16	15009314	15009413	-1	misc_RNA	NA
ENSG00000183426	NPIPA1	16	15016659	15045915	1	protein_coding	101059953
ENSG00000179889	PDXDC1	16	15068448	15233196	1	protein_coding	23042
ENSG00000261819	RP11-680G24.4	16	15082116	15084017	-1	pseudogene	NA
ENSG00000238728	MIR1972-1	16	15104178	15104254	-1	miRNA	100422922
ENSG00000260872	RP11-680G24.5	16	15111963	15114345	-1	antisense	NA
ENSG00000157045	NTAN1	16	15131710	15149921	-1	protein_coding	123803
ENSG00000085721	RRN3	16	15153879	15188174	-1	protein_coding	54700
ENSG00000188599	NPIPP1	16	15198178	15225458	-1	pseudogene	NA
ENSG00000250251	PKD1P6	16	15219099	15248421	-1	pseudogene	339044
ENSG00000183793	NPIPA5	16	15457516	15474904	-1	protein_coding	101930008
ENSG00000166780	C16orf45	16	15528152	15718885	1	protein_coding	89927
ENSG00000072864	NDE1	16	15737124	15820210	1	protein_coding	54820
ENSG00000133392	MYH11	16	15797029	15950890	-1	protein_coding	4629
ENSG00000263335	AF001548.5	16	15820531	15826850	1	antisense	NA
ENSG00000263065	AF001548.6	16	15835008	15835648	1	antisense	NA
ENSG00000188322	SBK1	16	28303840	28335170	1	protein_coding	388228
ENSG00000198156	NPIPB6	16	28353876	28374829	-1	protein_coding	728741
ENSG00000205609	EIF3CL	16	28390900	28415200	-1	protein_coding	728689
ENSG00000176476	CCDC101	16	28565236	28603111	1	protein_coding	112869
ENSG00000197165	SULT1A2	16	28603264	28608430	-1	protein_coding	6799
ENSG00000184110	EIF3C	16	28699879	28747051	1	protein_coding	8663
ENSG00000178952	TUFM	16	28853732	28857729	-1	protein_coding	7284
ENSG00000169682	SPNS1	16	28985542	28995869	1	protein_coding	83985
ENSG00000125124	BBS2	16	56500748	56554195	-1	protein_coding	583
ENSG00000187193	MT1X	16	56716336	56718108	1	protein_coding	4501
ENSG00000070915	SLC12A3	16	56899119	56949762	1	protein_coding	6559
ENSG00000051108	HERPUD1	16	56965960	56977798	1	protein_coding	9709
ENSG00000261114	RP11-325K4.2	16	56974940	56975638	1	sense_intronic	NA
ENSG00000263441	AC012181.1	16	56991177	56991273	1	miRNA	NA
ENSG00000087237	CETP	16	56995762	57017757	1	protein_coding	1071
ENSG00000140853	NLRC5	16	57023397	57117443	1	protein_coding	84166
ENSG00000161905	ALOX15	17	4534197	4545589	-1	protein_coding	246
ENSG00000141480	ARRB2	17	4613784	4624794	1	protein_coding	409
ENSG00000161921	CXCL16	17	4636821	4643217	-1	protein_coding	58191
ENSG00000141497	ZMYND15	17	4643319	4649411	1	protein_coding	84225
ENSG00000129219	PLD2	17	4710391	4726729	1	protein_coding	5338
ENSG00000141503	MINK1	17	4736683	4801356	1	protein_coding	50488
ENSG00000230201	ATP6V0CP1	17	4760052	4760669	-1	pseudogene	NA
ENSG00000263599	RN7SL171P	17	4778921	4779205	1	misc_RNA	NA
ENSG00000264113	RN7SL784P	17	4786270	4786591	1	misc_RNA	101927137
ENSG00000108556	CHRNE	17	4801069	4806369	-1	protein_coding	1145
ENSG00000205710	C17orf107	17	4802713	4806227	1	protein_coding	100130311
ENSG00000185245	GP1BA	17	4835592	4838325	1	protein_coding	2811
ENSG00000108528	SLC25A11	17	4840425	4843546	-1	protein_coding	8402
ENSG00000108523	RNF167	17	4843303	4848517	1	protein_coding	26001
ENSG00000108518	PFN1	17	4848947	4852356	-1	protein_coding	5216
ENSG00000108515	ENO3	17	4851387	4860426	1	protein_coding	2027
ENSG00000091640	SPAG7	17	4862521	4871167	-1	protein_coding	9552
ENSG00000108509	CAMTA2	17	4871287	4890960	-1	protein_coding	23125
ENSG00000262429	RP5-1050D4.3	17	4871290	4872117	1	antisense	NA
ENSG00000234203	RP5-1050D4.2	17	4876146	4877976	1	antisense	NA
ENSG00000262678	RP5-1050D4.4	17	4889761	4890619	1	antisense	NA
ENSG00000203562	AC004771.1	17	4890302	4890972	1	pseudogene	NA
ENSG00000262227	RP5-1050D4.5	17	4891001	4891741	1	antisense	101927979
ENSG00000196388	INCA1	17	4891425	4900905	-1	protein_coding	388324
ENSG00000129250	KIF1C	17	4901243	4931696	1	protein_coding	10749
ENSG00000227495	AC109333.10	17	4922509	4923388	-1	antisense	NA
ENSG00000132517	SLC52A1	17	4935895	4955304	-1	protein_coding	55065
ENSG00000180787	ZFP3	17	4981543	4999669	1	protein_coding	124961
ENSG00000167840	ZNF232	17	5008836	5026411	-1	protein_coding	7775
ENSG00000234327	AC012146.7	17	5014763	5017674	1	processed_transcript	101928000
ENSG00000261879	RP11-333E1.1	17	5095379	5151364	1	antisense	100130950
ENSG00000161929	SCIMP	17	5112256	5138155	-1	protein_coding	388325
ENSG00000029725	RABEP1	17	5185558	5289129	1	protein_coding	9135
ENSG00000108559	NUP88	17	5264258	5323480	-1	protein_coding	4927
ENSG00000068079	IFI35	17	41158742	41166473	1	protein_coding	3430
ENSG00000167941	SOST	17	41831099	41836156	-1	protein_coding	50964
ENSG00000108861	DUSP3	17	41843489	41856356	-1	protein_coding	1845
ENSG00000231256	C17orf105	17	41857803	41864980	1	protein_coding	284067
ENSG00000161647	MPP3	17	41878167	41910538	-1	protein_coding	4356
ENSG00000161649	CD300LG	17	41924516	41940997	1	protein_coding	146894
ENSG00000108852	MPP2	17	41952725	41987068	-1	protein_coding	4355
ENSG00000141349	G6PC3	17	42148103	42153709	1	protein_coding	92579
ENSG00000180340	FZD2	17	42634925	42636907	1	protein_coding	2535
ENSG00000108883	EFTUD2	17	42927311	42977030	-1	protein_coding	9343
ENSG00000172992	DCAKD	17	43100708	43138473	-1	protein_coding	79877
ENSG00000136448	NMT1	17	43128978	43186384	1	protein_coding	4836
ENSG00000181513	ACBD4	17	43209967	43221548	1	protein_coding	79777
ENSG00000168517	HEXIM2	17	43238067	43247407	1	protein_coding	124790
ENSG00000267121	CTD-2020K17.1	17	43268298	43299589	-1	antisense	339192
ENSG00000233175	CTD-2020K17.3	17	43315395	43319101	-1	antisense	NA
ENSG00000184361	SPATA32	17	43331760	43339479	-1	protein_coding	124783
ENSG00000159314	ARHGAP27	17	43471275	43511787	-1	protein_coding	201176
ENSG00000267344	CTB-39G8.3	17	43474298	43474843	1	antisense	NA
ENSG00000264038	AC091132.2	17	43494179	43494272	-1	miRNA	NA
ENSG00000225190	PLEKHM1	17	43513266	43568115	-1	protein_coding	9842
ENSG00000236234	AC091132.1	17	43530210	43541431	1	antisense	NA
ENSG00000264225	RN7SL730P	17	43547899	43548188	-1	misc_RNA	NA
ENSG00000214425	LRRC37A4P	17	43578685	43627701	-1	pseudogene	55073
ENSG00000131484	RP11-798G7.5	17	43580626	43612076	1	antisense	NA
ENSG00000266918	RP11-798G7.8	17	43608943	43611204	1	lincRNA	NA
ENSG00000267198	RP11-798G7.6	17	43623170	43640596	1	lincRNA	101930029
ENSG00000264070	DND1P1	17	43663237	43664295	1	pseudogene	NA
ENSG00000263503	RP11-707O23.5	17	43678235	43679706	-1	pseudogene	NA
ENSG00000204652	RPS26P8	17	43685909	43686349	1	pseudogene	NA
ENSG00000204650	CRHR1-IT1	17	43697694	43725582	1	pseudogene	401884
ENSG00000120088	CRHR1	17	43699267	43913194	1	protein_coding	1394
ENSG00000263715	RP11-105N13.4	17	43699274	43893909	1	processed_transcript	NA
ENSG00000265547	RP11-293E1.2	17	43809069	43810343	-1	lincRNA	NA
ENSG00000265964	RP11-293E1.1	17	43810719	43812035	-1	lincRNA	NA
ENSG00000264589	MAPT-AS1	17	43921017	43972966	-1	antisense	NA
ENSG00000185294	SPPL2C	17	43922256	43924438	1	protein_coding	162540
ENSG00000186868	MAPT	17	43971748	44105700	1	protein_coding	4137
ENSG00000262881	RP11-669E14.4	17	43985036	43988145	-1	antisense	NA
ENSG00000256762	STH	17	44076616	44077060	1	protein_coding	246744
ENSG00000120071	KANSL1	17	44107282	44302733	-1	protein_coding	101929776
ENSG00000262372	RP11-669E14.6	17	44112679	44113136	1	antisense	NA
ENSG00000252698	RNU7-101P	17	44204762	44204817	1	snRNA	NA
ENSG00000214401	KANSL1-AS1	17	44270942	44274089	1	antisense	644246
ENSG00000238723	Y_RNA	17	44292436	44292537	-1	misc_RNA	NA
ENSG00000262500	RP11-259G18.2	17	44320972	44322410	1	pseudogene	NA
ENSG00000262539	RP11-259G18.3	17	44336917	44337972	-1	pseudogene	NA
ENSG00000261575	RP11-259G18.1	17	44344403	44346060	1	pseudogene	NA
ENSG00000228696	ARL17B	17	44352150	44439130	-1	protein_coding	100506084
ENSG00000176681	LRRC37A	17	44370099	44415160	1	protein_coding	474170
ENSG00000265411	RN7SL656P	17	44397045	44397325	1	misc_RNA	NA
ENSG00000260075	NSFP1	17	44450221	44564507	1	pseudogene	728806
ENSG00000266497	RP11-995C19.2	17	44581312	44586705	1	pseudogene	NA
ENSG00000238083	LRRC37A2	17	44588877	44633016	1	protein_coding	474170
ENSG00000185829	ARL17A	17	44594068	44657088	-1	protein_coding	100506084
ENSG00000265315	RN7SL199P	17	44614900	44615180	1	misc_RNA	NA
ENSG00000232300	FAM215B	17	44636196	44640161	-1	sense_intronic	23591
ENSG00000073969	NSF	17	44668035	44834830	1	protein_coding	101930324
ENSG00000213326	RPS7P11	17	44798948	44799533	-1	pseudogene	NA
ENSG00000108379	WNT3	17	44839872	44910520	-1	protein_coding	101929777
ENSG00000263142	LRRC37A17P	17	45055847	45131935	1	pseudogene	NA
ENSG00000262879	RP11-156P1.3	17	45061411	45177689	-1	processed_transcript	101927060
ENSG00000198933	TBKBP1	17	45771447	45789416	1	protein_coding	9755
ENSG00000173917	HOXB2	17	46618256	46623441	-1	protein_coding	3212
ENSG00000167083	GNGT2	17	47280153	47287936	-1	protein_coding	2793
ENSG00000173868	PHOSPHO1	17	47300724	47308128	-1	protein_coding	162466
ENSG00000177369	RP1-62O9.3	17	47325601	47336024	1	processed_transcript	124871
ENSG00000198740	ZNF652	17	47366568	47439835	-1	protein_coding	22834
ENSG00000251964	RNU7-135P	17	47403202	47403263	-1	snRNA	NA
ENSG00000248714	RP11-1079K10.3	17	47438527	47447360	1	lincRNA	NA
ENSG00000262039	RP11-81K2.1	17	47448102	47554350	1	protein_coding	NA
ENSG00000250948	RP11-1079K10.2	17	47452742	47457456	1	antisense	NA
ENSG00000167085	PHB	17	47481414	47492246	-1	protein_coding	5245
ENSG00000204584	RP11-304F15.3	17	47923272	47926199	1	antisense	NA
ENSG00000154240	CEP112	17	63631656	64188202	-1	protein_coding	201134
ENSG00000266707	PSMD7P1	17	64193811	64194356	1	pseudogene	NA
ENSG00000091583	APOH	17	64208151	64252643	-1	protein_coding	350
ENSG00000154229	PRKCA	17	64298754	64806861	1	protein_coding	5578
ENSG00000167772	ANGPTL4	19	8428173	8439257	1	protein_coding	51129
ENSG00000269386	RAB11B-AS1	19	8439257	8455569	-1	antisense	100507567
ENSG00000064607	SUGP2	19	19101697	19144832	-1	protein_coding	10147
ENSG00000064489	MEF2BNB-MEF2B	19	19256376	19302967	-1	protein_coding	729991
ENSG00000254901	MEF2BNB	19	19287712	19303400	-1	protein_coding	729991
ENSG00000064490	RFXANK	19	19303008	19312678	1	protein_coding	8625
ENSG00000130287	NCAN	19	19322782	19363042	1	protein_coding	1463
ENSG00000187664	HAPLN4	19	19366450	19373605	-1	protein_coding	404037
ENSG00000267629	AC138430.4	19	19366451	19384178	-1	processed_transcript	NA
ENSG00000213996	TM6SF2	19	19375173	19384200	-1	protein_coding	53345
ENSG00000105705	SUGP1	19	19386827	19431653	-1	protein_coding	57794
ENSG00000129933	MAU2	19	19431490	19469563	1	protein_coding	23383
ENSG00000167491	GATAD2A	19	19496635	19619740	1	protein_coding	54815
ENSG00000250067	YJEFN3	19	19627036	19648390	1	protein_coding	374887
ENSG00000160161	CILP2	19	19649057	19657468	1	protein_coding	148113
ENSG00000105717	PBX4	19	19672522	19729725	-1	protein_coding	80714
ENSG00000267178	PHF5CP	19	19698900	19699224	-1	pseudogene	NA
ENSG00000259242	AC002306.1	19	19717159	19719469	1	antisense	NA
ENSG00000064547	LPAR2	19	19734477	19739739	-1	protein_coding	9170
ENSG00000089639	GMIP	19	19740285	19754476	-1	protein_coding	51291
ENSG00000105726	ATP13A1	19	19756007	19774502	-1	protein_coding	57130
ENSG00000256229	ZNF486	19	20278037	20311299	1	protein_coding	90649
ENSG00000130202	PVRL2	19	45349432	45392485	1	protein_coding	5819
ENSG00000130204	TOMM40	19	45393826	45406946	1	protein_coding	10452
ENSG00000130203	APOE	19	45409011	45412650	1	protein_coding	348
ENSG00000130208	APOC1	19	45417504	45422606	1	protein_coding	341
ENSG00000214855	APOC1P1	19	45430061	45434643	1	pseudogene	342
ENSG00000088002	SULT2B1	19	49055332	49102682	1	protein_coding	6820
ENSG00000063176	SPHK2	19	49122548	49133974	1	protein_coding	56848
ENSG00000063180	CA11	19	49141199	49149569	-1	protein_coding	770
ENSG00000142233	NTN5	19	49164664	49176338	-1	protein_coding	126147
ENSG00000105538	RASIP1	19	49223844	49243978	-1	protein_coding	54922
ENSG00000174951	FUT1	19	49251268	49258647	-1	protein_coding	2523
ENSG00000105550	FGF21	19	49258816	49261587	1	protein_coding	26291
ENSG00000105552	BCAT2	19	49298319	49314286	-1	protein_coding	587
ENSG00000087076	HSD17B14	19	49316274	49339935	-1	protein_coding	51171
ENSG00000104805	NUCB1	19	49403307	49426629	1	protein_coding	4924
ENSG00000235191	NUCB1-AS1	19	49414187	49422148	-1	antisense	NA
ENSG00000229876	CASC20	20	6427370	6509106	1	lincRNA	101929244
ENSG00000100344	PNPLA3	22	44319619	44360368	1	protein_coding	80339
ENSG00000100347	SAMM50	22	44351301	44406411	1	protein_coding	25813
ENSG00000224856	RP4-796I17.5	22	44352907	44353228	1	pseudogene	NA
met-a-748
ENSG00000163221	S100A12	1	153346184	153348125	-1	protein_coding	6283
ENSG00000189171	S100A13	1	153591263	153606568	-1	protein_coding	6284
ENSG00000143553	SNAPIN	1	153631130	153634306	1	protein_coding	23557
ENSG00000143621	ILF2	1	153634512	153643524	-1	protein_coding	3608
ENSG00000169418	NPR1	1	153651113	153666468	1	protein_coding	4881
ENSG00000242565	RN7SL372P	1	153676564	153676859	1	misc_RNA	NA
ENSG00000143554	SLC27A3	1	153746830	153752633	1	protein_coding	11000
ENSG00000143570	SLC39A1	1	153931575	153940188	-1	protein_coding	27173
ENSG00000153094	BCL2L11	2	111876955	111926024	1	protein_coding	10018
ENSG00000230499	AC108463.1	2	111953540	111964071	1	lincRNA	NA
ENSG00000172965	MIR4435-1HG	2	111953927	112252677	-1	lincRNA	101930489
ENSG00000227992	AC108463.2	2	111961541	111963792	-1	pseudogene	NA
ENSG00000153208	MERTK	2	112656056	112787138	1	protein_coding	10461
ENSG00000251388	RP11-427M20.1	4	134792401	134931845	-1	lincRNA	NA
ENSG00000168310	IRF2	4	185308867	185395734	-1	protein_coding	3660
ENSG00000270426	RP11-326I11.5	4	185393078	185393763	-1	sense_intronic	NA
ENSG00000271646	RP11-326I11.3	4	185395956	185398458	1	lincRNA	NA
ENSG00000271538	RP11-326I11.4	4	185427614	185458708	-1	lincRNA	NA
ENSG00000168405	CMAHP	6	25081548	25166793	-1	pseudogene	8418
ENSG00000079691	LRRC16A	6	25279306	25620758	1	protein_coding	55604
ENSG00000146039	SLC17A4	6	25754927	25781419	1	protein_coding	10050
ENSG00000124568	SLC17A1	6	25783125	25832287	-1	protein_coding	6568
ENSG00000124564	SLC17A3	6	25833294	25882514	-1	protein_coding	10786
ENSG00000242387	HIST1H2APS2	6	25882254	25882623	-1	pseudogene	NA
ENSG00000112343	TRIM38	6	25963030	25987384	1	protein_coding	10475
ENSG00000124693	HIST1H3B	6	26031817	26032288	-1	protein_coding	8968
ENSG00000187837	HIST1H1C	6	26055968	26056699	-1	protein_coding	3006
ENSG00000158373	HIST1H2BD	6	26158349	26171577	1	protein_coding	3017
ENSG00000186470	BTN3A2	6	26365387	26378546	1	protein_coding	11118
ENSG00000112763	BTN2A1	6	26458150	26476849	1	protein_coding	11120
ENSG00000261584	RP11-457M11.5	6	26686469	26688192	1	lincRNA	101929855
ENSG00000111860	CEP85L	6	118781935	119031238	-1	protein_coding	387119
ENSG00000225549	RP11-210H10__A.1	6	119078681	119104583	1	pseudogene	100287632
ENSG00000111877	MCM9	6	119134605	119256327	-1	protein_coding	254394
ENSG00000111875	ASF1A	6	119215384	119230332	1	protein_coding	25842
ENSG00000253194	RP11-351A11.1	6	119255950	119352706	1	antisense	NA
ENSG00000111879	FAM184A	6	119280928	119470552	-1	protein_coding	79632
ENSG00000222649	Y_RNA	6	119379045	119379139	1	misc_RNA	NA
ENSG00000207982	MIR548B	6	119390212	119390308	-1	miRNA	693128
ENSG00000111885	MAN1A1	6	119498374	119670926	-1	protein_coding	4121
ENSG00000217684	RPS3AP24	6	141082666	141083399	1	pseudogene	NA
ENSG00000234147	RP3-460G2.2	6	141167095	141174061	-1	lincRNA	NA
ENSG00000216548	RP11-471B18.1	6	141243594	141244047	-1	pseudogene	NA
ENSG00000023839	ABCC2	10	101542489	101611949	1	protein_coding	1244
ENSG00000107554	DNMBP	10	101635334	101769676	-1	protein_coding	23268
ENSG00000227695	DNMBP-AS1	10	101686767	101718138	1	antisense	100188954
ENSG00000213341	CHUK	10	101948055	101989376	-1	protein_coding	1147
ENSG00000095485	CWF19L1	10	101992055	102027437	-1	protein_coding	55280
ENSG00000230224	PHBP9	10	102008028	102008852	1	pseudogene	NA
ENSG00000196072	BLOC1S2	10	102033713	102046469	-1	protein_coding	282991
ENSG00000107593	PKD2L1	10	102047903	102090243	-1	protein_coding	9033
ENSG00000075826	SEC31B	10	102246399	102289628	-1	protein_coding	25956
ENSG00000166135	HIF1AN	10	102288829	102319755	1	protein_coding	55662
ENSG00000257062	RP11-125O5.2	12	21200113	21329829	1	protein_coding	NA
ENSG00000134538	SLCO1B1	12	21284136	21392180	1	protein_coding	10599
ENSG00000084453	SLCO1A2	12	21417534	21572528	-1	protein_coding	6579
ENSG00000137801	THBS1	15	39873280	39891667	1	protein_coding	7057
ENSG00000128829	EIF2AK4	15	40226347	40327797	1	protein_coding	440275
ENSG00000140319	SRP14	15	40327940	40331389	-1	protein_coding	6727
ENSG00000248508	SRP14-AS1	15	40331512	40359491	1	lincRNA	100131089
ENSG00000259584	RP11-521C20.2	15	40367405	40370905	-1	lincRNA	NA
ENSG00000104081	BMF	15	40380091	40401093	-1	protein_coding	90427
ENSG00000259409	RP11-521C20.3	15	40381033	40381587	1	antisense	NA
ENSG00000128891	C15orf57	15	40820882	40857256	-1	protein_coding	90416
ENSG00000125124	BBS2	16	56500748	56554195	-1	protein_coding	583
ENSG00000087250	MT3	16	56622986	56625000	1	protein_coding	4504
ENSG00000125148	MT2A	16	56642111	56643409	1	protein_coding	4502
ENSG00000260823	RP11-249C24.10	16	56643413	56645287	-1	lincRNA	NA
ENSG00000260549	MT1L	16	56651388	56652730	1	pseudogene	4500
ENSG00000169715	MT1E	16	56659387	56661024	1	protein_coding	4493
ENSG00000198417	MT1F	16	56691606	56694610	1	protein_coding	4494
ENSG00000187193	MT1X	16	56716336	56718108	1	protein_coding	4501
ENSG00000051108	HERPUD1	16	56965960	56977798	1	protein_coding	9709
ENSG00000178980	SEPW1	19	48281829	48287943	1	protein_coding	6415
ENSG00000105392	CRX	19	48322703	48346587	1	protein_coding	1406
ENSG00000259009	TPRX2P	19	48337701	48364769	1	protein_coding	NA
ENSG00000259108	CTD-3098H1.2	19	48366740	48368598	-1	lincRNA	NA
ENSG00000105398	SULT2A1	19	48373723	48389654	-1	protein_coding	6822
ENSG00000221072	AC124853.1	19	48401990	48402073	-1	miRNA	NA
ENSG00000188334	BSPH1	19	48471303	48495427	-1	protein_coding	100131137
ENSG00000105507	CABP5	19	48533210	48547310	-1	protein_coding	56344
