# Supplementary material for: Fine mapping-based multi-omics analysis interprets the gut-lung axis function of SGLT2 inhibitors
Source: Front Cell Infect Microbiol. 2024 Sep 10;14:1447327. doi: 10.3389/fcimb.2024.1447327 (PMC11420167; doi:10.3389/fcimb.2024.1447327)
Supplement: Supplementary file 6 [file Table6.xlsx]

## Sheet: Asthma
outcome	exposure	method	nsnp	b	se_mr	pval_mr	or	or_lci95	or_uci95	egger_intercept	se_pleio	pval_pleio	Q_MR_Egger	Q_df_MR_Egger	Q_pval_MR_Egger	Q_ivw	Q_df_ivw	Q_pval_ivw
Asthma	4294_16_SPHK1_Sphingosine_kinase_1	Weighted median	3	-0.135195	0.068948	0.0498999	0.873546	0.763126	0.999943	-0.0109034	0.0127898	0.550579	1.45272	1	0.228092	2.50851	2	0.285288
Asthma	17785_11_RCL_RCL	Wald ratio	1	-0.171266	0.0651652	0.00858443	0.842598	0.741567	0.957393	NA	NA	NA	NA	NA	NA	NA	NA	NA
Asthma	5015_15_PLA2G7_PAFAH	Maximum likelihood	8	0.063858	0.0321998	0.047347	1.06594	1.00075	1.13538	-0.000880704	0.0063599	0.894394	1.19843	6	0.976962	1.21761	7	0.990516
Asthma	5015_15_PLA2G7_PAFAH	Inverse variance weighted	8	0.0637001	0.0320861	0.0471123	1.06577	1.00081	1.13495	-0.000880704	0.0063599	0.894394	1.19843	6	0.976962	1.21761	7	0.990516
Asthma	2991_9_IL1R1_IL_1_sRI	MR Egger	6	0.293587	0.0768806	0.0187986	1.34123	1.15362	1.55936	-0.0132991	0.00944448	0.231861	4.85388	4	0.302622	7.25998	5	0.202012
Asthma	2991_9_IL1R1_IL_1_sRI	Weighted median	6	0.219263	0.0337748	8.47584e-11	1.24516	1.1654	1.33038	-0.0132991	0.00944448	0.231861	4.85388	4	0.302622	7.25998	5	0.202012
Asthma	2991_9_IL1R1_IL_1_sRI	Maximum likelihood	6	0.196978	0.0298168	3.94109e-11	1.21772	1.14859	1.291	-0.0132991	0.00944448	0.231861	4.85388	4	0.302622	7.25998	5	0.202012
Asthma	2991_9_IL1R1_IL_1_sRI	Inverse variance weighted	6	0.19493	0.0346236	1.80238e-08	1.21523	1.13549	1.30056	-0.0132991	0.00944448	0.231861	4.85388	4	0.302622	7.25998	5	0.202012
Asthma	16916_19_SLITRK6_SLIK6	Inverse variance weighted	8	-0.0803543	0.0286197	0.00499035	0.922789	0.872451	0.976032	0.00913599	0.0079404	0.29369	6.10273	6	0.411781	7.44921	7	0.383651
Asthma	16916_19_SLITRK6_SLIK6	Weighted median	8	-0.0981932	0.0351987	0.00527604	0.906474	0.846045	0.971219	0.00913599	0.0079404	0.29369	6.10273	6	0.411781	7.44921	7	0.383651
Asthma	16916_19_SLITRK6_SLIK6	Maximum likelihood	8	-0.0809697	0.0280144	0.0038489	0.922222	0.872949	0.974275	0.00913599	0.0079404	0.29369	6.10273	6	0.411781	7.44921	7	0.383651
Asthma	4125_52_AGER_sRAGE	Weighted median	9	-0.0703921	0.0251022	0.00504383	0.932028	0.887282	0.979031	-0.0378534	0.0293465	0.23807	213.12	7	1.90162e-42	263.775	8	2.06188e-52
Asthma	4125_52_AGER_sRAGE	Maximum likelihood	9	-0.217102	0.0239025	1.05798e-19	0.804848	0.768011	0.843451	-0.0378534	0.0293465	0.23807	213.12	7	1.90162e-42	263.775	8	2.06188e-52
Asthma	2609_59_CST3_Cystatin_C	Maximum likelihood	9	0.0519461	0.0250566	0.0381581	1.05332	1.00284	1.10634	0.00403544	0.00862592	0.654124	9.81172	7	0.199497	10.1185	8	0.256808
Asthma	6525_17_DUSP13_DUSP13	Wald ratio	1	-0.107838	0.0441485	0.0145809	0.897773	0.823354	0.978918	NA	NA	NA	NA	NA	NA	NA	NA	NA
Asthma	10554_23_GLB1_BGAL	Wald ratio	1	0.371698	0.150787	0.0136991	1.4502	1.07913	1.94885	NA	NA	NA	NA	NA	NA	NA	NA	NA
Asthma	15321_8_CPLX2_CPLX2	Wald ratio	1	-0.303008	0.153973	0.0490766	0.738593	0.546186	0.99878	NA	NA	NA	NA	NA	NA	NA	NA	NA
Asthma	6234_74_VIT_VITRN	MR Egger	26	0.0767645	0.023841	0.00366034	1.07979	1.03049	1.13144	-0.0134349	0.00521936	0.0166513	27.7211	24	0.271981	35.3741	25	0.0816487
Asthma	6234_74_VIT_VITRN	Weighted median	26	0.0449345	0.0151011	0.00292445	1.04596	1.01545	1.07738	-0.0134349	0.00521936	0.0166513	27.7211	24	0.271981	35.3741	25	0.0816487
Asthma	6234_74_VIT_VITRN	Maximum likelihood	26	0.0244898	0.0115147	0.0334342	1.02479	1.00192	1.04818	-0.0134349	0.00521936	0.0166513	27.7211	24	0.271981	35.3741	25	0.0816487
Asthma	14091_42_CBR3_Carbonyl_reductase_3	MR Egger	17	-0.0561415	0.0231006	0.0281069	0.945405	0.903555	0.989194	0.00734309	0.00480216	0.147046	9.99542	15	0.820028	12.3336	16	0.720711
Asthma	14091_42_CBR3_Carbonyl_reductase_3	Maximum likelihood	17	-0.0284728	0.014424	0.048383	0.971929	0.944836	0.999798	0.00734309	0.00480216	0.147046	9.99542	15	0.820028	12.3336	16	0.720711
Asthma	14091_42_CBR3_Carbonyl_reductase_3	Inverse variance weighted	17	-0.0285178	0.0143976	0.0476209	0.971885	0.944842	0.999702	0.00734309	0.00480216	0.147046	9.99542	15	0.820028	12.3336	16	0.720711
Asthma	14091_42_CBR3_Carbonyl_reductase_3	Weighted median	17	-0.0366286	0.0167867	0.0291095	0.964034	0.932832	0.99628	0.00734309	0.00480216	0.147046	9.99542	15	0.820028	12.3336	16	0.720711
Asthma	15626_223_HSPG2_Perlecan	Maximum likelihood	12	-0.0454016	0.020096	0.0238685	0.955614	0.918705	0.994005	-0.00517994	0.00577687	0.390971	12.1029	10	0.278228	13.076	11	0.288387
Asthma	15626_223_HSPG2_Perlecan	Inverse variance weighted	12	-0.0453972	0.0218096	0.0373863	0.955618	0.915629	0.997353	-0.00517994	0.00577687	0.390971	12.1029	10	0.278228	13.076	11	0.288387
Asthma	3184_25_F7_Coagulation_Factor_VII	Maximum likelihood	33	-0.0186761	0.00818662	0.0225307	0.981497	0.965874	0.997373	-0.0050893	0.00371713	0.180792	25.3903	31	0.749991	27.2649	32	0.705183
Asthma	3184_25_F7_Coagulation_Factor_VII	Inverse variance weighted	33	-0.0186021	0.00817225	0.0228312	0.98157	0.965973	0.997419	-0.0050893	0.00371713	0.180792	25.3903	31	0.749991	27.2649	32	0.705183
Asthma	11104_13_CHI3L1_YKL_40	MR Egger	38	-0.0500852	0.0234229	0.0393507	0.951148	0.908469	0.995832	0.0102193	0.00468223	0.0356717	30.4185	36	0.730888	35.1822	37	0.554471
Asthma	18864_7_PRSS3_TRY3	Weighted median	19	0.0281974	0.0142973	0.0485843	1.0286	1.00017	1.05783	0.000237595	0.00719618	0.974046	27.3841	17	0.0526704	27.3858	18	0.0720381
Asthma	18864_7_PRSS3_TRY3	Maximum likelihood	19	0.0301794	0.012357	0.0145942	1.03064	1.00598	1.05591	0.000237595	0.00719618	0.974046	27.3841	17	0.0526704	27.3858	18	0.0720381
Asthma	18864_7_PRSS3_TRY3	Inverse variance weighted	19	0.0298737	0.0151983	0.0493461	1.03032	1.00008	1.06148	0.000237595	0.00719618	0.974046	27.3841	17	0.0526704	27.3858	18	0.0720381
Asthma	7628_40_CRELD1_CREL1	MR Egger	46	0.026794	0.0106156	0.0152862	1.02716	1.00601	1.04875	-0.0102801	0.00321541	0.00257123	32.116	44	0.908279	42.3377	45	0.585376
Asthma	10372_18_STAT6_STAT6	MR Egger	8	-0.226904	0.0662569	0.0140639	0.796997	0.699935	0.907519	0.0391331	0.00956193	0.00641056	6.98431	6	0.322301	26.4813	7	0.000413035
Asthma	17748_21_TP53I3_QORX	Weighted median	17	-0.0378816	0.0172322	0.0279275	0.962827	0.93085	0.995902	0.00658698	0.00607997	0.295743	21.2568	15	0.128822	22.9202	16	0.115885
Asthma	17748_21_TP53I3_QORX	Maximum likelihood	17	-0.0366098	0.0138809	0.0083538	0.964052	0.938177	0.990641	0.00658698	0.00607997	0.295743	21.2568	15	0.128822	22.9202	16	0.115885
Asthma	17748_21_TP53I3_QORX	Inverse variance weighted	17	-0.0368503	0.0165616	0.026078	0.96382	0.933037	0.99562	0.00658698	0.00607997	0.295743	21.2568	15	0.128822	22.9202	16	0.115885
Asthma	17748_21_TP53I3_QORX	MR Egger	17	-0.0593298	0.0264928	0.0407027	0.942396	0.89471	0.992623	0.00658698	0.00607997	0.295743	21.2568	15	0.128822	22.9202	16	0.115885
Asthma	14012_17_DHX58_LGP2	Inverse variance weighted	6	-0.0726531	0.033128	0.0283	0.929923	0.871461	0.992308	-0.011266	0.0128729	0.430886	4.38354	4	0.356581	5.2229	5	0.389287
Asthma	14012_17_DHX58_LGP2	Maximum likelihood	6	-0.0731341	0.0326824	0.0252395	0.929476	0.871803	0.990965	-0.011266	0.0128729	0.430886	4.38354	4	0.356581	5.2229	5	0.389287
Asthma	10464_6_ANTXR1_ANTR1	Wald ratio	1	-0.283718	0.140518	0.0434785	0.752979	0.571704	0.991732	NA	NA	NA	NA	NA	NA	NA	NA	NA
Asthma	3221_54_SFRP1_SARP_2	Inverse variance weighted	8	0.0487777	0.0246342	0.0476945	1.04999	1.00049	1.10193	-0.0117156	0.0106614	0.313948	4.37613	6	0.625916	5.58366	7	0.589113
Asthma	3221_54_SFRP1_SARP_2	Maximum likelihood	8	0.0488717	0.0247402	0.0482237	1.05009	1.00038	1.10226	-0.0117156	0.0106614	0.313948	4.37613	6	0.625916	5.58366	7	0.589113
Asthma	12411_60_MAX_MAX	Maximum likelihood	2	-0.0772609	0.0366125	0.0348381	0.925648	0.861551	0.994515	NA	NA	NA	NA	NA	NA	NA	NA	NA
Asthma	12411_60_MAX_MAX	Inverse variance weighted	2	-0.0772597	0.0364542	0.0340598	0.925649	0.861819	0.994207	NA	NA	NA	NA	NA	NA	NA	NA	NA
Asthma	8327_26_DPEP2_DPEP2	Maximum likelihood	5	-0.101336	0.0321318	0.00161174	0.903629	0.848475	0.962368	-0.0262311	0.0245458	0.363574	0.852684	3	0.836829	1.99472	4	0.73673
Asthma	8327_26_DPEP2_DPEP2	Weighted median	5	-0.0855081	0.0402275	0.0335357	0.918046	0.848442	0.99336	-0.0262311	0.0245458	0.363574	0.852684	3	0.836829	1.99472	4	0.73673
Asthma	8327_26_DPEP2_DPEP2	Inverse variance weighted	5	-0.100978	0.0318082	0.00150045	0.903953	0.849317	0.962103	-0.0262311	0.0245458	0.363574	0.852684	3	0.836829	1.99472	4	0.73673
Asthma	5598_3_GREM2_GREM2	Wald ratio	1	0.239131	0.109026	0.0282831	1.27014	1.02577	1.57274	NA	NA	NA	NA	NA	NA	NA	NA	NA
Asthma	13488_3_ARFIP1_ARFP1	Inverse variance weighted	4	-0.0568284	0.0278821	0.0415333	0.944756	0.894512	0.997823	-0.00532454	0.0134727	0.730856	2.03962	2	0.360663	2.19891	3	0.532163
Asthma	13488_3_ARFIP1_ARFP1	Maximum likelihood	4	-0.0569868	0.0280049	0.0418622	0.944607	0.894155	0.997905	-0.00532454	0.0134727	0.730856	2.03962	2	0.360663	2.19891	3	0.532163
Asthma	13488_3_ARFIP1_ARFP1	Weighted median	4	-0.0569921	0.0287974	0.0478078	0.944601	0.892762	0.999451	-0.00532454	0.0134727	0.730856	2.03962	2	0.360663	2.19891	3	0.532163
Asthma	12348_46_SARS2_SYSM	Wald ratio	1	-0.139997	0.0612525	0.0222788	0.86936	0.771011	0.980255	NA	NA	NA	NA	NA	NA	NA	NA	NA
Asthma	6049_64_PTPRS_PTPRS	Wald ratio	1	0.162689	0.0807994	0.0440627	1.17667	1.00433	1.37858	NA	NA	NA	NA	NA	NA	NA	NA	NA
Asthma	2742_68_SIGLEC7_Siglec_7	Maximum likelihood	12	0.0565915	0.0182448	0.00192359	1.05822	1.02105	1.09675	0.00820941	0.00691707	0.262723	26.2325	10	0.00343975	29.9275	11	0.00162664
Asthma	18244_1_ANXA7_ANXA7	Maximum likelihood	2	-0.172364	0.0680834	0.0113525	0.841673	0.736528	0.961827	NA	NA	NA	NA	NA	NA	NA	NA	NA
Asthma	18244_1_ANXA7_ANXA7	Inverse variance weighted	2	-0.172315	0.0666257	0.00970097	0.841714	0.738672	0.95913	NA	NA	NA	NA	NA	NA	NA	NA	NA
Asthma	11333_82_ARHGAP25_RHG25	Weighted median	5	-0.0832296	0.0414141	0.0444638	0.92014	0.848401	0.997944	0.00632414	0.00755168	0.463807	1.29934	3	0.72929	2.00066	4	0.735638
Asthma	3311_27_FCGR3B_FCG3B	Maximum likelihood	20	0.0350212	0.0135971	0.0100057	1.03564	1.00841	1.06361	-0.00704516	0.00502854	0.178209	22.2302	18	0.221924	24.6544	19	0.172235
Asthma	3311_27_FCGR3B_FCG3B	MR Egger	20	0.0621358	0.0248566	0.0223184	1.06411	1.01351	1.11723	-0.00704516	0.00502854	0.178209	22.2302	18	0.221924	24.6544	19	0.172235
Asthma	3311_27_FCGR3B_FCG3B	Inverse variance weighted	20	0.0344013	0.0154087	0.0255762	1.035	1.00421	1.06673	-0.00704516	0.00502854	0.178209	22.2302	18	0.221924	24.6544	19	0.172235
Asthma	3311_27_FCGR3B_FCG3B	Weighted median	20	0.0416359	0.015926	0.00894013	1.04251	1.01048	1.07557	-0.00704516	0.00502854	0.178209	22.2302	18	0.221924	24.6544	19	0.172235
Asthma	12016_60_CBL_CBL	Maximum likelihood	3	0.0959656	0.0442273	0.0300201	1.10072	1.00932	1.2004	-0.0409845	0.018609	0.271338	0.0337219	1	0.8543	4.88431	2	0.0869734
Asthma	12675_14_DARS_SYDC	Wald ratio	1	0.207166	0.094368	0.0281422	1.23019	1.02245	1.48013	NA	NA	NA	NA	NA	NA	NA	NA	NA
Asthma	12450_42_PMVK_PMVK	Maximum likelihood	5	0.0961405	0.0486158	0.0479788	1.10091	1.00085	1.21098	0.0204901	0.0272446	0.506631	2.39533	3	0.494504	2.96096	4	0.56438
Asthma	12450_42_PMVK_PMVK	Inverse variance weighted	5	0.095265	0.0480288	0.0473117	1.09995	1.00113	1.20853	0.0204901	0.0272446	0.506631	2.39533	3	0.494504	2.96096	4	0.56438
Asthma	17391_10_RBM17_SPF45	Maximum likelihood	5	0.101521	0.0328727	0.00201311	1.10685	1.03779	1.18052	0.0085136	0.0122066	0.535708	7.20301	3	0.0657012	8.37098	4	0.0788961
Asthma	17391_10_RBM17_SPF45	Weighted median	5	0.0829026	0.0355451	0.0196839	1.08644	1.01332	1.16483	0.0085136	0.0122066	0.535708	7.20301	3	0.0657012	8.37098	4	0.0788961
Asthma	17391_10_RBM17_SPF45	Inverse variance weighted	5	0.100362	0.0469466	0.0325343	1.10557	1.00838	1.21213	0.0085136	0.0122066	0.535708	7.20301	3	0.0657012	8.37098	4	0.0788961
Asthma	3640_14_LRPAP1_RAP	Inverse variance weighted	8	0.0639357	0.0270042	0.0179027	1.06602	1.01107	1.12397	0.00508215	0.00557996	0.397521	6.72563	6	0.346968	7.65548	7	0.363951
Asthma	3640_14_LRPAP1_RAP	Maximum likelihood	8	0.0640435	0.0260735	0.0140387	1.06614	1.01302	1.12204	0.00508215	0.00557996	0.397521	6.72563	6	0.346968	7.65548	7	0.363951
Asthma	7081_2_BTN3A1_BT3A1	Wald ratio	1	0.414028	0.184076	0.0244981	1.5129	1.05468	2.17019	NA	NA	NA	NA	NA	NA	NA	NA	NA
Asthma	4129_72_CFB_Factor_B	Weighted median	16	-0.039409	0.0185573	0.0337005	0.961357	0.927019	0.996968	0.00808541	0.0191036	0.678549	178.331	14	1.41154e-30	180.613	15	1.7888e-30
Asthma	11308_8_CREB3L4_CR3L4	Weighted median	6	0.0839278	0.0302332	0.00550301	1.08755	1.02498	1.15394	0.0196302	0.0135387	0.22068	4.70978	4	0.318393	7.18513	5	0.207232
Asthma	11308_8_CREB3L4_CR3L4	Inverse variance weighted	6	0.0883885	0.0337015	0.00872391	1.09241	1.02258	1.16701	0.0196302	0.0135387	0.22068	4.70978	4	0.318393	7.18513	5	0.207232
Asthma	11308_8_CREB3L4_CR3L4	Maximum likelihood	6	0.0891707	0.0283412	0.00165337	1.09327	1.03419	1.15572	0.0196302	0.0135387	0.22068	4.70978	4	0.318393	7.18513	5	0.207232
Asthma	17821_20_NMT2_NMT2	Maximum likelihood	2	0.231311	0.0867555	0.00767045	1.26025	1.06319	1.49384	NA	NA	NA	NA	NA	NA	NA	NA	NA
Asthma	17821_20_NMT2_NMT2	Inverse variance weighted	2	0.229345	0.0830855	0.00577389	1.25778	1.06876	1.48022	NA	NA	NA	NA	NA	NA	NA	NA	NA
Asthma	3186_2_C2_C2	Maximum likelihood	16	0.0465247	0.0128892	0.000306688	1.04762	1.02149	1.07443	-0.00760617	0.0163611	0.649156	133.291	14	1.52015e-21	135.348	15	1.89773e-21
Asthma	3186_2_C2_C2	Weighted median	16	0.0427843	0.0185787	0.0212862	1.04371	1.00639	1.08242	-0.00760617	0.0163611	0.649156	133.291	14	1.52015e-21	135.348	15	1.89773e-21
Asthma	15480_2_VNN2_VNN2	MR Egger	32	-0.0555226	0.0190451	0.00666159	0.945991	0.911329	0.98197	0.0113797	0.00424346	0.0117921	33.936	30	0.283397	42.0711	31	0.0886331
Asthma	11098_1_PDXK_PDXK	Maximum likelihood	6	0.124997	0.0354039	0.000414638	1.13314	1.05718	1.21457	3.14977e-05	0.00972351	0.997571	3.58914	4	0.464454	3.58915	5	0.609943
Asthma	11098_1_PDXK_PDXK	Weighted median	6	0.107466	0.0400463	0.00728469	1.11345	1.0294	1.20437	3.14977e-05	0.00972351	0.997571	3.58914	4	0.464454	3.58915	5	0.609943
Asthma	11098_1_PDXK_PDXK	Inverse variance weighted	6	0.124498	0.0348983	0.000360478	1.13258	1.0577	1.21276	3.14977e-05	0.00972351	0.997571	3.58914	4	0.464454	3.58915	5	0.609943
Asthma	14133_93_IL1R2_IL_1_sRII	Weighted median	20	-0.058631	0.0184941	0.00152307	0.943055	0.909483	0.977866	-0.0286868	0.0146862	0.0665056	168.983	18	1.43694e-26	204.802	19	3.76689e-33
Asthma	14133_93_IL1R2_IL_1_sRII	Maximum likelihood	20	-0.109038	0.0141286	1.18633e-14	0.896697	0.872206	0.921875	-0.0286868	0.0146862	0.0665056	168.983	18	1.43694e-26	204.802	19	3.76689e-33
Asthma	14133_93_IL1R2_IL_1_sRII	Inverse variance weighted	20	-0.105631	0.0448196	0.0184329	0.899757	0.824088	0.982373	-0.0286868	0.0146862	0.0665056	168.983	18	1.43694e-26	204.802	19	3.76689e-33
Asthma	4548_4_FUT3_Fucosyltransferase_3	Inverse variance weighted	34	0.0260417	0.00948279	0.0060288	1.02638	1.00748	1.04564	-0.00187644	0.00388981	0.632806	27.1357	32	0.711357	27.3684	33	0.743346
Asthma	4548_4_FUT3_Fucosyltransferase_3	Maximum likelihood	34	0.0261423	0.00951119	0.00598538	1.02649	1.00753	1.0458	-0.00187644	0.00388981	0.632806	27.1357	32	0.711357	27.3684	33	0.743346
Asthma	4548_4_FUT3_Fucosyltransferase_3	Weighted median	34	0.031813	0.0129591	0.0140934	1.03232	1.00643	1.05888	-0.00187644	0.00388981	0.632806	27.1357	32	0.711357	27.3684	33	0.743346
Asthma	4548_4_FUT3_Fucosyltransferase_3	MR Egger	34	0.0317604	0.0151807	0.044444	1.03227	1.00201	1.06345	-0.00187644	0.00388981	0.632806	27.1357	32	0.711357	27.3684	33	0.743346
Asthma	3366_51_ECM1_ECM1	Weighted median	20	0.0239729	0.0118983	0.0439235	1.02426	1.00065	1.04843	-0.00409336	0.00825492	0.625987	12.3458	18	0.828878	12.5917	19	0.858801
Asthma	3366_51_ECM1_ECM1	Inverse variance weighted	20	0.0218996	0.00940904	0.0199383	1.02214	1.00346	1.04117	-0.00409336	0.00825492	0.625987	12.3458	18	0.828878	12.5917	19	0.858801
Asthma	3366_51_ECM1_ECM1	Maximum likelihood	20	0.0218736	0.00941819	0.020207	1.02211	1.00342	1.04116	-0.00409336	0.00825492	0.625987	12.3458	18	0.828878	12.5917	19	0.858801
Asthma	15472_16_LRP11_LRP11	MR Egger	33	0.0434439	0.016203	0.0116476	1.0444	1.01175	1.0781	-0.00851345	0.00376104	0.0307465	40.8425	31	0.111118	47.5932	32	0.0374803
Asthma	15472_16_LRP11_LRP11	Weighted median	33	0.0245504	0.0111166	0.0272137	1.02485	1.00277	1.04743	-0.00851345	0.00376104	0.0307465	40.8425	31	0.111118	47.5932	32	0.0374803
Asthma	2837_3_MET_Met	Inverse variance weighted	5	-0.139148	0.0406415	0.000617542	0.870099	0.803478	0.942244	-0.0144417	0.0113313	0.292249	0.537153	3	0.910657	2.16149	4	0.706086
Asthma	2837_3_MET_Met	Maximum likelihood	5	-0.139587	0.041247	0.000713938	0.869717	0.802173	0.942949	-0.0144417	0.0113313	0.292249	0.537153	3	0.910657	2.16149	4	0.706086
Asthma	2837_3_MET_Met	Weighted median	5	-0.131691	0.0451367	0.00352721	0.876611	0.802391	0.957697	-0.0144417	0.0113313	0.292249	0.537153	3	0.910657	2.16149	4	0.706086
Asthma	3855_56_PRDX1_Peroxiredoxin_1	Weighted median	4	-0.130734	0.0501033	0.0090733	0.877452	0.795379	0.967992	0.0113605	0.0101528	0.379512	3.66829	2	0.15975	5.96474	3	0.113338
Asthma	3855_56_PRDX1_Peroxiredoxin_1	Maximum likelihood	4	-0.0829359	0.0406587	0.0413695	0.92041	0.849908	0.99676	0.0113605	0.0101528	0.379512	3.66829	2	0.15975	5.96474	3	0.113338
Asthma	9002_36_SERPINA11_SPA11	Maximum likelihood	13	0.0377366	0.018523	0.0416217	1.03846	1.00143	1.07685	0.00107903	0.00639555	0.869082	19.491	11	0.0528291	19.5415	12	0.0762724
Asthma	5134_52_HAVCR2_TIMD3	Inverse variance weighted	19	-0.0244796	0.0105943	0.0208523	0.975818	0.955764	0.996292	-0.00768267	0.00333422	0.0341005	10.6703	17	0.873179	15.9796	18	0.593969
Asthma	5134_52_HAVCR2_TIMD3	Maximum likelihood	19	-0.0243952	0.0106082	0.0214671	0.9759	0.955819	0.996403	-0.00768267	0.00333422	0.0341005	10.6703	17	0.873179	15.9796	18	0.593969
Asthma	6478_2_IGLON5_IGLO5	Weighted median	4	-0.132459	0.0549065	0.015846	0.875939	0.786568	0.975464	0.0428286	0.0284139	0.270731	1.33508	2	0.512968	3.60707	3	0.307139
Asthma	6478_2_IGLON5_IGLO5	Maximum likelihood	4	-0.152445	0.0441926	0.000561483	0.858606	0.787365	0.936292	0.0428286	0.0284139	0.270731	1.33508	2	0.512968	3.60707	3	0.307139
Asthma	6478_2_IGLON5_IGLO5	Inverse variance weighted	4	-0.151054	0.0473787	0.00143148	0.859801	0.783553	0.943469	0.0428286	0.0284139	0.270731	1.33508	2	0.512968	3.60707	3	0.307139
Asthma	12637_7_CRAT_CACP	Wald ratio	1	0.296324	0.0807961	0.000244875	1.34491	1.14793	1.57568	NA	NA	NA	NA	NA	NA	NA	NA	NA
Asthma	7218_87_ATP1B2_AT1B2	Weighted median	12	0.0786274	0.0329635	0.0170658	1.0818	1.01412	1.154	0.00528559	0.00787551	0.517331	8.08926	10	0.620119	8.53969	11	0.664298
Asthma	7218_87_ATP1B2_AT1B2	Maximum likelihood	12	0.0700772	0.025252	0.0055182	1.07259	1.0208	1.12701	0.00528559	0.00787551	0.517331	8.08926	10	0.620119	8.53969	11	0.664298
Asthma	7218_87_ATP1B2_AT1B2	Inverse variance weighted	12	0.0692452	0.0250438	0.00569286	1.0717	1.02036	1.12562	0.00528559	0.00787551	0.517331	8.08926	10	0.620119	8.53969	11	0.664298
Asthma	5089_11_IL7R_IL_7_Ra	Wald ratio	1	0.369497	0.084082	1.11035e-05	1.44701	1.22715	1.70625	NA	NA	NA	NA	NA	NA	NA	NA	NA
Asthma	10074_128_BRD2_BRD2	Wald ratio	1	-1.49197	0.336672	9.3569e-06	0.224929	0.116269	0.435138	NA	NA	NA	NA	NA	NA	NA	NA	NA
Asthma	15560_52_TCN2_Apo_TC_II	Inverse variance weighted	35	0.0111096	0.00559361	0.0470205	1.01117	1.00015	1.02232	-0.00900731	0.00669211	0.18749	27.4964	33	0.737576	29.308	34	0.696925
Asthma	15560_52_TCN2_Apo_TC_II	MR Egger	35	0.0273478	0.0132981	0.0477097	1.02773	1.00128	1.05486	-0.00900731	0.00669211	0.18749	27.4964	33	0.737576	29.308	34	0.696925
Asthma	15560_52_TCN2_Apo_TC_II	Maximum likelihood	35	0.0110995	0.00559745	0.0473717	1.01116	1.00013	1.02232	-0.00900731	0.00669211	0.18749	27.4964	33	0.737576	29.308	34	0.696925
Asthma	14158_17_ANXA5_Annexin_V	Inverse variance weighted	3	-0.0866335	0.0370814	0.0194754	0.917013	0.852729	0.986143	-0.00767491	0.0110975	0.614806	0.135196	1	0.713104	0.613496	2	0.735836
Asthma	14158_17_ANXA5_Annexin_V	Maximum likelihood	3	-0.0867698	0.0373626	0.0202131	0.916888	0.852143	0.986552	-0.00767491	0.0110975	0.614806	0.135196	1	0.713104	0.613496	2	0.735836
Asthma	4498_62_NCAM1_NCAM_120	Maximum likelihood	17	0.0355276	0.0160075	0.0264573	1.03617	1.00416	1.06919	-0.00359471	0.00440775	0.427523	11.5224	15	0.714759	12.1875	16	0.730973
Asthma	4498_62_NCAM1_NCAM_120	Inverse variance weighted	17	0.0352455	0.0159526	0.0271478	1.03587	1.00399	1.06877	-0.00359471	0.00440775	0.427523	11.5224	15	0.714759	12.1875	16	0.730973
Asthma	18893_26_GPR56_GPR56	Wald ratio	1	-0.209838	0.105095	0.0458642	0.810716	0.659796	0.996157	NA	NA	NA	NA	NA	NA	NA	NA	NA
Asthma	2516_57_CCL21_6Ckine	Weighted median	4	-0.182104	0.0634902	0.00412783	0.833515	0.735986	0.943968	0.0380564	0.0237346	0.250032	5.83726	2	0.0540077	13.3408	3	0.00395461
Asthma	19188_21_NAP1L4_NAP2L	Wald ratio	1	-0.0870775	0.0442579	0.0491255	0.916606	0.840446	0.999668	NA	NA	NA	NA	NA	NA	NA	NA	NA
Asthma	5069_9_CD55_DAF	Maximum likelihood	12	-0.03998	0.0158493	0.011652	0.960809	0.93142	0.991124	-0.00158214	0.00565933	0.785509	4.94919	10	0.894546	5.02735	11	0.929835
Asthma	5069_9_CD55_DAF	Weighted median	12	-0.0359808	0.01779	0.0431213	0.964659	0.931602	0.998888	-0.00158214	0.00565933	0.785509	4.94919	10	0.894546	5.02735	11	0.929835
Asthma	5069_9_CD55_DAF	Inverse variance weighted	12	-0.0401817	0.0158249	0.0111125	0.960615	0.931277	0.990877	-0.00158214	0.00565933	0.785509	4.94919	10	0.894546	5.02735	11	0.929835
Asthma	18922_27_CD68_CD68	Maximum likelihood	5	0.147885	0.0588662	0.0119971	1.15938	1.03304	1.30117	0.0436945	0.012755	0.0416692	3.08449	3	0.378782	15.1503	4	0.0043994
Asthma	6444_15_PSG3_PSG3	Weighted median	37	-0.0429138	0.0132852	0.00123708	0.957994	0.933371	0.983267	0.00946829	0.00641498	0.148894	61.0165	35	0.0041736	64.8143	36	0.00225875
Asthma	4314_12_DCTPP1_XTP3A	Wald ratio	1	-0.268114	0.131205	0.0410044	0.76482	0.591393	0.989106	NA	NA	NA	NA	NA	NA	NA	NA	NA
Asthma	3389_7_SERPINA5_PCI	Weighted median	10	0.0570054	0.027754	0.0399803	1.05866	1.00261	1.11785	-0.00033036	0.00851527	0.970004	17.1997	8	0.0280958	17.2029	9	0.0456317
Asthma	8368_102_TNFRSF1B_TNF_sR_II	Maximum likelihood	3	0.0658048	0.0333607	0.04855	1.06802	1.00042	1.14019	0.00161572	0.00832211	0.87792	1.55738	1	0.212049	1.61609	2	0.44573
Asthma	8368_102_TNFRSF1B_TNF_sR_II	Inverse variance weighted	3	0.0656432	0.0331859	0.0479239	1.06785	1.0006	1.13961	0.00161572	0.00832211	0.87792	1.55738	1	0.212049	1.61609	2	0.44573
Asthma	6404_20_C1QL1_C1QRF	Maximum likelihood	5	0.052794	0.0261201	0.0432585	1.05421	1.0016	1.10959	0.00125222	0.0145708	0.936928	6.79279	3	0.0788037	6.80952	4	0.146303
Asthma	6404_20_C1QL1_C1QRF	Weighted median	5	0.0561717	0.0279217	0.0442453	1.05778	1.00145	1.11728	0.00125222	0.0145708	0.936928	6.79279	3	0.0788037	6.80952	4	0.146303
Asthma	3009_3_TGFBR3_TGF_b_R_III	Weighted median	4	0.193413	0.0652276	0.00302483	1.21338	1.06776	1.37886	-0.00327469	0.0344521	0.93294	13.4347	2	0.00120972	13.4954	3	0.00367899
Asthma	3009_3_TGFBR3_TGF_b_R_III	Maximum likelihood	4	0.232157	0.0576627	5.67032e-05	1.26132	1.12653	1.41224	-0.00327469	0.0344521	0.93294	13.4347	2	0.00120972	13.4954	3	0.00367899
Asthma	3009_3_TGFBR3_TGF_b_R_III	Inverse variance weighted	4	0.220623	0.11204	0.0489353	1.24685	1.00103	1.55305	-0.00327469	0.0344521	0.93294	13.4347	2	0.00120972	13.4954	3	0.00367899
Asthma	3853_56_MDH1_MDHC	Wald ratio	1	0.360857	0.0967326	0.000191132	1.43456	1.1868	1.73404	NA	NA	NA	NA	NA	NA	NA	NA	NA
Asthma	5648_28_CTRB2_CTRB2	Inverse variance weighted	37	-0.0249052	0.00678122	0.000240026	0.975402	0.962524	0.988453	-0.00545748	0.00465839	0.249296	28.5934	35	0.769474	29.9659	36	0.750303
Asthma	5648_28_CTRB2_CTRB2	Weighted median	37	-0.0199932	0.00925723	0.0307929	0.980205	0.962581	0.998153	-0.00545748	0.00465839	0.249296	28.5934	35	0.769474	29.9659	36	0.750303
Asthma	5648_28_CTRB2_CTRB2	Maximum likelihood	37	-0.0249068	0.00678926	0.000243926	0.975401	0.962507	0.988467	-0.00545748	0.00465839	0.249296	28.5934	35	0.769474	29.9659	36	0.750303
Asthma	16913_8_RNASET2_RNT2	Inverse variance weighted	24	0.0391814	0.0135944	0.00394934	1.03996	1.01262	1.06804	0.00395904	0.00627066	0.534311	26.7649	22	0.220291	27.2499	23	0.245481
Asthma	16913_8_RNASET2_RNT2	Maximum likelihood	24	0.0394623	0.0125401	0.0016502	1.04025	1.01499	1.06614	0.00395904	0.00627066	0.534311	26.7649	22	0.220291	27.2499	23	0.245481
Asthma	16913_8_RNASET2_RNT2	Weighted median	24	0.0405573	0.0174185	0.0198911	1.04139	1.00644	1.07756	0.00395904	0.00627066	0.534311	26.7649	22	0.220291	27.2499	23	0.245481
Asthma	9719_145_MMP16_MMP_16	Wald ratio	1	0.228765	0.103741	0.0274432	1.25705	1.02576	1.54049	NA	NA	NA	NA	NA	NA	NA	NA	NA
Asthma	18289_16_CCL15_MIP_5	Inverse variance weighted	31	-0.0153284	0.00744959	0.0396266	0.984788	0.970514	0.999273	-0.00134143	0.0029861	0.656608	40.2946	29	0.0792347	40.575	30	0.0941998
Asthma	18289_16_CCL15_MIP_5	Maximum likelihood	31	-0.0153493	0.00641745	0.0167654	0.984768	0.972459	0.997233	-0.00134143	0.0029861	0.656608	40.2946	29	0.0792347	40.575	30	0.0941998
Asthma	18289_16_CCL15_MIP_5	Weighted median	31	-0.0181517	0.00747973	0.0152333	0.982012	0.967721	0.996515	-0.00134143	0.0029861	0.656608	40.2946	29	0.0792347	40.575	30	0.0941998
Asthma	5000_52_LGALS3BP_LG3BP	Maximum likelihood	6	-0.0775042	0.025928	0.00279703	0.925423	0.879569	0.973668	-0.0123211	0.0124126	0.377075	6.26061	4	0.180513	7.80278	5	0.167445
Asthma	5000_52_LGALS3BP_LG3BP	Weighted median	6	-0.073017	0.0322034	0.0233679	0.929585	0.872724	0.990151	-0.0123211	0.0124126	0.377075	6.26061	4	0.180513	7.80278	5	0.167445
Asthma	5000_52_LGALS3BP_LG3BP	Inverse variance weighted	6	-0.0769759	0.032149	0.0166498	0.925912	0.869369	0.986133	-0.0123211	0.0124126	0.377075	6.26061	4	0.180513	7.80278	5	0.167445
Asthma	13093_6_SECTM1_SECTM1	Inverse variance weighted	6	-0.0768325	0.0270856	0.00455885	0.926045	0.878165	0.976535	0.0159763	0.0153384	0.356413	1.88117	4	0.757604	2.96609	5	0.705215
Asthma	13093_6_SECTM1_SECTM1	Maximum likelihood	6	-0.0770353	0.0272344	0.00467522	0.925857	0.877731	0.976622	0.0159763	0.0153384	0.356413	1.88117	4	0.757604	2.96609	5	0.705215
Asthma	16892_23_ENPP2_ENPP2	Maximum likelihood	7	-0.0757926	0.032741	0.0206178	0.927008	0.869389	0.988447	-0.0144638	0.0230954	0.558618	14.3464	5	0.0135525	15.4717	6	0.0168884
Asthma	11568_2_FKBP1B_FKB1B	Maximum likelihood	7	0.0683113	0.0252389	0.00679797	1.0707	1.01902	1.125	0.0784017	0.0420183	0.12105	7.85807	5	0.164233	13.3298	6	0.0380883
Asthma	12859_33_ECI2_PECI	Inverse variance weighted	16	-0.0287155	0.0143974	0.0460976	0.971693	0.944656	0.999503	-0.00209585	0.00455188	0.652274	15.5453	14	0.341925	15.7807	15	0.396777
Asthma	12859_33_ECI2_PECI	Maximum likelihood	16	-0.0290355	0.0140735	0.0390998	0.971382	0.944953	0.99855	-0.00209585	0.00455188	0.652274	15.5453	14	0.341925	15.7807	15	0.396777
Asthma	5680_54_OBP2B_OBP2B	Weighted median	11	0.049416	0.0213399	0.0205767	1.05066	1.00762	1.09553	-0.00349219	0.00829925	0.683783	15.9343	9	0.0682668	16.2478	10	0.0927563
Asthma	5680_54_OBP2B_OBP2B	Maximum likelihood	11	0.0372851	0.0181767	0.040242	1.03799	1.00166	1.07564	-0.00349219	0.00829925	0.683783	15.9343	9	0.0682668	16.2478	10	0.0927563
Asthma	5749_53_CLPS_COL	Maximum likelihood	28	0.0382658	0.0117942	0.00117678	1.03901	1.01526	1.06331	-0.00610671	0.00936131	0.519911	27.5129	26	0.382835	27.9632	27	0.412872
Asthma	5749_53_CLPS_COL	Inverse variance weighted	28	0.03799	0.0119556	0.00148505	1.03872	1.01466	1.06335	-0.00610671	0.00936131	0.519911	27.5129	26	0.382835	27.9632	27	0.412872
Asthma	9869_28_NFKB1_NF_kappa_B_p105	Wald ratio	1	-0.255058	0.103972	0.014161	0.774871	0.632015	0.950018	NA	NA	NA	NA	NA	NA	NA	NA	NA
Asthma	5196_7_NMT1_NMT1	Wald ratio	1	0.539018	0.143548	0.000173362	1.71432	1.2939	2.27134	NA	NA	NA	NA	NA	NA	NA	NA	NA
Asthma	17682_1_CD46_CD46	Maximum likelihood	5	-0.0477008	0.0243095	0.0497361	0.953419	0.909057	0.999946	0.00700089	0.014257	0.657069	4.90375	3	0.178982	5.2979	4	0.258074
Asthma	5061_27_ICOSLG_B7_H2	Wald ratio	1	0.292412	0.0932913	0.00172207	1.33965	1.11579	1.60844	NA	NA	NA	NA	NA	NA	NA	NA	NA
Asthma	8794_13_DPEP1_DPEP1	Inverse variance weighted	19	-0.0354107	0.0174912	0.04292	0.965209	0.93268	0.998873	0.00327683	0.00794224	0.685069	23.2555	17	0.141117	23.4883	18	0.172516
Asthma	8794_13_DPEP1_DPEP1	Maximum likelihood	19	-0.0358772	0.0153914	0.0197543	0.964759	0.936089	0.994306	0.00327683	0.00794224	0.685069	23.2555	17	0.141117	23.4883	18	0.172516
Asthma	17702_53_UGT1A1_UGT_1A1	Maximum likelihood	3	0.0613386	0.029523	0.0377412	1.06326	1.00348	1.1266	0.00745168	0.0296418	0.843209	1.91315	1	0.166614	2.03406	2	0.361668
Asthma	17702_53_UGT1A1_UGT_1A1	Inverse variance weighted	3	0.0611922	0.0296564	0.0390773	1.0631	1.00307	1.12673	0.00745168	0.0296418	0.843209	1.91315	1	0.166614	2.03406	2	0.361668
Asthma	2778_10_IL22_IL_22	Wald ratio	1	0.300236	0.119337	0.0118736	1.35018	1.06859	1.70597	NA	NA	NA	NA	NA	NA	NA	NA	NA
Asthma	13090_17_S100A6_S100A6	Maximum likelihood	6	-0.104264	0.0472993	0.0275	0.900987	0.821215	0.988509	0.0114964	0.0131789	0.432261	6.68551	4	0.15347	7.95737	5	0.158601
Asthma	11646_4_CHST9_Carbohydrate_sulfotransferase_9	Maximum likelihood	9	-0.0446433	0.0223896	0.0461592	0.956339	0.915279	0.999241	-0.00629184	0.0091934	0.515743	13.1253	7	0.0691148	14.0035	8	0.0816745
Asthma	3352_80_CA6_Carbonic_anhydrase_6	Maximum likelihood	33	0.0368998	0.0133677	0.00577342	1.03759	1.01076	1.06513	0.0164326	0.00693801	0.0242756	63.6142	31	0.000495467	75.1258	32	2.52197e-05
Asthma	2844_53_TIE1_sTie_1	Inverse variance weighted	11	-0.056556	0.0239641	0.0182732	0.945014	0.901653	0.990459	-0.0110294	0.00962287	0.281288	7.78607	9	0.555841	9.09976	10	0.522663
Asthma	2844_53_TIE1_sTie_1	Maximum likelihood	11	-0.0566797	0.0240971	0.0186657	0.944897	0.901306	0.990595	-0.0110294	0.00962287	0.281288	7.78607	9	0.555841	9.09976	10	0.522663
Asthma	14009_65_TNFAIP3_TNFAIP3	Maximum likelihood	3	-0.0960007	0.0410381	0.0193194	0.908463	0.838253	0.984554	0.0576432	0.0326886	0.328411	2.98475	1	0.0840524	12.2661	2	0.00216998
Asthma	14009_65_TNFAIP3_TNFAIP3	Weighted median	3	-0.118958	0.0466824	0.0108267	0.887845	0.810215	0.972913	0.0576432	0.0326886	0.328411	2.98475	1	0.0840524	12.2661	2	0.00216998
Asthma	14123_34_C10orf54_GI24	Weighted median	17	0.0590828	0.0190007	0.00187404	1.06086	1.02208	1.10112	-0.00574864	0.00646176	0.387705	22.9246	15	0.0857548	24.1341	16	0.0866153
Asthma	14123_34_C10orf54_GI24	Inverse variance weighted	17	0.0419607	0.0200998	0.0368324	1.04285	1.00257	1.08476	-0.00574864	0.00646176	0.387705	22.9246	15	0.0857548	24.1341	16	0.0866153
Asthma	14123_34_C10orf54_GI24	Maximum likelihood	17	0.042744	0.0164439	0.00933916	1.04367	1.01057	1.07786	-0.00574864	0.00646176	0.387705	22.9246	15	0.0857548	24.1341	16	0.0866153
Asthma	12469_19_MAPRE1_MARE1	Wald ratio	1	0.33711	0.106167	0.00149692	1.40089	1.13772	1.72495	NA	NA	NA	NA	NA	NA	NA	NA	NA
Asthma	17515_6_HSPA13_STCH	Wald ratio	1	0.21387	0.0699409	0.00222914	1.23846	1.07981	1.42042	NA	NA	NA	NA	NA	NA	NA	NA	NA
Asthma	19266_35_G3BP1_G3BP1	Wald ratio	1	0.278056	0.108296	0.0102423	1.32056	1.06801	1.63283	NA	NA	NA	NA	NA	NA	NA	NA	NA
Asthma	5355_69_TNFSF14_LIGHT	Weighted median	5	-0.104698	0.0498336	0.0356445	0.900596	0.816791	0.993	-0.0148719	0.0101174	0.237927	3.3932	3	0.33488	5.83709	4	0.211649
Asthma	5355_69_TNFSF14_LIGHT	Inverse variance weighted	5	-0.115516	0.0500526	0.0210048	0.890906	0.807656	0.982738	-0.0148719	0.0101174	0.237927	3.3932	3	0.33488	5.83709	4	0.211649
Asthma	5355_69_TNFSF14_LIGHT	Maximum likelihood	5	-0.117283	0.0420922	0.0053306	0.889333	0.818907	0.965815	-0.0148719	0.0101174	0.237927	3.3932	3	0.33488	5.83709	4	0.211649
Asthma	10916_44_PLA2R1_PLA2R	Maximum likelihood	35	0.0150652	0.00707936	0.0333338	1.01518	1.00119	1.02936	0.00957299	0.0111986	0.398804	53.324	33	0.0140061	54.5049	34	0.0142907
Asthma	12008_3_CD7_CD7	Weighted median	8	-0.117077	0.0335603	0.000485605	0.889516	0.832888	0.949994	-0.00057735	0.00950255	0.953526	10.0358	6	0.123154	10.0419	7	0.186209
Asthma	12008_3_CD7_CD7	Inverse variance weighted	8	-0.093915	0.0355933	0.00832605	0.91036	0.849015	0.976137	-0.00057735	0.00950255	0.953526	10.0358	6	0.123154	10.0419	7	0.186209
Asthma	12008_3_CD7_CD7	Maximum likelihood	8	-0.094835	0.030008	0.00157593	0.909523	0.857572	0.964622	-0.00057735	0.00950255	0.953526	10.0358	6	0.123154	10.0419	7	0.186209
Asthma	17755_5_UGDH_UGDH	Maximum likelihood	16	-0.0362008	0.0184367	0.0495862	0.964447	0.930218	0.999935	-0.014456	0.00550945	0.0200252	16.7726	14	0.268497	25.0207	15	0.0496665
Asthma	13944_3_SULT1A3_SULT_1A3	Weighted median	9	0.102168	0.0442072	0.0208267	1.10757	1.01564	1.20782	0.0265495	0.0536709	0.635977	15.9842	7	0.0252611	16.543	8	0.035236
Asthma	12432_23_CACYBP_CYBP	Wald ratio	1	0.127514	0.050434	0.0114605	1.136	1.02908	1.25403	NA	NA	NA	NA	NA	NA	NA	NA	NA
Asthma	2617_56_ERBB3_ERBB3	Wald ratio	1	-0.335205	0.0623597	7.64326e-08	0.715191	0.632908	0.808172	NA	NA	NA	NA	NA	NA	NA	NA	NA
Asthma	3378_49_KLK7_Kallikrein_7	Inverse variance weighted	14	0.0415062	0.0169766	0.0144888	1.04238	1.00827	1.07765	-0.00142	0.0046641	0.765998	12.8056	12	0.383328	12.9045	13	0.455214
Asthma	3378_49_KLK7_Kallikrein_7	Maximum likelihood	14	0.0416817	0.0170406	0.0144443	1.04256	1.00832	1.07797	-0.00142	0.0046641	0.765998	12.8056	12	0.383328	12.9045	13	0.455214
Asthma	8957_72_ERLEC1_XTP3B	Wald ratio	1	0.195002	0.0840162	0.0202866	1.21531	1.03079	1.43286	NA	NA	NA	NA	NA	NA	NA	NA	NA
Asthma	2635_61_LAYN_Layilin	Wald ratio	1	0.426852	0.127653	0.000826251	1.53243	1.19322	1.96807	NA	NA	NA	NA	NA	NA	NA	NA	NA
Asthma	11387_3_ATF6B_ATF6B	Maximum likelihood	11	0.102855	0.0339915	0.00247901	1.10833	1.0369	1.18469	0.0478838	0.0335943	0.1878	59.2243	9	1.89093e-09	72.5935	10	1.39618e-11
Asthma	7128_9_VWA2_VWA2	Weighted median	17	0.0611288	0.0250833	0.0148083	1.06304	1.01204	1.1166	-0.00757025	0.00675082	0.279757	8.64342	15	0.895412	9.90092	16	0.871751
Asthma	2849_49_AIF1_AIF1	Maximum likelihood	7	-0.324432	0.0585816	3.05746e-08	0.722938	0.644518	0.810899	-0.0397692	0.0439436	0.406956	65.4164	5	9.18574e-13	76.132	6	2.24383e-14
Asthma	3600_2_CHIT1_Chitotriosidase_1	Weighted median	42	-0.021544	0.0108415	0.0469018	0.978686	0.958109	0.999705	-0.00234025	0.00350511	0.508181	54.6175	40	0.0615645	55.2262	41	0.0680017
Asthma	9341_1_PDGFD_PDGFD	Maximum likelihood	15	-0.0344934	0.0169595	0.0419651	0.966095	0.934509	0.998748	0.00404302	0.00588881	0.504423	10.5154	13	0.651345	10.9867	14	0.687078
Asthma	9341_1_PDGFD_PDGFD	Weighted median	15	-0.0450047	0.0216086	0.0372762	0.955993	0.916349	0.997352	0.00404302	0.00588881	0.504423	10.5154	13	0.651345	10.9867	14	0.687078
Asthma	9341_1_PDGFD_PDGFD	Inverse variance weighted	15	-0.0345835	0.0169162	0.0409137	0.966008	0.934504	0.998573	0.00404302	0.00588881	0.504423	10.5154	13	0.651345	10.9867	14	0.687078
Asthma	5939_42_TNFSF12_TWEAK	Maximum likelihood	12	-0.0570087	0.0164947	0.000547878	0.944586	0.914536	0.975623	-0.00620225	0.00427261	0.177244	9.23123	10	0.510309	11.3385	11	0.415359
Asthma	5939_42_TNFSF12_TWEAK	Weighted median	12	-0.0498608	0.0187472	0.00782244	0.951362	0.917039	0.986969	-0.00620225	0.00427261	0.177244	9.23123	10	0.510309	11.3385	11	0.415359
Asthma	5939_42_TNFSF12_TWEAK	Inverse variance weighted	12	-0.0567699	0.0166638	0.00065734	0.944811	0.914451	0.976179	-0.00620225	0.00427261	0.177244	9.23123	10	0.510309	11.3385	11	0.415359
Asthma	15596_7_HEXIM1_HEXI1	Wald ratio	1	0.359355	0.0813595	1.00138e-05	1.43241	1.22127	1.68004	NA	NA	NA	NA	NA	NA	NA	NA	NA
Asthma	5095_21_KIR2DL4_KI2L4	MR Egger	11	0.161333	0.0576194	0.0207136	1.17508	1.04959	1.31557	-0.0174741	0.0075813	0.0466247	6.33891	9	0.705577	11.6514	10	0.309062
Asthma	18413_24_ARL4D_ARL4D	Wald ratio	1	-0.281403	0.128034	0.0279574	0.754724	0.587224	0.970002	NA	NA	NA	NA	NA	NA	NA	NA	NA
Asthma	4209_60_VTA1_DRG_1	Wald ratio	1	-0.389073	0.131866	0.00317231	0.677685	0.523337	0.877554	NA	NA	NA	NA	NA	NA	NA	NA	NA
Asthma	15426_5_NEU1_NEUR1	Maximum likelihood	2	0.38654	0.148167	0.0090856	1.47188	1.10091	1.96786	NA	NA	NA	NA	NA	NA	NA	NA	NA
Asthma	7905_30_HP_HPT	MR Egger	24	-0.0437207	0.0201172	0.0408013	0.957221	0.920213	0.995718	0.0109997	0.00615639	0.0877724	27.619	22	0.188654	31.6267	23	0.108159
Asthma	7905_30_HP_HPT	Weighted median	24	-0.033226	0.01428	0.0199785	0.96732	0.940621	0.994776	0.0109997	0.00615639	0.0877724	27.619	22	0.188654	31.6267	23	0.108159
Asthma	6649_51_NTN1_NET1	Inverse variance weighted	18	0.0364277	0.0155208	0.0189239	1.0371	1.00603	1.06913	-0.000217701	0.00464763	0.963219	20.0308	16	0.218838	20.0335	17	0.272518
Asthma	6649_51_NTN1_NET1	Maximum likelihood	18	0.0367912	0.0143386	0.0102914	1.03748	1.00873	1.06705	-0.000217701	0.00464763	0.963219	20.0308	16	0.218838	20.0335	17	0.272518
Asthma	12594_5_GCA_GRAN	Inverse variance weighted	5	-0.0559557	0.0206556	0.00674883	0.945581	0.908064	0.984648	-0.00661016	0.00604507	0.354125	0.494349	3	0.920131	1.69005	4	0.792525
Asthma	12594_5_GCA_GRAN	Weighted median	5	-0.0510711	0.0211223	0.0156113	0.950211	0.911676	0.990375	-0.00661016	0.00604507	0.354125	0.494349	3	0.920131	1.69005	4	0.792525
Asthma	12594_5_GCA_GRAN	Maximum likelihood	5	-0.0560202	0.0207383	0.00690714	0.94552	0.907858	0.984744	-0.00661016	0.00604507	0.354125	0.494349	3	0.920131	1.69005	4	0.792525
Asthma	17766_5_NCF1_NCF_1	Weighted median	14	0.0565398	0.020169	0.00505831	1.05817	1.01715	1.10084	-0.00810647	0.00792745	0.326679	20.0687	12	0.0657972	21.8175	13	0.0582549
Asthma	15308_108_VWC2_VWC2	Weighted median	14	0.0497539	0.0199352	0.012568	1.05101	1.01074	1.09289	0.00171738	0.00632558	0.790622	14.3127	12	0.281186	14.4006	13	0.346246
Asthma	15308_108_VWC2_VWC2	Maximum likelihood	14	0.0577402	0.0160761	0.000328563	1.05944	1.02658	1.09335	0.00171738	0.00632558	0.790622	14.3127	12	0.281186	14.4006	13	0.346246
Asthma	15308_108_VWC2_VWC2	Inverse variance weighted	14	0.056911	0.0168146	0.00071276	1.05856	1.02424	1.09403	0.00171738	0.00632558	0.790622	14.3127	12	0.281186	14.4006	13	0.346246
Asthma	12812_25_ACYP2_ACYP2	Weighted median	4	0.201086	0.0951663	0.0346011	1.22273	1.01467	1.47346	0.00994798	0.0425421	0.836866	9.08513	2	0.0106461	9.33352	3	0.02517
Asthma	12812_25_ACYP2_ACYP2	Maximum likelihood	4	0.176514	0.0728784	0.0154336	1.19305	1.03425	1.37624	0.00994798	0.0425421	0.836866	9.08513	2	0.0106461	9.33352	3	0.02517
Asthma	11531_24_C10orf54_GI24	Weighted median	13	0.071317	0.0234385	0.00234445	1.07392	1.0257	1.12441	-0.0127337	0.00742713	0.114438	14.6193	11	0.200598	18.5259	12	0.10063
Asthma	11531_24_C10orf54_GI24	MR Egger	13	0.113459	0.0421838	0.0210432	1.12015	1.03126	1.2167	-0.0127337	0.00742713	0.114438	14.6193	11	0.200598	18.5259	12	0.10063
Asthma	11531_24_C10orf54_GI24	Maximum likelihood	13	0.0534295	0.0201186	0.00791365	1.05488	1.0141	1.09731	-0.0127337	0.00742713	0.114438	14.6193	11	0.200598	18.5259	12	0.10063
Asthma	11531_24_C10orf54_GI24	Inverse variance weighted	13	0.0528705	0.0248274	0.0332109	1.05429	1.00422	1.10687	-0.0127337	0.00742713	0.114438	14.6193	11	0.200598	18.5259	12	0.10063
Asthma	15333_11_SDF2_SDF2	Weighted median	6	0.0604427	0.0276918	0.0290583	1.06231	1.00619	1.12156	0.0106703	0.00837793	0.271774	3.24794	4	0.517223	4.87005	5	0.431944
Asthma	15333_11_SDF2_SDF2	Maximum likelihood	6	0.0625002	0.0256531	0.0148358	1.06449	1.0123	1.11939	0.0106703	0.00837793	0.271774	3.24794	4	0.517223	4.87005	5	0.431944
Asthma	15333_11_SDF2_SDF2	Inverse variance weighted	6	0.0623181	0.0255529	0.0147365	1.0643	1.01231	1.11896	0.0106703	0.00837793	0.271774	3.24794	4	0.517223	4.87005	5	0.431944
Asthma	17332_3_ADPRHL2_ARHL2	Inverse variance weighted	4	-0.0829258	0.0373173	0.026271	0.920419	0.855501	0.990264	0.00389419	0.0219978	0.875793	0.569307	2	0.752275	0.600646	3	0.896285
Asthma	17332_3_ADPRHL2_ARHL2	Maximum likelihood	4	-0.0829746	0.0375001	0.0269219	0.920375	0.855153	0.99057	0.00389419	0.0219978	0.875793	0.569307	2	0.752275	0.600646	3	0.896285
Asthma	17332_3_ADPRHL2_ARHL2	Weighted median	4	-0.0898958	0.0418898	0.0318724	0.914026	0.841979	0.992238	0.00389419	0.0219978	0.875793	0.569307	2	0.752275	0.600646	3	0.896285
Asthma	2994_71_IL1RL2_IL_1Rrp2	Maximum likelihood	4	-0.221015	0.0380319	6.19845e-09	0.801704	0.744116	0.863749	0.046352	0.0306096	0.269155	4.92885	2	0.0850578	10.58	3	0.014228
Asthma	2994_71_IL1RL2_IL_1Rrp2	Weighted median	4	-0.228149	0.042047	5.76164e-08	0.796006	0.733035	0.864385	0.046352	0.0306096	0.269155	4.92885	2	0.0850578	10.58	3	0.014228
Asthma	2994_71_IL1RL2_IL_1Rrp2	Inverse variance weighted	4	-0.2165	0.0681573	0.00149077	0.805332	0.704626	0.920432	0.046352	0.0306096	0.269155	4.92885	2	0.0850578	10.58	3	0.014228
Asthma	4559_64_KYNU_KYNU	Maximum likelihood	17	0.0442953	0.0160433	0.00576279	1.04529	1.01293	1.07868	-0.00355011	0.00416905	0.40786	12.2585	15	0.659364	12.9837	16	0.673952
Asthma	4559_64_KYNU_KYNU	MR Egger	17	0.0599757	0.0245435	0.0273808	1.06181	1.01194	1.11414	-0.00355011	0.00416905	0.40786	12.2585	15	0.659364	12.9837	16	0.673952
Asthma	4559_64_KYNU_KYNU	Inverse variance weighted	17	0.0441245	0.015996	0.00580742	1.04511	1.01285	1.0784	-0.00355011	0.00416905	0.40786	12.2585	15	0.659364	12.9837	16	0.673952
Asthma	4559_64_KYNU_KYNU	Weighted median	17	0.0591511	0.0208659	0.00458518	1.06094	1.01842	1.10522	-0.00355011	0.00416905	0.40786	12.2585	15	0.659364	12.9837	16	0.673952
Asthma	4459_68_PCSK7_PCSK7	Maximum likelihood	44	-0.0157745	0.0071329	0.0269999	0.984349	0.970683	0.998208	0.000701226	0.00293695	0.812453	61.7964	42	0.0249029	61.8803	43	0.0309945
Asthma	4459_68_PCSK7_PCSK7	Weighted median	44	-0.019284	0.00927498	0.037604	0.980901	0.96323	0.998896	0.000701226	0.00293695	0.812453	61.7964	42	0.0249029	61.8803	43	0.0309945
Asthma	19372_7_MDGA2_MDGA2	Weighted median	30	0.0285631	0.0121189	0.0184285	1.02897	1.00482	1.05371	-0.000167579	0.00397804	0.966697	28.6322	28	0.431358	28.634	29	0.484244
Asthma	19372_7_MDGA2_MDGA2	Maximum likelihood	30	0.0209552	0.0086377	0.0152655	1.02118	1.00403	1.03861	-0.000167579	0.00397804	0.966697	28.6322	28	0.431358	28.634	29	0.484244
Asthma	19372_7_MDGA2_MDGA2	Inverse variance weighted	30	0.0208751	0.00862017	0.0154499	1.02109	1.00399	1.03849	-0.000167579	0.00397804	0.966697	28.6322	28	0.431358	28.634	29	0.484244
Asthma	13068_139_CCS_CCS	Wald ratio	1	0.24712	0.0577492	1.87577e-05	1.28033	1.14331	1.43377	NA	NA	NA	NA	NA	NA	NA	NA	NA
Asthma	13519_112_ARHGEF25_ARHGP	Weighted median	3	-0.211953	0.057558	0.000231022	0.809003	0.722696	0.905616	-0.0438695	0.0673694	0.632541	27.7051	1	1.41291e-07	39.453	2	2.70956e-09
Asthma	13519_112_ARHGEF25_ARHGP	Maximum likelihood	3	-0.37731	0.0579846	7.66269e-11	0.685703	0.612039	0.768234	-0.0438695	0.0673694	0.632541	27.7051	1	1.41291e-07	39.453	2	2.70956e-09
Asthma	14205_6_HEXIM2_HEXI2	Wald ratio	1	0.345894	0.0792093	1.26058e-05	1.41325	1.21003	1.65061	NA	NA	NA	NA	NA	NA	NA	NA	NA
Asthma	19578_19_DOK2_DOK2	Wald ratio	1	0.66761	0.182829	0.000260657	1.94957	1.36242	2.78976	NA	NA	NA	NA	NA	NA	NA	NA	NA
Asthma	6713_4_LRP11_LRP11	Weighted median	39	0.0184897	0.00818133	0.023822	1.01866	1.00246	1.03513	-0.00621944	0.00337901	0.0737097	38.6824	37	0.39358	42.2243	38	0.293367
Asthma	6713_4_LRP11_LRP11	MR Egger	39	0.0259585	0.0106449	0.019664	1.0263	1.00511	1.04794	-0.00621944	0.00337901	0.0737097	38.6824	37	0.39358	42.2243	38	0.293367
Asthma	4440_15_FCRL3_FCRL3	Inverse variance weighted	31	-0.0349462	0.0138777	0.011797	0.965657	0.939745	0.992284	-0.00297281	0.0047411	0.535545	52.392	29	0.00492768	53.1023	30	0.00577853
Asthma	4440_15_FCRL3_FCRL3	Maximum likelihood	31	-0.0350843	0.0104767	0.000811636	0.965524	0.9459	0.985555	-0.00297281	0.0047411	0.535545	52.392	29	0.00492768	53.1023	30	0.00577853
Asthma	4440_15_FCRL3_FCRL3	Weighted median	31	-0.0403485	0.0135688	0.00294303	0.960455	0.935248	0.98634	-0.00297281	0.0047411	0.535545	52.392	29	0.00492768	53.1023	30	0.00577853
Asthma	15525_294_ADH1C_ADH1G	Wald ratio	1	-0.112185	0.0513281	0.0288424	0.893879	0.808328	0.988485	NA	NA	NA	NA	NA	NA	NA	NA	NA
Asthma	17786_5_GGPS1_GGPPS	Inverse variance weighted	2	-0.204282	0.0680229	0.00267213	0.815232	0.713476	0.931502	NA	NA	NA	NA	NA	NA	NA	NA	NA
Asthma	17786_5_GGPS1_GGPPS	Maximum likelihood	2	-0.204986	0.0701086	0.0034575	0.814659	0.710065	0.934659	NA	NA	NA	NA	NA	NA	NA	NA	NA
Asthma	14100_63_C1QC_C1QC	Weighted median	28	-0.0390006	0.0148003	0.00841084	0.96175	0.934252	0.990058	0.00540096	0.00392359	0.180395	17.5248	26	0.892371	19.4197	27	0.854205
Asthma	14100_63_C1QC_C1QC	MR Egger	28	-0.0337703	0.0160329	0.0449827	0.966794	0.936885	0.997657	0.00540096	0.00392359	0.180395	17.5248	26	0.892371	19.4197	27	0.854205
Asthma	9357_4_CREG1_CREG1	Inverse variance weighted	5	0.0794537	0.038007	0.0365728	1.0827	1.00497	1.16643	0.0103809	0.0178922	0.60249	5.21565	3	0.15667	5.80089	4	0.21452
Asthma	9357_4_CREG1_CREG1	Weighted median	5	0.103849	0.0382011	0.00655838	1.10943	1.0294	1.19569	0.0103809	0.0178922	0.60249	5.21565	3	0.15667	5.80089	4	0.21452
Asthma	9357_4_CREG1_CREG1	Maximum likelihood	5	0.0802818	0.0319282	0.0119219	1.08359	1.01786	1.15357	0.0103809	0.0178922	0.60249	5.21565	3	0.15667	5.80089	4	0.21452
Asthma	13621_31_AP2A2_AP2A2	Maximum likelihood	2	-0.215381	0.092804	0.0202966	0.806234	0.672148	0.967069	NA	NA	NA	NA	NA	NA	NA	NA	NA
Asthma	13621_31_AP2A2_AP2A2	Inverse variance weighted	2	-0.21506	0.0897708	0.0165904	0.806493	0.676373	0.961645	NA	NA	NA	NA	NA	NA	NA	NA	NA
Asthma	17350_13_CHMP2B_CHM2B	Maximum likelihood	7	0.056816	0.0255866	0.0263823	1.05846	1.00669	1.1129	0.0280708	0.0354483	0.464324	9.51522	5	0.090196	10.7086	6	0.097812
Asthma	7948_129_GLTPD2_GLTD2	Maximum likelihood	9	-0.050211	0.0216827	0.0205739	0.951029	0.911459	0.992317	-0.0353481	0.0143178	0.0429073	5.02209	7	0.657268	11.1171	8	0.19515
Asthma	7948_129_GLTPD2_GLTD2	Inverse variance weighted	9	-0.0498028	0.0254001	0.0499101	0.951417	0.905211	0.999981	-0.0353481	0.0143178	0.0429073	5.02209	7	0.657268	11.1171	8	0.19515
Asthma	13473_55_ITPKA_IP3KA	Wald ratio	1	0.469287	0.0955012	8.92614e-07	1.59885	1.32592	1.92797	NA	NA	NA	NA	NA	NA	NA	NA	NA
Asthma	8255_34_MRVI1_MRVI1	Maximum likelihood	2	0.213069	0.0516787	3.74038e-05	1.23747	1.11827	1.36938	NA	NA	NA	NA	NA	NA	NA	NA	NA
Asthma	16792_4_SIGLEC5_Siglec_5	MR Egger	56	-0.0220379	0.00978475	0.0283927	0.978203	0.959622	0.997144	0.00797568	0.00254847	0.00282227	55.0539	54	0.434527	65.0394	55	0.166724
Asthma	4991_12_GPC5_GPC5	Weighted median	40	0.0367324	0.0144684	0.0111235	1.03742	1.00841	1.06726	-0.00440342	0.0034456	0.209008	41.6015	38	0.316778	43.3895	39	0.289653
Asthma	11313_100_PCBD1_PHS	Weighted median	8	0.0891534	0.0452304	0.0487133	1.09325	1.0005	1.19459	-0.00786428	0.00930363	0.43036	2.89466	6	0.821948	3.60917	7	0.82353
Asthma	11313_100_PCBD1_PHS	Inverse variance weighted	8	0.0776415	0.0363748	0.032803	1.08074	1.00637	1.1606	-0.00786428	0.00930363	0.43036	2.89466	6	0.821948	3.60917	7	0.82353
Asthma	11313_100_PCBD1_PHS	Maximum likelihood	8	0.0784292	0.0366474	0.0323464	1.08159	1.00662	1.16213	-0.00786428	0.00930363	0.43036	2.89466	6	0.821948	3.60917	7	0.82353
Asthma	12990_39_MAP3K3_MAP3K3	Wald ratio	1	0.437266	0.13842	0.00158326	1.54847	1.18053	2.03108	NA	NA	NA	NA	NA	NA	NA	NA	NA
Asthma	5744_12_MENT_CA056	Maximum likelihood	4	-0.229184	0.0478474	1.6686e-06	0.795182	0.723999	0.873363	-0.00957283	0.0584121	0.884887	54.3735	2	1.55935e-12	55.1037	3	6.52521e-12
Asthma	11360_39_RRM1_RRM1	Wald ratio	1	-0.2965	0.120238	0.0136657	0.743416	0.587331	0.940981	NA	NA	NA	NA	NA	NA	NA	NA	NA
Asthma	3059_50_TNFSF13B_BAFF	Maximum likelihood	3	-0.148902	0.0729331	0.0411891	0.861654	0.74688	0.994065	-0.0176764	0.0292759	0.654189	5.23404	1	0.0221491	7.14214	2	0.0281257
Asthma	18942_11_PSMB9_PSB9	Wald ratio	1	-0.402784	0.195726	0.0396003	0.668456	0.455478	0.981022	NA	NA	NA	NA	NA	NA	NA	NA	NA
Asthma	3025_50_FGF2_bFGF	Maximum likelihood	25	0.0334202	0.0122569	0.00639797	1.03398	1.00944	1.05913	0.00492759	0.00961371	0.613148	44.4777	23	0.00460291	44.9857	24	0.00584771
Asthma	3025_50_FGF2_bFGF	Inverse variance weighted	25	0.0330624	0.0166855	0.0475344	1.03362	1.00036	1.06798	0.00492759	0.00961371	0.613148	44.4777	23	0.00460291	44.9857	24	0.00584771
Asthma	3025_50_FGF2_bFGF	Weighted median	25	0.0462983	0.0162961	0.0044962	1.04739	1.01446	1.08138	0.00492759	0.00961371	0.613148	44.4777	23	0.00460291	44.9857	24	0.00584771
Asthma	3331_8_RGMB_RGMB	Weighted median	4	0.0864002	0.0404709	0.0327715	1.09024	1.0071	1.18025	-0.00277641	0.0362844	0.945973	5.91076	2	0.052059	5.92806	3	0.115163
Asthma	3003_29_NCR3_NKp30	Maximum likelihood	9	0.226092	0.042731	1.21624e-07	1.25369	1.15297	1.36321	-0.000324869	0.0336595	0.992569	94.5234	7	1.4531e-17	94.5246	8	5.59087e-17
Asthma	3003_29_NCR3_NKp30	Weighted median	9	0.369644	0.0757285	1.05459e-06	1.44722	1.24759	1.67879	-0.000324869	0.0336595	0.992569	94.5234	7	1.4531e-17	94.5246	8	5.59087e-17
Asthma	8356_88_OXT_NEU1	Inverse variance weighted	19	-0.0437567	0.0187867	0.0198525	0.957187	0.922582	0.993089	-0.00342956	0.00496759	0.499269	23.4999	17	0.133671	24.1588	18	0.149893
Asthma	8356_88_OXT_NEU1	Maximum likelihood	19	-0.04357	0.0162875	0.00747179	0.957366	0.927286	0.988421	-0.00342956	0.00496759	0.499269	23.4999	17	0.133671	24.1588	18	0.149893
Asthma	4549_78_FUT5_FUT5	Weighted median	45	0.0233099	0.0116335	0.045104	1.02358	1.00051	1.04719	0.000586408	0.00339045	0.863495	58.8197	43	0.0545146	58.8607	44	0.0663299
Asthma	9314_9_PSG5_PSG5	Weighted median	24	-0.0436264	0.0166405	0.00874944	0.957312	0.926592	0.989049	-0.00388481	0.00472318	0.41962	24.7997	22	0.306749	25.5623	23	0.32196
Asthma	9314_9_PSG5_PSG5	Inverse variance weighted	24	-0.0305973	0.0121318	0.0116669	0.969866	0.947076	0.993204	-0.00388481	0.00472318	0.41962	24.7997	22	0.306749	25.5623	23	0.32196
Asthma	9314_9_PSG5_PSG5	Maximum likelihood	24	-0.0305143	0.0115434	0.00820659	0.969947	0.948248	0.992142	-0.00388481	0.00472318	0.41962	24.7997	22	0.306749	25.5623	23	0.32196
Asthma	3007_7_SIGLEC9_Siglec_9	MR Egger	54	-0.0238042	0.0113491	0.0408315	0.976477	0.954996	0.998441	0.0041899	0.00254468	0.105686	55.65	52	0.3391	58.5513	53	0.279037
Asthma	5480_49_CCL5_RANTES	Inverse variance weighted	5	0.0639966	0.0296026	0.0306294	1.06609	1.00599	1.12977	-0.00381676	0.0123875	0.77815	0.920592	3	0.820456	1.01553	4	0.907433
Asthma	5480_49_CCL5_RANTES	Maximum likelihood	5	0.064085	0.0297236	0.0310811	1.06618	1.00584	1.13014	-0.00381676	0.0123875	0.77815	0.920592	3	0.820456	1.01553	4	0.907433
Asthma	5480_49_CCL5_RANTES	Weighted median	5	0.0638885	0.0307825	0.0379422	1.06597	1.00356	1.13227	-0.00381676	0.0123875	0.77815	0.920592	3	0.820456	1.01553	4	0.907433
Asthma	8795_48_TFRC_TR	Wald ratio	1	0.274983	0.0926233	0.00298934	1.31651	1.09795	1.57858	NA	NA	NA	NA	NA	NA	NA	NA	NA
Asthma	15602_43_IL6R_IL_6_sRa	Inverse variance weighted	37	0.0243295	0.00683065	0.000368309	1.02463	1.011	1.03844	0.00284367	0.00348293	0.41976	43.6023	35	0.150906	44.4328	36	0.158028
Asthma	15602_43_IL6R_IL_6_sRa	Weighted median	37	0.0207367	0.00776863	0.00760128	1.02095	1.00553	1.03662	0.00284367	0.00348293	0.41976	43.6023	35	0.150906	44.4328	36	0.158028
Asthma	15602_43_IL6R_IL_6_sRa	Maximum likelihood	37	0.0242813	0.00615671	8.01736e-05	1.02458	1.01229	1.03702	0.00284367	0.00348293	0.41976	43.6023	35	0.150906	44.4328	36	0.158028
Asthma	8973_23_FCRL4_FCRL4	MR Egger	42	-0.0506708	0.0147839	0.00142395	0.950592	0.923442	0.978539	0.00711077	0.00411127	0.0914162	39.2143	40	0.505459	42.2057	41	0.418633
Asthma	8973_23_FCRL4_FCRL4	Weighted median	42	-0.04209	0.0107852	9.51776e-05	0.958783	0.938728	0.979267	0.00711077	0.00411127	0.0914162	39.2143	40	0.505459	42.2057	41	0.418633
Asthma	8973_23_FCRL4_FCRL4	Inverse variance weighted	42	-0.0294051	0.00832898	0.000414839	0.971023	0.9553	0.987005	0.00711077	0.00411127	0.0914162	39.2143	40	0.505459	42.2057	41	0.418633
Asthma	8973_23_FCRL4_FCRL4	Maximum likelihood	42	-0.0295406	0.00823133	0.000332197	0.970891	0.955353	0.986682	0.00711077	0.00411127	0.0914162	39.2143	40	0.505459	42.2057	41	0.418633
Asthma	5103_30_CD200R1_MO2R1	Maximum likelihood	2	0.162214	0.0568433	0.00432114	1.17611	1.05211	1.31472	NA	NA	NA	NA	NA	NA	NA	NA	NA
Asthma	15535_3_PRSS27_Marapsin	Weighted median	4	-0.0786779	0.0375602	0.0361963	0.924338	0.858734	0.994953	-0.01793	0.0151209	0.357495	1.16486	2	0.55854	2.57093	3	0.462609
Asthma	15535_3_PRSS27_Marapsin	Inverse variance weighted	4	-0.0797681	0.0344069	0.0204289	0.92333	0.863116	0.987745	-0.01793	0.0151209	0.357495	1.16486	2	0.55854	2.57093	3	0.462609
Asthma	15535_3_PRSS27_Marapsin	Maximum likelihood	4	-0.079952	0.0345819	0.0207799	0.923161	0.862662	0.987902	-0.01793	0.0151209	0.357495	1.16486	2	0.55854	2.57093	3	0.462609
Asthma	13125_45_VTN_Vitronectin	Weighted median	36	0.01683	0.00750432	0.0249156	1.01697	1.00212	1.03204	-0.00595408	0.00547506	0.284469	32.2971	34	0.551228	33.4797	35	0.541546
Asthma	14208_3_RBP7_RET7	Wald ratio	1	0.128138	0.0618702	0.0383518	1.13671	1.0069	1.28326	NA	NA	NA	NA	NA	NA	NA	NA	NA
Asthma	13536_56_POLI_POLI	Maximum likelihood	2	0.293451	0.0774157	0.000150294	1.34105	1.15225	1.56078	NA	NA	NA	NA	NA	NA	NA	NA	NA
Asthma	5834_18_IL9_IL_9	Maximum likelihood	2	0.192963	0.0742385	0.00934315	1.21284	1.0486	1.4028	NA	NA	NA	NA	NA	NA	NA	NA	NA
Asthma	8225_86_EPHB2_EPHB2	Weighted median	9	0.0517895	0.0238337	0.0297838	1.05315	1.00509	1.10352	-0.00213008	0.00517917	0.693169	3.71159	7	0.812332	3.88074	8	0.86772
Asthma	2278_61_TIMP2_TIMP_2	Maximum likelihood	2	-0.207838	0.0806171	0.00993502	0.812339	0.693609	0.951393	NA	NA	NA	NA	NA	NA	NA	NA	NA
Asthma	12381_26_CBR1_CBR1	Weighted median	8	-0.0583445	0.0255366	0.0223284	0.943325	0.897272	0.991742	0.0121178	0.00647933	0.110644	5.29962	6	0.505998	8.79736	7	0.267534
Asthma	6382_17_MANBA_MANBA	Weighted median	19	-0.0504945	0.0195295	0.00972231	0.950759	0.915054	0.987858	0.00177532	0.00613213	0.775692	19.1801	17	0.318295	19.2746	18	0.375098
Asthma	6382_17_MANBA_MANBA	Maximum likelihood	19	-0.0452673	0.0152849	0.00306072	0.955742	0.927534	0.984808	0.00177532	0.00613213	0.775692	19.1801	17	0.318295	19.2746	18	0.375098
Asthma	6382_17_MANBA_MANBA	Inverse variance weighted	19	-0.0455976	0.0157627	0.00381883	0.955426	0.92636	0.985405	0.00177532	0.00613213	0.775692	19.1801	17	0.318295	19.2746	18	0.375098
Asthma	3054_3_HP_Haptoglobin__Mixed_Type	Weighted median	31	-0.0252077	0.00978375	0.00998094	0.975107	0.956587	0.993987	0.00475555	0.00591428	0.427894	30.2374	29	0.402223	30.9115	30	0.419766
Asthma	3054_3_HP_Haptoglobin__Mixed_Type	Maximum likelihood	31	-0.01781	0.00677665	0.00858525	0.982348	0.969386	0.995482	0.00475555	0.00591428	0.427894	30.2374	29	0.402223	30.9115	30	0.419766
Asthma	3054_3_HP_Haptoglobin__Mixed_Type	Inverse variance weighted	31	-0.0177904	0.00687045	0.00961422	0.982367	0.969227	0.995685	0.00475555	0.00591428	0.427894	30.2374	29	0.402223	30.9115	30	0.419766
Asthma	11117_2_SPATA20_SPT20	Inverse variance weighted	15	-0.0363725	0.0176846	0.0397124	0.964281	0.93143	0.998291	-0.00308513	0.00472069	0.524804	12.0829	13	0.520855	12.51	14	0.565412
Asthma	11117_2_SPATA20_SPT20	Maximum likelihood	15	-0.0363709	0.0177424	0.0403703	0.964283	0.931326	0.998406	-0.00308513	0.00472069	0.524804	12.0829	13	0.520855	12.51	14	0.565412
Asthma	18216_22_IL11RA_IL_11_RA	Maximum likelihood	7	-0.0389678	0.0189671	0.0399282	0.961782	0.926683	0.998209	-0.00217882	0.00781574	0.791581	9.15304	5	0.103114	9.2953	6	0.157639
Asthma	18901_26_HSPA1B_HS71B	Wald ratio	1	-2.29107	0.169942	2.01024e-41	0.101158	0.0725009	0.141143	NA	NA	NA	NA	NA	NA	NA	NA	NA
Asthma	3519_3_CCL17_TARC	Maximum likelihood	7	-0.0549633	0.0222342	0.0134351	0.94652	0.906157	0.98868	-0.000369238	0.00910931	0.969236	6.71941	5	0.242358	6.72162	6	0.34736
Asthma	3519_3_CCL17_TARC	Inverse variance weighted	7	-0.0552667	0.0234356	0.0183618	0.946233	0.903752	0.99071	-0.000369238	0.00910931	0.969236	6.71941	5	0.242358	6.72162	6	0.34736
Asthma	15511_37_NPTXR_NPTXR	Maximum likelihood	14	0.0322831	0.0135809	0.0174491	1.03281	1.00568	1.06067	0.00426589	0.00475524	0.387313	11.0975	12	0.520581	11.9023	13	0.535673
Asthma	15511_37_NPTXR_NPTXR	Inverse variance weighted	14	0.0322952	0.0135511	0.0171619	1.03282	1.00575	1.06062	0.00426589	0.00475524	0.387313	11.0975	12	0.520581	11.9023	13	0.535673
Asthma	13676_46_INHBB_Inhibin_bB_chain	Inverse variance weighted	9	-0.0369667	0.0178497	0.0383587	0.963708	0.930576	0.998021	0.000479998	0.0057457	0.935761	5.71552	7	0.573331	5.7225	8	0.678283
Asthma	13676_46_INHBB_Inhibin_bB_chain	Maximum likelihood	9	-0.0370591	0.0178882	0.0382923	0.963619	0.930419	0.998004	0.000479998	0.0057457	0.935761	5.71552	7	0.573331	5.7225	8	0.678283
Asthma	9769_48_DNER_DNER	Inverse variance weighted	13	0.0434997	0.0213535	0.0416373	1.04446	1.00165	1.0891	0.00958473	0.00613634	0.146589	8.97934	11	0.623799	11.4191	12	0.493386
Asthma	9769_48_DNER_DNER	Maximum likelihood	13	0.0438167	0.0214681	0.0412489	1.04479	1.00174	1.08969	0.00958473	0.00613634	0.146589	8.97934	11	0.623799	11.4191	12	0.493386
Asthma	13580_2_UAP1_Sperm_associated_antigen_2	Wald ratio	1	0.330038	0.14579	0.0235871	1.39102	1.04528	1.85111	NA	NA	NA	NA	NA	NA	NA	NA	NA
Asthma	7981_230_B3GALT6_B3GT6	Wald ratio	1	-0.311525	0.131929	0.0182111	0.732329	0.565465	0.948434	NA	NA	NA	NA	NA	NA	NA	NA	NA
Asthma	8932_1_ENTPD6_ENTP6	Wald ratio	1	0.164159	0.0535788	0.00218495	1.1784	1.06093	1.30888	NA	NA	NA	NA	NA	NA	NA	NA	NA
Asthma	18213_30_UBE2F_UBE2F	Wald ratio	1	-0.192399	0.0976585	0.0488245	0.824978	0.681261	0.999012	NA	NA	NA	NA	NA	NA	NA	NA	NA
Asthma	10512_13_CSF2RB_IL3RB	Inverse variance weighted	23	-0.0456988	0.0194351	0.0187056	0.95533	0.919623	0.992423	0.00576631	0.00507158	0.268352	24.328	21	0.277438	25.8256	22	0.259244
Asthma	10512_13_CSF2RB_IL3RB	MR Egger	23	-0.0825787	0.0377478	0.0401469	0.920739	0.855076	0.991444	0.00576631	0.00507158	0.268352	24.328	21	0.277438	25.8256	22	0.259244
Asthma	10512_13_CSF2RB_IL3RB	Maximum likelihood	23	-0.0459513	0.0180851	0.0110589	0.955088	0.921827	0.989551	0.00576631	0.00507158	0.268352	24.328	21	0.277438	25.8256	22	0.259244
Asthma	12041_33_HSPA1L_HS71L	Maximum likelihood	6	-0.245743	0.0485045	4.05425e-07	0.782123	0.711193	0.860128	-0.087509	0.0494846	0.151721	42.0037	4	1.66519e-08	74.843	5	1.00318e-14
Asthma	12041_33_HSPA1L_HS71L	Weighted median	6	-0.124482	0.0550812	0.0238229	0.882954	0.792596	0.983613	-0.087509	0.0494846	0.151721	42.0037	4	1.66519e-08	74.843	5	1.00318e-14
Asthma	3234_23_CCDC80_URB	Maximum likelihood	2	-0.136178	0.0620221	0.0281185	0.872688	0.772795	0.985492	NA	NA	NA	NA	NA	NA	NA	NA	NA
Asthma	2687_2_MIA_MIA	Maximum likelihood	28	-0.0185664	0.00849153	0.0287818	0.981605	0.965403	0.998079	4.25628e-05	0.0033403	0.989931	34.9064	26	0.113687	34.9067	27	0.141246
Asthma	8364_74_UST_UST	Maximum likelihood	8	-0.0822649	0.0352033	0.0194467	0.921028	0.859621	0.986821	-0.000704525	0.00907225	0.940626	4.16319	6	0.654603	4.16922	7	0.760093
Asthma	8364_74_UST_UST	Inverse variance weighted	8	-0.0814815	0.0348664	0.0194411	0.92175	0.860863	0.986943	-0.000704525	0.00907225	0.940626	4.16319	6	0.654603	4.16922	7	0.760093
Asthma	6408_2_INHBC_INHBC	Weighted median	3	-0.185858	0.0647891	0.00412204	0.830391	0.731363	0.942828	-0.0229402	0.0163224	0.393695	1.45767	1	0.227301	4.33699	2	0.11435
Asthma	6408_2_INHBC_INHBC	Inverse variance weighted	3	-0.165067	0.0773706	0.0328872	0.847837	0.728539	0.986669	-0.0229402	0.0163224	0.393695	1.45767	1	0.227301	4.33699	2	0.11435
Asthma	6408_2_INHBC_INHBC	Maximum likelihood	3	-0.171556	0.0557909	0.00210518	0.842353	0.755099	0.93969	-0.0229402	0.0163224	0.393695	1.45767	1	0.227301	4.33699	2	0.11435
Asthma	6469_62_LY6G6D_LY66D	Wald ratio	1	-0.468564	0.194374	0.0159251	0.625901	0.427613	0.916136	NA	NA	NA	NA	NA	NA	NA	NA	NA
Asthma	16781_2_ENGASE_ENASE	Weighted median	33	-0.0356027	0.0123739	0.0040117	0.965024	0.941901	0.988714	0.00285693	0.0029338	0.337695	28.9179	31	0.573511	29.8661	32	0.574945
Asthma	16781_2_ENGASE_ENASE	Maximum likelihood	33	-0.0299962	0.00914092	0.00103247	0.970449	0.953217	0.987993	0.00285693	0.0029338	0.337695	28.9179	31	0.573511	29.8661	32	0.574945
Asthma	16781_2_ENGASE_ENASE	MR Egger	33	-0.0390345	0.0131671	0.00578461	0.961717	0.937216	0.98686	0.00285693	0.0029338	0.337695	28.9179	31	0.573511	29.8661	32	0.574945
Asthma	16781_2_ENGASE_ENASE	Inverse variance weighted	33	-0.0297774	0.00911064	0.00108149	0.970662	0.953482	0.98815	0.00285693	0.0029338	0.337695	28.9179	31	0.573511	29.8661	32	0.574945
Asthma	19361_78_MATN3_MATN3	Maximum likelihood	36	-0.0205862	0.00918055	0.0249372	0.979624	0.962155	0.997411	0.00376847	0.00507061	0.462466	39.612	34	0.233843	40.2555	35	0.248871
Asthma	19361_78_MATN3_MATN3	Inverse variance weighted	36	-0.0204676	0.00981753	0.0370875	0.97974	0.961068	0.998776	0.00376847	0.00507061	0.462466	39.612	34	0.233843	40.2555	35	0.248871
Asthma	5346_24_CPNE1_CPNE1	Maximum likelihood	20	-0.0203909	0.00863075	0.0181476	0.979816	0.96338	0.996531	0.00962622	0.00562953	0.104456	24.9032	18	0.127605	28.9485	19	0.066799
Asthma	5346_24_CPNE1_CPNE1	MR Egger	20	-0.0390091	0.0148796	0.0172932	0.961742	0.934099	0.990203	0.00962622	0.00562953	0.104456	24.9032	18	0.127605	28.9485	19	0.066799
Asthma	15372_43_BRD2_BRD2	Inverse variance weighted	2	-0.426848	0.179296	0.0172805	0.652563	0.459201	0.927347	NA	NA	NA	NA	NA	NA	NA	NA	NA
Asthma	15372_43_BRD2_BRD2	Maximum likelihood	2	-0.440043	0.144407	0.00230949	0.644009	0.485255	0.854699	NA	NA	NA	NA	NA	NA	NA	NA	NA
Asthma	7551_33_LRRC32_LRC32	Wald ratio	1	-0.29351	0.108018	0.00658285	0.745642	0.60337	0.92146	NA	NA	NA	NA	NA	NA	NA	NA	NA
Asthma	17698_15_WBP2_WBP2	Wald ratio	1	-0.726279	0.134493	6.65999e-08	0.483706	0.371619	0.629599	NA	NA	NA	NA	NA	NA	NA	NA	NA
Asthma	19124_9_UBLCP1_UBCP1	Weighted median	6	0.110666	0.0409403	0.00686942	1.11702	1.03089	1.21035	-0.010112	0.0057873	0.15551	0.0374089	4	0.999827	3.09039	5	0.686053
Asthma	19124_9_UBLCP1_UBCP1	MR Egger	6	0.141606	0.046175	0.0374119	1.15212	1.05243	1.26126	-0.010112	0.0057873	0.15551	0.0374089	4	0.999827	3.09039	5	0.686053
Asthma	19124_9_UBLCP1_UBCP1	Inverse variance weighted	6	0.0871624	0.0340767	0.0105328	1.09107	1.02058	1.16644	-0.010112	0.0057873	0.15551	0.0374089	4	0.999827	3.09039	5	0.686053
Asthma	19124_9_UBLCP1_UBCP1	Maximum likelihood	6	0.0877053	0.0343908	0.0107643	1.09167	1.02051	1.16779	-0.010112	0.0057873	0.15551	0.0374089	4	0.999827	3.09039	5	0.686053
Asthma	9343_16_IL2RB_IL_2_sRb	Wald ratio	1	-0.261044	0.0683984	0.000135345	0.770247	0.673609	0.880748	NA	NA	NA	NA	NA	NA	NA	NA	NA
Asthma	3166_92_CD33_Siglec_3	MR Egger	57	0.03188	0.0111202	0.00586521	1.03239	1.01014	1.05514	-0.00617935	0.00252285	0.0175245	62.2999	55	0.232587	69.0955	56	0.112337
Asthma	3166_92_CD33_Siglec_3	Weighted median	57	0.0281407	0.0104967	0.00734233	1.02854	1.0076	1.04992	-0.00617935	0.00252285	0.0175245	62.2999	55	0.232587	69.0955	56	0.112337
Asthma	3835_11_TLR2_TLR2	Wald ratio	1	-0.475047	0.187145	0.0111361	0.621856	0.430912	0.897409	NA	NA	NA	NA	NA	NA	NA	NA	NA
Asthma	13083_18_VARS_SYVC	Weighted median	6	-0.177478	0.0614257	0.0038608	0.837379	0.742396	0.944515	-0.103351	0.0497673	0.106421	36.4379	4	2.35148e-07	75.7238	5	6.56964e-15
Asthma	13083_18_VARS_SYVC	Maximum likelihood	6	-0.258202	0.0517899	6.17782e-07	0.772439	0.697878	0.854966	-0.103351	0.0497673	0.106421	36.4379	4	2.35148e-07	75.7238	5	6.56964e-15
Asthma	2950_57_IGFBP4_IGFBP_4	Wald ratio	1	0.280385	0.12094	0.0204286	1.32364	1.0443	1.6777	NA	NA	NA	NA	NA	NA	NA	NA	NA
Asthma	8687_26_TMEM106B_T106B	Wald ratio	1	-0.125309	0.0591753	0.0342102	0.882225	0.785612	0.990718	NA	NA	NA	NA	NA	NA	NA	NA	NA
Asthma	5610_32_FAM171A1_CJ038	Wald ratio	1	-0.330335	0.139507	0.0178907	0.718683	0.546748	0.944688	NA	NA	NA	NA	NA	NA	NA	NA	NA
Asthma	7757_5_HLA_DQA2_DQA2	Weighted median	15	0.0889759	0.044641	0.0462459	1.09305	1.00148	1.193	0.00266655	0.027437	0.924059	260.939	13	3.40684e-48	261.129	14	1.42701e-47
Asthma	7757_5_HLA_DQA2_DQA2	Maximum likelihood	15	0.0843129	0.020396	3.56829e-05	1.08797	1.04533	1.13234	0.00266655	0.027437	0.924059	260.939	13	3.40684e-48	261.129	14	1.42701e-47
Asthma	16915_153_SEMA4A_SEM4A	Maximum likelihood	2	0.0816892	0.0381071	0.0320591	1.08512	1.00702	1.16927	NA	NA	NA	NA	NA	NA	NA	NA	NA
Asthma	10974_20_SPINK7_ISK7	Wald ratio	1	-0.139447	0.0563192	0.0132856	0.869839	0.778931	0.971356	NA	NA	NA	NA	NA	NA	NA	NA	NA
Asthma	15686_49_INHBC_INHBC	Inverse variance weighted	31	-0.0371502	0.0074112	5.36701e-07	0.963531	0.949636	0.97763	-0.00336566	0.00646129	0.606394	55.312	29	0.00227795	55.8295	30	0.00285607
Asthma	15686_49_INHBC_INHBC	Maximum likelihood	31	-0.0373016	0.00544096	7.09662e-12	0.963386	0.953166	0.973714	-0.00336566	0.00646129	0.606394	55.312	29	0.00227795	55.8295	30	0.00285607
Asthma	15686_49_INHBC_INHBC	Weighted median	31	-0.0321186	0.00764414	2.64883e-05	0.968392	0.953991	0.98301	-0.00336566	0.00646129	0.606394	55.312	29	0.00227795	55.8295	30	0.00285607
Asthma	9321_400_NMB_NMB	Weighted median	4	0.14612	0.0433634	0.000752586	1.15734	1.06304	1.26	-0.00922482	0.0106671	0.47831	1.966	2	0.374188	2.71385	3	0.437878
Asthma	9321_400_NMB_NMB	Maximum likelihood	4	0.127337	0.03978	0.00136937	1.1358	1.05061	1.2279	-0.00922482	0.0106671	0.47831	1.966	2	0.374188	2.71385	3	0.437878
Asthma	9321_400_NMB_NMB	Inverse variance weighted	4	0.126631	0.0392202	0.00124344	1.135	1.05102	1.22569	-0.00922482	0.0106671	0.47831	1.966	2	0.374188	2.71385	3	0.437878
Asthma	16324_38_TLR1_TLR1	Maximum likelihood	2	-0.435624	0.0570388	2.21752e-14	0.646861	0.57844	0.723374	NA	NA	NA	NA	NA	NA	NA	NA	NA
Asthma	16324_38_TLR1_TLR1	Inverse variance weighted	2	-0.430149	0.104762	4.02642e-05	0.650412	0.52968	0.798664	NA	NA	NA	NA	NA	NA	NA	NA	NA
Asthma	7945_10_SEMA6A_Semaphorin_6A	Inverse variance weighted	7	0.101449	0.0363893	0.00530556	1.10677	1.03058	1.18859	-0.00955006	0.0127026	0.486023	2.90407	5	0.714772	3.4693	6	0.74805
Asthma	7945_10_SEMA6A_Semaphorin_6A	Maximum likelihood	7	0.101926	0.0367303	0.00552023	1.1073	1.03039	1.18996	-0.00955006	0.0127026	0.486023	2.90407	5	0.714772	3.4693	6	0.74805
Asthma	7945_10_SEMA6A_Semaphorin_6A	Weighted median	7	0.118255	0.046492	0.0109727	1.12553	1.0275	1.23291	-0.00955006	0.0127026	0.486023	2.90407	5	0.714772	3.4693	6	0.74805
Asthma	10708_3_GNRH2_GON2	Inverse variance weighted	2	0.123776	0.0423108	0.00344004	1.13176	1.04169	1.22962	NA	NA	NA	NA	NA	NA	NA	NA	NA
Asthma	10708_3_GNRH2_GON2	Maximum likelihood	2	0.12388	0.0427578	0.0037645	1.13188	1.04089	1.23083	NA	NA	NA	NA	NA	NA	NA	NA	NA
Asthma	5060_62_CD274_B7_H1	Inverse variance weighted	4	-0.0611102	0.0284295	0.0315922	0.94072	0.889735	0.994626	0.0168009	0.0153045	0.386814	0.102453	2	0.950063	1.30757	3	0.727337
Asthma	5060_62_CD274_B7_H1	Weighted median	4	-0.067918	0.0291764	0.0199206	0.934337	0.882405	0.989325	0.0168009	0.0153045	0.386814	0.102453	2	0.950063	1.30757	3	0.727337
Asthma	5060_62_CD274_B7_H1	Maximum likelihood	4	-0.0612058	0.0285292	0.0319232	0.94063	0.889476	0.994725	0.0168009	0.0153045	0.386814	0.102453	2	0.950063	1.30757	3	0.727337
Asthma	16836_1_CFHR3_FHR3	Inverse variance weighted	2	-0.146961	0.0572901	0.0103114	0.863328	0.77163	0.965922	NA	NA	NA	NA	NA	NA	NA	NA	NA
Asthma	16836_1_CFHR3_FHR3	Maximum likelihood	2	-0.147554	0.0583186	0.011402	0.862816	0.76962	0.967297	NA	NA	NA	NA	NA	NA	NA	NA	NA
Asthma	17140_57_PDGFD_PDGFD	Weighted median	18	-0.0457352	0.0193837	0.0183011	0.955295	0.919682	0.992287	0.00483834	0.00570403	0.40882	16.9511	16	0.388769	17.7134	17	0.407136
Asthma	17140_57_PDGFD_PDGFD	Maximum likelihood	18	-0.0326518	0.0150717	0.0302783	0.967875	0.939702	0.996894	0.00483834	0.00570403	0.40882	16.9511	16	0.388769	17.7134	17	0.407136
Asthma	17140_57_PDGFD_PDGFD	Inverse variance weighted	18	-0.0326888	0.0153414	0.0331091	0.96784	0.939171	0.997384	0.00483834	0.00570403	0.40882	16.9511	16	0.388769	17.7134	17	0.407136
Asthma	13381_49_B4GALT1_B4GT1	Inverse variance weighted	6	-0.0959934	0.0311447	0.00205493	0.90847	0.854673	0.965654	0.00391317	0.0127723	0.774601	3.28392	4	0.511484	3.37779	5	0.641955
Asthma	13381_49_B4GALT1_B4GT1	Weighted median	6	-0.0992515	0.0330544	0.0026762	0.905515	0.84871	0.966122	0.00391317	0.0127723	0.774601	3.28392	4	0.511484	3.37779	5	0.641955
Asthma	13381_49_B4GALT1_B4GT1	Maximum likelihood	6	-0.0961896	0.0313801	0.00217448	0.908292	0.854111	0.96591	0.00391317	0.0127723	0.774601	3.28392	4	0.511484	3.37779	5	0.641955
Asthma	4155_3_TNC_Tenascin	Maximum likelihood	40	0.0176952	0.00829049	0.0328097	1.01785	1.00145	1.03453	0.00279512	0.0044098	0.52998	62.0404	38	0.00820389	62.6963	39	0.0094218
Asthma	5457_5_COLEC12_COLEC12	Weighted median	8	0.116201	0.0382669	0.00239262	1.12322	1.04206	1.21071	-0.00144181	0.0153502	0.928225	6.19774	6	0.401408	6.20686	7	0.515814
Asthma	5457_5_COLEC12_COLEC12	Maximum likelihood	8	0.105236	0.0305812	0.000579132	1.11097	1.04634	1.1796	-0.00144181	0.0153502	0.928225	6.19774	6	0.401408	6.20686	7	0.515814
Asthma	5457_5_COLEC12_COLEC12	Inverse variance weighted	8	0.104635	0.030228	0.000537111	1.11031	1.04643	1.17808	-0.00144181	0.0153502	0.928225	6.19774	6	0.401408	6.20686	7	0.515814
Asthma	6364_7_TAPBPL_TPSNR	Maximum likelihood	45	0.0139748	0.00493034	0.00459039	1.01407	1.00432	1.02392	0.000516674	0.0028337	0.856179	49.9014	43	0.218052	49.9399	44	0.249159
Asthma	6364_7_TAPBPL_TPSNR	Inverse variance weighted	45	0.0139245	0.0052479	0.0079696	1.01402	1.00365	1.02451	0.000516674	0.0028337	0.856179	49.9014	43	0.218052	49.9399	44	0.249159
Asthma	14006_36_GNMT_GNMT	Maximum likelihood	6	-0.0525069	0.0265508	0.0479739	0.948848	0.900733	0.999533	-0.00316198	0.00787845	0.708683	0.708258	4	0.950307	0.869336	5	0.972402
Asthma	14006_36_GNMT_GNMT	Inverse variance weighted	6	-0.0525671	0.0264857	0.0471742	0.948791	0.900794	0.999345	-0.00316198	0.00787845	0.708683	0.708258	4	0.950307	0.869336	5	0.972402
Asthma	7916_10_S100A7_S100A7	Weighted median	23	0.0191518	0.00935797	0.0406999	1.01934	1.00081	1.03821	-0.00384889	0.00477767	0.429502	37.4969	21	0.0147522	38.6557	22	0.0154487
Asthma	2212_69_PLAT_tPA	Maximum likelihood	7	0.0864066	0.0291564	0.00304104	1.09025	1.02969	1.15437	-0.00229981	0.0055125	0.693841	3.7558	5	0.585082	3.92986	6	0.686168
Asthma	2212_69_PLAT_tPA	Inverse variance weighted	7	0.0859078	0.0289674	0.00302019	1.08971	1.02956	1.15337	-0.00229981	0.0055125	0.693841	3.7558	5	0.585082	3.92986	6	0.686168
Asthma	2212_69_PLAT_tPA	Weighted median	7	0.0810965	0.0325334	0.0126769	1.08448	1.01748	1.15588	-0.00229981	0.0055125	0.693841	3.7558	5	0.585082	3.92986	6	0.686168
Asthma	5092_51_JAG1_JAG1	Wald ratio	1	0.319343	0.0989386	0.00124797	1.37622	1.13363	1.67073	NA	NA	NA	NA	NA	NA	NA	NA	NA
Asthma	13700_10_ANXA2_annexin_II	Maximum likelihood	36	-0.0242124	0.00908347	0.00768637	0.976078	0.958854	0.993612	-0.00289939	0.00409216	0.483451	70.9177	34	0.00020918	71.9648	35	0.000232506
Asthma	4124_24_HSPA1A_HSP_70	Weighted median	6	-0.319343	0.090615	0.000424807	0.726626	0.608384	0.867849	0.0186207	0.0674204	0.796086	87.1999	4	5.17733e-18	88.8629	5	1.16454e-17
Asthma	4124_24_HSPA1A_HSP_70	Maximum likelihood	6	-0.820003	0.072753	1.82373e-29	0.44043	0.381899	0.507932	0.0186207	0.0674204	0.796086	87.1999	4	5.17733e-18	88.8629	5	1.16454e-17
Asthma	4124_24_HSPA1A_HSP_70	Inverse variance weighted	6	-0.706029	0.229453	0.00209084	0.4936	0.314819	0.773908	0.0186207	0.0674204	0.796086	87.1999	4	5.17733e-18	88.8629	5	1.16454e-17
Asthma	15376_134_CTSE_CATE	Weighted median	6	-0.0351717	0.0168477	0.0368316	0.96544	0.93408	0.997852	-0.0111798	0.0053359	0.104216	1.24926	4	0.869924	5.63915	5	0.342928
Asthma	15376_134_CTSE_CATE	Inverse variance weighted	6	-0.041483	0.0171893	0.0158089	0.959366	0.927582	0.992238	-0.0111798	0.0053359	0.104216	1.24926	4	0.869924	5.63915	5	0.342928
Asthma	15376_134_CTSE_CATE	Maximum likelihood	6	-0.0415747	0.0162195	0.0103697	0.959278	0.929262	0.990263	-0.0111798	0.0053359	0.104216	1.24926	4	0.869924	5.63915	5	0.342928
Asthma	5353_89_IL1RN_IL_1Ra	Maximum likelihood	6	-0.0576847	0.0272686	0.0343936	0.943948	0.894821	0.995771	-0.00247764	0.00992891	0.815236	3.37178	4	0.497641	3.43405	5	0.63339
Asthma	5353_89_IL1RN_IL_1Ra	Inverse variance weighted	6	-0.0574635	0.0271768	0.0344779	0.944156	0.89518	0.995812	-0.00247764	0.00992891	0.815236	3.37178	4	0.497641	3.43405	5	0.63339
Asthma	4922_13_CCL19_MIP_3b	Wald ratio	1	-0.483949	0.143011	0.000714387	0.616345	0.465683	0.81575	NA	NA	NA	NA	NA	NA	NA	NA	NA
Asthma	9017_58_LCT_LPH	Maximum likelihood	16	-0.0168821	0.00743908	0.0232457	0.98326	0.969027	0.997701	0.00531985	0.00636214	0.417102	31.1265	14	0.00532187	32.681	15	0.00519456
Asthma	17490_4_SH3BGRL3_SH3BGRL3_like_protein	Maximum likelihood	6	-0.0666892	0.0257938	0.00972464	0.935486	0.889367	0.983996	-0.010233	0.00876581	0.307901	5.26245	4	0.261412	7.05533	5	0.216558
Asthma	17490_4_SH3BGRL3_SH3BGRL3_like_protein	Inverse variance weighted	6	-0.0664061	0.0305128	0.0295301	0.935751	0.881429	0.993421	-0.010233	0.00876581	0.307901	5.26245	4	0.261412	7.05533	5	0.216558
Asthma	18220_141_SRA1_SRA1	Maximum likelihood	3	0.119366	0.0503149	0.0176742	1.12678	1.02097	1.24357	0.00694272	0.0458165	0.904259	15.1878	1	9.73318e-05	15.5365	2	0.000422949
Asthma	18220_141_SRA1_SRA1	Weighted median	3	0.169698	0.0566806	0.00275402	1.18495	1.06036	1.32418	0.00694272	0.0458165	0.904259	15.1878	1	9.73318e-05	15.5365	2	0.000422949
Asthma	13669_6_FGFR3_FGFR_3	Weighted median	8	-0.0698695	0.0335499	0.0372921	0.932516	0.873168	0.995897	0.00232837	0.0299101	0.940482	9.728	6	0.136584	9.73783	7	0.203924
Asthma	17329_2_BDH2_BDH2	Maximum likelihood	7	-0.0618349	0.0275245	0.0246697	0.940038	0.890668	0.992144	-3.36685e-05	0.00906656	0.997181	8.67113	5	0.122923	8.67116	6	0.192934
Asthma	12459_13_PLEKHA1_PKHA1	Inverse variance weighted	9	-0.0494756	0.0195174	0.0112463	0.951728	0.916008	0.988841	0.0024533	0.00749999	0.753151	6.88016	7	0.441463	6.98716	8	0.538018
Asthma	12459_13_PLEKHA1_PKHA1	Maximum likelihood	9	-0.0495107	0.0195936	0.011508	0.951695	0.915839	0.988954	0.0024533	0.00749999	0.753151	6.88016	7	0.441463	6.98716	8	0.538018
Asthma	12459_13_PLEKHA1_PKHA1	Weighted median	9	-0.0565461	0.0223108	0.0112617	0.945023	0.904588	0.987265	0.0024533	0.00749999	0.753151	6.88016	7	0.441463	6.98716	8	0.538018
Asthma	13438_115_CHRD_CHRD	Wald ratio	1	0.244938	0.0930824	0.00850324	1.27754	1.06449	1.53323	NA	NA	NA	NA	NA	NA	NA	NA	NA
Asthma	2730_58_MICA_MICA	Maximum likelihood	24	-0.0149281	0.0072938	0.0406892	0.985183	0.971199	0.999368	-0.0368132	0.015223	0.0243203	75.386	22	9.15638e-08	95.425	23	8.58422e-11
Asthma	15544_25_KLK14_kallikrein_14	Maximum likelihood	21	-0.0420742	0.0166972	0.011741	0.958799	0.927928	0.990696	0.000118443	0.00411622	0.977344	19.1235	19	0.448941	19.1243	20	0.513759
Asthma	15544_25_KLK14_kallikrein_14	Inverse variance weighted	21	-0.0422733	0.0166072	0.0109129	0.958608	0.927907	0.990324	0.000118443	0.00411622	0.977344	19.1235	19	0.448941	19.1243	20	0.513759
Asthma	10833_64_HHIP_HHIP	Weighted median	4	0.106834	0.0450139	0.0176272	1.11275	1.01878	1.21539	0.00189977	0.0111534	0.880422	3.93695	2	0.13967	3.99406	3	0.262106
Asthma	10833_64_HHIP_HHIP	Inverse variance weighted	4	0.10562	0.0454559	0.0201487	1.1114	1.01666	1.21496	0.00189977	0.0111534	0.880422	3.93695	2	0.13967	3.99406	3	0.262106
Asthma	10833_64_HHIP_HHIP	Maximum likelihood	4	0.106554	0.0399012	0.00757488	1.11244	1.02875	1.20293	0.00189977	0.0111534	0.880422	3.93695	2	0.13967	3.99406	3	0.262106
Asthma	2620_4_IL6ST_gp130__soluble	Inverse variance weighted	11	0.044735	0.0226021	0.047789	1.04575	1.00043	1.09312	0.00804906	0.00611211	0.220415	9.31514	9	0.408707	11.1101	10	0.349005
Asthma	2620_4_IL6ST_gp130__soluble	Maximum likelihood	11	0.0443396	0.0215616	0.0397427	1.04534	1.00208	1.09046	0.00804906	0.00611211	0.220415	9.31514	9	0.408707	11.1101	10	0.349005
Asthma	5656_53_ENDOU_PP11	Wald ratio	1	-0.304656	0.106665	0.00428745	0.737377	0.598266	0.908834	NA	NA	NA	NA	NA	NA	NA	NA	NA
Asthma	2571_12_IGFBP3_IGFBP_3	Maximum likelihood	12	0.0499607	0.0185303	0.00701433	1.05123	1.01373	1.09011	0.010335	0.00427238	0.0361214	8.93079	10	0.538684	14.7825	11	0.192672
Asthma	2571_12_IGFBP3_IGFBP_3	Inverse variance weighted	12	0.0494216	0.0213835	0.0208215	1.05066	1.00754	1.09563	0.010335	0.00427238	0.0361214	8.93079	10	0.538684	14.7825	11	0.192672
Asthma	9449_150_C4BPA_C4b_binding_protein_alpha_chain	Weighted median	12	0.0388275	0.0195245	0.0467386	1.03959	1.00056	1.08015	0.00101254	0.0083821	0.906244	20.015	10	0.0291113	20.0442	11	0.0447384
Asthma	9449_150_C4BPA_C4b_binding_protein_alpha_chain	Maximum likelihood	12	0.0369081	0.0176344	0.0363529	1.0376	1.00235	1.07409	0.00101254	0.0083821	0.906244	20.015	10	0.0291113	20.0442	11	0.0447384
Asthma	4355_13_DAPK2_DAPK2	Maximum likelihood	10	-0.0445521	0.0209775	0.0336865	0.956426	0.917899	0.99657	0.0034463	0.00832404	0.689738	13.0777	8	0.109205	13.3579	9	0.14707
Asthma	4355_13_DAPK2_DAPK2	Weighted median	10	-0.0467688	0.023622	0.0477169	0.954308	0.911132	0.99953	0.0034463	0.00832404	0.689738	13.0777	8	0.109205	13.3579	9	0.14707
Asthma	13986_6_LANCL1_LANC1	Maximum likelihood	4	0.16147	0.0558267	0.00382389	1.17524	1.05343	1.31113	0.0120085	0.0153376	0.515649	3.60107	2	0.16521	4.7048	3	0.194734
Asthma	13986_6_LANCL1_LANC1	Weighted median	4	0.151271	0.0656832	0.0212769	1.16331	1.02279	1.32314	0.0120085	0.0153376	0.515649	3.60107	2	0.16521	4.7048	3	0.194734
Asthma	13986_6_LANCL1_LANC1	Inverse variance weighted	4	0.159215	0.0687825	0.0206259	1.17259	1.0247	1.34182	0.0120085	0.0153376	0.515649	3.60107	2	0.16521	4.7048	3	0.194734
Asthma	12801_33_IRF2_IRF2	Wald ratio	1	-0.331204	0.140903	0.0187439	0.718059	0.54478	0.946452	NA	NA	NA	NA	NA	NA	NA	NA	NA
Asthma	2855_49_MAPK3_ERK_1	Maximum likelihood	5	-0.0564315	0.0253894	0.0262402	0.945131	0.89925	0.993354	-0.0230205	0.0213729	0.360339	1.07849	3	0.782269	2.2386	4	0.691968
Asthma	2855_49_MAPK3_ERK_1	Inverse variance weighted	5	-0.0563409	0.0253013	0.0259608	0.945217	0.899486	0.993272	-0.0230205	0.0213729	0.360339	1.07849	3	0.782269	2.2386	4	0.691968
Asthma	5102_55_MICB_MICB	MR Egger	21	-0.108189	0.049635	0.0420653	0.897458	0.814261	0.989155	0.0330683	0.0194256	0.105003	86.1052	19	1.61251e-10	99.2379	20	1.72393e-12
Asthma	5102_55_MICB_MICB	Maximum likelihood	21	-0.0318656	0.00992569	0.00132545	0.968637	0.949975	0.987666	0.0330683	0.0194256	0.105003	86.1052	19	1.61251e-10	99.2379	20	1.72393e-12
Asthma	5102_55_MICB_MICB	Weighted median	21	-0.0383183	0.0159181	0.0160747	0.962407	0.932844	0.992906	0.0330683	0.0194256	0.105003	86.1052	19	1.61251e-10	99.2379	20	1.72393e-12
Asthma	19213_1_SPINK4_ISK4	Inverse variance weighted	4	-0.0571946	0.0283228	0.043447	0.94441	0.893412	0.998319	-0.0111071	0.00873273	0.331295	0.540431	2	0.763215	2.15816	3	0.540237
Asthma	19213_1_SPINK4_ISK4	Maximum likelihood	4	-0.057339	0.0284219	0.0436511	0.944274	0.89311	0.998369	-0.0111071	0.00873273	0.331295	0.540431	2	0.763215	2.15816	3	0.540237
Asthma	18432_32_RALB_RALB	Maximum likelihood	2	-0.0634977	0.0286192	0.0265067	0.938476	0.887283	0.992623	NA	NA	NA	NA	NA	NA	NA	NA	NA
Asthma	18432_32_RALB_RALB	Inverse variance weighted	2	-0.0634287	0.0296149	0.0322113	0.938541	0.885614	0.994631	NA	NA	NA	NA	NA	NA	NA	NA	NA
Asthma	6342_10_NPNT_Nephronectin	MR Egger	6	-0.378229	0.0955502	0.0166995	0.685073	0.568072	0.826173	0.0418538	0.0137106	0.037929	6.22648	4	0.182861	20.7323	5	0.000910008
Asthma	6342_10_NPNT_Nephronectin	Weighted median	6	-0.132087	0.0404276	0.00108596	0.876264	0.809511	0.948523	0.0418538	0.0137106	0.037929	6.22648	4	0.182861	20.7323	5	0.000910008
Asthma	6342_10_NPNT_Nephronectin	Maximum likelihood	6	-0.112483	0.0305019	0.000226246	0.893612	0.841754	0.948665	0.0418538	0.0137106	0.037929	6.22648	4	0.182861	20.7323	5	0.000910008
Asthma	6909_40_MGAT2_MGAT2	Wald ratio	1	-0.130903	0.0500133	0.00886139	0.877303	0.795385	0.967658	NA	NA	NA	NA	NA	NA	NA	NA	NA
Asthma	16292_288_GIP_GIP	Wald ratio	1	-0.359451	0.142554	0.0116854	0.698059	0.527895	0.923075	NA	NA	NA	NA	NA	NA	NA	NA	NA
Asthma	14203_3_ANXA7_ANXA7	Inverse variance weighted	2	-0.175013	0.0677677	0.00980737	0.839446	0.735035	0.958689	NA	NA	NA	NA	NA	NA	NA	NA	NA
Asthma	14203_3_ANXA7_ANXA7	Maximum likelihood	2	-0.175086	0.0693035	0.0115247	0.839385	0.732772	0.961509	NA	NA	NA	NA	NA	NA	NA	NA	NA
Asthma	4158_54_PLAU_uPA	Weighted median	12	-0.0565482	0.0235766	0.0164629	0.945021	0.902345	0.989715	0.0113546	0.0124554	0.383416	9.23681	10	0.509786	10.0679	11	0.524292
Asthma	4158_54_PLAU_uPA	Maximum likelihood	12	-0.0531834	0.0181142	0.00332458	0.948206	0.915132	0.982476	0.0113546	0.0124554	0.383416	9.23681	10	0.509786	10.0679	11	0.524292
Asthma	4158_54_PLAU_uPA	Inverse variance weighted	12	-0.0536899	0.0180354	0.00291154	0.947726	0.91481	0.981827	0.0113546	0.0124554	0.383416	9.23681	10	0.509786	10.0679	11	0.524292
Asthma	3419_49_CAMK2D_CAMK2D	Wald ratio	1	0.313543	0.150444	0.0371487	1.36826	1.01885	1.83751	NA	NA	NA	NA	NA	NA	NA	NA	NA
Asthma	4234_8_IL1RL1_IL_1_R4	Maximum likelihood	34	-0.0435819	0.00768421	1.41463e-08	0.957354	0.943043	0.971882	0.0250995	0.0106172	0.0243124	137.926	32	4.13923e-15	162.014	33	5.98057e-19
Asthma	4234_8_IL1RL1_IL_1_R4	Inverse variance weighted	34	-0.0435921	0.0168775	0.00979879	0.957344	0.926194	0.989543	0.0250995	0.0106172	0.0243124	137.926	32	4.13923e-15	162.014	33	5.98057e-19
Asthma	4234_8_IL1RL1_IL_1_R4	Weighted median	34	-0.0378211	0.0149255	0.0112773	0.962885	0.935125	0.99147	0.0250995	0.0106172	0.0243124	137.926	32	4.13923e-15	162.014	33	5.98057e-19
Asthma	4234_8_IL1RL1_IL_1_R4	MR Egger	34	-0.109751	0.0321445	0.00175426	0.896057	0.841344	0.954328	0.0250995	0.0106172	0.0243124	137.926	32	4.13923e-15	162.014	33	5.98057e-19
Asthma	7059_14_LILRA6_LIRA6	Inverse variance weighted	62	0.0106057	0.00502218	0.0347053	1.01066	1.00076	1.02066	0.000831759	0.00192009	0.666431	58.6327	60	0.525815	58.8204	61	0.555334
Asthma	7059_14_LILRA6_LIRA6	Maximum likelihood	62	0.0106552	0.00502862	0.0340975	1.01071	1.0008	1.02072	0.000831759	0.00192009	0.666431	58.6327	60	0.525815	58.8204	61	0.555334
Asthma	9883_29_GLO1_Glyoxalase_I	Inverse variance weighted	3	0.110251	0.0542244	0.0420289	1.11656	1.00398	1.24176	-0.00269562	0.0225584	0.924286	2.45936	1	0.116827	2.49447	2	0.287297
Asthma	9883_29_GLO1_Glyoxalase_I	Maximum likelihood	3	0.111252	0.049253	0.0238971	1.11768	1.01482	1.23095	-0.00269562	0.0225584	0.924286	2.45936	1	0.116827	2.49447	2	0.287297
Asthma	3004_67_PDCD1LG2_PD_L2	Maximum likelihood	15	0.0549255	0.0167156	0.00101665	1.05646	1.02241	1.09165	0.0340893	0.0123046	0.0159037	93.4596	13	3.03461e-14	148.64	14	1.34462e-24
Asthma	4479_14_SERPING1_C1_Esterase_Inhibitor	Weighted median	18	-0.0319333	0.0150556	0.033919	0.968571	0.940407	0.997578	-0.00751013	0.00717741	0.310947	27.0812	16	0.0405893	28.9343	17	0.0351363
Asthma	2816_50_BCAM_BCAM	Maximum likelihood	15	-0.0427592	0.0178009	0.0163019	0.958142	0.925289	0.992161	-0.00947627	0.00435319	0.0485136	9.05911	13	0.768464	13.7978	14	0.464879
Asthma	2816_50_BCAM_BCAM	Inverse variance weighted	15	-0.0426585	0.0177141	0.0160331	0.958239	0.92554	0.992093	-0.00947627	0.00435319	0.0485136	9.05911	13	0.768464	13.7978	14	0.464879
Asthma	15620_4_NLGN1_NLGN1	Weighted median	4	0.10257	0.0519265	0.0482346	1.10802	1.00079	1.22672	-0.00189362	0.0216286	0.93821	5.90126	2	0.0523067	5.92388	3	0.115373
Asthma	13397_88_DEFB4A_HBD_2	MR Egger	15	-0.176199	0.069891	0.0255528	0.838451	0.731114	0.961546	0.0287222	0.0127373	0.0420207	14.2285	13	0.357954	19.7938	14	0.136778
Asthma	17408_2_PMM1_PMM1	Wald ratio	1	-0.718721	0.137866	1.8564e-07	0.487375	0.371971	0.638583	NA	NA	NA	NA	NA	NA	NA	NA	NA
Asthma	11441_11_PYGL_PYGL	Inverse variance weighted	4	-0.100899	0.0449748	0.0248681	0.904025	0.827746	0.987333	-0.00155594	0.0102989	0.893776	0.723292	2	0.696529	0.746116	3	0.862307
Asthma	11441_11_PYGL_PYGL	Maximum likelihood	4	-0.101106	0.0453331	0.0257285	0.903838	0.826993	0.987822	-0.00155594	0.0102989	0.893776	0.723292	2	0.696529	0.746116	3	0.862307
Asthma	13423_94_FAM213A_CJ058	Wald ratio	1	0.193916	0.0713272	0.00655427	1.21399	1.05561	1.39615	NA	NA	NA	NA	NA	NA	NA	NA	NA
Asthma	3495_15_CXCL6_GCP_2	Inverse variance weighted	25	0.0281976	0.0143414	0.0492785	1.0286	1.00009	1.05792	-0.00265923	0.00428686	0.541144	24.3137	23	0.386613	24.7204	24	0.421077
Asthma	3495_15_CXCL6_GCP_2	Maximum likelihood	25	0.0284071	0.0141856	0.0452273	1.02881	1.0006	1.05782	-0.00265923	0.00428686	0.541144	24.3137	23	0.386613	24.7204	24	0.421077
Asthma	2948_58_GHR_Growth_hormone_receptor	Maximum likelihood	9	0.0545288	0.0261944	0.0373706	1.05604	1.00319	1.11168	0.0149654	0.0168964	0.405169	2.24051	7	0.945339	3.025	8	0.932779
Asthma	2948_58_GHR_Growth_hormone_receptor	Inverse variance weighted	9	0.0544327	0.0260726	0.0368219	1.05594	1.00334	1.11131	0.0149654	0.0168964	0.405169	2.24051	7	0.945339	3.025	8	0.932779
Asthma	19523_215_PARK7_PARK7	Inverse variance weighted	3	-0.13959	0.0506919	0.00589262	0.869714	0.787457	0.960565	0.0072889	0.0135366	0.685548	0.260886	1	0.609512	0.550826	2	0.759259
Asthma	19523_215_PARK7_PARK7	Weighted median	3	-0.137854	0.0551883	0.0124934	0.871225	0.781904	0.970751	0.0072889	0.0135366	0.685548	0.260886	1	0.609512	0.550826	2	0.759259
Asthma	19523_215_PARK7_PARK7	Maximum likelihood	3	-0.13991	0.0515154	0.00660992	0.869437	0.785936	0.961809	0.0072889	0.0135366	0.685548	0.260886	1	0.609512	0.550826	2	0.759259
Asthma	9468_8_LMAN2_Lectin__mannose_binding_2	Maximum likelihood	3	0.133948	0.0584872	0.0220088	1.14333	1.0195	1.28221	-0.0138152	0.0279025	0.707322	3.68468	1	0.0549144	4.58797	2	0.100864
Asthma	9468_8_LMAN2_Lectin__mannose_binding_2	Weighted median	3	0.165176	0.0660403	0.0123793	1.1796	1.03638	1.34261	-0.0138152	0.0279025	0.707322	3.68468	1	0.0549144	4.58797	2	0.100864
Asthma	3152_57_TNFRSF1B_TNF_sR_II	Inverse variance weighted	3	0.0965851	0.0492205	0.0497282	1.1014	1.00011	1.21295	0.000552977	0.0101409	0.96532	1.72249	1	0.189373	1.72761	2	0.421555
Asthma	5584_21_TCN2_Holo_TC_II	Maximum likelihood	24	0.019953	0.00921411	0.0303508	1.02015	1.0019	1.03874	0.00740258	0.00565872	0.204318	13.9456	22	0.903397	15.657	23	0.869556
Asthma	5584_21_TCN2_Holo_TC_II	Inverse variance weighted	24	0.019923	0.00920015	0.030349	1.02012	1.00189	1.03868	0.00740258	0.00565872	0.204318	13.9456	22	0.903397	15.657	23	0.869556
Asthma	12347_29_CCM2_CCM2	Wald ratio	1	0.272493	0.108472	0.0120011	1.31323	1.06172	1.62433	NA	NA	NA	NA	NA	NA	NA	NA	NA
Asthma	18340_2_PSMB4_Proteasome_beta_chain	Maximum likelihood	8	0.0332278	0.0129853	0.010501	1.03379	1.00781	1.06043	0.0144324	0.00796255	0.119854	18.3571	6	0.00539905	28.4085	7	0.000185393
Asthma	14048_7_IL1RAP_IL_1_R_AcP	Inverse variance weighted	43	-0.0115842	0.00519779	0.0258359	0.988483	0.978463	0.998604	0.00108515	0.00248258	0.664328	41.174	41	0.463004	41.3659	42	0.498654
Asthma	14048_7_IL1RAP_IL_1_R_AcP	Maximum likelihood	43	-0.0115753	0.00520249	0.0260846	0.988491	0.978463	0.998623	0.00108515	0.00248258	0.664328	41.174	41	0.463004	41.3659	42	0.498654

## Sheet: Pulmonary tuberculosis
outcome	exposure	method	nsnp	b	se_mr	pval_mr	or	or_lci95	or_uci95	egger_intercept	se_pleio	pval_pleio	Q_MR_Egger	Q_df_MR_Egger	Q_pval_MR_Egger	Q_ivw	Q_df_ivw	Q_pval_ivw
Pulmonary tuberculosis	13405_61_SPINK2_ISK2	Weighted median	17	0.0586614	0.0251265	0.0195622	1.06042	1.00946	1.11395	-0.0255933	0.0129221	0.0662811	15.9832	15	0.383167	20.1631	16	0.212964
Pulmonary tuberculosis	13405_61_SPINK2_ISK2	Maximum likelihood	17	0.0501924	0.0230183	0.0292175	1.05147	1.00509	1.1	-0.0255933	0.0129221	0.0662811	15.9832	15	0.383167	20.1631	16	0.212964
Pulmonary tuberculosis	13405_61_SPINK2_ISK2	MR Egger	17	0.103225	0.0357266	0.0112359	1.10874	1.03376	1.18916	-0.0255933	0.0129221	0.0662811	15.9832	15	0.383167	20.1631	16	0.212964
Pulmonary tuberculosis	5586_66_MINPP1_MINP1	Wald ratio	1	0.491561	0.194093	0.0113217	1.63487	1.11755	2.39165	NA	NA	NA	NA	NA	NA	NA	NA	NA
Pulmonary tuberculosis	17785_11_RCL_RCL	Wald ratio	1	0.944091	0.402795	0.0190859	2.57048	1.16721	5.66083	NA	NA	NA	NA	NA	NA	NA	NA	NA
Pulmonary tuberculosis	11347_9_TALDO1_Transaldolase	Maximum likelihood	5	-0.888955	0.272361	0.00109897	0.411085	0.241042	0.701085	-0.0651836	0.0348539	0.158223	2.1157	3	0.548743	5.61334	4	0.229945
Pulmonary tuberculosis	11347_9_TALDO1_Transaldolase	Weighted median	5	-1.08273	0.408291	0.00800504	0.33867	0.152136	0.753912	-0.0651836	0.0348539	0.158223	2.1157	3	0.548743	5.61334	4	0.229945
Pulmonary tuberculosis	11347_9_TALDO1_Transaldolase	Inverse variance weighted	5	-0.888697	0.323137	0.00595558	0.411191	0.218265	0.774647	-0.0651836	0.0348539	0.158223	2.1157	3	0.548743	5.61334	4	0.229945
Pulmonary tuberculosis	9348_1_C1RL_C1RL1	Weighted median	6	-0.193001	0.0668716	0.00390004	0.824482	0.7232	0.939947	0.390474	0.360788	0.340012	6.14526	4	0.18856	7.94479	5	0.159305
Pulmonary tuberculosis	9348_1_C1RL_C1RL1	Inverse variance weighted	6	-0.177561	0.0809262	0.0282271	0.83731	0.714497	0.981232	0.390474	0.360788	0.340012	6.14526	4	0.18856	7.94479	5	0.159305
Pulmonary tuberculosis	9348_1_C1RL_C1RL1	Maximum likelihood	6	-0.176966	0.065231	0.00666948	0.837808	0.737257	0.952073	0.390474	0.360788	0.340012	6.14526	4	0.18856	7.94479	5	0.159305
Pulmonary tuberculosis	13388_57_PCSK1_NEC1	MR Egger	32	-0.14483	0.0620954	0.0265809	0.865169	0.766028	0.977142	0.0374262	0.0145122	0.0150578	24.6413	30	0.742271	31.2923	31	0.451556
Pulmonary tuberculosis	4125_52_AGER_sRAGE	Inverse variance weighted	8	-0.239994	0.100678	0.0171357	0.786633	0.645764	0.958232	-0.0248927	0.0318699	0.464453	79.9593	6	3.64266e-15	88.0895	7	3.05172e-16
Pulmonary tuberculosis	4125_52_AGER_sRAGE	Weighted median	8	-0.193375	0.0320421	1.58949e-09	0.824173	0.774005	0.877593	-0.0248927	0.0318699	0.464453	79.9593	6	3.64266e-15	88.0895	7	3.05172e-16
Pulmonary tuberculosis	4125_52_AGER_sRAGE	Maximum likelihood	8	-0.24902	0.0298133	6.67557e-17	0.779565	0.735317	0.826475	-0.0248927	0.0318699	0.464453	79.9593	6	3.64266e-15	88.0895	7	3.05172e-16
Pulmonary tuberculosis	11656_110_EVL_EVL	Maximum likelihood	6	-0.376041	0.169709	0.0267051	0.686574	0.492299	0.957517	0.0204713	0.0511397	0.709392	5.18872	4	0.268476	5.39659	5	0.369419
Pulmonary tuberculosis	11656_110_EVL_EVL	Weighted median	6	-0.396915	0.190562	0.0372638	0.672391	0.46282	0.976859	0.0204713	0.0511397	0.709392	5.18872	4	0.268476	5.39659	5	0.369419
Pulmonary tuberculosis	11656_110_EVL_EVL	Inverse variance weighted	6	-0.375177	0.174109	0.0311745	0.687168	0.488493	0.966646	0.0204713	0.0511397	0.709392	5.18872	4	0.268476	5.39659	5	0.369419
Pulmonary tuberculosis	14091_42_CBR3_Carbonyl_reductase_3	Weighted median	17	-0.0978337	0.0429886	0.0228575	0.9068	0.833525	0.986516	-0.0118353	0.0176271	0.512158	23.0267	15	0.083574	23.7188	16	0.0958291
Pulmonary tuberculosis	14091_42_CBR3_Carbonyl_reductase_3	Maximum likelihood	17	-0.108495	0.0394399	0.00594315	0.897183	0.830442	0.969288	-0.0118353	0.0176271	0.512158	23.0267	15	0.083574	23.7188	16	0.0958291
Pulmonary tuberculosis	14091_42_CBR3_Carbonyl_reductase_3	Inverse variance weighted	17	-0.108014	0.0479914	0.0244046	0.897615	0.817032	0.986146	-0.0118353	0.0176271	0.512158	23.0267	15	0.083574	23.7188	16	0.0958291
Pulmonary tuberculosis	9839_148_TIRAP_Tirap	Inverse variance weighted	5	-0.315863	0.108009	0.00345097	0.729159	0.590043	0.901076	0.0324056	0.0317418	0.382444	3.27269	3	0.351462	4.4097	4	0.35339
Pulmonary tuberculosis	9839_148_TIRAP_Tirap	Maximum likelihood	5	-0.319392	0.105373	0.00243708	0.726591	0.591009	0.893276	0.0324056	0.0317418	0.382444	3.27269	3	0.351462	4.4097	4	0.35339
Pulmonary tuberculosis	8006_12_DNAJB12_DJB12	Wald ratio	1	0.687875	0.294118	0.0193471	1.98948	1.11785	3.54078	NA	NA	NA	NA	NA	NA	NA	NA	NA
Pulmonary tuberculosis	11278_4_COL11A2_COL11A2	Weighted median	12	-0.324492	0.0958671	0.000712269	0.722894	0.599061	0.872325	-0.0453813	0.0868224	0.612572	55.0953	10	3.03118e-08	56.6006	11	3.94105e-08
Pulmonary tuberculosis	19273_3_GSR_Glutathione_reductase	Maximum likelihood	5	-0.13246	0.0650908	0.041851	0.875938	0.771023	0.99513	0.0420993	0.0204346	0.131471	0.827449	3	0.842891	5.07188	4	0.280002
Pulmonary tuberculosis	4154_57_SELP_P_Selectin	Weighted median	5	0.319069	0.136717	0.0196064	1.37585	1.05243	1.79864	0.032029	0.0576033	0.616971	12.6519	3	0.00545312	13.9558	4	0.00743755
Pulmonary tuberculosis	5091_28_LILRB2_ILT_4	MR Egger	35	-0.232651	0.0981988	0.0238323	0.79243	0.653691	0.960615	0.0294183	0.0116423	0.0164845	41.0699	33	0.157957	49.0162	34	0.0460551
Pulmonary tuberculosis	8007_19_CTSB_Cathepsin_B	Maximum likelihood	24	0.125591	0.0504011	0.0127089	1.13382	1.02717	1.25154	0.00906662	0.0159032	0.574377	16.5216	22	0.789183	16.8466	23	0.816709
Pulmonary tuberculosis	8007_19_CTSB_Cathepsin_B	Inverse variance weighted	24	0.124655	0.0497419	0.0122095	1.13276	1.02753	1.24876	0.00906662	0.0159032	0.574377	16.5216	22	0.789183	16.8466	23	0.816709
Pulmonary tuberculosis	11696_7_CRABP2_RABP2	Maximum likelihood	8	0.135953	0.0533765	0.0108637	1.14563	1.03183	1.27198	-0.0120509	0.0125584	0.374318	3.97321	6	0.680303	4.89402	7	0.672895
Pulmonary tuberculosis	11696_7_CRABP2_RABP2	Weighted median	8	0.152213	0.0549074	0.00556815	1.16441	1.0456	1.29671	-0.0120509	0.0125584	0.374318	3.97321	6	0.680303	4.89402	7	0.672895
Pulmonary tuberculosis	11696_7_CRABP2_RABP2	Inverse variance weighted	8	0.135518	0.0531231	0.0107408	1.14513	1.03189	1.27079	-0.0120509	0.0125584	0.374318	3.97321	6	0.680303	4.89402	7	0.672895
Pulmonary tuberculosis	4911_49_GSTP1_Glutathione_S_transferase_Pi	Weighted median	4	-0.306679	0.117648	0.00914035	0.735887	0.584342	0.926733	-0.0348046	0.0941208	0.747027	1.36669	2	0.504924	1.50344	3	0.681478
Pulmonary tuberculosis	4911_49_GSTP1_Glutathione_S_transferase_Pi	Maximum likelihood	4	-0.300051	0.113299	0.00808961	0.740781	0.593263	0.924979	-0.0348046	0.0941208	0.747027	1.36669	2	0.504924	1.50344	3	0.681478
Pulmonary tuberculosis	4911_49_GSTP1_Glutathione_S_transferase_Pi	Inverse variance weighted	4	-0.299595	0.112208	0.00758519	0.741119	0.594805	0.923424	-0.0348046	0.0941208	0.747027	1.36669	2	0.504924	1.50344	3	0.681478
Pulmonary tuberculosis	5663_18_PF4V1_PF4V	MR Egger	9	-0.249476	0.101551	0.0436794	0.779209	0.638575	0.950815	0.0545495	0.024891	0.0645328	6.66872	7	0.464168	11.4715	8	0.176386
Pulmonary tuberculosis	12366_16_CRYGD_CRGD	Maximum likelihood	2	0.324811	0.146543	0.0266574	1.38377	1.0383	1.84418	NA	NA	NA	NA	NA	NA	NA	NA	NA
Pulmonary tuberculosis	12366_16_CRYGD_CRGD	Inverse variance weighted	2	0.324823	0.144742	0.0248226	1.38379	1.04199	1.8377	NA	NA	NA	NA	NA	NA	NA	NA	NA
Pulmonary tuberculosis	3195_50_GNLY_Granulysin	Maximum likelihood	32	0.099421	0.0459532	0.0305009	1.10453	1.0094	1.20863	0.0177862	0.0163585	0.285574	14.9533	30	0.990001	16.1355	31	0.987131
Pulmonary tuberculosis	3195_50_GNLY_Granulysin	Inverse variance weighted	32	0.0990362	0.0459193	0.0310254	1.10411	1.00908	1.20809	0.0177862	0.0163585	0.285574	14.9533	30	0.990001	16.1355	31	0.987131
Pulmonary tuberculosis	13934_3_MCF2L_MCF2L	Maximum likelihood	3	0.178801	0.0780374	0.0219503	1.19578	1.02619	1.39341	0.0245171	0.0366004	0.624262	2.15819	1	0.141812	3.12659	2	0.209445
Pulmonary tuberculosis	13934_3_MCF2L_MCF2L	Weighted median	3	0.174014	0.0794241	0.0284558	1.19007	1.01851	1.39053	0.0245171	0.0366004	0.624262	2.15819	1	0.141812	3.12659	2	0.209445
Pulmonary tuberculosis	3285_23_C1R_C1r	Weighted median	3	-0.214442	0.0937877	0.0222275	0.806992	0.671484	0.969846	0.0603244	0.0249371	0.249549	0.865913	1	0.352089	6.71777	2	0.0347739
Pulmonary tuberculosis	3285_23_C1R_C1r	Maximum likelihood	3	-0.219339	0.0901039	0.0149211	0.803049	0.673045	0.958165	0.0603244	0.0249371	0.249549	0.865913	1	0.352089	6.71777	2	0.0347739
Pulmonary tuberculosis	2774_10_IL16_IL_16	Maximum likelihood	20	0.0400101	0.0190961	0.0361532	1.04082	1.00259	1.08052	0.00525327	0.00807391	0.523493	12.8914	18	0.797982	13.3148	19	0.822074
Pulmonary tuberculosis	2774_10_IL16_IL_16	Weighted median	20	0.0378899	0.0192185	0.0486634	1.03862	1.00022	1.07849	0.00525327	0.00807391	0.523493	12.8914	18	0.797982	13.3148	19	0.822074
Pulmonary tuberculosis	2774_10_IL16_IL_16	Inverse variance weighted	20	0.040084	0.019081	0.0356645	1.0409	1.00269	1.08056	0.00525327	0.00807391	0.523493	12.8914	18	0.797982	13.3148	19	0.822074
Pulmonary tuberculosis	7081_2_BTN3A1_BT3A1	Wald ratio	1	1.58189	0.55526	0.00438678	4.86414	1.63817	14.4429	NA	NA	NA	NA	NA	NA	NA	NA	NA
Pulmonary tuberculosis	3186_2_C2_C2	Maximum likelihood	14	0.0595387	0.0159616	0.00019139	1.06135	1.02866	1.09508	0.0379149	0.023249	0.128876	59.6459	12	2.61884e-08	72.8653	13	2.37261e-10
Pulmonary tuberculosis	15417_3_SERPINB5_Maspin	Maximum likelihood	2	-0.229851	0.111448	0.0391696	0.794652	0.638719	0.988652	NA	NA	NA	NA	NA	NA	NA	NA	NA
Pulmonary tuberculosis	19241_31_RBP5_RBP_III	Wald ratio	1	-0.390045	0.130758	0.0028548	0.677027	0.523965	0.874801	NA	NA	NA	NA	NA	NA	NA	NA	NA
Pulmonary tuberculosis	16614_27_RSPO1_RSPO1	Maximum likelihood	5	-0.119188	0.0599873	0.0469349	0.887641	0.789178	0.998388	-0.0347107	0.0310402	0.344936	6.33299	3	0.0964868	8.97276	4	0.061784
Pulmonary tuberculosis	16614_27_RSPO1_RSPO1	Weighted median	5	-0.12218	0.060719	0.0441961	0.884989	0.785693	0.996834	-0.0347107	0.0310402	0.344936	6.33299	3	0.0964868	8.97276	4	0.061784
Pulmonary tuberculosis	11377_19_ADH7_ADH7	Maximum likelihood	9	-0.238359	0.11519	0.038522	0.78792	0.628681	0.987493	0.044159	0.0406204	0.312996	15.7936	7	0.0270705	18.46	8	0.01803
Pulmonary tuberculosis	14107_1_MTHFS_MTHFS	Maximum likelihood	23	-0.0952319	0.0470163	0.042815	0.909162	0.829125	0.996925	0.00123045	0.012756	0.924069	14.9309	21	0.826402	14.9402	22	0.864791
Pulmonary tuberculosis	14107_1_MTHFS_MTHFS	Inverse variance weighted	23	-0.0950097	0.0468771	0.0426848	0.909364	0.829536	0.996874	0.00123045	0.012756	0.924069	14.9309	21	0.826402	14.9402	22	0.864791
Pulmonary tuberculosis	2480_58_TIMP3_TIMP_3	Maximum likelihood	38	-0.0400422	0.0200549	0.045865	0.960749	0.923717	0.999266	-0.000148205	0.00787834	0.985095	33.93	36	0.567392	33.9304	37	0.613736
Pulmonary tuberculosis	2480_58_TIMP3_TIMP_3	Inverse variance weighted	38	-0.0401267	0.0200295	0.0451366	0.960668	0.923685	0.999132	-0.000148205	0.00787834	0.985095	33.93	36	0.567392	33.9304	37	0.613736
Pulmonary tuberculosis	15305_7_SCGN_Secretagogin	Inverse variance weighted	2	-0.378177	0.189729	0.0462345	0.68511	0.472345	0.993712	NA	NA	NA	NA	NA	NA	NA	NA	NA
Pulmonary tuberculosis	15305_7_SCGN_Secretagogin	Maximum likelihood	2	-0.37935	0.193248	0.0496433	0.684306	0.468549	0.999416	NA	NA	NA	NA	NA	NA	NA	NA	NA
Pulmonary tuberculosis	18173_11_AKR7A3_ARK73	Maximum likelihood	20	-0.139919	0.0524541	0.00764282	0.869429	0.784484	0.963571	-0.0278545	0.0187274	0.154228	14.2538	18	0.712405	16.466	19	0.625995
Pulmonary tuberculosis	18173_11_AKR7A3_ARK73	Inverse variance weighted	20	-0.141074	0.0519936	0.00666175	0.868425	0.784286	0.961591	-0.0278545	0.0187274	0.154228	14.2538	18	0.712405	16.466	19	0.625995
Pulmonary tuberculosis	8874_53_CLN5_CLN5	Wald ratio	1	-0.215698	0.105814	0.0415038	0.805979	0.655018	0.991732	NA	NA	NA	NA	NA	NA	NA	NA	NA
Pulmonary tuberculosis	15560_52_TCN2_Apo_TC_II	Weighted median	35	0.0524304	0.0241146	0.0296889	1.05383	1.00518	1.10483	-0.019374	0.0245988	0.436551	50.5212	33	0.0261271	51.4709	34	0.0277831
Pulmonary tuberculosis	19130_81_SERPINB8_SPB8	Maximum likelihood	6	-0.156057	0.0701768	0.0261639	0.85551	0.745572	0.98166	-0.0596106	0.0456532	0.261678	5.47894	4	0.241587	7.81422	5	0.166776
Pulmonary tuberculosis	9077_10_MAN1A2_MA1A2	Inverse variance weighted	14	0.156422	0.071398	0.0284633	1.16932	1.01662	1.34496	-0.00407819	0.0169286	0.813696	8.03949	12	0.782036	8.09753	13	0.837189
Pulmonary tuberculosis	9077_10_MAN1A2_MA1A2	Maximum likelihood	14	0.156377	0.0715793	0.0289129	1.16927	1.01621	1.34537	-0.00407819	0.0169286	0.813696	8.03949	12	0.782036	8.09753	13	0.837189
Pulmonary tuberculosis	5660_51_SOD3_SOD3	Weighted median	35	-0.101725	0.0360073	0.00472618	0.903278	0.841727	0.969329	0.00465594	0.00859505	0.591664	38.0305	33	0.25096	38.3687	34	0.278003
Pulmonary tuberculosis	18319_7_PDHX_ODPX	Inverse variance weighted	2	0.379765	0.191569	0.0474358	1.46194	1.0043	2.12812	NA	NA	NA	NA	NA	NA	NA	NA	NA
Pulmonary tuberculosis	10816_150_PILRA_PILRA_isoform_FDF03_M14	Maximum likelihood	26	0.0405159	0.0160632	0.0116598	1.04135	1.00907	1.07466	0.00375081	0.0110941	0.738235	18.9913	24	0.752454	19.1056	25	0.792029
Pulmonary tuberculosis	10816_150_PILRA_PILRA_isoform_FDF03_M14	Inverse variance weighted	26	0.0404821	0.0160181	0.0114954	1.04131	1.00913	1.07452	0.00375081	0.0110941	0.738235	18.9913	24	0.752454	19.1056	25	0.792029
Pulmonary tuberculosis	4192_10_AKR1A1_AK1A1	Maximum likelihood	14	-0.121635	0.0568467	0.0323792	0.885472	0.792111	0.989837	-0.0103369	0.0133031	0.452189	11.0577	12	0.523984	11.6614	13	0.555583
Pulmonary tuberculosis	4192_10_AKR1A1_AK1A1	Inverse variance weighted	14	-0.120781	0.0564972	0.0325313	0.886228	0.793331	0.990004	-0.0103369	0.0133031	0.452189	11.0577	12	0.523984	11.6614	13	0.555583
Pulmonary tuberculosis	19251_56_SRGN_Platelet_proteoglycan	Weighted median	6	0.166619	0.0730031	0.0224683	1.1813	1.02381	1.36302	-0.0423385	0.0540251	0.477031	8.01828	4	0.0909107	9.24941	5	0.0995203
Pulmonary tuberculosis	7926_13_SPINT3_SPIT3	Weighted median	15	-0.104808	0.0506734	0.0386109	0.900497	0.815358	0.994527	0.00499372	0.0221533	0.82516	16.6215	13	0.217191	16.6864	14	0.273273
Pulmonary tuberculosis	7926_13_SPINT3_SPIT3	Maximum likelihood	15	-0.098531	0.0474149	0.0377039	0.906168	0.825749	0.994418	0.00499372	0.0221533	0.82516	16.6215	13	0.217191	16.6864	14	0.273273
Pulmonary tuberculosis	8296_117_KDELC2_KDEL2	MR Egger	9	0.407358	0.162626	0.040701	1.50284	1.09266	2.06702	-0.046175	0.0190529	0.0458545	2.24578	7	0.944995	8.11924	8	0.42191
Pulmonary tuberculosis	13686_2_IL5RA_IL_5_Ra	MR Egger	28	0.175297	0.061765	0.00868608	1.1916	1.05574	1.34495	-0.0303933	0.0120995	0.0185482	17.0116	26	0.908731	23.3216	27	0.667622
Pulmonary tuberculosis	8794_13_DPEP1_DPEP1	Maximum likelihood	19	-0.0903233	0.0441817	0.0409177	0.913636	0.837847	0.99628	0.00507764	0.0253005	0.84332	21.4741	17	0.205798	21.525	18	0.253758
Pulmonary tuberculosis	10339_48_ENO2_NSE	Maximum likelihood	2	0.253195	0.109471	0.0207284	1.28814	1.03939	1.59641	NA	NA	NA	NA	NA	NA	NA	NA	NA
Pulmonary tuberculosis	19262_219_ACADVL_ACADV	Wald ratio	1	0.807054	0.33195	0.0150468	2.2413	1.16933	4.29597	NA	NA	NA	NA	NA	NA	NA	NA	NA
Pulmonary tuberculosis	14076_74_CST4_Cystatin_S	Weighted median	17	0.124843	0.0589934	0.0343268	1.13297	1.00926	1.27185	-0.014206	0.0176744	0.434088	9.70592	15	0.837819	10.352	16	0.847613
Pulmonary tuberculosis	14076_74_CST4_Cystatin_S	Inverse variance weighted	17	0.105373	0.0489284	0.0312699	1.11113	1.00952	1.22296	-0.014206	0.0176744	0.434088	9.70592	15	0.837819	10.352	16	0.847613
Pulmonary tuberculosis	14076_74_CST4_Cystatin_S	Maximum likelihood	17	0.105947	0.0490845	0.030892	1.11176	1.00979	1.22403	-0.014206	0.0176744	0.434088	9.70592	15	0.837819	10.352	16	0.847613
Pulmonary tuberculosis	16620_26_LY75_LY75	Maximum likelihood	35	-0.0527237	0.0265104	0.0467246	0.948642	0.900609	0.999237	0.0288812	0.0222692	0.203657	42.8839	33	0.116418	45.0697	34	0.0970893
Pulmonary tuberculosis	16620_26_LY75_LY75	Weighted median	35	-0.0770946	0.0378904	0.0418838	0.925802	0.859538	0.997175	0.0288812	0.0222692	0.203657	42.8839	33	0.116418	45.0697	34	0.0970893
Pulmonary tuberculosis	3206_4_LYVE1_LYVE1	Maximum likelihood	12	0.151038	0.0653059	0.0207351	1.16304	1.02331	1.32186	-0.0149256	0.0203168	0.479428	7.76434	10	0.651843	8.30405	11	0.685837
Pulmonary tuberculosis	3206_4_LYVE1_LYVE1	Weighted median	12	0.206969	0.0784137	0.00830401	1.22994	1.05472	1.43428	-0.0149256	0.0203168	0.479428	7.76434	10	0.651843	8.30405	11	0.685837
Pulmonary tuberculosis	3206_4_LYVE1_LYVE1	Inverse variance weighted	12	0.152164	0.0659157	0.0209736	1.16435	1.02323	1.32493	-0.0149256	0.0203168	0.479428	7.76434	10	0.651843	8.30405	11	0.685837
Pulmonary tuberculosis	6919_3_HBZ_HBAZ	MR Egger	27	0.1567	0.0717369	0.0385245	1.16964	1.01623	1.34623	-0.0240199	0.0168811	0.167129	24.596	25	0.485189	26.6206	26	0.429433
Pulmonary tuberculosis	6919_3_HBZ_HBAZ	Weighted median	27	0.0924048	0.0457514	0.0434131	1.09681	1.00274	1.19971	-0.0240199	0.0168811	0.167129	24.596	25	0.485189	26.6206	26	0.429433
Pulmonary tuberculosis	19560_23_PLXNA4_PLXA4	Wald ratio	1	-0.49348	0.18656	0.0081652	0.610498	0.423527	0.880009	NA	NA	NA	NA	NA	NA	NA	NA	NA
Pulmonary tuberculosis	18881_7_CD97_CD97	Maximum likelihood	8	0.285517	0.145589	0.0498662	1.33045	1.00016	1.76981	-0.00487707	0.0423488	0.912072	3.1822	6	0.785656	3.19546	7	0.866351
Pulmonary tuberculosis	18881_7_CD97_CD97	Inverse variance weighted	8	0.285951	0.144777	0.0482553	1.33103	1.00219	1.76776	-0.00487707	0.0423488	0.912072	3.1822	6	0.785656	3.19546	7	0.866351
Pulmonary tuberculosis	6626_81_CHST12_CHSTC	Weighted median	6	-0.209434	0.0964769	0.0299445	0.811043	0.671307	0.979866	0.0752496	0.0536058	0.233062	3.56696	4	0.46777	5.5375	5	0.353851
Pulmonary tuberculosis	17153_46_KIR2DL3_KI2L3	MR Egger	41	0.174709	0.0643274	0.00979923	1.1909	1.04983	1.35093	-0.0229718	0.0115936	0.0546251	25.7598	39	0.948996	29.6858	40	0.883792
Pulmonary tuberculosis	9172_69_MMP8_MMP_8	Maximum likelihood	10	-0.243133	0.11783	0.0390727	0.784168	0.622458	0.987888	-0.00468637	0.0188161	0.809588	5.16904	8	0.739365	5.23107	9	0.813718
Pulmonary tuberculosis	9172_69_MMP8_MMP_8	Inverse variance weighted	10	-0.247893	0.115767	0.0322491	0.780443	0.622011	0.979229	-0.00468637	0.0188161	0.809588	5.16904	8	0.739365	5.23107	9	0.813718
Pulmonary tuberculosis	11387_3_ATF6B_ATF6B	Maximum likelihood	9	-0.234608	0.0711995	0.000983949	0.790881	0.687868	0.909321	0.101524	0.0305167	0.0126459	8.3494	7	0.302794	21.5508	8	0.00581967
Pulmonary tuberculosis	11387_3_ATF6B_ATF6B	Weighted median	9	-0.36985	0.0909863	4.80532e-05	0.690838	0.577999	0.825706	0.101524	0.0305167	0.0126459	8.3494	7	0.302794	21.5508	8	0.00581967
Pulmonary tuberculosis	11387_3_ATF6B_ATF6B	MR Egger	9	-0.892587	0.213716	0.00415529	0.409595	0.269424	0.622692	0.101524	0.0305167	0.0126459	8.3494	7	0.302794	21.5508	8	0.00581967
Pulmonary tuberculosis	11387_3_ATF6B_ATF6B	Inverse variance weighted	9	-0.227263	0.113258	0.0447935	0.796711	0.638107	0.994737	0.101524	0.0305167	0.0126459	8.3494	7	0.302794	21.5508	8	0.00581967
Pulmonary tuberculosis	17456_53_GOLM1_GOLM1	Maximum likelihood	12	-0.108682	0.0452921	0.0164142	0.897016	0.820818	0.980288	-0.0308002	0.0156508	0.0774058	8.22369	10	0.606997	12.0966	11	0.356428
Pulmonary tuberculosis	17456_53_GOLM1_GOLM1	Inverse variance weighted	12	-0.108844	0.047265	0.0212877	0.89687	0.817517	0.983926	-0.0308002	0.0156508	0.0774058	8.22369	10	0.606997	12.0966	11	0.356428
Pulmonary tuberculosis	17680_12_EPHB1_EPHB1	Maximum likelihood	14	-0.126691	0.0595564	0.0333998	0.881006	0.783941	0.990089	-0.0130997	0.0245735	0.603707	13.4156	12	0.339569	13.7333	13	0.39289
Pulmonary tuberculosis	17680_12_EPHB1_EPHB1	Inverse variance weighted	14	-0.126737	0.0610535	0.0379091	0.880965	0.781608	0.992953	-0.0130997	0.0245735	0.603707	13.4156	12	0.339569	13.7333	13	0.39289
Pulmonary tuberculosis	2849_49_AIF1_AIF1	Maximum likelihood	7	-0.392716	0.0976242	5.75273e-05	0.67522	0.55763	0.817608	-0.0499444	0.0857467	0.58553	60.9839	5	7.60922e-12	65.1218	6	4.07375e-12
Pulmonary tuberculosis	11330_15_CSNK2B_CSK2B	Wald ratio	1	0.941935	0.455914	0.0388249	2.56494	1.04953	6.26844	NA	NA	NA	NA	NA	NA	NA	NA	NA
Pulmonary tuberculosis	7980_72_B3GNT2_B3GN2	Maximum likelihood	7	0.170872	0.0793993	0.0313928	1.18634	1.01537	1.3861	-0.00564724	0.0245117	0.826919	5.20222	5	0.391702	5.25745	6	0.511242
Pulmonary tuberculosis	7980_72_B3GNT2_B3GN2	Inverse variance weighted	7	0.170402	0.0788398	0.0306671	1.18578	1.016	1.38393	-0.00564724	0.0245117	0.826919	5.20222	5	0.391702	5.25745	6	0.511242
Pulmonary tuberculosis	7228_2_ST6GALNAC6_SIA7F	Weighted median	3	-0.329568	0.161085	0.0407643	0.719235	0.524508	0.986255	-0.160404	0.166235	0.511364	0.0112746	1	0.915438	0.942347	2	0.624269
Pulmonary tuberculosis	7228_2_ST6GALNAC6_SIA7F	Inverse variance weighted	3	-0.315774	0.145049	0.0294796	0.729224	0.548773	0.969013	-0.160404	0.166235	0.511364	0.0112746	1	0.915438	0.942347	2	0.624269
Pulmonary tuberculosis	7228_2_ST6GALNAC6_SIA7F	Maximum likelihood	3	-0.3157	0.147699	0.0325604	0.729278	0.545971	0.97413	-0.160404	0.166235	0.511364	0.0112746	1	0.915438	0.942347	2	0.624269
Pulmonary tuberculosis	5012_67_AK1_Myokinase__human	Wald ratio	1	-1.06323	0.467554	0.0229647	0.345339	0.13812	0.863448	NA	NA	NA	NA	NA	NA	NA	NA	NA
Pulmonary tuberculosis	15426_5_NEU1_NEUR1	Inverse variance weighted	2	1.1587	0.245146	2.28354e-06	3.18578	1.97035	5.15096	NA	NA	NA	NA	NA	NA	NA	NA	NA
Pulmonary tuberculosis	15426_5_NEU1_NEUR1	Maximum likelihood	2	1.15688	0.280867	3.80604e-05	3.17999	1.83378	5.51448	NA	NA	NA	NA	NA	NA	NA	NA	NA
Pulmonary tuberculosis	15398_2_GFER_HERV1	Wald ratio	1	0.568835	0.257186	0.0269829	1.76621	1.06689	2.9239	NA	NA	NA	NA	NA	NA	NA	NA	NA
Pulmonary tuberculosis	16914_104_CD14_sCD14	Maximum likelihood	10	0.14216	0.0582977	0.0147477	1.15276	1.02829	1.2923	0.00223402	0.0153025	0.88754	8.3669	8	0.398475	8.38919	9	0.49545
Pulmonary tuberculosis	16914_104_CD14_sCD14	Inverse variance weighted	10	0.14113	0.058077	0.0150971	1.15157	1.02767	1.29041	0.00223402	0.0153025	0.88754	8.3669	8	0.398475	8.38919	9	0.49545
Pulmonary tuberculosis	12370_30_APOF_Apo_F	Weighted median	5	0.248488	0.124653	0.0462134	1.28209	1.00418	1.63691	-0.0444222	0.149427	0.785647	3.47808	3	0.323616	3.58054	4	0.465738
Pulmonary tuberculosis	12370_30_APOF_Apo_F	Maximum likelihood	5	0.259238	0.122716	0.0346425	1.29594	1.01889	1.64833	-0.0444222	0.149427	0.785647	3.47808	3	0.323616	3.58054	4	0.465738
Pulmonary tuberculosis	12370_30_APOF_Apo_F	Inverse variance weighted	5	0.258668	0.121948	0.0339102	1.2952	1.01984	1.64491	-0.0444222	0.149427	0.785647	3.47808	3	0.323616	3.58054	4	0.465738
Pulmonary tuberculosis	2644_11_PRKCA_PKC_A	Inverse variance weighted	2	-0.444108	0.195547	0.0231403	0.641396	0.437194	0.940977	NA	NA	NA	NA	NA	NA	NA	NA	NA
Pulmonary tuberculosis	2644_11_PRKCA_PKC_A	Maximum likelihood	2	-0.444278	0.200312	0.0265593	0.641287	0.433056	0.949645	NA	NA	NA	NA	NA	NA	NA	NA	NA
Pulmonary tuberculosis	8243_55_SPINK1_TATI	Inverse variance weighted	2	0.437021	0.158554	0.00584593	1.54809	1.13457	2.11232	NA	NA	NA	NA	NA	NA	NA	NA	NA
Pulmonary tuberculosis	8243_55_SPINK1_TATI	Maximum likelihood	2	0.437532	0.161526	0.00675382	1.54888	1.12856	2.12575	NA	NA	NA	NA	NA	NA	NA	NA	NA
Pulmonary tuberculosis	15526_33_GSS_GSHB	Maximum likelihood	2	0.196143	0.0959247	0.040879	1.2167	1.00816	1.46837	NA	NA	NA	NA	NA	NA	NA	NA	NA
Pulmonary tuberculosis	13449_25_SF3B4_SF3B4	Wald ratio	1	2.38883	1.1756	0.0421529	10.9007	1.08834	109.18	NA	NA	NA	NA	NA	NA	NA	NA	NA
Pulmonary tuberculosis	2992_59_IL17RA_IL_17_sR	Weighted median	46	0.0439908	0.0190859	0.0211727	1.04497	1.0066	1.0848	-0.00599104	0.00822137	0.470037	35.3478	44	0.82081	35.8788	45	0.83242
Pulmonary tuberculosis	9357_4_CREG1_CREG1	Maximum likelihood	5	-0.551606	0.180292	0.00221692	0.576024	0.404551	0.820178	0.0475654	0.0520691	0.428335	2.16253	3	0.539366	2.99703	4	0.558323
Pulmonary tuberculosis	9357_4_CREG1_CREG1	Inverse variance weighted	5	-0.54045	0.171944	0.00167126	0.582486	0.415837	0.815919	0.0475654	0.0520691	0.428335	2.16253	3	0.539366	2.99703	4	0.558323
Pulmonary tuberculosis	9357_4_CREG1_CREG1	Weighted median	5	-0.466626	0.215768	0.0305702	0.627115	0.410848	0.957222	0.0475654	0.0520691	0.428335	2.16253	3	0.539366	2.99703	4	0.558323
Pulmonary tuberculosis	12646_2_RPE_RPE	Wald ratio	1	-0.418758	0.208719	0.0448211	0.657863	0.436989	0.990377	NA	NA	NA	NA	NA	NA	NA	NA	NA
Pulmonary tuberculosis	13621_31_AP2A2_AP2A2	Inverse variance weighted	2	-0.891698	0.453613	0.0493256	0.409959	0.168507	0.997388	NA	NA	NA	NA	NA	NA	NA	NA	NA
Pulmonary tuberculosis	13621_31_AP2A2_AP2A2	Maximum likelihood	2	-0.928849	0.26298	0.000412403	0.395008	0.235914	0.661392	NA	NA	NA	NA	NA	NA	NA	NA	NA
Pulmonary tuberculosis	15522_2_GLIPR2_GAPR1	Maximum likelihood	11	-0.192978	0.0786562	0.0141496	0.8245	0.706703	0.961931	0.000286794	0.0208928	0.989347	16.3466	9	0.0599876	16.3469	10	0.0901229
Pulmonary tuberculosis	15522_2_GLIPR2_GAPR1	Weighted median	11	-0.196141	0.0924508	0.0338738	0.821897	0.68568	0.985174	0.000286794	0.0208928	0.989347	16.3466	9	0.0599876	16.3469	10	0.0901229
Pulmonary tuberculosis	18222_34_SH3GLB2_SHLB2	MR Egger	10	-0.281757	0.10528	0.0280888	0.754457	0.613787	0.927366	0.0328849	0.0155001	0.0666596	8.75142	8	0.363698	13.6754	9	0.134351
Pulmonary tuberculosis	13104_32_EFNB1_EFNB1	Wald ratio	1	0.626214	0.308252	0.0422047	1.87051	1.02228	3.42256	NA	NA	NA	NA	NA	NA	NA	NA	NA
Pulmonary tuberculosis	2789_26_MMP7_MMP_7	Maximum likelihood	13	0.10487	0.0525074	0.0457994	1.11057	1.00196	1.23095	-0.000470153	0.0124493	0.970551	8.42955	11	0.674386	8.43098	12	0.750609
Pulmonary tuberculosis	2789_26_MMP7_MMP_7	Inverse variance weighted	13	0.104808	0.0524431	0.0456609	1.1105	1.00202	1.23072	-0.000470153	0.0124493	0.970551	8.42955	11	0.674386	8.43098	12	0.750609
Pulmonary tuberculosis	5744_12_MENT_CA056	Weighted median	4	0.182548	0.0859931	0.033769	1.20027	1.0141	1.42062	-0.00270491	0.0592625	0.967742	7.58962	2	0.0224872	7.59752	3	0.055105
Pulmonary tuberculosis	5744_12_MENT_CA056	Maximum likelihood	4	0.205007	0.085166	0.016078	1.22753	1.03882	1.45053	-0.00270491	0.0592625	0.967742	7.58962	2	0.0224872	7.59752	3	0.055105
Pulmonary tuberculosis	3299_29_CNTN5_Contactin_5	Inverse variance weighted	12	-0.179957	0.0821279	0.0284384	0.835306	0.71111	0.981192	-0.0173264	0.0156456	0.294036	8.05179	10	0.623778	9.27818	11	0.596232
Pulmonary tuberculosis	3299_29_CNTN5_Contactin_5	Maximum likelihood	12	-0.180086	0.0826829	0.0294033	0.835198	0.710245	0.982134	-0.0173264	0.0156456	0.294036	8.05179	10	0.623778	9.27818	11	0.596232
Pulmonary tuberculosis	2860_19_KPNA2_Karyopherin_a2	Wald ratio	1	1.94996	0.80158	0.0149892	7.02838	1.46062	33.82	NA	NA	NA	NA	NA	NA	NA	NA	NA
Pulmonary tuberculosis	12682_5_CCBL2_KAT3	MR Egger	14	-0.734037	0.307099	0.0341211	0.479967	0.262908	0.876234	0.0791524	0.0280319	0.0153555	12.5495	12	0.402617	20.8876	13	0.0751815
Pulmonary tuberculosis	4703_87_LTA_TNF_b	Wald ratio	1	-0.908118	0.208742	1.35872e-05	0.403283	0.26787	0.607148	NA	NA	NA	NA	NA	NA	NA	NA	NA
Pulmonary tuberculosis	8923_94_GALNT16_GLTL1	Maximum likelihood	11	0.123903	0.0560281	0.0270051	1.13191	1.01419	1.26329	-0.0202879	0.018845	0.309684	9.53459	9	0.389458	10.7624	10	0.376325
Pulmonary tuberculosis	8923_94_GALNT16_GLTL1	Inverse variance weighted	11	0.123284	0.0579453	0.0333703	1.13121	1.00976	1.26726	-0.0202879	0.018845	0.309684	9.53459	9	0.389458	10.7624	10	0.376325
Pulmonary tuberculosis	8923_94_GALNT16_GLTL1	Weighted median	11	0.171802	0.0670556	0.0104049	1.18744	1.0412	1.35423	-0.0202879	0.018845	0.309684	9.53459	9	0.389458	10.7624	10	0.376325
Pulmonary tuberculosis	6627_25_PNLIPRP1_LIPR1	Weighted median	4	0.248459	0.126166	0.0489176	1.28205	1.00118	1.64172	-0.809734	1.20847	0.571832	5.83541	2	0.0540576	7.14535	3	0.0674065
Pulmonary tuberculosis	15514_26_BCHE_Pseudocholinesterase	MR Egger	16	-0.239487	0.108498	0.044487	0.787032	0.636264	0.973525	0.0608508	0.0226248	0.0176129	25.0017	14	0.0345504	37.92	15	0.000927174
Pulmonary tuberculosis	9314_9_PSG5_PSG5	Inverse variance weighted	23	0.126965	0.0572786	0.0266493	1.13538	1.01481	1.27027	-0.0118703	0.0164251	0.477843	21.3287	21	0.439032	21.8592	22	0.46832
Pulmonary tuberculosis	9314_9_PSG5_PSG5	Maximum likelihood	23	0.127055	0.0575286	0.0272054	1.13548	1.0144	1.27101	-0.0118703	0.0164251	0.477843	21.3287	21	0.439032	21.8592	22	0.46832
Pulmonary tuberculosis	10772_21_CSGALNACT2_CGAT2	Wald ratio	1	0.380662	0.169861	0.0250244	1.46325	1.04889	2.0413	NA	NA	NA	NA	NA	NA	NA	NA	NA
Pulmonary tuberculosis	17384_110_PFKM_K6PF	Weighted median	4	0.640823	0.324273	0.0481338	1.89804	1.00526	3.58371	-0.0901894	0.067295	0.31214	1.34998	2	0.509161	3.14614	3	0.369637
Pulmonary tuberculosis	3041_55_MRC2_MRC2	Inverse variance weighted	14	-0.248326	0.121101	0.0403081	0.780105	0.615277	0.989091	0.0549048	0.0628453	0.399455	6.67516	12	0.878313	7.43842	13	0.878168
Pulmonary tuberculosis	3041_55_MRC2_MRC2	Maximum likelihood	14	-0.24902	0.121499	0.0404065	0.779564	0.61437	0.989176	0.0549048	0.0628453	0.399455	6.67516	12	0.878313	7.43842	13	0.878168
Pulmonary tuberculosis	3041_55_MRC2_MRC2	Weighted median	14	-0.289375	0.141506	0.0408577	0.748732	0.56738	0.988048	0.0549048	0.0628453	0.399455	6.67516	12	0.878313	7.43842	13	0.878168
Pulmonary tuberculosis	12378_71_TAPBP_TPSN	Inverse variance weighted	16	-0.139437	0.0626675	0.0260796	0.869848	0.769307	0.983529	0.000674513	0.0207885	0.974574	56.9267	14	4.02778e-07	56.931	15	8.4307e-07
Pulmonary tuberculosis	12378_71_TAPBP_TPSN	Maximum likelihood	16	-0.138358	0.0318855	1.42988e-05	0.870787	0.818032	0.926944	0.000674513	0.0207885	0.974574	56.9267	14	4.02778e-07	56.931	15	8.4307e-07
Pulmonary tuberculosis	12378_71_TAPBP_TPSN	Weighted median	16	-0.21583	0.0660656	0.0010873	0.805872	0.707995	0.917281	0.000674513	0.0207885	0.974574	56.9267	14	4.02778e-07	56.931	15	8.4307e-07
Pulmonary tuberculosis	14088_38_IGFBP6_IGFBP_6	Wald ratio	1	-0.472275	0.190249	0.0130496	0.623582	0.429488	0.905391	NA	NA	NA	NA	NA	NA	NA	NA	NA
Pulmonary tuberculosis	2597_8_VEGFA_VEGF	Maximum likelihood	6	0.113705	0.0493022	0.0210949	1.12042	1.01722	1.23409	0.0099566	0.0225866	0.682121	10.9423	4	0.0272201	11.4739	5	0.0427529
Pulmonary tuberculosis	12517_52_PDCD5_TFAR19	Weighted median	15	0.0908476	0.0427795	0.0337016	1.0951	1.00702	1.19088	0.0206629	0.0145495	0.179092	23.4977	13	0.0360777	27.1433	14	0.0184442
Pulmonary tuberculosis	12517_52_PDCD5_TFAR19	Maximum likelihood	15	0.0843153	0.0345017	0.0145333	1.08797	1.01683	1.16409	0.0206629	0.0145495	0.179092	23.4977	13	0.0360777	27.1433	14	0.0184442
Pulmonary tuberculosis	17460_51_MX1_Mx1	Weighted median	13	0.272675	0.109586	0.0128385	1.31347	1.05959	1.62818	0.00349601	0.0444487	0.938721	10.684	11	0.470104	10.6902	12	0.55564
Pulmonary tuberculosis	17460_51_MX1_Mx1	Maximum likelihood	13	0.213424	0.0790334	0.00692505	1.23791	1.06026	1.44532	0.00349601	0.0444487	0.938721	10.684	11	0.470104	10.6902	12	0.55564
Pulmonary tuberculosis	17460_51_MX1_Mx1	Inverse variance weighted	13	0.209967	0.0786623	0.00760278	1.23364	1.05737	1.43928	0.00349601	0.0444487	0.938721	10.684	11	0.470104	10.6902	12	0.55564
Pulmonary tuberculosis	9005_16_PLXNA1_PLXA1	Inverse variance weighted	7	-0.11952	0.0607501	0.0491368	0.887346	0.787738	0.99955	-0.0150747	0.0286888	0.621728	5.91252	5	0.314825	6.23901	6	0.396956
Pulmonary tuberculosis	9005_16_PLXNA1_PLXA1	Maximum likelihood	7	-0.119853	0.0597237	0.0447722	0.887051	0.789061	0.99721	-0.0150747	0.0286888	0.621728	5.91252	5	0.314825	6.23901	6	0.396956
Pulmonary tuberculosis	15591_28_GPX1_Glutathione_peroxidase	Wald ratio	1	-19.4539	9.80467	0.0472392	3.5585e-09	1.60458e-17	0.789171	NA	NA	NA	NA	NA	NA	NA	NA	NA
Pulmonary tuberculosis	8973_23_FCRL4_FCRL4	Inverse variance weighted	42	0.05993	0.021507	0.00532755	1.06176	1.01794	1.10748	0.000734323	0.00945888	0.938507	30.8706	40	0.849556	30.8766	41	0.875065
Pulmonary tuberculosis	8973_23_FCRL4_FCRL4	Maximum likelihood	42	0.060176	0.0215303	0.00519074	1.06202	1.01814	1.1078	0.000734323	0.00945888	0.938507	30.8706	40	0.849556	30.8766	41	0.875065
Pulmonary tuberculosis	8973_23_FCRL4_FCRL4	Weighted median	42	0.0591669	0.0285607	0.0383012	1.06095	1.00319	1.12204	0.000734323	0.00945888	0.938507	30.8706	40	0.849556	30.8766	41	0.875065
Pulmonary tuberculosis	15385_116_FABP2_FABP2	MR Egger	29	-0.251856	0.0985363	0.0165323	0.777356	0.640832	0.942966	0.0771701	0.0288227	0.0124663	36.5636	27	0.103505	46.2713	28	0.0163342
Pulmonary tuberculosis	17791_25_HPCAL1_HPCL1	Maximum likelihood	2	0.616549	0.245364	0.0119781	1.85252	1.14526	2.99655	NA	NA	NA	NA	NA	NA	NA	NA	NA
Pulmonary tuberculosis	17791_25_HPCAL1_HPCL1	Inverse variance weighted	2	0.616645	0.242349	0.0109449	1.8527	1.15216	2.97918	NA	NA	NA	NA	NA	NA	NA	NA	NA
Pulmonary tuberculosis	15511_37_NPTXR_NPTXR	Maximum likelihood	14	0.0623634	0.0305973	0.0415298	1.06435	1.0024	1.13013	-0.0220922	0.0158749	0.189288	5.82411	12	0.924688	7.76079	13	0.858828
Pulmonary tuberculosis	15511_37_NPTXR_NPTXR	Inverse variance weighted	14	0.062372	0.0305825	0.0414034	1.06436	1.00243	1.13011	-0.0220922	0.0158749	0.189288	5.82411	12	0.924688	7.76079	13	0.858828
Pulmonary tuberculosis	15511_37_NPTXR_NPTXR	Weighted median	14	0.0716491	0.030568	0.019082	1.07428	1.0118	1.14061	-0.0220922	0.0158749	0.189288	5.82411	12	0.924688	7.76079	13	0.858828
Pulmonary tuberculosis	15511_37_NPTXR_NPTXR	MR Egger	14	0.087237	0.0354193	0.0298753	1.09116	1.01797	1.1696	-0.0220922	0.0158749	0.189288	5.82411	12	0.924688	7.76079	13	0.858828
Pulmonary tuberculosis	5034_79_PRSS2_Trypsin_2	MR Egger	12	-0.196975	0.0839688	0.0409316	0.821211	0.696593	0.968123	0.038918	0.0172308	0.0474792	2.45607	10	0.991501	7.55746	11	0.752311
Pulmonary tuberculosis	17377_1_AKR1C3_Aldose_reductase_like_C3	MR Egger	15	0.486322	0.212609	0.0395727	1.62632	1.07209	2.46708	-0.0560427	0.0208485	0.0186115	7.96833	13	0.845657	15.1942	14	0.36501
Pulmonary tuberculosis	8840_61_C1S_C1s	Weighted median	8	-0.251371	0.108995	0.0210954	0.777734	0.628135	0.962962	0.0515549	0.0260327	0.0949728	6.98604	6	0.32214	11.5525	7	0.116269
Pulmonary tuberculosis	12041_33_HSPA1L_HS71L	Maximum likelihood	5	-0.285982	0.0908713	0.00164895	0.751276	0.628707	0.897741	-0.044767	0.0471625	0.412542	8.40377	3	0.0383639	10.9277	4	0.0273887
Pulmonary tuberculosis	12041_33_HSPA1L_HS71L	Weighted median	5	-0.239024	0.117093	0.0412194	0.787396	0.625924	0.990524	-0.044767	0.0471625	0.412542	8.40377	3	0.0383639	10.9277	4	0.0273887
Pulmonary tuberculosis	9793_145_IGDCC4_IGDC4	Maximum likelihood	21	0.131739	0.05815	0.0234823	1.14081	1.01792	1.27853	-0.00549589	0.0171741	0.752452	18.156	19	0.512043	18.2584	20	0.570392
Pulmonary tuberculosis	9793_145_IGDCC4_IGDC4	Inverse variance weighted	21	0.12937	0.0575579	0.0245979	1.13811	1.01669	1.27403	-0.00549589	0.0171741	0.752452	18.156	19	0.512043	18.2584	20	0.570392
Pulmonary tuberculosis	3825_18_MAPK8_MK08	Wald ratio	1	-0.671403	0.309059	0.0298245	0.510991	0.278829	0.93646	NA	NA	NA	NA	NA	NA	NA	NA	NA
Pulmonary tuberculosis	6255_74_CPXM1_CPXM1	Maximum likelihood	26	-0.0777875	0.0301622	0.00990937	0.925161	0.872053	0.981504	-0.00778334	0.00974917	0.432492	20.0719	24	0.692682	20.7092	25	0.708705
Pulmonary tuberculosis	6255_74_CPXM1_CPXM1	Weighted median	26	-0.0674166	0.0319786	0.0350155	0.934806	0.878012	0.995273	-0.00778334	0.00974917	0.432492	20.0719	24	0.692682	20.7092	25	0.708705
Pulmonary tuberculosis	6255_74_CPXM1_CPXM1	Inverse variance weighted	26	-0.0776618	0.030075	0.00981529	0.925277	0.872311	0.981459	-0.00778334	0.00974917	0.432492	20.0719	24	0.692682	20.7092	25	0.708705
Pulmonary tuberculosis	6469_62_LY6G6D_LY66D	Wald ratio	1	1.65751	0.389006	2.03633e-05	5.24621	2.44747	11.2454	NA	NA	NA	NA	NA	NA	NA	NA	NA
Pulmonary tuberculosis	12612_37_PSMB1_PSB1	Weighted median	4	-0.127579	0.0562958	0.0234372	0.880224	0.788267	0.982908	-0.0275323	0.0218491	0.334743	0.637929	2	0.726902	2.2258	3	0.526884
Pulmonary tuberculosis	12612_37_PSMB1_PSB1	Inverse variance weighted	4	-0.127102	0.0572594	0.0264349	0.880644	0.787155	0.985236	-0.0275323	0.0218491	0.334743	0.637929	2	0.726902	2.2258	3	0.526884
Pulmonary tuberculosis	12612_37_PSMB1_PSB1	Maximum likelihood	4	-0.127237	0.0573469	0.0265054	0.880525	0.786914	0.985272	-0.0275323	0.0218491	0.334743	0.637929	2	0.726902	2.2258	3	0.526884
Pulmonary tuberculosis	15372_43_BRD2_BRD2	Maximum likelihood	2	1.0086	0.304956	0.000941832	2.74175	1.50815	4.98438	NA	NA	NA	NA	NA	NA	NA	NA	NA
Pulmonary tuberculosis	13434_172_PARVA_PARVA	Maximum likelihood	2	-0.534725	0.216344	0.0134494	0.585831	0.383369	0.895216	NA	NA	NA	NA	NA	NA	NA	NA	NA
Pulmonary tuberculosis	13434_172_PARVA_PARVA	Inverse variance weighted	2	-0.533562	0.211312	0.0115698	0.586512	0.387619	0.887461	NA	NA	NA	NA	NA	NA	NA	NA	NA
Pulmonary tuberculosis	11145_72_KIAA1549L_K154L	Inverse variance weighted	22	-0.129695	0.0484956	0.00748686	0.878363	0.798718	0.965949	-0.0265508	0.0147077	0.0861158	11.4425	20	0.933931	14.7014	21	0.837634
Pulmonary tuberculosis	11145_72_KIAA1549L_K154L	Weighted median	22	-0.110651	0.0513382	0.0311349	0.895251	0.809552	0.990021	-0.0265508	0.0147077	0.0861158	11.4425	20	0.933931	14.7014	21	0.837634
Pulmonary tuberculosis	11145_72_KIAA1549L_K154L	Maximum likelihood	22	-0.129979	0.0486529	0.00755005	0.878114	0.798246	0.965973	-0.0265508	0.0147077	0.0861158	11.4425	20	0.933931	14.7014	21	0.837634
Pulmonary tuberculosis	2652_15_PLAUR_suPAR	Maximum likelihood	5	0.18979	0.0880619	0.0311468	1.209	1.01734	1.43676	0.0227188	0.0257497	0.442588	4.92726	3	0.177202	6.20579	4	0.184298
Pulmonary tuberculosis	3457_57_POSTN_Periostin	Weighted median	12	-0.171722	0.0768773	0.0255016	0.842213	0.724407	0.979177	-0.00788723	0.0380496	0.839945	17.6348	10	0.0614457	17.7106	11	0.0885442
Pulmonary tuberculosis	3457_57_POSTN_Periostin	Maximum likelihood	12	-0.146815	0.0622824	0.0184107	0.863453	0.764228	0.975562	-0.00788723	0.0380496	0.839945	17.6348	10	0.0614457	17.7106	11	0.0885442
Pulmonary tuberculosis	13083_18_VARS_SYVC	Maximum likelihood	5	-0.299817	0.0965298	0.00189667	0.740954	0.61323	0.89528	-0.0518314	0.0500397	0.37646	8.25017	3	0.0411148	11.2007	4	0.0243988
Pulmonary tuberculosis	13083_18_VARS_SYVC	Weighted median	5	-0.258187	0.126283	0.0409031	0.77245	0.603082	0.989384	-0.0518314	0.0500397	0.37646	8.25017	3	0.0411148	11.2007	4	0.0243988
Pulmonary tuberculosis	5400_52_LEPR_sLeptin_R	Weighted median	44	-0.0378741	0.0175903	0.0313092	0.962834	0.930204	0.996609	0.0240208	0.00963783	0.0167208	33.2533	42	0.83043	39.465	43	0.6254
Pulmonary tuberculosis	5400_52_LEPR_sLeptin_R	MR Egger	44	-0.060887	0.0198277	0.0037355	0.94093	0.905064	0.978216	0.0240208	0.00963783	0.0167208	33.2533	42	0.83043	39.465	43	0.6254
Pulmonary tuberculosis	3516_60_CXCL12_SDF_1	Weighted median	4	0.255186	0.106056	0.0161224	1.2907	1.04845	1.58892	-0.0142929	0.0227613	0.594181	1.6315	2	0.442308	2.02582	3	0.567066
Pulmonary tuberculosis	3516_60_CXCL12_SDF_1	Inverse variance weighted	4	0.215094	0.0982026	0.028502	1.23998	1.02287	1.50316	-0.0142929	0.0227613	0.594181	1.6315	2	0.442308	2.02582	3	0.567066
Pulmonary tuberculosis	3516_60_CXCL12_SDF_1	Maximum likelihood	4	0.21608	0.0989929	0.0290521	1.2412	1.0223	1.50698	-0.0142929	0.0227613	0.594181	1.6315	2	0.442308	2.02582	3	0.567066
Pulmonary tuberculosis	2731_29_POR_NADPH_P450_Oxidoreductase	Maximum likelihood	4	0.210093	0.0823923	0.0107752	1.23379	1.0498	1.45003	0.00759545	0.0249494	0.789553	0.753134	2	0.686213	0.845814	3	0.83848
Pulmonary tuberculosis	2731_29_POR_NADPH_P450_Oxidoreductase	Weighted median	4	0.211571	0.0841501	0.0119298	1.23562	1.04774	1.45718	0.00759545	0.0249494	0.789553	0.753134	2	0.686213	0.845814	3	0.83848
Pulmonary tuberculosis	2731_29_POR_NADPH_P450_Oxidoreductase	Inverse variance weighted	4	0.209832	0.081644	0.0101672	1.23347	1.05107	1.44752	0.00759545	0.0249494	0.789553	0.753134	2	0.686213	0.845814	3	0.83848
Pulmonary tuberculosis	7757_5_HLA_DQA2_DQA2	Maximum likelihood	13	0.169879	0.0350676	1.27046e-06	1.18516	1.10644	1.26948	0.0114414	0.0324217	0.730837	65.9287	11	7.20478e-10	66.6751	12	1.33428e-09
Pulmonary tuberculosis	7757_5_HLA_DQA2_DQA2	Inverse variance weighted	13	0.163501	0.0813987	0.0445746	1.17763	1.00397	1.38132	0.0114414	0.0324217	0.730837	65.9287	11	7.20478e-10	66.6751	12	1.33428e-09
Pulmonary tuberculosis	7757_5_HLA_DQA2_DQA2	Weighted median	13	0.187698	0.0677973	0.00563131	1.20647	1.05634	1.37793	0.0114414	0.0324217	0.730837	65.9287	11	7.20478e-10	66.6751	12	1.33428e-09
Pulmonary tuberculosis	4297_62_SPON1_Spondin_1	Weighted median	12	-0.112558	0.054036	0.0372496	0.893545	0.803749	0.993375	0.0129708	0.016222	0.442535	3.80428	10	0.955745	4.4436	11	0.955102
Pulmonary tuberculosis	17739_1_HADH_HCDH	Wald ratio	1	1.62894	0.69914	0.0198105	5.09847	1.29515	20.0706	NA	NA	NA	NA	NA	NA	NA	NA	NA
Pulmonary tuberculosis	4968_50_CAPG_CAPG	Maximum likelihood	14	0.15891	0.0809168	0.0495456	1.17223	1.00031	1.3737	0.0173578	0.0171997	0.332798	5.72583	12	0.929267	6.74431	13	0.914843
Pulmonary tuberculosis	4968_50_CAPG_CAPG	Inverse variance weighted	14	0.158413	0.0805666	0.0492714	1.17165	1.0005	1.37207	0.0173578	0.0171997	0.332798	5.72583	12	0.929267	6.74431	13	0.914843
Pulmonary tuberculosis	3858_5_ACP1_PPAC	MR Egger	27	0.143286	0.0599785	0.0247618	1.15406	1.02606	1.29803	-0.0243794	0.0155267	0.128951	24.353	25	0.499057	26.8184	26	0.418902
Pulmonary tuberculosis	3858_5_ACP1_PPAC	Maximum likelihood	27	0.0614957	0.0290131	0.0340414	1.06343	1.00464	1.12565	-0.0243794	0.0155267	0.128951	24.353	25	0.499057	26.8184	26	0.418902
Pulmonary tuberculosis	3858_5_ACP1_PPAC	Inverse variance weighted	27	0.0607571	0.0293433	0.0383997	1.06264	1.00325	1.12555	-0.0243794	0.0155267	0.128951	24.353	25	0.499057	26.8184	26	0.418902
Pulmonary tuberculosis	3000_66_MBL2_MBL	Maximum likelihood	43	-0.0466045	0.0194527	0.0165844	0.954465	0.918759	0.991558	-0.00305198	0.0132369	0.818799	34.5528	41	0.75125	34.6059	42	0.78398
Pulmonary tuberculosis	3000_66_MBL2_MBL	Weighted median	43	-0.0534318	0.0270149	0.0479442	0.947971	0.899082	0.999518	-0.00305198	0.0132369	0.818799	34.5528	41	0.75125	34.6059	42	0.78398
Pulmonary tuberculosis	3000_66_MBL2_MBL	Inverse variance weighted	43	-0.0468118	0.0194584	0.0161401	0.954267	0.918558	0.991364	-0.00305198	0.0132369	0.818799	34.5528	41	0.75125	34.6059	42	0.78398
Pulmonary tuberculosis	16561_9_A1BG_Alpha_1B_glycoprotein	Inverse variance weighted	13	0.0600049	0.0280571	0.0324621	1.06184	1.00503	1.12187	0.00698756	0.0101288	0.504569	7.42647	11	0.763571	7.90239	12	0.792711
Pulmonary tuberculosis	16561_9_A1BG_Alpha_1B_glycoprotein	Maximum likelihood	13	0.060408	0.0281547	0.0319073	1.06227	1.00524	1.12254	0.00698756	0.0101288	0.504569	7.42647	11	0.763571	7.90239	12	0.792711
Pulmonary tuberculosis	10959_125_BET1L_BET1L	Wald ratio	1	-0.903358	0.439803	0.0399753	0.405207	0.171123	0.9595	NA	NA	NA	NA	NA	NA	NA	NA	NA
Pulmonary tuberculosis	6207_10_PSAP_prosaposin	Maximum likelihood	12	-0.108343	0.0516193	0.0358275	0.89732	0.810976	0.992857	-0.000659934	0.0213523	0.975952	23.0623	10	0.010519	23.0645	11	0.0173086
Pulmonary tuberculosis	6207_10_PSAP_prosaposin	Weighted median	12	-0.16062	0.0638864	0.0119322	0.851616	0.751385	0.965217	-0.000659934	0.0213523	0.975952	23.0623	10	0.010519	23.0645	11	0.0173086
Pulmonary tuberculosis	15530_33_EPHB4_EphB4	Maximum likelihood	2	0.708165	0.354667	0.0458574	2.03026	1.0131	4.06866	NA	NA	NA	NA	NA	NA	NA	NA	NA
Pulmonary tuberculosis	15530_33_EPHB4_EphB4	Inverse variance weighted	2	0.707763	0.350635	0.0435375	2.02945	1.02073	4.03501	NA	NA	NA	NA	NA	NA	NA	NA	NA
Pulmonary tuberculosis	3499_77_IL17B_IL_17B	Wald ratio	1	-0.564854	0.232915	0.0153021	0.568443	0.360102	0.897322	NA	NA	NA	NA	NA	NA	NA	NA	NA
Pulmonary tuberculosis	2580_83_MPO_Myeloperoxidase	Weighted median	22	-0.176831	0.0884506	0.0455864	0.837922	0.704551	0.996538	-0.00316949	0.015066	0.835505	22.02	20	0.339426	22.0687	21	0.395558
Pulmonary tuberculosis	5092_51_JAG1_JAG1	Wald ratio	1	-0.552023	0.264451	0.0368491	0.575784	0.34289	0.966862	NA	NA	NA	NA	NA	NA	NA	NA	NA
Pulmonary tuberculosis	4124_24_HSPA1A_HSP_70	Weighted median	5	-0.655244	0.15759	3.2119e-05	0.519316	0.381319	0.707253	0.271281	0.0660103	0.0260878	17.0468	3	0.000691243	113.018	4	1.65304e-23
Pulmonary tuberculosis	4124_24_HSPA1A_HSP_70	MR Egger	5	-3.11651	0.81069	0.0310598	0.0443113	0.0090457	0.217064	0.271281	0.0660103	0.0260878	17.0468	3	0.000691243	113.018	4	1.65304e-23
Pulmonary tuberculosis	12571_14_ARL3_ARL3	Maximum likelihood	4	0.160616	0.0661599	0.0151949	1.17423	1.03143	1.33681	-0.0142031	0.0214219	0.575512	0.79928	2	0.670561	1.23887	3	0.743698
Pulmonary tuberculosis	12571_14_ARL3_ARL3	Weighted median	4	0.167795	0.0669696	0.0122262	1.18269	1.03721	1.34858	-0.0142031	0.0214219	0.575512	0.79928	2	0.670561	1.23887	3	0.743698
Pulmonary tuberculosis	12571_14_ARL3_ARL3	Inverse variance weighted	4	0.160556	0.0656749	0.0144969	1.17416	1.03235	1.33546	-0.0142031	0.0214219	0.575512	0.79928	2	0.670561	1.23887	3	0.743698
Pulmonary tuberculosis	3461_58_BCAN_PGCB	Maximum likelihood	4	0.193605	0.0853985	0.0233855	1.21362	1.02657	1.43474	0.0165869	0.0260855	0.58992	1.9578	2	0.375724	2.36213	3	0.500724
Pulmonary tuberculosis	3461_58_BCAN_PGCB	Inverse variance weighted	4	0.193341	0.0849367	0.0228281	1.2133	1.02723	1.43307	0.0165869	0.0260855	0.58992	1.9578	2	0.375724	2.36213	3	0.500724
Pulmonary tuberculosis	3461_58_BCAN_PGCB	Weighted median	4	0.187269	0.0851606	0.0278774	1.20595	1.02056	1.42502	0.0165869	0.0260855	0.58992	1.9578	2	0.375724	2.36213	3	0.500724
Pulmonary tuberculosis	13438_115_CHRD_CHRD	Wald ratio	1	2.5661	1.01173	0.0112013	13.0149	1.79161	94.5457	NA	NA	NA	NA	NA	NA	NA	NA	NA
Pulmonary tuberculosis	2730_58_MICA_MICA	Inverse variance weighted	24	-0.0782934	0.0264209	0.00304345	0.924693	0.878027	0.97384	-0.0118263	0.0343283	0.733737	78.765	22	2.58389e-08	79.1899	23	4.2926e-08
Pulmonary tuberculosis	2730_58_MICA_MICA	Maximum likelihood	24	-0.0785664	0.0142858	3.80594e-08	0.924441	0.898915	0.950691	-0.0118263	0.0343283	0.733737	78.765	22	2.58389e-08	79.1899	23	4.2926e-08
Pulmonary tuberculosis	2730_58_MICA_MICA	Weighted median	24	-0.0705809	0.0252018	0.00510036	0.931852	0.886941	0.979038	-0.0118263	0.0343283	0.733737	78.765	22	2.58389e-08	79.1899	23	4.2926e-08
Pulmonary tuberculosis	10396_6_MCL1_Mcl_1	Wald ratio	1	0.748305	0.357885	0.0365362	2.11342	1.04797	4.26209	NA	NA	NA	NA	NA	NA	NA	NA	NA
Pulmonary tuberculosis	12764_3_ELMO1_ELMO1	Maximum likelihood	3	-0.436086	0.15258	0.00426199	0.646562	0.479437	0.871944	0.210284	0.127367	0.346698	0.460872	1	0.497217	3.18672	2	0.203242
Pulmonary tuberculosis	12764_3_ELMO1_ELMO1	Weighted median	3	-0.444461	0.163295	0.00649221	0.64117	0.465558	0.883024	0.210284	0.127367	0.346698	0.460872	1	0.497217	3.18672	2	0.203242
Pulmonary tuberculosis	12764_3_ELMO1_ELMO1	Inverse variance weighted	3	-0.438914	0.189455	0.0205192	0.644736	0.444748	0.934651	0.210284	0.127367	0.346698	0.460872	1	0.497217	3.18672	2	0.203242
Pulmonary tuberculosis	9360_33_EDIL3_EDIL3	Inverse variance weighted	4	-0.376055	0.182913	0.0397897	0.686565	0.479715	0.982607	-0.0142488	0.0551363	0.82024	2.54339	2	0.280355	2.62833	3	0.452545
Pulmonary tuberculosis	9360_33_EDIL3_EDIL3	Maximum likelihood	4	-0.383325	0.188168	0.0416352	0.681591	0.47136	0.985588	-0.0142488	0.0551363	0.82024	2.54339	2	0.280355	2.62833	3	0.452545
Pulmonary tuberculosis	17783_9_MMAB_MMAB	Weighted median	9	0.164237	0.0475396	0.000550817	1.17849	1.07365	1.29358	-0.0458644	0.0284914	0.151485	11.5628	7	0.115886	15.8432	8	0.0446805
Pulmonary tuberculosis	17783_9_MMAB_MMAB	Maximum likelihood	9	0.157642	0.0459063	0.000594755	1.17075	1.07001	1.28097	-0.0458644	0.0284914	0.151485	11.5628	7	0.115886	15.8432	8	0.0446805
Pulmonary tuberculosis	17783_9_MMAB_MMAB	Inverse variance weighted	9	0.157036	0.0644339	0.0148028	1.17004	1.03122	1.32754	-0.0458644	0.0284914	0.151485	11.5628	7	0.115886	15.8432	8	0.0446805
Pulmonary tuberculosis	17783_9_MMAB_MMAB	MR Egger	9	0.294035	0.103468	0.0249808	1.34183	1.09553	1.64351	-0.0458644	0.0284914	0.151485	11.5628	7	0.115886	15.8432	8	0.0446805
Pulmonary tuberculosis	2968_61_TNFSF15_TNFSF15	Wald ratio	1	-0.870474	0.344011	0.0113944	0.418753	0.213368	0.821838	NA	NA	NA	NA	NA	NA	NA	NA	NA
Pulmonary tuberculosis	12801_33_IRF2_IRF2	Wald ratio	1	-0.594512	0.282012	0.0350216	0.551832	0.317507	0.959092	NA	NA	NA	NA	NA	NA	NA	NA	NA
Pulmonary tuberculosis	5036_50_TNFAIP6_TSG_6	Maximum likelihood	30	0.0547002	0.027815	0.0492325	1.05622	1.00018	1.11541	0.0193994	0.0141149	0.180223	29.1512	28	0.40489	31.1178	29	0.359893
Pulmonary tuberculosis	13242_134_SHANK3_SHAN3	Weighted median	15	-0.119578	0.0527815	0.0234808	0.887295	0.800091	0.984004	0.00108809	0.0153673	0.94463	16.9782	13	0.200301	16.9848	14	0.25699
Pulmonary tuberculosis	16805_5_PDE5A_PDE5A	MR Egger	11	-0.671646	0.214076	0.0119778	0.510867	0.335802	0.777201	0.0857583	0.028706	0.0152635	7.5465	9	0.580412	16.4715	10	0.0869083
Pulmonary tuberculosis	18875_125_COL2A1_Chondrocalcin	MR Egger	35	0.0684912	0.0325414	0.0430113	1.07089	1.00472	1.14142	-0.0161378	0.00962819	0.103169	31.8665	33	0.523423	34.6758	34	0.435559
Pulmonary tuberculosis	6605_17_IGFALS_IGFALS	Maximum likelihood	15	-0.120152	0.0529354	0.0232207	0.886786	0.799391	0.983735	0.0967403	0.0409143	0.0342886	13.4257	13	0.415495	19.1994	14	0.157469
Pulmonary tuberculosis	6605_17_IGFALS_IGFALS	Weighted median	15	-0.185911	0.0670043	0.00552668	0.830347	0.728156	0.94688	0.0967403	0.0409143	0.0342886	13.4257	13	0.415495	19.1994	14	0.157469
Pulmonary tuberculosis	6605_17_IGFALS_IGFALS	MR Egger	15	-0.439983	0.145388	0.00973425	0.644047	0.484352	0.856395	0.0967403	0.0409143	0.0342886	13.4257	13	0.415495	19.1994	14	0.157469
Pulmonary tuberculosis	4276_10_PEBP1_prostatic_binding_protein	Weighted median	23	0.0580206	0.0197186	0.00325656	1.05974	1.01956	1.1015	-0.00853324	0.00754046	0.270535	23.968	21	0.294612	25.4297	22	0.276973
Pulmonary tuberculosis	4276_10_PEBP1_prostatic_binding_protein	Inverse variance weighted	23	0.0486077	0.0194874	0.0126201	1.04981	1.01047	1.09068	-0.00853324	0.00754046	0.270535	23.968	21	0.294612	25.4297	22	0.276973
Pulmonary tuberculosis	4276_10_PEBP1_prostatic_binding_protein	Maximum likelihood	23	0.0488894	0.0181793	0.00716053	1.0501	1.01335	1.0882	-0.00853324	0.00754046	0.270535	23.968	21	0.294612	25.4297	22	0.276973
Pulmonary tuberculosis	4276_10_PEBP1_prostatic_binding_protein	MR Egger	23	0.0665666	0.0250363	0.0146892	1.06883	1.01765	1.12259	-0.00853324	0.00754046	0.270535	23.968	21	0.294612	25.4297	22	0.276973
Pulmonary tuberculosis	6556_5_ENPP5_ENPP5	Maximum likelihood	39	0.0476598	0.0217627	0.0285258	1.04881	1.00502	1.09452	-0.0143193	0.0136892	0.302335	35.9068	37	0.520163	37.001	38	0.515506
Pulmonary tuberculosis	6556_5_ENPP5_ENPP5	Inverse variance weighted	39	0.0475095	0.0217359	0.0288328	1.04866	1.00492	1.0943	-0.0143193	0.0136892	0.302335	35.9068	37	0.520163	37.001	38	0.515506
Pulmonary tuberculosis	3419_49_CAMK2D_CAMK2D	Wald ratio	1	-0.826879	0.364465	0.0232835	0.437412	0.214118	0.893572	NA	NA	NA	NA	NA	NA	NA	NA	NA
Pulmonary tuberculosis	3004_67_PDCD1LG2_PD_L2	MR Egger	15	-0.202892	0.0765031	0.0199328	0.816366	0.702691	0.948431	0.0270909	0.013672	0.0690906	12.2355	13	0.508431	16.1618	14	0.303593
Pulmonary tuberculosis	8480_29_EFEMP1_FBLN3	Maximum likelihood	4	-0.387783	0.140601	0.0058147	0.678559	0.515117	0.89386	-0.0485353	0.0549534	0.470293	0.210723	2	0.899999	0.990778	3	0.803483
Pulmonary tuberculosis	8480_29_EFEMP1_FBLN3	Inverse variance weighted	4	-0.386346	0.137125	0.00484027	0.679536	0.519385	0.889068	-0.0485353	0.0549534	0.470293	0.210723	2	0.899999	0.990778	3	0.803483
Pulmonary tuberculosis	8480_29_EFEMP1_FBLN3	Weighted median	4	-0.350358	0.151217	0.020508	0.704436	0.523749	0.947458	-0.0485353	0.0549534	0.470293	0.210723	2	0.899999	0.990778	3	0.803483
Pulmonary tuberculosis	18225_13_HEBP1_HEBP1	Inverse variance weighted	25	-0.114445	0.0384633	0.00292582	0.891861	0.827097	0.961696	0.011997	0.00988373	0.237138	22.3345	23	0.500143	23.8078	24	0.472629
Pulmonary tuberculosis	18225_13_HEBP1_HEBP1	Weighted median	25	-0.144488	0.0479906	0.00260593	0.865465	0.78777	0.950824	0.011997	0.00988373	0.237138	22.3345	23	0.500143	23.8078	24	0.472629
Pulmonary tuberculosis	18225_13_HEBP1_HEBP1	Maximum likelihood	25	-0.113802	0.0385488	0.00315575	0.892435	0.827491	0.962476	0.011997	0.00988373	0.237138	22.3345	23	0.500143	23.8078	24	0.472629
Pulmonary tuberculosis	18225_13_HEBP1_HEBP1	MR Egger	25	-0.156433	0.0517305	0.00603984	0.855189	0.772731	0.946446	0.011997	0.00988373	0.237138	22.3345	23	0.500143	23.8078	24	0.472629
Pulmonary tuberculosis	9837_60_NQO1_NAD_P_H_dehydrogenase	Inverse variance weighted	26	-0.095295	0.0398913	0.0169005	0.909105	0.840732	0.983037	0.0506905	0.0375512	0.189642	16.348	24	0.875107	18.1703	25	0.835079
Pulmonary tuberculosis	9837_60_NQO1_NAD_P_H_dehydrogenase	Weighted median	26	-0.117619	0.0453298	0.00946611	0.889035	0.813454	0.971637	0.0506905	0.0375512	0.189642	16.348	24	0.875107	18.1703	25	0.835079
Pulmonary tuberculosis	9837_60_NQO1_NAD_P_H_dehydrogenase	Maximum likelihood	26	-0.0950379	0.0399313	0.0173111	0.909339	0.840883	0.983367	0.0506905	0.0375512	0.189642	16.348	24	0.875107	18.1703	25	0.835079
Pulmonary tuberculosis	17777_31_SDSL_SDSL	MR Egger	10	-0.4486	0.17332	0.0321991	0.638521	0.454614	0.896826	0.0984787	0.0356949	0.0247166	7.02725	8	0.533695	14.6388	9	0.101347
Pulmonary tuberculosis	3710_49_PLG_Angiostatin	Weighted median	14	0.29623	0.141008	0.0356589	1.34478	1.02005	1.77288	-0.0475435	0.0228978	0.0600108	14.701	12	0.258199	19.9825	13	0.0956474
Pulmonary tuberculosis	3710_49_PLG_Angiostatin	MR Egger	14	0.532773	0.204167	0.022823	1.70365	1.1418	2.54197	-0.0475435	0.0228978	0.0600108	14.701	12	0.258199	19.9825	13	0.0956474

## Sheet: Pneumoconiosis
outcome	exposure	method	nsnp	b	se_mr	pval_mr	or	or_lci95	or_uci95	egger_intercept	se_pleio	pval_pleio	Q_MR_Egger	Q_df_MR_Egger	Q_pval_MR_Egger	Q_ivw	Q_df_ivw	Q_pval_ivw
Pneumoconiosis	7049_2_ADAM23_ADAM_23	Weighted median	37	-0.309898	0.130494	0.0175577	0.733522	0.567982	0.947308	0.0519862	0.0317638	0.110665	29.588	35	0.726649	32.2666	36	0.646845
Pneumoconiosis	7049_2_ADAM23_ADAM_23	MR Egger	37	-0.309315	0.139196	0.0328323	0.733949	0.558702	0.964167	0.0519862	0.0317638	0.110665	29.588	35	0.726649	32.2666	36	0.646845
Pneumoconiosis	15321_8_CPLX2_CPLX2	Wald ratio	1	3.45882	1.70084	0.0419923	31.7796	1.13335	891.112	NA	NA	NA	NA	NA	NA	NA	NA	NA
Pneumoconiosis	6234_74_VIT_VITRN	Weighted median	26	-0.338561	0.147936	0.0221047	0.712795	0.533383	0.952556	-0.00592611	0.0469414	0.90059	19.4788	24	0.725998	19.4947	25	0.772803
Pneumoconiosis	16049_43_OLR1_OLR1	Maximum likelihood	2	-1.28183	0.553393	0.0205413	0.277529	0.0938103	0.821043	NA	NA	NA	NA	NA	NA	NA	NA	NA
Pneumoconiosis	16049_43_OLR1_OLR1	Inverse variance weighted	2	-1.27859	0.542506	0.0184322	0.27843	0.0961447	0.806318	NA	NA	NA	NA	NA	NA	NA	NA	NA
Pneumoconiosis	6451_64_ASPN_ASPN	Inverse variance weighted	25	0.358812	0.164768	0.0294296	1.43163	1.03652	1.97735	-0.0272939	0.0632078	0.669899	34.5453	23	0.0576743	34.8253	24	0.0710333
Pneumoconiosis	6451_64_ASPN_ASPN	Maximum likelihood	25	0.369869	0.137571	0.00717586	1.44755	1.10543	1.89555	-0.0272939	0.0632078	0.669899	34.5453	23	0.0576743	34.8253	24	0.0710333
Pneumoconiosis	14054_17_IL15RA_IL_15_Ra	MR Egger	30	0.434639	0.206402	0.0443172	1.54441	1.03055	2.31449	-0.0471542	0.038665	0.232806	24.9877	28	0.628507	26.475	29	0.600008
Pneumoconiosis	10372_18_STAT6_STAT6	Weighted median	8	-1.1001	0.469098	0.0190196	0.332837	0.132717	0.834709	0.166271	0.105781	0.167047	8.50998	6	0.203069	12.0142	7	0.100092
Pneumoconiosis	10372_18_STAT6_STAT6	Maximum likelihood	8	-0.679795	0.335336	0.0426411	0.506721	0.262619	0.977715	0.166271	0.105781	0.167047	8.50998	6	0.203069	12.0142	7	0.100092
Pneumoconiosis	16616_137_ENO3_ENOB	Maximum likelihood	12	0.544153	0.189148	0.00401655	1.72315	1.18937	2.49649	0.0530084	0.0560228	0.366352	11.7423	10	0.302674	12.7936	11	0.307032
Pneumoconiosis	16616_137_ENO3_ENOB	Weighted median	12	0.463908	0.209692	0.026944	1.59028	1.05434	2.39864	0.0530084	0.0560228	0.366352	11.7423	10	0.302674	12.7936	11	0.307032
Pneumoconiosis	16616_137_ENO3_ENOB	Inverse variance weighted	12	0.540508	0.203313	0.00784886	1.71688	1.15259	2.55742	0.0530084	0.0560228	0.366352	11.7423	10	0.302674	12.7936	11	0.307032
Pneumoconiosis	10908_2_GALNT13_GLT13	Wald ratio	1	-2.57098	1.25804	0.040989	0.0764605	0.00649491	0.900123	NA	NA	NA	NA	NA	NA	NA	NA	NA
Pneumoconiosis	17138_8_GSTA1_GST_A1_1	Inverse variance weighted	18	0.39003	0.159393	0.0144062	1.47702	1.08071	2.01867	0.0874257	0.0421148	0.0543834	9.39546	16	0.896239	13.7048	17	0.687878
Pneumoconiosis	17138_8_GSTA1_GST_A1_1	Maximum likelihood	18	0.398007	0.159775	0.0127368	1.48885	1.08855	2.03636	0.0874257	0.0421148	0.0543834	9.39546	16	0.896239	13.7048	17	0.687878
Pneumoconiosis	15394_79_UNC5B_UNC5B	Maximum likelihood	9	-0.772402	0.309408	0.0125466	0.461902	0.25187	0.847078	-0.0837189	0.0756184	0.304829	6.65018	7	0.466188	7.87591	8	0.445685
Pneumoconiosis	15394_79_UNC5B_UNC5B	Inverse variance weighted	9	-0.763991	0.305918	0.0125117	0.465804	0.255741	0.848409	-0.0837189	0.0756184	0.304829	6.65018	7	0.466188	7.87591	8	0.445685
Pneumoconiosis	12731_12_PLEKHA7_PKHA7	Inverse variance weighted	14	0.344321	0.153574	0.0249581	1.41103	1.04427	1.90661	0.0842788	0.058899	0.17798	7.70473	12	0.807758	9.75222	13	0.71406
Pneumoconiosis	12731_12_PLEKHA7_PKHA7	Maximum likelihood	14	0.347672	0.153872	0.0238532	1.41577	1.04716	1.91413	0.0842788	0.058899	0.17798	7.70473	12	0.807758	9.75222	13	0.71406
Pneumoconiosis	13123_3_FLRT3_FLRT3	Maximum likelihood	34	-0.16148	0.0737565	0.0285706	0.850884	0.736355	0.983225	-0.0165715	0.0467918	0.725547	37.2127	32	0.241461	37.3585	33	0.275635
Pneumoconiosis	13123_3_FLRT3_FLRT3	Inverse variance weighted	34	-0.160798	0.0783295	0.0400885	0.851464	0.730283	0.992755	-0.0165715	0.0467918	0.725547	37.2127	32	0.241461	37.3585	33	0.275635
Pneumoconiosis	10440_26_CLMP_ACAM	Maximum likelihood	4	0.53894	0.273778	0.0490073	1.71419	1.00234	2.93159	-0.0130156	0.0740377	0.876642	2.36183	2	0.306998	2.39832	3	0.493947
Pneumoconiosis	10440_26_CLMP_ACAM	Inverse variance weighted	4	0.537285	0.272742	0.0488451	1.71135	1.00272	2.92081	-0.0130156	0.0740377	0.876642	2.36183	2	0.306998	2.39832	3	0.493947
Pneumoconiosis	12366_16_CRYGD_CRGD	Maximum likelihood	2	-1.16314	0.546174	0.033203	0.312502	0.107137	0.91152	NA	NA	NA	NA	NA	NA	NA	NA	NA
Pneumoconiosis	2837_3_MET_Met	Maximum likelihood	5	-0.839048	0.407554	0.039519	0.432122	0.194397	0.960556	0.0573439	0.113515	0.648217	0.751048	3	0.861136	1.00624	4	0.908848
Pneumoconiosis	2837_3_MET_Met	Inverse variance weighted	5	-0.837249	0.404703	0.038565	0.4329	0.195838	0.956924	0.0573439	0.113515	0.648217	0.751048	3	0.861136	1.00624	4	0.908848
Pneumoconiosis	7208_60_MGAT4C_MGT4C	Wald ratio	1	3.35339	1.30963	0.0104501	28.5996	2.19574	372.51	NA	NA	NA	NA	NA	NA	NA	NA	NA
Pneumoconiosis	5731_1_SPINK6_ISK6	Maximum likelihood	23	-0.268621	0.0948862	0.00464052	0.764433	0.634703	0.920679	-0.000611518	0.0353354	0.986356	23.9487	21	0.295549	23.9491	22	0.349905
Pneumoconiosis	5731_1_SPINK6_ISK6	Weighted median	23	-0.277122	0.107143	0.00969669	0.757962	0.614392	0.935082	-0.000611518	0.0353354	0.986356	23.9487	21	0.295549	23.9491	22	0.349905
Pneumoconiosis	5731_1_SPINK6_ISK6	Inverse variance weighted	23	-0.269142	0.0987793	0.00643644	0.764035	0.629551	0.927248	-0.000611518	0.0353354	0.986356	23.9487	21	0.295549	23.9491	22	0.349905
Pneumoconiosis	11377_19_ADH7_ADH7	Maximum likelihood	9	-0.47652	0.221607	0.0315322	0.62094	0.402174	0.958707	0.0369451	0.0622885	0.571752	6.15869	7	0.521347	6.51049	8	0.590244
Pneumoconiosis	11377_19_ADH7_ADH7	Weighted median	9	-0.552883	0.242654	0.0226976	0.575289	0.357549	0.925629	0.0369451	0.0622885	0.571752	6.15869	7	0.521347	6.51049	8	0.590244
Pneumoconiosis	11377_19_ADH7_ADH7	Inverse variance weighted	9	-0.473777	0.220281	0.0314931	0.622646	0.404328	0.958844	0.0369451	0.0622885	0.571752	6.15869	7	0.521347	6.51049	8	0.590244
Pneumoconiosis	14107_1_MTHFS_MTHFS	Maximum likelihood	23	0.286901	0.125036	0.0217588	1.33229	1.04272	1.70229	-0.0112851	0.0374424	0.766074	20.4008	21	0.496018	20.4916	22	0.552317
Pneumoconiosis	14107_1_MTHFS_MTHFS	Inverse variance weighted	23	0.285156	0.124541	0.0220411	1.32997	1.04191	1.69767	-0.0112851	0.0374424	0.766074	20.4008	21	0.496018	20.4916	22	0.552317
Pneumoconiosis	14158_17_ANXA5_Annexin_V	Inverse variance weighted	3	1.07927	0.406769	0.00797157	2.94253	1.32578	6.53084	-0.0606897	0.117549	0.696589	0.354951	1	0.551324	0.62151	2	0.732893
Pneumoconiosis	14158_17_ANXA5_Annexin_V	Weighted median	3	1.09416	0.420253	0.0092257	2.98667	1.31057	6.80635	-0.0606897	0.117549	0.696589	0.354951	1	0.551324	0.62151	2	0.732893
Pneumoconiosis	14158_17_ANXA5_Annexin_V	Maximum likelihood	3	1.08105	0.410554	0.00846002	2.94776	1.31832	6.59118	-0.0606897	0.117549	0.696589	0.354951	1	0.551324	0.62151	2	0.732893
Pneumoconiosis	15343_337_KNG1_Kininogen__HMW__Two_Chain	MR Egger	20	-0.540946	0.201755	0.0152478	0.582197	0.392042	0.864584	0.0735824	0.0352964	0.0516127	17.9428	18	0.459429	22.2887	19	0.270123
Pneumoconiosis	5900_11_HINT1_HINT1	Wald ratio	1	-1.86186	0.839175	0.026509	0.155384	0.0299976	0.804872	NA	NA	NA	NA	NA	NA	NA	NA	NA
Pneumoconiosis	5660_51_SOD3_SOD3	Inverse variance weighted	35	0.233155	0.0938559	0.0129849	1.26258	1.05043	1.51757	-0.0204988	0.0305139	0.506395	28.7079	33	0.680835	29.1592	34	0.703849
Pneumoconiosis	5660_51_SOD3_SOD3	Maximum likelihood	35	0.234303	0.0941157	0.0127916	1.26403	1.0511	1.52009	-0.0204988	0.0305139	0.506395	28.7079	33	0.680835	29.1592	34	0.703849
Pneumoconiosis	5660_51_SOD3_SOD3	MR Egger	35	0.315073	0.153877	0.048631	1.37036	1.01356	1.85275	-0.0204988	0.0305139	0.506395	28.7079	33	0.680835	29.1592	34	0.703849
Pneumoconiosis	6444_15_PSG3_PSG3	Weighted median	32	0.440145	0.1777	0.0132531	1.55293	1.0962	2.19996	0.025077	0.060301	0.68047	40.3771	30	0.0977645	40.6099	31	0.115855
Pneumoconiosis	7015_8_LILRB5_LIRB5	Weighted median	61	-0.203333	0.0880571	0.020938	0.816007	0.686654	0.969727	0.00894065	0.0245153	0.716642	67.9462	59	0.19879	68.0994	60	0.221022
Pneumoconiosis	4145_58_NTF3_Neurotrophin_3	Weighted median	6	1.2066	0.541597	0.0258899	3.34211	1.15612	9.66133	-0.196796	0.131723	0.209478	2.60872	4	0.625279	4.84078	5	0.43562
Pneumoconiosis	10603_1_HTN3_HIS3	Inverse variance weighted	3	0.91552	0.450273	0.0420267	2.49807	1.03353	6.0379	-0.0331536	0.217915	0.903882	0.354323	1	0.551676	0.377469	2	0.828006
Pneumoconiosis	10603_1_HTN3_HIS3	Maximum likelihood	3	0.916133	0.452268	0.0428016	2.49961	1.03013	6.06527	-0.0331536	0.217915	0.903882	0.354323	1	0.551676	0.377469	2	0.828006
Pneumoconiosis	10851_77_EBI3_IL27B	Maximum likelihood	55	0.233361	0.0667758	0.000474604	1.26284	1.10792	1.43942	0.0330989	0.0288225	0.255973	51.1266	53	0.547421	52.4453	54	0.534544
Pneumoconiosis	10851_77_EBI3_IL27B	Inverse variance weighted	55	0.23342	0.0666501	0.000461496	1.26291	1.10825	1.43915	0.0330989	0.0288225	0.255973	51.1266	53	0.547421	52.4453	54	0.534544
Pneumoconiosis	8245_27_ICAM5_sICAM_5	MR Egger	29	0.471638	0.177958	0.0132841	1.60262	1.1307	2.27149	-0.108798	0.0419902	0.0152466	20.0902	27	0.826951	26.8037	28	0.528956
Pneumoconiosis	17724_3_WWOX_WWOX	Wald ratio	1	2.5741	0.978417	0.00851635	13.1195	1.92785	89.2819	NA	NA	NA	NA	NA	NA	NA	NA	NA
Pneumoconiosis	3213_65_NID1_Nidogen	Inverse variance weighted	11	0.575592	0.256159	0.0246391	1.77818	1.07629	2.93781	0.0131511	0.0552809	0.817289	8.25759	9	0.50841	8.31418	10	0.598177
Pneumoconiosis	3213_65_NID1_Nidogen	Maximum likelihood	11	0.581193	0.258138	0.024355	1.78817	1.07815	2.96579	0.0131511	0.0552809	0.817289	8.25759	9	0.50841	8.31418	10	0.598177
Pneumoconiosis	15603_20_ITGA2_Integrin_alpha_2	Wald ratio	1	1.74892	0.719828	0.0151138	5.7484	1.40223	23.5655	NA	NA	NA	NA	NA	NA	NA	NA	NA
Pneumoconiosis	5749_53_CLPS_COL	MR Egger	28	-0.856982	0.354679	0.0230045	0.424441	0.211791	0.850602	0.239472	0.0893205	0.0125746	21.3739	26	0.722413	28.5619	27	0.382456
Pneumoconiosis	7145_1_ITIH3_ITIH3	Maximum likelihood	30	-0.218213	0.099732	0.0286701	0.803954	0.661207	0.977518	-0.0540454	0.0657299	0.41789	38.3504	28	0.0919507	39.2764	29	0.0964819
Pneumoconiosis	7145_1_ITIH3_ITIH3	Weighted median	30	-0.449512	0.161472	0.00537208	0.63794	0.46487	0.875442	-0.0540454	0.0657299	0.41789	38.3504	28	0.0919507	39.2764	29	0.0964819
Pneumoconiosis	9388_18_MCEE_MCEE	Wald ratio	1	-2.20388	1.03034	0.0324367	0.110374	0.0146495	0.831589	NA	NA	NA	NA	NA	NA	NA	NA	NA
Pneumoconiosis	8794_13_DPEP1_DPEP1	Weighted median	19	0.584038	0.235135	0.0129976	1.79326	1.13108	2.84312	0.125907	0.0752064	0.112398	20.8523	17	0.232965	24.2903	18	0.145747
Pneumoconiosis	13090_17_S100A6_S100A6	Maximum likelihood	6	-1.2668	0.418767	0.00248577	0.281732	0.123986	0.640174	0.0541277	0.101996	0.623734	4.59502	4	0.331429	4.91854	5	0.425903
Pneumoconiosis	13090_17_S100A6_S100A6	Inverse variance weighted	6	-1.26032	0.415725	0.00243251	0.283564	0.125539	0.640506	0.0541277	0.101996	0.623734	4.59502	4	0.331429	4.91854	5	0.425903
Pneumoconiosis	13090_17_S100A6_S100A6	Weighted median	6	-1.46758	0.535752	0.00615732	0.230484	0.080649	0.65869	0.0541277	0.101996	0.623734	4.59502	4	0.331429	4.91854	5	0.425903
Pneumoconiosis	3352_80_CA6_Carbonic_anhydrase_6	Inverse variance weighted	33	0.315664	0.132092	0.0168607	1.37117	1.05841	1.77636	0.0075238	0.0491502	0.879329	30.7262	31	0.48007	30.7496	32	0.529755
Pneumoconiosis	3352_80_CA6_Carbonic_anhydrase_6	Maximum likelihood	33	0.317822	0.132788	0.0166904	1.37413	1.05925	1.78262	0.0075238	0.0491502	0.879329	30.7262	31	0.48007	30.7496	32	0.529755
Pneumoconiosis	7871_16_TMEM132A_T132A	Maximum likelihood	27	0.248571	0.110306	0.0242291	1.28219	1.0329	1.59165	0.064238	0.0397956	0.119037	28.3247	25	0.293122	31.2769	26	0.218118
Pneumoconiosis	7871_16_TMEM132A_T132A	Inverse variance weighted	27	0.247034	0.120669	0.0406378	1.28022	1.01058	1.62181	0.064238	0.0397956	0.119037	28.3247	25	0.293122	31.2769	26	0.218118
Pneumoconiosis	4534_10_PRSS22_BSSP4	Maximum likelihood	7	-0.459338	0.224534	0.0407818	0.631702	0.406804	0.980932	0.0440952	0.110802	0.70708	2.65444	5	0.753077	2.81282	6	0.831947
Pneumoconiosis	4534_10_PRSS22_BSSP4	Inverse variance weighted	7	-0.460042	0.22402	0.0400166	0.631257	0.406927	0.979255	0.0440952	0.110802	0.70708	2.65444	5	0.753077	2.81282	6	0.831947
Pneumoconiosis	5980_55_BOLA3_BOLA3	Wald ratio	1	1.36243	0.564374	0.0157758	3.90569	1.29209	11.806	NA	NA	NA	NA	NA	NA	NA	NA	NA
Pneumoconiosis	15299_102_MESDC2_MESD2	Wald ratio	1	-3.054	1.38229	0.0271486	0.0471701	0.00314078	0.708427	NA	NA	NA	NA	NA	NA	NA	NA	NA
Pneumoconiosis	12475_48_CLIC5_CLIC5	MR Egger	16	-0.464766	0.205279	0.0399778	0.628282	0.420163	0.939488	0.0914001	0.0489247	0.0828083	11.841	14	0.619074	15.331	15	0.427845
Pneumoconiosis	3448_13_INSR_IR	Maximum likelihood	2	1.63523	0.728567	0.0248034	5.13065	1.23028	21.3964	NA	NA	NA	NA	NA	NA	NA	NA	NA
Pneumoconiosis	18398_1_AKR1D1_AK1D1	Wald ratio	1	-4.64346	1.74873	0.00792286	0.00962431	0.000312481	0.296426	NA	NA	NA	NA	NA	NA	NA	NA	NA
Pneumoconiosis	4250_23_NSFL1C_NSF1C	Wald ratio	1	3.55781	1.29006	0.00581808	35.0863	2.79908	439.804	NA	NA	NA	NA	NA	NA	NA	NA	NA
Pneumoconiosis	9369_174_LRRC4C_NGL1	Inverse variance weighted	10	-0.573964	0.282346	0.042069	0.563288	0.323887	0.979645	-0.0216691	0.0802019	0.79386	7.85183	8	0.448076	7.92483	9	0.541739
Pneumoconiosis	9369_174_LRRC4C_NGL1	Maximum likelihood	10	-0.573206	0.283885	0.0434718	0.563715	0.323156	0.983349	-0.0216691	0.0802019	0.79386	7.85183	8	0.448076	7.92483	9	0.541739
Pneumoconiosis	3024_18_SERPINF2_a2_Antiplasmin	Weighted median	10	-1.18765	0.50523	0.0187375	0.304937	0.113279	0.820862	-0.0224222	0.095955	0.821107	11.3752	8	0.181331	11.4529	9	0.245939
Pneumoconiosis	9826_135_FHIT_Fragile_histidine_triad_protein	Weighted median	3	1.70432	0.670858	0.0110691	5.49765	1.47615	20.475	-0.245039	0.332679	0.595845	0.366589	1	0.544869	0.909115	2	0.634729
Pneumoconiosis	9826_135_FHIT_Fragile_histidine_triad_protein	Maximum likelihood	3	1.51655	0.602879	0.011886	4.55647	1.39781	14.8528	-0.245039	0.332679	0.595845	0.366589	1	0.544869	0.909115	2	0.634729
Pneumoconiosis	9826_135_FHIT_Fragile_histidine_triad_protein	Inverse variance weighted	3	1.51167	0.592504	0.0107317	4.53428	1.41957	14.483	-0.245039	0.332679	0.595845	0.366589	1	0.544869	0.909115	2	0.634729
Pneumoconiosis	16851_50_SCO2_SCO2	Wald ratio	1	1.30495	0.624922	0.0367819	3.68749	1.0834	12.5509	NA	NA	NA	NA	NA	NA	NA	NA	NA
Pneumoconiosis	18162_167_IRAK4_IRAK4	Wald ratio	1	-2.12473	0.936911	0.0233413	0.119465	0.0190427	0.749475	NA	NA	NA	NA	NA	NA	NA	NA	NA
Pneumoconiosis	3038_9_CXCL11_I_TAC	Maximum likelihood	11	-0.361773	0.176901	0.0408496	0.696441	0.492383	0.985067	0.0634288	0.0592833	0.312506	10.771	9	0.29173	12.141	10	0.275728
Pneumoconiosis	3038_9_CXCL11_I_TAC	Weighted median	11	-0.518065	0.202097	0.0103639	0.595672	0.400847	0.885188	0.0634288	0.0592833	0.312506	10.771	9	0.29173	12.141	10	0.275728
Pneumoconiosis	5363_51_SEMA3E_Semaphorin_3E	Maximum likelihood	44	-0.160373	0.068231	0.0187507	0.851826	0.745197	0.973711	-0.0602933	0.0415939	0.154605	52.5864	42	0.12681	55.2173	43	0.100206
Pneumoconiosis	5363_51_SEMA3E_Semaphorin_3E	Inverse variance weighted	44	-0.159715	0.0771849	0.0385229	0.852387	0.732716	0.991603	-0.0602933	0.0415939	0.154605	52.5864	42	0.12681	55.2173	43	0.100206
Pneumoconiosis	9233_71_TFPI2_TFPI__2	Wald ratio	1	-4.0955	1.26079	0.00116072	0.0166474	0.0014065	0.197039	NA	NA	NA	NA	NA	NA	NA	NA	NA
Pneumoconiosis	2946_52_CFD_Factor_D	Weighted median	19	-0.788504	0.324568	0.0151241	0.454524	0.240591	0.858687	0.0786041	0.112843	0.49548	25.3951	17	0.0862092	26.1199	18	0.097047
Pneumoconiosis	2946_52_CFD_Factor_D	Maximum likelihood	19	-0.48532	0.228523	0.033693	0.6155	0.393284	0.963276	0.0786041	0.112843	0.49548	25.3951	17	0.0862092	26.1199	18	0.097047
Pneumoconiosis	8346_9_DPP7_DPP2	Maximum likelihood	24	-0.274572	0.121522	0.0238566	0.759898	0.598843	0.964267	-0.0129865	0.0542309	0.81296	31.8221	22	0.0804804	31.905	23	0.102135
Pneumoconiosis	4459_68_PCSK7_PCSK7	Weighted median	44	0.260891	0.110762	0.0185021	1.29809	1.04477	1.61282	-0.0314026	0.0273563	0.257501	51.8842	42	0.14111	53.512	43	0.130707
Pneumoconiosis	7156_2_FUT10_FUT10	Weighted median	28	-0.206326	0.0956828	0.0310557	0.813568	0.674445	0.981387	0.0196833	0.053043	0.713583	28.253	26	0.346123	28.4026	27	0.390446
Pneumoconiosis	7156_2_FUT10_FUT10	Maximum likelihood	28	-0.239162	0.079098	0.0024977	0.787287	0.674223	0.919311	0.0196833	0.053043	0.713583	28.253	26	0.346123	28.4026	27	0.390446
Pneumoconiosis	7156_2_FUT10_FUT10	Inverse variance weighted	28	-0.238561	0.0810304	0.00323907	0.787761	0.672078	0.923355	0.0196833	0.053043	0.713583	28.253	26	0.346123	28.4026	27	0.390446
Pneumoconiosis	19372_7_MDGA2_MDGA2	Inverse variance weighted	30	-0.215544	0.083005	0.00941079	0.806103	0.68507	0.948518	-0.0710792	0.0377067	0.0698401	21.6494	28	0.797258	25.2028	29	0.66768
Pneumoconiosis	19372_7_MDGA2_MDGA2	Maximum likelihood	30	-0.21567	0.0830986	0.00944932	0.806001	0.684858	0.948572	-0.0710792	0.0377067	0.0698401	21.6494	28	0.797258	25.2028	29	0.66768
Pneumoconiosis	8351_17_PRSS57_PRS57	Maximum likelihood	27	-0.299135	0.12087	0.0133291	0.74146	0.585061	0.939667	0.0210925	0.0400016	0.60264	26.9673	25	0.357521	27.2672	26	0.395428
Pneumoconiosis	8351_17_PRSS57_PRS57	Weighted median	27	-0.370844	0.160439	0.0208089	0.690151	0.503937	0.945176	0.0210925	0.0400016	0.60264	26.9673	25	0.357521	27.2672	26	0.395428
Pneumoconiosis	8351_17_PRSS57_PRS57	Inverse variance weighted	27	-0.297438	0.123234	0.0157956	0.742719	0.583345	0.945634	0.0210925	0.0400016	0.60264	26.9673	25	0.357521	27.2672	26	0.395428
Pneumoconiosis	9335_28_PSG9_PSG9	MR Egger	15	-1.30469	0.437644	0.0106162	0.271256	0.11504	0.6396	0.147975	0.0553629	0.0191611	10.5158	13	0.651312	17.6597	14	0.22272
Pneumoconiosis	19578_19_DOK2_DOK2	Wald ratio	1	-4.69846	2.04558	0.0216256	0.00910932	0.000165292	0.502019	NA	NA	NA	NA	NA	NA	NA	NA	NA
Pneumoconiosis	15525_294_ADH1C_ADH1G	Wald ratio	1	1.36357	0.524629	0.0093467	3.91011	1.39835	10.9336	NA	NA	NA	NA	NA	NA	NA	NA	NA
Pneumoconiosis	7841_84_ESAM_ESAM	Maximum likelihood	10	0.621387	0.22834	0.00650206	1.86151	1.18987	2.91227	0.0570698	0.0637412	0.396746	6.73029	8	0.565992	7.53192	9	0.581916
Pneumoconiosis	7841_84_ESAM_ESAM	Inverse variance weighted	10	0.616313	0.226984	0.00662308	1.85209	1.18699	2.88984	0.0570698	0.0637412	0.396746	6.73029	8	0.565992	7.53192	9	0.581916
Pneumoconiosis	18235_16_PGP_PGP	Maximum likelihood	10	-0.6623	0.266481	0.0129421	0.515664	0.305868	0.86936	0.0963359	0.190008	0.625826	10.2855	8	0.245557	10.616	9	0.302952
Pneumoconiosis	18235_16_PGP_PGP	Weighted median	10	-0.604517	0.307991	0.0496728	0.546338	0.29874	0.999147	0.0963359	0.190008	0.625826	10.2855	8	0.245557	10.616	9	0.302952
Pneumoconiosis	18235_16_PGP_PGP	Inverse variance weighted	10	-0.660253	0.287861	0.0218104	0.51672	0.293916	0.908422	0.0963359	0.190008	0.625826	10.2855	8	0.245557	10.616	9	0.302952
Pneumoconiosis	12438_127_MPG_3MG	Wald ratio	1	-1.36441	0.627046	0.02956	0.255531	0.0747636	0.873365	NA	NA	NA	NA	NA	NA	NA	NA	NA
Pneumoconiosis	8028_22_SPINK5_SPINK5	Maximum likelihood	3	-1.29405	0.410436	0.00161674	0.274158	0.12264	0.612874	0.0873071	0.245562	0.78253	0.00391825	1	0.950088	0.130327	2	0.936914
Pneumoconiosis	8028_22_SPINK5_SPINK5	Weighted median	3	-1.2483	0.45089	0.00563104	0.286992	0.118595	0.694505	0.0873071	0.245562	0.78253	0.00391825	1	0.950088	0.130327	2	0.936914
Pneumoconiosis	8028_22_SPINK5_SPINK5	Inverse variance weighted	3	-1.29418	0.404835	0.00138954	0.274122	0.123977	0.606103	0.0873071	0.245562	0.78253	0.00391825	1	0.950088	0.130327	2	0.936914
Pneumoconiosis	4153_11_SERPINA3_alpha_1_antichymotrypsin_complex	Inverse variance weighted	16	-0.450044	0.204721	0.0279252	0.6376	0.426861	0.952379	-0.0262585	0.0453034	0.571384	12.5398	14	0.56304	12.8757	15	0.611897
Pneumoconiosis	4153_11_SERPINA3_alpha_1_antichymotrypsin_complex	Maximum likelihood	16	-0.44854	0.205907	0.0293789	0.63856	0.426511	0.956033	-0.0262585	0.0453034	0.571384	12.5398	14	0.56304	12.8757	15	0.611897
Pneumoconiosis	7849_3_QPCT_Glutaminyl_cyclase	Weighted median	11	-0.524814	0.265629	0.0481846	0.591665	0.351534	0.995829	-0.103839	0.0802666	0.227989	5.40157	9	0.797992	7.07518	10	0.718329
Pneumoconiosis	5852_6_S100A12_S100A12	Maximum likelihood	5	-0.653688	0.265691	0.0138809	0.520124	0.308991	0.875523	-0.0478115	0.154453	0.777156	6.03455	3	0.109941	6.2273	4	0.182804
Pneumoconiosis	5852_6_S100A12_S100A12	Inverse variance weighted	5	-0.648064	0.32925	0.0490333	0.523057	0.274338	0.99727	-0.0478115	0.154453	0.777156	6.03455	3	0.109941	6.2273	4	0.182804
Pneumoconiosis	5128_53_SLAMF6_SLAF6	Inverse variance weighted	2	-0.838293	0.346791	0.0156367	0.432448	0.219149	0.853353	NA	NA	NA	NA	NA	NA	NA	NA	NA
Pneumoconiosis	5128_53_SLAMF6_SLAF6	Maximum likelihood	2	-0.839388	0.349156	0.0162147	0.431975	0.217897	0.85638	NA	NA	NA	NA	NA	NA	NA	NA	NA
Pneumoconiosis	15491_20_CD248_CD248	Inverse variance weighted	2	2.35686	1.09652	0.0316019	10.5578	1.23083	90.5621	NA	NA	NA	NA	NA	NA	NA	NA	NA
Pneumoconiosis	15491_20_CD248_CD248	Maximum likelihood	2	2.4283	1.17559	0.0388657	11.3396	1.13219	113.574	NA	NA	NA	NA	NA	NA	NA	NA	NA
Pneumoconiosis	6392_7_WISP2_WISP_2	Maximum likelihood	25	0.297644	0.119214	0.012535	1.34668	1.06608	1.70115	-0.0165379	0.0382332	0.669369	21.0895	23	0.575623	21.2766	24	0.62236
Pneumoconiosis	6392_7_WISP2_WISP_2	Weighted median	25	0.329338	0.160586	0.040281	1.39005	1.0147	1.90424	-0.0165379	0.0382332	0.669369	21.0895	23	0.575623	21.2766	24	0.62236
Pneumoconiosis	6392_7_WISP2_WISP_2	Inverse variance weighted	25	0.295891	0.118844	0.0127838	1.34432	1.06498	1.69694	-0.0165379	0.0382332	0.669369	21.0895	23	0.575623	21.2766	24	0.62236
Pneumoconiosis	3007_7_SIGLEC9_Siglec_9	Weighted median	54	0.194441	0.0940969	0.038792	1.21463	1.01006	1.46063	0.0109143	0.0278132	0.696355	67.7295	52	0.0703014	67.9301	53	0.0813358
Pneumoconiosis	12378_71_TAPBP_TPSN	Inverse variance weighted	16	-0.251804	0.11269	0.0254508	0.777397	0.623332	0.969541	-0.01817	0.0335899	0.597053	9.37164	14	0.806532	9.66425	15	0.840311
Pneumoconiosis	12378_71_TAPBP_TPSN	Maximum likelihood	16	-0.251496	0.112876	0.0258758	0.777637	0.623297	0.970194	-0.01817	0.0335899	0.597053	9.37164	14	0.806532	9.66425	15	0.840311
Pneumoconiosis	12396_19_HIBCH_HIBCH	Weighted median	15	-0.406526	0.190879	0.0331921	0.66596	0.458108	0.968117	0.0544375	0.0454288	0.252189	12.0204	13	0.525975	13.4563	14	0.490951
Pneumoconiosis	15468_14_CFHR1_FHR1	Inverse variance weighted	22	0.238395	0.120239	0.0474044	1.26921	1.00273	1.60651	0.0555701	0.0653652	0.405305	14.288	20	0.815596	15.0108	21	0.82241
Pneumoconiosis	15468_14_CFHR1_FHR1	Maximum likelihood	22	0.239126	0.1204	0.0470226	1.27014	1.00315	1.60819	0.0555701	0.0653652	0.405305	14.288	20	0.815596	15.0108	21	0.82241
Pneumoconiosis	12517_52_PDCD5_TFAR19	Inverse variance weighted	15	-0.313926	0.153087	0.040302	0.730573	0.541195	0.98622	-0.0404568	0.0475665	0.410422	12.4229	13	0.493308	13.1463	14	0.515038
Pneumoconiosis	12517_52_PDCD5_TFAR19	Maximum likelihood	15	-0.306261	0.153651	0.0462367	0.736195	0.544757	0.994908	-0.0404568	0.0475665	0.410422	12.4229	13	0.493308	13.1463	14	0.515038
Pneumoconiosis	5837_49_LIFR_LIF_sR	Maximum likelihood	12	0.535226	0.269312	0.0468796	1.70783	1.0074	2.89527	-0.0577325	0.0866715	0.520412	5.31621	10	0.869079	5.75991	11	0.888894
Pneumoconiosis	5837_49_LIFR_LIF_sR	Inverse variance weighted	12	0.526356	0.267109	0.0487732	1.69275	1.00283	2.85733	-0.0577325	0.0866715	0.520412	5.31621	10	0.869079	5.75991	11	0.888894
Pneumoconiosis	16918_198_TLR3_TLR3	MR Egger	44	0.458341	0.200615	0.0274487	1.58145	1.0673	2.34327	-0.0696969	0.0353268	0.05511	32.9771	42	0.839202	36.8695	43	0.733204
Pneumoconiosis	8795_48_TFRC_TR	Wald ratio	1	-1.96715	0.881735	0.0256812	0.139855	0.0248388	0.787455	NA	NA	NA	NA	NA	NA	NA	NA	NA
Pneumoconiosis	18934_50_TGM2_Tissue_transglutaminase	Wald ratio	1	-2.43501	0.986421	0.0135667	0.0875965	0.0126715	0.605543	NA	NA	NA	NA	NA	NA	NA	NA	NA
Pneumoconiosis	5676_54_ASIP_ASIP	Maximum likelihood	5	-0.468208	0.187442	0.0124939	0.626123	0.433616	0.904094	0.0598053	0.0468141	0.291318	2.28602	3	0.515204	3.91804	4	0.417211
Pneumoconiosis	5676_54_ASIP_ASIP	Weighted median	5	-0.533421	0.194847	0.00618818	0.586595	0.400388	0.8594	0.0598053	0.0468141	0.291318	2.28602	3	0.515204	3.91804	4	0.417211
Pneumoconiosis	5676_54_ASIP_ASIP	Inverse variance weighted	5	-0.467387	0.187058	0.0124679	0.626638	0.434299	0.904157	0.0598053	0.0468141	0.291318	2.28602	3	0.515204	3.91804	4	0.417211
Pneumoconiosis	13929_27_CROT_OCTC	Inverse variance weighted	15	0.285043	0.142935	0.0461289	1.32982	1.0049	1.75979	0.0151252	0.0665027	0.823621	13.7519	13	0.391545	13.8066	14	0.464215
Pneumoconiosis	13929_27_CROT_OCTC	Maximum likelihood	15	0.287831	0.143234	0.0444823	1.33353	1.00712	1.76574	0.0151252	0.0665027	0.823621	13.7519	13	0.391545	13.8066	14	0.464215
Pneumoconiosis	8299_66_LILRA4_LIRA4	Weighted median	26	0.398767	0.20166	0.0479941	1.48999	1.00352	2.21228	-0.0127017	0.0417579	0.763616	27.5703	24	0.278581	27.6766	25	0.322956
Pneumoconiosis	18216_22_IL11RA_IL_11_RA	Inverse variance weighted	7	-0.463579	0.192929	0.0162682	0.629028	0.430968	0.918111	-0.00421858	0.0551187	0.941961	3.05916	5	0.690865	3.06502	6	0.800643
Pneumoconiosis	18216_22_IL11RA_IL_11_RA	Maximum likelihood	7	-0.463988	0.193302	0.0163808	0.628771	0.430477	0.918407	-0.00421858	0.0551187	0.941961	3.05916	5	0.690865	3.06502	6	0.800643
Pneumoconiosis	18216_22_IL11RA_IL_11_RA	Weighted median	7	-0.47237	0.207888	0.0230721	0.623523	0.414854	0.937151	-0.00421858	0.0551187	0.941961	3.05916	5	0.690865	3.06502	6	0.800643
Pneumoconiosis	9185_15_TFF1_TFF1	Maximum likelihood	11	0.336613	0.165315	0.0417315	1.4002	1.01267	1.93601	0.0421759	0.0550612	0.463302	9.31594	9	0.408636	9.92326	10	0.447251
Pneumoconiosis	9185_15_TFF1_TFF1	Inverse variance weighted	11	0.329506	0.164965	0.0457777	1.39028	1.00619	1.92098	0.0421759	0.0550612	0.463302	9.31594	9	0.408636	9.92326	10	0.447251
Pneumoconiosis	15582_25_FCN1_FCN1	Inverse variance weighted	20	-0.388664	0.139867	0.00545585	0.677962	0.515404	0.89179	-0.0416815	0.0421794	0.336155	13.5075	18	0.760586	14.484	19	0.754779
Pneumoconiosis	15582_25_FCN1_FCN1	Maximum likelihood	20	-0.386383	0.140286	0.00588269	0.67951	0.516157	0.894561	-0.0416815	0.0421794	0.336155	13.5075	18	0.760586	14.484	19	0.754779
Pneumoconiosis	18330_7_PGM2_PGM2	Weighted median	6	-0.916991	0.423651	0.0304262	0.39972	0.174236	0.917011	0.108082	0.109253	0.378528	4.09303	4	0.393562	5.09447	5	0.40446
Pneumoconiosis	6408_2_INHBC_INHBC	Inverse variance weighted	3	1.02693	0.50397	0.0415822	2.79248	1.03992	7.49856	0.0454444	0.135538	0.794047	0.991081	1	0.319478	1.1035	2	0.575941
Pneumoconiosis	6408_2_INHBC_INHBC	Maximum likelihood	3	1.03227	0.510734	0.0432639	2.80744	1.03173	7.63933	0.0454444	0.135538	0.794047	0.991081	1	0.319478	1.1035	2	0.575941
Pneumoconiosis	19207_119_ADK_ADK	Wald ratio	1	-2.75045	1.22638	0.0249141	0.0638994	0.00577537	0.706991	NA	NA	NA	NA	NA	NA	NA	NA	NA
Pneumoconiosis	8894_80_HNRNPAB_hnRNP_A_B	Weighted median	3	-1.30529	0.595074	0.0282717	0.271093	0.0844464	0.870274	-0.204981	0.865504	0.851954	3.64764	1	0.0561488	3.85223	2	0.145713
Pneumoconiosis	5005_4_MAPK12_MK12	Inverse variance weighted	6	-1.23427	0.452921	0.00642759	0.291048	0.119793	0.707128	-0.0640873	0.0931364	0.529216	0.907042	4	0.923548	1.38053	5	0.926432
Pneumoconiosis	5005_4_MAPK12_MK12	Maximum likelihood	6	-1.24046	0.460405	0.00705426	0.289252	0.11732	0.713151	-0.0640873	0.0931364	0.529216	0.907042	4	0.923548	1.38053	5	0.926432
Pneumoconiosis	5620_13_PAM_AMD	Weighted median	26	-0.253862	0.12651	0.0447856	0.775799	0.605427	0.994114	-0.00294308	0.0444151	0.947717	28.6742	24	0.232635	28.6794	25	0.277539
Pneumoconiosis	8866_53_QPCTL_QPCTL	Maximum likelihood	20	-0.374801	0.168419	0.0260534	0.687426	0.494157	0.956284	-0.00219681	0.067669	0.974459	33.8236	18	0.0132421	33.8256	19	0.0192672
Pneumoconiosis	16307_22_UNC5D_UNC5H4	Maximum likelihood	2	-1.10357	0.528837	0.0369076	0.331685	0.117644	0.93515	NA	NA	NA	NA	NA	NA	NA	NA	NA
Pneumoconiosis	16307_22_UNC5D_UNC5H4	Inverse variance weighted	2	-1.10381	0.523072	0.0348371	0.331605	0.118952	0.924419	NA	NA	NA	NA	NA	NA	NA	NA	NA
Pneumoconiosis	7110_2_DNAJB11_DJB11	Maximum likelihood	5	-0.936469	0.435765	0.0316327	0.392009	0.166865	0.920932	-0.0997156	0.0857694	0.329069	2.66596	3	0.446044	4.0176	4	0.403629
Pneumoconiosis	7110_2_DNAJB11_DJB11	Weighted median	5	-1.03686	0.467108	0.0264357	0.354565	0.141934	0.88574	-0.0997156	0.0857694	0.329069	2.66596	3	0.446044	4.0176	4	0.403629
Pneumoconiosis	7110_2_DNAJB11_DJB11	Inverse variance weighted	5	-0.92837	0.432552	0.031852	0.395197	0.169285	0.922592	-0.0997156	0.0857694	0.329069	2.66596	3	0.446044	4.0176	4	0.403629
Pneumoconiosis	7179_69_NFASC_NFASC	Maximum likelihood	14	0.280596	0.143114	0.0499203	1.32392	1.00009	1.7526	0.020338	0.0532386	0.709129	14.6019	12	0.263932	14.7795	13	0.321321
Pneumoconiosis	9557_5_MANSC1_MANS1	Maximum likelihood	3	-0.668195	0.249607	0.00742865	0.512633	0.314295	0.836134	-0.257101	0.135288	0.308374	0.162365	1	0.686989	3.77386	2	0.151536
Pneumoconiosis	9557_5_MANSC1_MANS1	Weighted median	3	-0.654926	0.250411	0.00891203	0.51948	0.317991	0.848639	-0.257101	0.135288	0.308374	0.162365	1	0.686989	3.77386	2	0.151536
Pneumoconiosis	17765_3_SNUPN_SPN1	Maximum likelihood	2	1.30301	0.48482	0.00719623	3.68037	1.423	9.51871	NA	NA	NA	NA	NA	NA	NA	NA	NA
Pneumoconiosis	17765_3_SNUPN_SPN1	Inverse variance weighted	2	1.30212	0.477675	0.00641169	3.67708	1.44178	9.37796	NA	NA	NA	NA	NA	NA	NA	NA	NA
Pneumoconiosis	9901_28_EGLN1_EGLN1	Maximum likelihood	15	0.601111	0.220481	0.00640375	1.82414	1.18408	2.8102	0.0871293	0.0611931	0.17805	15.2603	13	0.291387	17.6401	14	0.223667
Pneumoconiosis	9901_28_EGLN1_EGLN1	Inverse variance weighted	15	0.58384	0.245975	0.0176169	1.79291	1.10708	2.9036	0.0871293	0.0611931	0.17805	15.2603	13	0.291387	17.6401	14	0.223667
Pneumoconiosis	13622_16_PPP2R5A_2A5A	Maximum likelihood	2	-1.71285	0.869678	0.0488938	0.180352	0.0327971	0.991758	NA	NA	NA	NA	NA	NA	NA	NA	NA
Pneumoconiosis	13622_16_PPP2R5A_2A5A	Inverse variance weighted	2	-1.70404	0.84225	0.0430527	0.181947	0.0349147	0.948163	NA	NA	NA	NA	NA	NA	NA	NA	NA
Pneumoconiosis	9321_400_NMB_NMB	Inverse variance weighted	4	1.37338	0.400121	0.000598243	3.94867	1.80244	8.65047	0.0220355	0.107643	0.856743	1.14917	2	0.562939	1.19107	3	0.755146
Pneumoconiosis	9321_400_NMB_NMB	Weighted median	4	1.33826	0.426416	0.00169885	3.81239	1.65281	8.79366	0.0220355	0.107643	0.856743	1.14917	2	0.562939	1.19107	3	0.755146
Pneumoconiosis	9321_400_NMB_NMB	Maximum likelihood	4	1.37791	0.406637	0.000702662	3.96659	1.78764	8.80144	0.0220355	0.107643	0.856743	1.14917	2	0.562939	1.19107	3	0.755146
Pneumoconiosis	13472_35_HDHD2_HDHD2	Maximum likelihood	4	0.577078	0.226719	0.0109171	1.78083	1.14192	2.77721	0.0142739	0.185293	0.945609	0.322086	2	0.851256	0.32802	3	0.954675
Pneumoconiosis	13472_35_HDHD2_HDHD2	Weighted median	4	0.588732	0.237788	0.0132914	1.8017	1.13051	2.87139	0.0142739	0.185293	0.945609	0.322086	2	0.851256	0.32802	3	0.954675
Pneumoconiosis	13472_35_HDHD2_HDHD2	Inverse variance weighted	4	0.576998	0.226021	0.0106844	1.78068	1.14339	2.77319	0.0142739	0.185293	0.945609	0.322086	2	0.851256	0.32802	3	0.954675
Pneumoconiosis	12687_2_DECR1_DECR	Weighted median	4	-1.93135	0.898346	0.0315636	0.144952	0.0249194	0.843167	-0.229382	0.14406	0.252326	2.28286	2	0.319362	5.17674	3	0.159304
Pneumoconiosis	16836_1_CFHR3_FHR3	Inverse variance weighted	2	1.21688	0.594596	0.0407007	3.37663	1.05282	10.8296	NA	NA	NA	NA	NA	NA	NA	NA	NA
Pneumoconiosis	16836_1_CFHR3_FHR3	Maximum likelihood	2	1.21675	0.600131	0.042614	3.3762	1.04132	10.9464	NA	NA	NA	NA	NA	NA	NA	NA	NA
Pneumoconiosis	6207_10_PSAP_prosaposin	Inverse variance weighted	12	0.481599	0.167079	0.00394579	1.61866	1.16664	2.24583	0.109204	0.054873	0.074606	4.67261	10	0.911949	8.63318	11	0.65571
Pneumoconiosis	6207_10_PSAP_prosaposin	Maximum likelihood	12	0.48789	0.167726	0.00362767	1.62888	1.17251	2.26287	0.109204	0.054873	0.074606	4.67261	10	0.911949	8.63318	11	0.65571
Pneumoconiosis	6207_10_PSAP_prosaposin	Weighted median	12	0.46974	0.224255	0.0362	1.59958	1.03066	2.48253	0.109204	0.054873	0.074606	4.67261	10	0.911949	8.63318	11	0.65571
Pneumoconiosis	9018_38_PCDH10_PCD10	Maximum likelihood	3	0.921379	0.365934	0.0118062	2.51275	1.22648	5.14801	-0.892043	1.36571	0.631651	3.98367	1	0.0459432	5.68324	2	0.0583312
Pneumoconiosis	5637_81_NTNG1_NTNG1	MR Egger	24	0.37223	0.153032	0.0235909	1.45097	1.07496	1.95849	-0.0657784	0.033035	0.0590233	18.2719	22	0.689751	22.2367	23	0.506004
Pneumoconiosis	10088_37_APRT_APT	Maximum likelihood	9	0.56999	0.26958	0.0344841	1.76825	1.04249	2.99926	-0.0100895	0.0790185	0.901989	10.5239	7	0.160774	10.5485	8	0.22862
Pneumoconiosis	19154_41_SERPINE2_Protease_nexin_I	Maximum likelihood	25	-0.278357	0.110614	0.0118532	0.757026	0.609473	0.940302	0.00710396	0.0535772	0.895669	23.2265	23	0.447613	23.2442	24	0.505421
Pneumoconiosis	19154_41_SERPINE2_Protease_nexin_I	Weighted median	25	-0.306109	0.143018	0.0323266	0.736306	0.556312	0.974537	0.00710396	0.0535772	0.895669	23.2265	23	0.447613	23.2442	24	0.505421
Pneumoconiosis	19154_41_SERPINE2_Protease_nexin_I	Inverse variance weighted	25	-0.278783	0.11035	0.0115254	0.756704	0.609529	0.939416	0.00710396	0.0535772	0.895669	23.2265	23	0.447613	23.2442	24	0.505421
Pneumoconiosis	13954_9_GNPNAT1_GNA1	Wald ratio	1	-2.09117	0.994302	0.0354525	0.123543	0.0175975	0.86733	NA	NA	NA	NA	NA	NA	NA	NA	NA
Pneumoconiosis	5542_22_NRP1_NRP1	MR Egger	10	0.840003	0.347594	0.0420714	2.31637	1.17201	4.57811	-0.0717917	0.0538834	0.219446	10.8688	8	0.209242	13.2806	9	0.150315
Pneumoconiosis	5542_22_NRP1_NRP1	Maximum likelihood	10	0.47862	0.183189	0.00898271	1.61385	1.12701	2.31098	-0.0717917	0.0538834	0.219446	10.8688	8	0.209242	13.2806	9	0.150315
Pneumoconiosis	5542_22_NRP1_NRP1	Weighted median	10	0.665568	0.204185	0.00111558	1.9456	1.30391	2.90308	-0.0717917	0.0538834	0.219446	10.8688	8	0.209242	13.2806	9	0.150315
Pneumoconiosis	5542_22_NRP1_NRP1	Inverse variance weighted	10	0.473546	0.2215	0.0325249	1.60568	1.04019	2.47858	-0.0717917	0.0538834	0.219446	10.8688	8	0.209242	13.2806	9	0.150315
Pneumoconiosis	6448_36_SEMA3C_Sema_E	Wald ratio	1	-2.03275	0.863537	0.0185735	0.130975	0.0241063	0.711615	NA	NA	NA	NA	NA	NA	NA	NA	NA
Pneumoconiosis	12459_13_PLEKHA1_PKHA1	Inverse variance weighted	9	-0.490903	0.198083	0.0132022	0.612074	0.415137	0.902434	-0.0388614	0.0734947	0.613314	5.67667	7	0.577969	5.95626	8	0.652131
Pneumoconiosis	12459_13_PLEKHA1_PKHA1	Maximum likelihood	9	-0.492965	0.19868	0.013094	0.610813	0.413798	0.901629	-0.0388614	0.0734947	0.613314	5.67667	7	0.577969	5.95626	8	0.652131
Pneumoconiosis	6496_60_DLK1_DLK1	Maximum likelihood	24	-0.287893	0.132231	0.0294665	0.749842	0.578645	0.971689	0.0151358	0.0358557	0.677026	21.5009	22	0.489993	21.6791	23	0.539688
Pneumoconiosis	6496_60_DLK1_DLK1	Inverse variance weighted	24	-0.288833	0.131807	0.0284275	0.749137	0.578583	0.969968	0.0151358	0.0358557	0.677026	21.5009	22	0.489993	21.6791	23	0.539688
Pneumoconiosis	17782_23_ACAA1_THIK	Maximum likelihood	14	0.565763	0.224244	0.0116363	1.76079	1.13456	2.73267	-0.0245915	0.0408745	0.558613	7.0556	12	0.853918	7.41756	13	0.879371
Pneumoconiosis	17782_23_ACAA1_THIK	Inverse variance weighted	14	0.564225	0.223062	0.011424	1.75808	1.13544	2.72216	-0.0245915	0.0408745	0.558613	7.0556	12	0.853918	7.41756	13	0.879371
Pneumoconiosis	7955_195_ITIH1_ITI_heavy_chain_H1	Maximum likelihood	25	0.455188	0.112348	5.08749e-05	1.57647	1.26489	1.9648	-0.0216673	0.0524086	0.683121	18.2546	23	0.743534	18.4256	24	0.78189
Pneumoconiosis	7955_195_ITIH1_ITI_heavy_chain_H1	Inverse variance weighted	25	0.453259	0.112014	5.19993e-05	1.57343	1.26328	1.95973	-0.0216673	0.0524086	0.683121	18.2546	23	0.743534	18.4256	24	0.78189
Pneumoconiosis	7955_195_ITIH1_ITI_heavy_chain_H1	Weighted median	25	0.488845	0.130911	0.000188324	1.63043	1.26145	2.10735	-0.0216673	0.0524086	0.683121	18.2546	23	0.743534	18.4256	24	0.78189
Pneumoconiosis	7955_195_ITIH1_ITI_heavy_chain_H1	MR Egger	25	0.524307	0.205133	0.017664	1.68929	1.13003	2.52532	-0.0216673	0.0524086	0.683121	18.2546	23	0.743534	18.4256	24	0.78189
Pneumoconiosis	15304_1_REG3A_PAP1	Inverse variance weighted	17	-0.601073	0.193227	0.00186636	0.548223	0.375387	0.800636	-0.0513531	0.0425357	0.246012	16.6378	15	0.340973	18.2545	16	0.309205
Pneumoconiosis	15304_1_REG3A_PAP1	Maximum likelihood	17	-0.590374	0.182089	0.00118598	0.55412	0.387799	0.791773	-0.0513531	0.0425357	0.246012	16.6378	15	0.340973	18.2545	16	0.309205
Pneumoconiosis	15304_1_REG3A_PAP1	Weighted median	17	-0.526677	0.242794	0.0300649	0.590564	0.366941	0.950468	-0.0513531	0.0425357	0.246012	16.6378	15	0.340973	18.2545	16	0.309205
Pneumoconiosis	5116_62_ROBO2_ROBO2	Maximum likelihood	5	-1.18215	0.538801	0.0282332	0.30662	0.106651	0.88153	0.104639	0.123155	0.457944	2.36812	3	0.499597	3.09004	4	0.542873
Pneumoconiosis	5116_62_ROBO2_ROBO2	Inverse variance weighted	5	-1.17023	0.530871	0.0274993	0.310296	0.10962	0.87834	0.104639	0.123155	0.457944	2.36812	3	0.499597	3.09004	4	0.542873
Pneumoconiosis	8402_22_CYTL1_CYTL1	Weighted median	18	-0.470661	0.176553	0.00767981	0.624589	0.441885	0.882835	0.0732812	0.0383344	0.074004	19.8336	16	0.227808	24.3635	17	0.109889
Pneumoconiosis	8402_22_CYTL1_CYTL1	Inverse variance weighted	18	-0.354917	0.15943	0.0260033	0.701232	0.513041	0.958454	0.0732812	0.0383344	0.074004	19.8336	16	0.227808	24.3635	17	0.109889
Pneumoconiosis	8402_22_CYTL1_CYTL1	Maximum likelihood	18	-0.35546	0.133651	0.00782316	0.700851	0.539336	0.910735	0.0732812	0.0383344	0.074004	19.8336	16	0.227808	24.3635	17	0.109889
Pneumoconiosis	8402_22_CYTL1_CYTL1	MR Egger	18	-0.618903	0.202621	0.00756751	0.538535	0.362026	0.801103	0.0732812	0.0383344	0.074004	19.8336	16	0.227808	24.3635	17	0.109889
Pneumoconiosis	9316_67_WFDC1_WFDC1	Maximum likelihood	27	-0.238077	0.120813	0.048767	0.788142	0.621966	0.998717	-0.0180952	0.0326137	0.583939	27.2783	25	0.342128	27.6142	26	0.377702
Pneumoconiosis	13590_1_REXO2_ORN	Maximum likelihood	4	-1.07042	0.525373	0.0416056	0.342865	0.122438	0.96013	0.205933	0.189679	0.391052	4.15433	2	0.125285	6.60274	3	0.0856976
Pneumoconiosis	15594_47_HTRA1_HTRA1	Weighted median	3	1.57463	0.616482	0.0106428	4.82893	1.44242	16.1663	0.397755	0.334156	0.44482	3.09824	1	0.0783769	7.48808	2	0.0236583
Pneumoconiosis	8274_64_STX7_Syntaxin_7	Wald ratio	1	1.39453	0.546541	0.0107241	4.0331	1.3817	11.7724	NA	NA	NA	NA	NA	NA	NA	NA	NA
Pneumoconiosis	2948_58_GHR_Growth_hormone_receptor	Maximum likelihood	9	-0.587229	0.290713	0.0433875	0.555865	0.31442	0.98272	-0.00691379	0.179956	0.970426	4.91462	7	0.670382	4.9161	8	0.766505
Pneumoconiosis	2948_58_GHR_Growth_hormone_receptor	Inverse variance weighted	9	-0.589659	0.289086	0.0413766	0.554516	0.314658	0.977213	-0.00691379	0.179956	0.970426	4.91462	7	0.670382	4.9161	8	0.766505
Pneumoconiosis	4151_6_PLG_Plasminogen	Maximum likelihood	14	-0.383212	0.193789	0.047988	0.681668	0.466248	0.996619	0.0139454	0.147882	0.926426	7.65286	12	0.811636	7.66176	13	0.864917
Pneumoconiosis	4151_6_PLG_Plasminogen	Inverse variance weighted	14	-0.388935	0.193174	0.0440741	0.677779	0.464146	0.98974	0.0139454	0.147882	0.926426	7.65286	12	0.811636	7.66176	13	0.864917

## Sheet: Interstitial lung disease 
outcome	exposure	method	nsnp	b	se_mr	pval_mr	or	or_lci95	or_uci95	egger_intercept	se_pleio	pval_pleio	Q_MR_Egger	Q_df_MR_Egger	Q_pval_MR_Egger	Q_ivw	Q_df_ivw	Q_pval_ivw
Interstitial lung disease	13405_61_SPINK2_ISK2	Weighted median	17	0.12393	0.0577879	0.0319876	1.13194	1.01072	1.26769	0.0163078	0.0163152	0.333383	5.71724	15	0.984116	6.71633	16	0.978349
Interstitial lung disease	13405_61_SPINK2_ISK2	Maximum likelihood	17	0.128282	0.0469476	0.00628652	1.13687	1.03693	1.24645	0.0163078	0.0163152	0.333383	5.71724	15	0.984116	6.71633	16	0.978349
Interstitial lung disease	13405_61_SPINK2_ISK2	Inverse variance weighted	17	0.128374	0.0468346	0.0061252	1.13698	1.03726	1.24629	0.0163078	0.0163152	0.333383	5.71724	15	0.984116	6.71633	16	0.978349
Interstitial lung disease	5586_66_MINPP1_MINP1	Wald ratio	1	-0.677215	0.278481	0.0150232	0.50803	0.294335	0.876874	NA	NA	NA	NA	NA	NA	NA	NA	NA
Interstitial lung disease	8039_41_FAM177A1_F177A	MR Egger	21	0.169508	0.0664425	0.0195097	1.18472	1.04006	1.3495	-0.026095	0.0151703	0.101654	10.9204	19	0.926488	13.8792	20	0.836566
Interstitial lung disease	15453_3_AMBP_a1_Microglobulin	Maximum likelihood	2	0.512765	0.215438	0.0173077	1.6699	1.09473	2.54728	NA	NA	NA	NA	NA	NA	NA	NA	NA
Interstitial lung disease	13388_57_PCSK1_NEC1	Maximum likelihood	32	0.0867067	0.0399708	0.0300635	1.09058	1.0084	1.17945	0.0245294	0.0245858	0.326402	37.6196	30	0.159763	38.8678	31	0.156611
Interstitial lung disease	5443_62_NPPA_ANP	Wald ratio	1	1.31394	0.446401	0.00324633	3.72079	1.55114	8.92523	NA	NA	NA	NA	NA	NA	NA	NA	NA
Interstitial lung disease	15615_8_LILRB3_LIRB3	Maximum likelihood	55	-0.0649369	0.0252178	0.0100227	0.937127	0.891934	0.98461	-0.00846347	0.0109037	0.441081	64.0102	53	0.142995	64.7378	54	0.150345
Interstitial lung disease	15615_8_LILRB3_LIRB3	Inverse variance weighted	55	-0.0646604	0.0275679	0.0190015	0.937386	0.88808	0.989429	-0.00846347	0.0109037	0.441081	64.0102	53	0.142995	64.7378	54	0.150345
Interstitial lung disease	2819_23_CDH5_Cadherin_5	Weighted median	3	-0.351313	0.16486	0.0330906	0.703763	0.509442	0.972206	-0.0330878	0.0681614	0.712294	0.184438	1	0.667587	0.420084	2	0.81055
Interstitial lung disease	2819_23_CDH5_Cadherin_5	Inverse variance weighted	3	-0.354784	0.165029	0.0315691	0.701325	0.507508	0.969159	-0.0330878	0.0681614	0.712294	0.184438	1	0.667587	0.420084	2	0.81055
Interstitial lung disease	2819_23_CDH5_Cadherin_5	Maximum likelihood	3	-0.355088	0.166068	0.0324996	0.701112	0.506323	0.970839	-0.0330878	0.0681614	0.712294	0.184438	1	0.667587	0.420084	2	0.81055
Interstitial lung disease	19279_42_RBP1_CRBP	Wald ratio	1	0.833518	0.351831	0.0178321	2.3014	1.1548	4.58646	NA	NA	NA	NA	NA	NA	NA	NA	NA
Interstitial lung disease	11390_24_CA8_Carbonic_Anhydrase_VIII	MR Egger	17	-0.249104	0.11308	0.0436531	0.779499	0.62454	0.972907	0.0429262	0.0231005	0.0828726	10.7513	15	0.770019	14.2043	16	0.583497
Interstitial lung disease	19590_46_SFTPD_SP_D	Inverse variance weighted	33	-0.0685317	0.0347321	0.0484779	0.933764	0.872313	0.999543	-0.0182323	0.0122206	0.145823	20.9997	31	0.91192	23.2255	32	0.871065
Interstitial lung disease	19590_46_SFTPD_SP_D	Maximum likelihood	33	-0.0685532	0.0347672	0.048635	0.933744	0.872234	0.999591	-0.0182323	0.0122206	0.145823	20.9997	31	0.91192	23.2255	32	0.871065
Interstitial lung disease	9545_156_GZMK_Granzyme_K	Inverse variance weighted	4	0.302238	0.152449	0.047417	1.35288	1.00344	1.82401	-0.0192055	0.0302158	0.590056	0.702284	2	0.703884	1.10629	3	0.775557
Interstitial lung disease	9545_156_GZMK_Granzyme_K	Maximum likelihood	4	0.303189	0.153477	0.0482153	1.35417	1.00238	1.82943	-0.0192055	0.0302158	0.590056	0.702284	2	0.703884	1.10629	3	0.775557
Interstitial lung disease	18310_26_SEPW1_SELW	Maximum likelihood	11	-0.261344	0.116752	0.0251916	0.770016	0.612517	0.968013	0.00357312	0.0310199	0.910825	10.1842	9	0.33578	10.1992	10	0.423193
Interstitial lung disease	18310_26_SEPW1_SELW	Inverse variance weighted	11	-0.262607	0.117048	0.0248592	0.769044	0.611389	0.967352	0.00357312	0.0310199	0.910825	10.1842	9	0.33578	10.1992	10	0.423193
Interstitial lung disease	7856_51_FAM151A_F151A	Weighted median	21	0.245504	0.091533	0.00731524	1.27827	1.06833	1.52945	-0.0240907	0.0179348	0.195021	19.7291	19	0.411042	21.6026	20	0.362457
Interstitial lung disease	5663_18_PF4V1_PF4V	Inverse variance weighted	9	-0.146444	0.0728686	0.0444624	0.863774	0.748812	0.996385	-0.00494673	0.0333727	0.886343	6.18063	7	0.518824	6.2026	8	0.624549
Interstitial lung disease	5663_18_PF4V1_PF4V	Maximum likelihood	9	-0.146725	0.0730595	0.0446127	0.863532	0.748323	0.996478	-0.00494673	0.0333727	0.886343	6.18063	7	0.518824	6.2026	8	0.624549
Interstitial lung disease	12016_60_CBL_CBL	Weighted median	3	0.482777	0.167656	0.00398226	1.62057	1.16669	2.25102	-0.0501504	0.0975144	0.697598	1.0618	1	0.302805	1.34264	2	0.511034
Interstitial lung disease	12016_60_CBL_CBL	Maximum likelihood	3	0.466599	0.164839	0.00464571	1.59456	1.15432	2.2027	-0.0501504	0.0975144	0.697598	1.0618	1	0.302805	1.34264	2	0.511034
Interstitial lung disease	12016_60_CBL_CBL	Inverse variance weighted	3	0.46618	0.162119	0.0040334	1.59389	1.16001	2.19007	-0.0501504	0.0975144	0.697598	1.0618	1	0.302805	1.34264	2	0.511034
Interstitial lung disease	18321_38_MTHFD2_MTDC	Inverse variance weighted	3	-0.446264	0.192513	0.0204442	0.640015	0.438853	0.933385	-0.0231897	0.116616	0.875035	2.04088	1	0.153121	2.12159	2	0.346181
Interstitial lung disease	18321_38_MTHFD2_MTDC	Maximum likelihood	3	-0.45128	0.191053	0.0181735	0.636812	0.437909	0.92606	-0.0231897	0.116616	0.875035	2.04088	1	0.153121	2.12159	2	0.346181
Interstitial lung disease	18321_38_MTHFD2_MTDC	Weighted median	3	-0.557723	0.22872	0.0147504	0.572511	0.365673	0.896344	-0.0231897	0.116616	0.875035	2.04088	1	0.153121	2.12159	2	0.346181
Interstitial lung disease	2567_5_CFI_Factor_I	Weighted median	3	-0.887973	0.399453	0.0262177	0.411489	0.188078	0.900284	-0.0604104	0.21016	0.821808	4.36418	1	0.0367021	4.72478	2	0.0941948
Interstitial lung disease	3195_50_GNLY_Granulysin	Weighted median	32	-0.106761	0.0536386	0.04655	0.898741	0.809052	0.998372	-0.0267758	0.0192133	0.173676	33.7703	30	0.290107	35.9566	31	0.247468
Interstitial lung disease	7081_2_BTN3A1_BT3A1	Wald ratio	1	-1.5233	0.640479	0.017389	0.217991	0.0621228	0.764936	NA	NA	NA	NA	NA	NA	NA	NA	NA
Interstitial lung disease	17758_79_DCXR_DCXR	Inverse variance weighted	2	-0.57473	0.286791	0.04507	0.562857	0.320831	0.98746	NA	NA	NA	NA	NA	NA	NA	NA	NA
Interstitial lung disease	17758_79_DCXR_DCXR	Maximum likelihood	2	-0.577176	0.266536	0.0303516	0.561482	0.333009	0.946707	NA	NA	NA	NA	NA	NA	NA	NA	NA
Interstitial lung disease	11308_8_CREB3L4_CR3L4	Weighted median	6	-0.325344	0.141769	0.0217395	0.722279	0.547052	0.953632	-0.0427632	0.0641258	0.541356	6.27433	4	0.179576	6.97189	5	0.222739
Interstitial lung disease	3186_2_C2_C2	Maximum likelihood	14	0.0787997	0.0341744	0.0211211	1.08199	1.01189	1.15694	0.0428703	0.0235528	0.093749	19.8596	12	0.0697891	25.3426	13	0.0208028
Interstitial lung disease	4548_4_FUT3_Fucosyltransferase_3	Inverse variance weighted	34	-0.0826081	0.035819	0.021096	0.920712	0.85829	0.987674	0.00857601	0.015413	0.581797	28.8469	32	0.626929	29.1565	33	0.659036
Interstitial lung disease	4548_4_FUT3_Fucosyltransferase_3	Maximum likelihood	34	-0.082412	0.0359382	0.021839	0.920893	0.858258	0.988098	0.00857601	0.015413	0.581797	28.8469	32	0.626929	29.1565	33	0.659036
Interstitial lung disease	3366_51_ECM1_ECM1	Maximum likelihood	20	0.0861232	0.0415135	0.0380254	1.08994	1.00477	1.18233	0.0273646	0.0519899	0.605075	28.5793	18	0.0537689	29.0192	19	0.0656838
Interstitial lung disease	16614_27_RSPO1_RSPO1	Inverse variance weighted	5	-0.209722	0.103941	0.0436225	0.810809	0.661366	0.994021	-0.0194065	0.0312294	0.578347	0.329095	3	0.954467	0.715254	4	0.949435
Interstitial lung disease	16614_27_RSPO1_RSPO1	Maximum likelihood	5	-0.20986	0.104322	0.0442564	0.810698	0.660782	0.994626	-0.0194065	0.0312294	0.578347	0.329095	3	0.954467	0.715254	4	0.949435
Interstitial lung disease	3481_87_XPNPEP1_XPNPEP1	Wald ratio	1	-0.773148	0.359954	0.0317209	0.461558	0.227944	0.934598	NA	NA	NA	NA	NA	NA	NA	NA	NA
Interstitial lung disease	3852_19_DNAJB1_HSP_40	Wald ratio	1	-1	0.50478	0.0475845	0.367879	0.136782	0.989425	NA	NA	NA	NA	NA	NA	NA	NA	NA
Interstitial lung disease	15476_6_REG3G_REG3G	Weighted median	30	-0.126529	0.0599024	0.0346643	0.881148	0.783536	0.990921	0.00701694	0.0139162	0.618045	26.2776	28	0.557786	26.5319	29	0.596945
Interstitial lung disease	18173_11_AKR7A3_ARK73	Maximum likelihood	20	0.186299	0.0723492	0.0100241	1.20478	1.0455	1.38833	0.00680457	0.0296672	0.821173	25.2004	18	0.119495	25.274	19	0.151718
Interstitial lung disease	18173_11_AKR7A3_ARK73	Inverse variance weighted	20	0.180299	0.0827589	0.029361	1.19758	1.01826	1.40847	0.00680457	0.0296672	0.821173	25.2004	18	0.119495	25.274	19	0.151718
Interstitial lung disease	4188_1_AKR7A2_Aflatoxin_B1_aldehyde_reductase	MR Egger	7	-1.04204	0.364445	0.0354374	0.352734	0.172673	0.720558	0.124519	0.0426591	0.0330547	4.14527	5	0.528696	12.6654	6	0.0486675
Interstitial lung disease	9790_28_BRSK2_BR_serine_threonine_kinase_2	Maximum likelihood	2	0.681592	0.15226	7.58737e-06	1.97702	1.46692	2.66451	NA	NA	NA	NA	NA	NA	NA	NA	NA
Interstitial lung disease	9790_28_BRSK2_BR_serine_threonine_kinase_2	Inverse variance weighted	2	0.678031	0.199045	0.0006582	1.96999	1.33363	2.91002	NA	NA	NA	NA	NA	NA	NA	NA	NA
Interstitial lung disease	9772_153_NLGN2_NLGN2	Maximum likelihood	3	-0.632164	0.275804	0.0219012	0.53144	0.309518	0.912481	-0.00781663	0.084691	0.941409	2.4531	1	0.117293	2.474	2	0.290254
Interstitial lung disease	9772_153_NLGN2_NLGN2	Inverse variance weighted	3	-0.625247	0.302144	0.0385119	0.535129	0.295984	0.967496	-0.00781663	0.084691	0.941409	2.4531	1	0.117293	2.474	2	0.290254
Interstitial lung disease	9459_7_FAS_Fas__soluble	Weighted median	8	0.283711	0.0975325	0.00362713	1.32805	1.09697	1.60781	0.0184355	0.022316	0.440347	1.76726	6	0.939812	2.44972	7	0.930835
Interstitial lung disease	9459_7_FAS_Fas__soluble	Inverse variance weighted	8	0.289395	0.0899648	0.00129648	1.33562	1.1197	1.59317	0.0184355	0.022316	0.440347	1.76726	6	0.939812	2.44972	7	0.930835
Interstitial lung disease	9459_7_FAS_Fas__soluble	Maximum likelihood	8	0.290043	0.0905019	0.00135145	1.33648	1.11925	1.59588	0.0184355	0.022316	0.440347	1.76726	6	0.939812	2.44972	7	0.930835
Interstitial lung disease	15471_29_PNLIPRP2_LIPR2	Inverse variance weighted	52	0.0602351	0.0273792	0.0278046	1.06209	1.00659	1.12064	0.00864318	0.012407	0.489257	54.1749	50	0.318217	54.7008	51	0.335926
Interstitial lung disease	15471_29_PNLIPRP2_LIPR2	Maximum likelihood	52	0.0606812	0.0264935	0.0219971	1.06256	1.00879	1.11919	0.00864318	0.012407	0.489257	54.1749	50	0.318217	54.7008	51	0.335926
Interstitial lung disease	3389_7_SERPINA5_PCI	Maximum likelihood	10	0.167547	0.0840048	0.046098	1.1824	1.0029	1.39403	-0.0162844	0.0225276	0.490352	7.61577	8	0.471873	8.13831	9	0.520271
Interstitial lung disease	3389_7_SERPINA5_PCI	Inverse variance weighted	10	0.166783	0.0836866	0.046267	1.1815	1.00276	1.39209	-0.0162844	0.0225276	0.490352	7.61577	8	0.471873	8.13831	9	0.520271
Interstitial lung disease	3389_7_SERPINA5_PCI	Weighted median	10	0.208097	0.0985776	0.0347723	1.23133	1.015	1.49378	-0.0162844	0.0225276	0.490352	7.61577	8	0.471873	8.13831	9	0.520271
Interstitial lung disease	2677_1_EGFR_ERBB1	Maximum likelihood	5	-0.27477	0.139563	0.0489774	0.759747	0.577924	0.998774	-0.032052	0.0716522	0.684964	5.59634	3	0.132989	5.96962	4	0.201429
Interstitial lung disease	15386_7_FABP4_FABPA	Wald ratio	1	-1.02104	0.421844	0.0155023	0.360219	0.157575	0.82347	NA	NA	NA	NA	NA	NA	NA	NA	NA
Interstitial lung disease	8245_27_ICAM5_sICAM_5	MR Egger	29	0.188959	0.082448	0.0299379	1.20799	1.02774	1.41986	-0.0395171	0.0197636	0.0557112	34.4027	27	0.154649	39.4968	28	0.0732564
Interstitial lung disease	5392_73_FAS_Fas__soluble	Inverse variance weighted	7	0.28757	0.0956664	0.00264739	1.33318	1.10524	1.60814	0.00256622	0.0217783	0.910787	1.62789	5	0.897856	1.64178	6	0.949527
Interstitial lung disease	5392_73_FAS_Fas__soluble	Maximum likelihood	7	0.287866	0.0961433	0.00275227	1.33358	1.10454	1.61012	0.00256622	0.0217783	0.910787	1.62789	5	0.897856	1.64178	6	0.949527
Interstitial lung disease	5392_73_FAS_Fas__soluble	Weighted median	7	0.297924	0.107485	0.00557508	1.34706	1.09117	1.66295	0.00256622	0.0217783	0.910787	1.62789	5	0.897856	1.64178	6	0.949527
Interstitial lung disease	5763_67_DEFB104A_HBD_4	Maximum likelihood	8	0.720787	0.241349	0.00282201	2.05605	1.28113	3.2997	-0.0702945	0.0694807	0.350721	6.44798	6	0.374919	7.54797	7	0.374133
Interstitial lung disease	5763_67_DEFB104A_HBD_4	Inverse variance weighted	8	0.695972	0.239914	0.00372067	2.00566	1.25325	3.20979	-0.0702945	0.0694807	0.350721	6.44798	6	0.374919	7.54797	7	0.374133
Interstitial lung disease	16892_23_ENPP2_ENPP2	Weighted median	7	0.430581	0.200682	0.0319063	1.53815	1.03795	2.27941	0.0114935	0.0570801	0.848355	4.14293	5	0.529027	4.18347	6	0.651863
Interstitial lung disease	5680_54_OBP2B_OBP2B	Inverse variance weighted	11	-0.147503	0.065385	0.0240763	0.86286	0.759073	0.980838	-0.0464012	0.0255542	0.102787	6.44113	9	0.695085	9.73823	10	0.463752
Interstitial lung disease	5680_54_OBP2B_OBP2B	Maximum likelihood	11	-0.146155	0.0656111	0.0259072	0.864024	0.75976	0.982596	-0.0464012	0.0255542	0.102787	6.44113	9	0.695085	9.73823	10	0.463752
Interstitial lung disease	3421_54_TNFSF8_CD30_Ligand	Maximum likelihood	2	0.596626	0.175275	0.000664185	1.81598	1.288	2.5604	NA	NA	NA	NA	NA	NA	NA	NA	NA
Interstitial lung disease	9388_18_MCEE_MCEE	Wald ratio	1	1.04612	0.401699	0.0092081	2.84657	1.29536	6.25541	NA	NA	NA	NA	NA	NA	NA	NA	NA
Interstitial lung disease	9253_52_ABO_BGAT	Inverse variance weighted	57	0.0507592	0.0251436	0.043511	1.05207	1.00148	1.10522	-0.000511944	0.0107332	0.96213	54.3124	55	0.500857	54.3147	56	0.538902
Interstitial lung disease	9253_52_ABO_BGAT	Maximum likelihood	57	0.0509567	0.0251796	0.0429979	1.05228	1.00161	1.10551	-0.000511944	0.0107332	0.96213	54.3124	55	0.500857	54.3147	56	0.538902
Interstitial lung disease	4187_49_PGD_6_Phosphogluconate_dehydrogenase	Wald ratio	1	-0.508764	0.258545	0.0490914	0.601238	0.362217	0.997986	NA	NA	NA	NA	NA	NA	NA	NA	NA
Interstitial lung disease	13090_17_S100A6_S100A6	Maximum likelihood	6	-0.398552	0.159978	0.0127279	0.671291	0.490608	0.918517	0.0905847	0.0567249	0.185523	9.16498	4	0.0571056	15.0079	5	0.0103285
Interstitial lung disease	13090_17_S100A6_S100A6	Weighted median	6	-0.66636	0.207282	0.0013056	0.513575	0.342106	0.770985	0.0905847	0.0567249	0.185523	9.16498	4	0.0571056	15.0079	5	0.0103285
Interstitial lung disease	2879_9_SERPINA3_a1_Antichymotrypsin	Maximum likelihood	10	0.249187	0.118516	0.0355047	1.28298	1.01704	1.61847	-0.0164386	0.025287	0.533859	9.17088	8	0.328087	9.65533	9	0.379102
Interstitial lung disease	2879_9_SERPINA3_a1_Antichymotrypsin	Weighted median	10	0.402093	0.155032	0.00949733	1.49495	1.10322	2.02578	-0.0164386	0.025287	0.533859	9.17088	8	0.328087	9.65533	9	0.379102
Interstitial lung disease	2879_9_SERPINA3_a1_Antichymotrypsin	Inverse variance weighted	10	0.247257	0.121794	0.0423439	1.28051	1.00858	1.62576	-0.0164386	0.025287	0.533859	9.17088	8	0.328087	9.65533	9	0.379102
Interstitial lung disease	3890_8_LDHB_LDH_H_1	Maximum likelihood	3	-0.640445	0.324562	0.0484661	0.527058	0.278988	0.995706	-0.00543268	0.105975	0.967393	1.86613	1	0.171919	1.87103	2	0.392383
Interstitial lung disease	3890_8_LDHB_LDH_H_1	Inverse variance weighted	3	-0.633683	0.319005	0.0469848	0.530634	0.283957	0.991602	-0.00543268	0.105975	0.967393	1.86613	1	0.171919	1.87103	2	0.392383
Interstitial lung disease	7871_16_TMEM132A_T132A	Maximum likelihood	27	0.112929	0.0452158	0.0125057	1.11955	1.0246	1.2233	-0.0125127	0.0157873	0.435479	26.7602	25	0.367968	27.4326	26	0.386927
Interstitial lung disease	7871_16_TMEM132A_T132A	Inverse variance weighted	27	0.112834	0.0463384	0.0148917	1.11945	1.02225	1.22588	-0.0125127	0.0157873	0.435479	26.7602	25	0.367968	27.4326	26	0.386927
Interstitial lung disease	7871_16_TMEM132A_T132A	Weighted median	27	0.203395	0.062516	0.00113996	1.22556	1.08422	1.38531	-0.0125127	0.0157873	0.435479	26.7602	25	0.367968	27.4326	26	0.386927
Interstitial lung disease	3434_34_FN1_FN1_3	Weighted median	3	0.438115	0.204709	0.0323394	1.54978	1.03758	2.31485	-0.0541354	0.0423307	0.422481	0.119622	1	0.729445	1.75513	2	0.415795
Interstitial lung disease	3434_34_FN1_FN1_3	Inverse variance weighted	3	0.410181	0.18987	0.0307477	1.50709	1.03877	2.18655	-0.0541354	0.0423307	0.422481	0.119622	1	0.729445	1.75513	2	0.415795
Interstitial lung disease	3434_34_FN1_FN1_3	Maximum likelihood	3	0.412395	0.191556	0.0313286	1.51043	1.03764	2.19865	-0.0541354	0.0423307	0.422481	0.119622	1	0.729445	1.75513	2	0.415795
Interstitial lung disease	4534_10_PRSS22_BSSP4	Maximum likelihood	7	-0.227344	0.0919987	0.0134674	0.796647	0.665204	0.954062	-0.0111689	0.0463218	0.819041	2.91049	5	0.713783	2.96863	6	0.812774
Interstitial lung disease	4534_10_PRSS22_BSSP4	Inverse variance weighted	7	-0.226881	0.0916456	0.0133	0.797016	0.665973	0.953844	-0.0111689	0.0463218	0.819041	2.91049	5	0.713783	2.96863	6	0.812774
Interstitial lung disease	4534_10_PRSS22_BSSP4	Weighted median	7	-0.226742	0.099117	0.0221595	0.797126	0.656383	0.968049	-0.0111689	0.0463218	0.819041	2.91049	5	0.713783	2.96863	6	0.812774
Interstitial lung disease	15503_20_LEFTY2_Lefty_A	Maximum likelihood	30	0.0749728	0.0283129	0.00809678	1.07785	1.01967	1.13936	0.0142566	0.0149945	0.34985	29.0568	28	0.40965	29.9949	29	0.414257
Interstitial lung disease	15503_20_LEFTY2_Lefty_A	Inverse variance weighted	30	0.0749352	0.0287604	0.00917395	1.07781	1.01874	1.14032	0.0142566	0.0149945	0.34985	29.0568	28	0.40965	29.9949	29	0.414257
Interstitial lung disease	16620_26_LY75_LY75	MR Egger	35	-0.120427	0.0585626	0.0477244	0.886542	0.790405	0.994372	0.0596456	0.0223396	0.0116804	30.7699	33	0.578596	37.8985	34	0.29597
Interstitial lung disease	14009_65_TNFAIP3_TNFAIP3	Weighted median	3	0.333276	0.153438	0.0298512	1.39553	1.03307	1.88516	-0.134848	0.0796744	0.339739	0.291425	1	0.589309	3.15595	2	0.206392
Interstitial lung disease	14009_65_TNFAIP3_TNFAIP3	Maximum likelihood	3	0.327074	0.147336	0.0264242	1.3869	1.03904	1.85123	-0.134848	0.0796744	0.339739	0.291425	1	0.589309	3.15595	2	0.206392
Interstitial lung disease	4240_31_PKM2_M2_PK	Wald ratio	1	-1.08124	0.490223	0.0274108	0.339173	0.129758	0.886559	NA	NA	NA	NA	NA	NA	NA	NA	NA
Interstitial lung disease	6919_3_HBZ_HBAZ	MR Egger	27	0.163305	0.0721708	0.0325909	1.1774	1.02209	1.3563	-0.0311765	0.0181466	0.0981542	15.6793	25	0.924045	18.6309	26	0.851628
Interstitial lung disease	18881_7_CD97_CD97	Weighted median	8	0.389514	0.191232	0.0416634	1.47626	1.01481	2.14755	0.106855	0.0422652	0.0447879	3.33044	6	0.766375	9.72228	7	0.204866
Interstitial lung disease	18881_7_CD97_CD97	Maximum likelihood	8	0.283826	0.141203	0.0444247	1.3282	1.00709	1.75169	0.106855	0.0422652	0.0447879	3.33044	6	0.766375	9.72228	7	0.204866
Interstitial lung disease	9385_4_GAA_GAA	Weighted median	32	-0.172698	0.0817843	0.0347186	0.841392	0.716774	0.987676	0.0195074	0.012593	0.131852	25.704	30	0.69015	28.1036	31	0.615811
Interstitial lung disease	9385_4_GAA_GAA	Inverse variance weighted	32	-0.12527	0.0514845	0.0149682	0.882259	0.797575	0.975934	0.0195074	0.012593	0.131852	25.704	30	0.69015	28.1036	31	0.615811
Interstitial lung disease	9385_4_GAA_GAA	MR Egger	32	-0.24045	0.0904394	0.0124603	0.786274	0.658552	0.938766	0.0195074	0.012593	0.131852	25.704	30	0.69015	28.1036	31	0.615811
Interstitial lung disease	9385_4_GAA_GAA	Maximum likelihood	32	-0.126037	0.0518083	0.0149841	0.881582	0.796457	0.975804	0.0195074	0.012593	0.131852	25.704	30	0.69015	28.1036	31	0.615811
Interstitial lung disease	18398_1_AKR1D1_AK1D1	Wald ratio	1	-1.93718	0.837012	0.0206457	0.14411	0.0279392	0.743313	NA	NA	NA	NA	NA	NA	NA	NA	NA
Interstitial lung disease	8100_15_ADM2_ADM2	Wald ratio	1	0.437584	0.21745	0.0441835	1.54896	1.01145	2.37212	NA	NA	NA	NA	NA	NA	NA	NA	NA
Interstitial lung disease	3440_7_GZMA_granzyme_A	Inverse variance weighted	8	-0.33108	0.137894	0.0163513	0.718148	0.548071	0.941004	0.0306648	0.0287958	0.327885	7.20453	6	0.302346	8.56621	7	0.285318
Interstitial lung disease	3440_7_GZMA_granzyme_A	MR Egger	8	-0.479767	0.195327	0.0493715	0.618928	0.42206	0.907623	0.0306648	0.0287958	0.327885	7.20453	6	0.302346	8.56621	7	0.285318
Interstitial lung disease	3440_7_GZMA_granzyme_A	Weighted median	8	-0.439419	0.153131	0.00411044	0.644411	0.477326	0.869983	0.0306648	0.0287958	0.327885	7.20453	6	0.302346	8.56621	7	0.285318
Interstitial lung disease	3440_7_GZMA_granzyme_A	Maximum likelihood	8	-0.333647	0.125601	0.00789792	0.716307	0.559997	0.916247	0.0306648	0.0287958	0.327885	7.20453	6	0.302346	8.56621	7	0.285318
Interstitial lung disease	5701_81_CLEC3B_Tetranectin	Inverse variance weighted	2	-0.30098	0.153225	0.0494953	0.740092	0.548098	0.999341	NA	NA	NA	NA	NA	NA	NA	NA	NA
Interstitial lung disease	9826_135_FHIT_Fragile_histidine_triad_protein	Weighted median	3	-0.607854	0.288403	0.0350605	0.544518	0.309399	0.958309	0.240313	0.227016	0.48189	2.76843	1	0.0961406	5.87068	2	0.0531128
Interstitial lung disease	14090_23_DEF6_DEFI6	Weighted median	3	-0.366582	0.184145	0.0465113	0.693099	0.483112	0.994358	-0.00642151	0.0280627	0.85679	0.0372902	1	0.846875	0.089652	2	0.956164
Interstitial lung disease	14090_23_DEF6_DEFI6	Maximum likelihood	3	-0.371574	0.169948	0.0287869	0.689648	0.49427	0.962256	-0.00642151	0.0280627	0.85679	0.0372902	1	0.846875	0.089652	2	0.956164
Interstitial lung disease	14090_23_DEF6_DEFI6	Inverse variance weighted	3	-0.371516	0.169021	0.0279462	0.689688	0.495198	0.960565	-0.00642151	0.0280627	0.85679	0.0372902	1	0.846875	0.089652	2	0.956164
Interstitial lung disease	11126_102_TRIO_TRIO	Wald ratio	1	-1.21412	0.571754	0.0337115	0.29697	0.0968336	0.910752	NA	NA	NA	NA	NA	NA	NA	NA	NA
Interstitial lung disease	7866_11_DNAJC30_DJC30	Maximum likelihood	2	0.40076	0.20176	0.0469973	1.49296	1.00533	2.21712	NA	NA	NA	NA	NA	NA	NA	NA	NA
Interstitial lung disease	7866_11_DNAJC30_DJC30	Inverse variance weighted	2	0.400459	0.20093	0.0462583	1.49251	1.00666	2.21285	NA	NA	NA	NA	NA	NA	NA	NA	NA
Interstitial lung disease	15521_4_CLSTN1_Alcadein_alpha_1	Maximum likelihood	12	-0.234827	0.0827321	0.00453399	0.790707	0.672346	0.929906	-0.00536901	0.0214519	0.807437	14.7909	10	0.139875	14.8835	11	0.187893
Interstitial lung disease	15521_4_CLSTN1_Alcadein_alpha_1	Inverse variance weighted	12	-0.233552	0.0956405	0.0146072	0.791717	0.656385	0.95495	-0.00536901	0.0214519	0.807437	14.7909	10	0.139875	14.8835	11	0.187893
Interstitial lung disease	15521_4_CLSTN1_Alcadein_alpha_1	Weighted median	12	-0.339087	0.107093	0.00154394	0.71242	0.577533	0.878811	-0.00536901	0.0214519	0.807437	14.7909	10	0.139875	14.8835	11	0.187893
Interstitial lung disease	5012_67_AK1_Myokinase__human	Wald ratio	1	-1.58403	0.665557	0.0173126	0.205147	0.0556586	0.756136	NA	NA	NA	NA	NA	NA	NA	NA	NA
Interstitial lung disease	17766_5_NCF1_NCF_1	Inverse variance weighted	14	-0.273322	0.0795936	0.000594807	0.760848	0.650948	0.889302	-0.0131925	0.0289841	0.657116	6.83261	12	0.868474	7.03978	13	0.90009
Interstitial lung disease	17766_5_NCF1_NCF_1	Maximum likelihood	14	-0.271114	0.0798374	0.000684201	0.762529	0.652075	0.891693	-0.0131925	0.0289841	0.657116	6.83261	12	0.868474	7.03978	13	0.90009
Interstitial lung disease	17766_5_NCF1_NCF_1	Weighted median	14	-0.289702	0.103455	0.00510586	0.748487	0.611113	0.916741	-0.0131925	0.0289841	0.657116	6.83261	12	0.868474	7.03978	13	0.90009
Interstitial lung disease	13088_397_BTC_BTC	Weighted median	6	-0.429206	0.161413	0.00783616	0.651026	0.474461	0.893297	0.0308441	0.0319405	0.388892	3.69222	4	0.449259	4.62475	5	0.463368
Interstitial lung disease	13088_397_BTC_BTC	Inverse variance weighted	6	-0.359228	0.130925	0.00607391	0.698215	0.540186	0.902475	0.0308441	0.0319405	0.388892	3.69222	4	0.449259	4.62475	5	0.463368
Interstitial lung disease	13088_397_BTC_BTC	Maximum likelihood	6	-0.361665	0.132154	0.00620597	0.696516	0.537575	0.902449	0.0308441	0.0319405	0.388892	3.69222	4	0.449259	4.62475	5	0.463368
Interstitial lung disease	10346_5_STAT3_STAT3	Inverse variance weighted	4	-0.498072	0.165822	0.00266761	0.607701	0.439075	0.841087	0.0756235	0.0587902	0.327133	1.91376	2	0.384088	3.56841	3	0.311998
Interstitial lung disease	10346_5_STAT3_STAT3	Weighted median	4	-0.523096	0.158137	0.000940103	0.592683	0.434723	0.808037	0.0756235	0.0587902	0.327133	1.91376	2	0.384088	3.56841	3	0.311998
Interstitial lung disease	10346_5_STAT3_STAT3	Maximum likelihood	4	-0.499927	0.153677	0.00114156	0.606575	0.448819	0.81978	0.0756235	0.0587902	0.327133	1.91376	2	0.384088	3.56841	3	0.311998
Interstitial lung disease	4131_72_FN1_Fibronectin	Weighted median	3	0.463809	0.175701	0.00829634	1.59012	1.12686	2.24383	-0.0336848	0.0350785	0.512901	0.41465	1	0.519619	1.33677	2	0.512536
Interstitial lung disease	4131_72_FN1_Fibronectin	Maximum likelihood	3	0.419225	0.173397	0.0156181	1.52078	1.0826	2.13631	-0.0336848	0.0350785	0.512901	0.41465	1	0.519619	1.33677	2	0.512536
Interstitial lung disease	4131_72_FN1_Fibronectin	Inverse variance weighted	3	0.417706	0.172008	0.0151651	1.51847	1.08391	2.12727	-0.0336848	0.0350785	0.512901	0.41465	1	0.519619	1.33677	2	0.512536
Interstitial lung disease	15364_101_APOC1_Apo_C_I	Maximum likelihood	10	0.22647	0.111677	0.0425703	1.25417	1.00761	1.56105	0.0103019	0.0303269	0.742832	12.621	8	0.125572	12.8031	9	0.171722
Interstitial lung disease	17786_5_GGPS1_GGPPS	Inverse variance weighted	2	0.673646	0.255519	0.0083794	1.96138	1.18866	3.2364	NA	NA	NA	NA	NA	NA	NA	NA	NA
Interstitial lung disease	17786_5_GGPS1_GGPPS	Maximum likelihood	2	0.689431	0.269648	0.0105645	1.99258	1.17459	3.38022	NA	NA	NA	NA	NA	NA	NA	NA	NA
Interstitial lung disease	9398_30_GALP_GALP	Wald ratio	1	1.17878	0.524439	0.0245959	3.25039	1.16285	9.08546	NA	NA	NA	NA	NA	NA	NA	NA	NA
Interstitial lung disease	17350_13_CHMP2B_CHM2B	Weighted median	6	-0.216125	0.103037	0.0359454	0.805635	0.658311	0.985928	0.189883	0.101259	0.134021	3.28903	4	0.510672	6.80546	5	0.235515
Interstitial lung disease	5124_69_ICAM5_sICAM_5	Inverse variance weighted	30	0.0737695	0.0347177	0.0336002	1.07656	1.00574	1.15236	0.000487725	0.0163569	0.976424	26.2421	28	0.559738	26.243	29	0.612476
Interstitial lung disease	5124_69_ICAM5_sICAM_5	Maximum likelihood	30	0.0739793	0.0347686	0.0333569	1.07678	1.00585	1.15272	0.000487725	0.0163569	0.976424	26.2421	28	0.559738	26.243	29	0.612476
Interstitial lung disease	4153_11_SERPINA3_alpha_1_antichymotrypsin_complex	Weighted median	16	0.306642	0.124497	0.0137758	1.35886	1.06463	1.73439	-0.0213809	0.0241594	0.391107	23.1457	14	0.05794	24.4406	15	0.0579799
Interstitial lung disease	13473_55_ITPKA_IP3KA	Wald ratio	1	-1.16783	0.376224	0.00190866	0.31104	0.148788	0.650227	NA	NA	NA	NA	NA	NA	NA	NA	NA
Interstitial lung disease	5465_32_HS6ST1_H6ST1	Maximum likelihood	6	0.380265	0.141975	0.00739773	1.46267	1.10738	1.93196	0.0520794	0.033214	0.191955	1.92632	4	0.749308	4.38494	5	0.495424
Interstitial lung disease	5465_32_HS6ST1_H6ST1	Inverse variance weighted	6	0.37755	0.140773	0.00731898	1.45871	1.10698	1.92219	0.0520794	0.033214	0.191955	1.92632	4	0.749308	4.38494	5	0.495424
Interstitial lung disease	2789_26_MMP7_MMP_7	Maximum likelihood	13	0.166515	0.0717688	0.0203326	1.18118	1.02618	1.35959	0.00849541	0.0166054	0.61904	12.5152	11	0.326187	12.813	12	0.382777
Interstitial lung disease	2789_26_MMP7_MMP_7	Inverse variance weighted	13	0.164993	0.0738486	0.0254691	1.17939	1.02046	1.36307	0.00849541	0.0166054	0.61904	12.5152	11	0.326187	12.813	12	0.382777
Interstitial lung disease	2190_55_F11_Coagulation_Factor_XI	MR Egger	18	-0.291066	0.129418	0.0389472	0.747466	0.580001	0.963285	0.0362776	0.0201949	0.0913394	9.54467	16	0.889301	12.7716	17	0.751335
Interstitial lung disease	18942_11_PSMB9_PSB9	Wald ratio	1	-2.16176	0.965686	0.0251833	0.115122	0.017344	0.764128	NA	NA	NA	NA	NA	NA	NA	NA	NA
Interstitial lung disease	12431_13_PELO_PELO	Wald ratio	1	1.09241	0.520253	0.0357502	2.98144	1.07542	8.26559	NA	NA	NA	NA	NA	NA	NA	NA	NA
Interstitial lung disease	14156_33_YWHAB_14_3_3_protein_beta_alpha	Maximum likelihood	2	0.373961	0.165447	0.023802	1.45348	1.05094	2.0102	NA	NA	NA	NA	NA	NA	NA	NA	NA
Interstitial lung disease	14156_33_YWHAB_14_3_3_protein_beta_alpha	Inverse variance weighted	2	0.373666	0.164356	0.0229953	1.45305	1.05288	2.00532	NA	NA	NA	NA	NA	NA	NA	NA	NA
Interstitial lung disease	5480_49_CCL5_RANTES	Maximum likelihood	5	0.305355	0.107638	0.00455594	1.35711	1.09898	1.67586	0.0621005	0.0443733	0.256142	0.933391	3	0.817363	2.89199	4	0.57606
Interstitial lung disease	5480_49_CCL5_RANTES	Weighted median	5	0.276753	0.112328	0.0137475	1.31884	1.05822	1.64364	0.0621005	0.0443733	0.256142	0.933391	3	0.817363	2.89199	4	0.57606
Interstitial lung disease	5480_49_CCL5_RANTES	Inverse variance weighted	5	0.304228	0.106874	0.00441875	1.35558	1.09939	1.67147	0.0621005	0.0443733	0.256142	0.933391	3	0.817363	2.89199	4	0.57606
Interstitial lung disease	16828_8_COL6A1_Collagen_a1_VI_	Weighted median	40	-0.123514	0.0515797	0.0166371	0.883809	0.798827	0.977831	0.0129092	0.0179993	0.477633	32.4839	38	0.721975	32.9982	39	0.739351
Interstitial lung disease	19267_14_HAGH_GLO2	Maximum likelihood	3	0.321734	0.152768	0.0352019	1.37952	1.02256	1.86109	0.216461	0.151962	0.389668	0.172348	1	0.678033	2.20137	2	0.332644
Interstitial lung disease	19267_14_HAGH_GLO2	Inverse variance weighted	3	0.3204	0.159324	0.0443262	1.37768	1.00816	1.88264	0.216461	0.151962	0.389668	0.172348	1	0.678033	2.20137	2	0.332644
Interstitial lung disease	14684_17_CAPN2_CAN2	Maximum likelihood	6	-0.307407	0.141763	0.0301245	0.735352	0.55696	0.970882	-0.0581109	0.02733	0.10063	2.55729	4	0.634407	7.07829	5	0.214883
Interstitial lung disease	3519_3_CCL17_TARC	Inverse variance weighted	7	-0.211051	0.0987226	0.0325318	0.809733	0.667279	0.982599	-0.00662405	0.0359156	0.86092	3.50515	5	0.622609	3.53916	6	0.738752
Interstitial lung disease	3519_3_CCL17_TARC	Maximum likelihood	7	-0.211503	0.099041	0.032719	0.809367	0.666561	0.982767	-0.00662405	0.0359156	0.86092	3.50515	5	0.622609	3.53916	6	0.738752
Interstitial lung disease	8398_277_RARRES1_RAR_responsive_protein_TIG1	Maximum likelihood	24	0.0835074	0.0305391	0.00624861	1.08709	1.02393	1.15415	0.0199061	0.0277692	0.481013	25.9744	22	0.252781	26.5811	23	0.274207
Interstitial lung disease	8398_277_RARRES1_RAR_responsive_protein_TIG1	Inverse variance weighted	24	0.0828599	0.0328034	0.0115384	1.08639	1.01874	1.15853	0.0199061	0.0277692	0.481013	25.9744	22	0.252781	26.5811	23	0.274207
Interstitial lung disease	17737_7_IVD_IVD	Weighted median	4	0.409962	0.207445	0.0481275	1.50676	1.00337	2.26269	0.00209527	0.0915109	0.983812	9.95188	2	0.00690204	9.95449	3	0.018957
Interstitial lung disease	17737_7_IVD_IVD	Maximum likelihood	4	0.381171	0.157395	0.0154459	1.464	1.07538	1.99305	0.00209527	0.0915109	0.983812	9.95188	2	0.00690204	9.95449	3	0.018957
Interstitial lung disease	13597_20_RAB31_RAB31	Weighted median	3	-0.475755	0.227911	0.0368468	0.621416	0.397539	0.971369	-0.02292	0.145692	0.900662	3.37854	1	0.0660504	3.46216	2	0.177093
Interstitial lung disease	3825_18_MAPK8_MK08	Wald ratio	1	-1.00888	0.470693	0.0320813	0.364627	0.14494	0.917298	NA	NA	NA	NA	NA	NA	NA	NA	NA
Interstitial lung disease	11543_84_LIMA1_LIMA1	Wald ratio	1	1.66891	0.485714	0.000590401	5.30637	2.04809	13.7482	NA	NA	NA	NA	NA	NA	NA	NA	NA
Interstitial lung disease	19557_3_KLB_KLOTB	Maximum likelihood	29	0.0806617	0.0351819	0.0218651	1.084	1.01177	1.16139	-0.010138	0.0173694	0.564286	29.971	27	0.31546	30.3491	28	0.346726
Interstitial lung disease	19557_3_KLB_KLOTB	Inverse variance weighted	29	0.0806135	0.0365481	0.0274064	1.08395	1.00902	1.16445	-0.010138	0.0173694	0.564286	29.971	27	0.31546	30.3491	28	0.346726
Interstitial lung disease	3296_92_CNTN2_CNTN2	MR Egger	40	0.123143	0.0604714	0.0487252	1.13105	1.00463	1.27337	-0.0312431	0.0150087	0.044161	47.8012	38	0.13242	53.2522	39	0.0637256
Interstitial lung disease	13416_8_TMEM132D_T132D	Weighted median	19	0.168966	0.0696363	0.0152494	1.18408	1.03301	1.35724	-0.0129116	0.0168044	0.452825	21.7711	17	0.193683	22.5271	18	0.20942
Interstitial lung disease	3435_53_FN1_FN1_4	Inverse variance weighted	4	0.476613	0.195868	0.0149603	1.61061	1.09715	2.36438	-0.050628	0.0430277	0.360417	2.16467	2	0.338804	3.66313	3	0.300213
Interstitial lung disease	3435_53_FN1_FN1_4	Maximum likelihood	4	0.480985	0.179721	0.00744421	1.61767	1.13739	2.30075	-0.050628	0.0430277	0.360417	2.16467	2	0.338804	3.66313	3	0.300213
Interstitial lung disease	3435_53_FN1_FN1_4	Weighted median	4	0.515586	0.201632	0.0105558	1.67462	1.12793	2.48627	-0.050628	0.0430277	0.360417	2.16467	2	0.338804	3.66313	3	0.300213
Interstitial lung disease	8397_147_QSOX2_QSOX2	Maximum likelihood	23	0.125833	0.0577994	0.0294758	1.13409	1.01263	1.27013	-0.0099885	0.0196335	0.616232	27.8082	21	0.145676	28.1509	22	0.170734
Interstitial lung disease	17832_12_IDI2_IDI2	Maximum likelihood	3	0.54212	0.214831	0.0116203	1.71965	1.12868	2.62004	0.0718678	0.0434787	0.346369	0.710101	1	0.39941	3.44232	2	0.178859
Interstitial lung disease	19254_125_GMPR_GMPR1	Inverse variance weighted	45	-0.0426732	0.0212249	0.044375	0.958224	0.919179	0.998928	0.00453865	0.0136793	0.74166	37.7347	43	0.698479	37.8448	44	0.731551
Interstitial lung disease	19254_125_GMPR_GMPR1	Maximum likelihood	45	-0.042642	0.0212428	0.0447114	0.958254	0.919176	0.998994	0.00453865	0.0136793	0.74166	37.7347	43	0.698479	37.8448	44	0.731551
Interstitial lung disease	8014_359_MANEA_MANEA	Weighted median	28	-0.0820507	0.0374564	0.0284832	0.921225	0.856017	0.991401	0.0121641	0.0165211	0.468156	26.6645	26	0.427089	27.2204	27	0.451953
Interstitial lung disease	15503_15_LEFTY2_Lefty_A	Inverse variance weighted	8	0.323621	0.165105	0.0499859	1.38212	1.00001	1.91024	-0.0134488	0.0434163	0.767216	9.98714	6	0.125195	10.1469	7	0.180403
Interstitial lung disease	15503_15_LEFTY2_Lefty_A	Weighted median	8	0.415006	0.16274	0.0107686	1.51438	1.1008	2.08335	-0.0134488	0.0434163	0.767216	9.98714	6	0.125195	10.1469	7	0.180403
Interstitial lung disease	15503_15_LEFTY2_Lefty_A	Maximum likelihood	8	0.327644	0.138439	0.0179469	1.3877	1.05792	1.82027	-0.0134488	0.0434163	0.767216	9.98714	6	0.125195	10.1469	7	0.180403
Interstitial lung disease	4929_55_SHBG_SHBG	MR Egger	6	1.24859	0.348949	0.0232061	3.48543	1.75883	6.90697	-0.176333	0.0465001	0.0192342	2.66531	4	0.615298	17.0453	5	0.00441473
Interstitial lung disease	15686_49_INHBC_INHBC	MR Egger	28	-0.0924299	0.0446344	0.0484394	0.911713	0.835343	0.995066	0.0377468	0.0191167	0.0590303	14.8328	26	0.960316	18.7316	27	0.879573
Interstitial lung disease	5459_33_CST1_CYTN	Weighted median	30	0.118602	0.0574578	0.0390028	1.12592	1.006	1.26014	0.000375692	0.0160936	0.981541	27.276	28	0.503257	27.2766	29	0.556786
Interstitial lung disease	5459_33_CST1_CYTN	Inverse variance weighted	30	0.0994847	0.0435548	0.022364	1.1046	1.01422	1.20304	0.000375692	0.0160936	0.981541	27.276	28	0.503257	27.2766	29	0.556786
Interstitial lung disease	5459_33_CST1_CYTN	Maximum likelihood	30	0.10002	0.043686	0.0220487	1.10519	1.0145	1.20399	0.000375692	0.0160936	0.981541	27.276	28	0.503257	27.2766	29	0.556786
Interstitial lung disease	2966_65_CLEC11A_SCGF_beta	Maximum likelihood	13	-0.18196	0.0806833	0.0241181	0.833634	0.7117	0.97646	0.0125191	0.0206253	0.556186	5.84367	11	0.883589	6.21209	12	0.905015
Interstitial lung disease	2966_65_CLEC11A_SCGF_beta	Inverse variance weighted	13	-0.181077	0.0804042	0.0243167	0.834371	0.712718	0.976789	0.0125191	0.0206253	0.556186	5.84367	11	0.883589	6.21209	12	0.905015
Interstitial lung disease	2966_65_CLEC11A_SCGF_beta	Weighted median	13	-0.185525	0.0917002	0.0430554	0.830668	0.694018	0.994224	0.0125191	0.0206253	0.556186	5.84367	11	0.883589	6.21209	12	0.905015
Interstitial lung disease	4342_10_ICAM1_sICAM_1	Maximum likelihood	47	-0.0476133	0.023578	0.0434462	0.953502	0.910441	0.998601	-0.00351282	0.0168598	0.835892	47.3805	45	0.375743	47.4262	46	0.414266
Interstitial lung disease	4342_10_ICAM1_sICAM_1	Inverse variance weighted	47	-0.0477392	0.0239006	0.0457811	0.953382	0.909751	0.999106	-0.00351282	0.0168598	0.835892	47.3805	45	0.375743	47.4262	46	0.414266
Interstitial lung disease	12940_35_ALDH3B1_AL3B1	Wald ratio	1	-0.443704	0.222963	0.0465873	0.641656	0.414488	0.993326	NA	NA	NA	NA	NA	NA	NA	NA	NA
Interstitial lung disease	5542_22_NRP1_NRP1	Maximum likelihood	10	0.222445	0.0751668	0.00308283	1.24913	1.07801	1.4474	0.000613294	0.0187773	0.974745	4.11092	8	0.846979	4.11199	9	0.903888
Interstitial lung disease	5542_22_NRP1_NRP1	Weighted median	10	0.228822	0.0829955	0.00583259	1.25712	1.06839	1.47919	0.000613294	0.0187773	0.974745	4.11092	8	0.846979	4.11199	9	0.903888
Interstitial lung disease	5542_22_NRP1_NRP1	Inverse variance weighted	10	0.221423	0.0749269	0.00312475	1.24785	1.07742	1.44525	0.000613294	0.0187773	0.974745	4.11092	8	0.846979	4.11199	9	0.903888
Interstitial lung disease	3298_52_CNTN4_Contactin_4	Inverse variance weighted	28	0.146714	0.0535276	0.00612702	1.15802	1.04269	1.28612	-0.00334798	0.0151045	0.826315	15.1206	26	0.955089	15.1697	27	0.966984
Interstitial lung disease	3298_52_CNTN4_Contactin_4	Weighted median	28	0.153925	0.0781304	0.0488265	1.1664	1.00079	1.35942	-0.00334798	0.0151045	0.826315	15.1206	26	0.955089	15.1697	27	0.966984
Interstitial lung disease	3298_52_CNTN4_Contactin_4	Maximum likelihood	28	0.147379	0.0537594	0.00611675	1.15879	1.04291	1.28756	-0.00334798	0.0151045	0.826315	15.1206	26	0.955089	15.1697	27	0.966984
Interstitial lung disease	16070_7_WIF1_WIF_1	Wald ratio	1	0.873288	0.433219	0.0438198	2.39477	1.02447	5.59793	NA	NA	NA	NA	NA	NA	NA	NA	NA
Interstitial lung disease	9383_24_CHI3L2_CH3L2	Wald ratio	1	-1.35873	0.547479	0.0130721	0.256986	0.0878791	0.751507	NA	NA	NA	NA	NA	NA	NA	NA	NA
Interstitial lung disease	10833_64_HHIP_HHIP	Inverse variance weighted	4	0.477597	0.181924	0.00865833	1.6122	1.12865	2.3029	-0.0140107	0.0335069	0.716462	0.812713	2	0.666073	0.987557	3	0.804263
Interstitial lung disease	10833_64_HHIP_HHIP	Weighted median	4	0.47305	0.195782	0.0156832	1.60488	1.09343	2.35557	-0.0140107	0.0335069	0.716462	0.812713	2	0.666073	0.987557	3	0.804263
Interstitial lung disease	10833_64_HHIP_HHIP	Maximum likelihood	4	0.478885	0.183758	0.00915891	1.61427	1.12605	2.31417	-0.0140107	0.0335069	0.716462	0.812713	2	0.666073	0.987557	3	0.804263
Interstitial lung disease	17210_2_TCL1A_TCL1A	Inverse variance weighted	3	0.338179	0.15154	0.0256406	1.40239	1.04202	1.88739	-0.0859529	0.0809578	0.480954	0.00450445	1	0.94649	1.13171	2	0.567874
Interstitial lung disease	17210_2_TCL1A_TCL1A	Maximum likelihood	3	0.338545	0.15221	0.0261351	1.4029	1.04103	1.89057	-0.0859529	0.0809578	0.480954	0.00450445	1	0.94649	1.13171	2	0.567874
Interstitial lung disease	17210_2_TCL1A_TCL1A	Weighted median	3	0.345369	0.152676	0.0236905	1.41251	1.04721	1.90525	-0.0859529	0.0809578	0.480954	0.00450445	1	0.94649	1.13171	2	0.567874
Interstitial lung disease	3799_11_CA3_Carbonic_anhydrase_III	Maximum likelihood	10	-0.275801	0.113878	0.0154398	0.758964	0.607136	0.94876	0.00544467	0.0747672	0.943736	4.04471	8	0.853067	4.05001	9	0.90809
Interstitial lung disease	3799_11_CA3_Carbonic_anhydrase_III	Weighted median	10	-0.333366	0.136083	0.0142964	0.716508	0.548764	0.935529	0.00544467	0.0747672	0.943736	4.04471	8	0.853067	4.05001	9	0.90809
Interstitial lung disease	3799_11_CA3_Carbonic_anhydrase_III	Inverse variance weighted	10	-0.274813	0.113338	0.0153199	0.759714	0.60838	0.948692	0.00544467	0.0747672	0.943736	4.04471	8	0.853067	4.05001	9	0.90809
Interstitial lung disease	17447_52_SFRP4_SFRP4	Inverse variance weighted	4	-0.237333	0.104651	0.0233385	0.788728	0.642461	0.968297	-0.00737503	0.0369747	0.860342	0.562572	2	0.754812	0.602357	3	0.895893
Interstitial lung disease	17447_52_SFRP4_SFRP4	Maximum likelihood	4	-0.237465	0.10503	0.0237636	0.788624	0.641899	0.968888	-0.00737503	0.0369747	0.860342	0.562572	2	0.754812	0.602357	3	0.895893
Interstitial lung disease	17447_52_SFRP4_SFRP4	Weighted median	4	-0.222218	0.111073	0.0454312	0.800741	0.644087	0.995496	-0.00737503	0.0369747	0.860342	0.562572	2	0.754812	0.602357	3	0.895893
Interstitial lung disease	5116_62_ROBO2_ROBO2	Maximum likelihood	5	-0.545531	0.216376	0.0116951	0.579534	0.379224	0.88565	0.0819213	0.05277	0.218371	3.4143	3	0.332048	6.15714	4	0.187717
Interstitial lung disease	5116_62_ROBO2_ROBO2	Inverse variance weighted	5	-0.532478	0.26153	0.0417493	0.587148	0.351665	0.980317	0.0819213	0.05277	0.218371	3.4143	3	0.332048	6.15714	4	0.187717
Interstitial lung disease	5116_62_ROBO2_ROBO2	Weighted median	5	-0.634459	0.275924	0.0214822	0.530222	0.308736	0.910603	0.0819213	0.05277	0.218371	3.4143	3	0.332048	6.15714	4	0.187717
Interstitial lung disease	3894_15_NAGK_NAGK	Inverse variance weighted	10	0.258962	0.116717	0.026506	1.29558	1.03066	1.62861	0.0286775	0.021941	0.227518	7.24517	8	0.510427	8.95349	9	0.441578
Interstitial lung disease	3894_15_NAGK_NAGK	Maximum likelihood	10	0.263317	0.117415	0.0249221	1.30124	1.03374	1.63796	0.0286775	0.021941	0.227518	7.24517	8	0.510427	8.95349	9	0.441578
Interstitial lung disease	9213_24_FTCD_FTCD	Inverse variance weighted	12	0.172434	0.0589423	0.00343931	1.18819	1.05856	1.33371	0.0280515	0.016673	0.123394	2.60542	10	0.989249	5.43605	11	0.908226
Interstitial lung disease	9213_24_FTCD_FTCD	Weighted median	12	0.150859	0.0620264	0.0150086	1.16283	1.02972	1.31315	0.0280515	0.016673	0.123394	2.60542	10	0.989249	5.43605	11	0.908226
Interstitial lung disease	9213_24_FTCD_FTCD	Maximum likelihood	12	0.172619	0.0590646	0.00347173	1.18841	1.0585	1.33427	0.0280515	0.016673	0.123394	2.60542	10	0.989249	5.43605	11	0.908226
Interstitial lung disease	8885_6_CACNA2D3_CA2D3	Maximum likelihood	20	0.195207	0.0902225	0.0304934	1.21556	1.01854	1.4507	-0.00706121	0.0203012	0.732008	18.657	18	0.413223	18.7824	19	0.470872
Interstitial lung disease	8885_6_CACNA2D3_CA2D3	Inverse variance weighted	20	0.190895	0.0895366	0.033004	1.21033	1.01552	1.44251	-0.00706121	0.0203012	0.732008	18.657	18	0.413223	18.7824	19	0.470872
Interstitial lung disease	5102_55_MICB_MICB	MR Egger	19	-0.167988	0.0780428	0.0460139	0.845364	0.725458	0.985088	0.0716651	0.0319701	0.0386183	32.6099	17	0.012625	42.2488	18	0.00102072
Interstitial lung disease	4886_3_CCL7_MCP_3	Weighted median	32	-0.129288	0.0491492	0.00852528	0.878721	0.798021	0.967581	0.00110496	0.0120177	0.927353	37.3281	30	0.167773	37.3386	31	0.200645
Interstitial lung disease	4886_3_CCL7_MCP_3	Maximum likelihood	32	-0.105245	0.0370164	0.00446615	0.900104	0.837112	0.967835	0.00110496	0.0120177	0.927353	37.3281	30	0.167773	37.3386	31	0.200645
Interstitial lung disease	4886_3_CCL7_MCP_3	Inverse variance weighted	32	-0.104943	0.0404953	0.00955602	0.900376	0.831674	0.974752	0.00110496	0.0120177	0.927353	37.3281	30	0.167773	37.3386	31	0.200645
Interstitial lung disease	5036_50_TNFAIP6_TSG_6	Inverse variance weighted	30	-0.105186	0.0440874	0.0170394	0.900157	0.825639	0.9814	0.00994254	0.0213223	0.64461	32.3329	28	0.261177	32.584	29	0.294835
Interstitial lung disease	5036_50_TNFAIP6_TSG_6	Weighted median	30	-0.122688	0.0518539	0.0179801	0.88454	0.799058	0.979166	0.00994254	0.0213223	0.64461	32.3329	28	0.261177	32.584	29	0.294835
Interstitial lung disease	5036_50_TNFAIP6_TSG_6	Maximum likelihood	30	-0.10578	0.0416698	0.0111317	0.899622	0.829068	0.976181	0.00994254	0.0213223	0.64461	32.3329	28	0.261177	32.584	29	0.294835
Interstitial lung disease	9256_78_NPTX1_NPTX1	Maximum likelihood	23	-0.181133	0.0678496	0.00759366	0.834324	0.730433	0.952993	0.00869878	0.0171196	0.616666	16.0128	21	0.76893	16.271	22	0.802212
Interstitial lung disease	9256_78_NPTX1_NPTX1	Inverse variance weighted	23	-0.180058	0.0676104	0.00774096	0.835222	0.731561	0.953571	0.00869878	0.0171196	0.616666	16.0128	21	0.76893	16.271	22	0.802212
Interstitial lung disease	5621_64_THSD1_THSD1	Inverse variance weighted	11	0.138219	0.0627403	0.0275925	1.14823	1.01536	1.29847	0.0150309	0.0149126	0.339815	5.97057	9	0.74286	6.9865	10	0.726719
Interstitial lung disease	5621_64_THSD1_THSD1	Maximum likelihood	11	0.137919	0.0628261	0.0281457	1.14788	1.01489	1.2983	0.0150309	0.0149126	0.339815	5.97057	9	0.74286	6.9865	10	0.726719
Interstitial lung disease	16805_5_PDE5A_PDE5A	MR Egger	11	-0.789327	0.314204	0.0331934	0.45415	0.245326	0.840728	0.111639	0.0427721	0.028267	3.16326	9	0.957469	9.97578	10	0.442621
Interstitial lung disease	8345_27_GPX7_GPX7	Maximum likelihood	14	0.130577	0.0566945	0.0212695	1.13949	1.01965	1.27341	0.022281	0.0195633	0.276963	10.4611	12	0.57558	11.7582	13	0.547565
Interstitial lung disease	8345_27_GPX7_GPX7	Inverse variance weighted	14	0.129976	0.0565953	0.021642	1.1388	1.01923	1.2724	0.022281	0.0195633	0.276963	10.4611	12	0.57558	11.7582	13	0.547565
Interstitial lung disease	15475_4_PLTP_PLTP	Weighted median	27	0.147219	0.0649966	0.0235113	1.15861	1.02002	1.31602	-0.0127817	0.0157021	0.423324	28.0236	25	0.306769	28.7663	26	0.321815
Interstitial lung disease	6247_9_SIRPB1_SIRB1	Maximum likelihood	62	0.0476769	0.0236268	0.0436002	1.04883	1.00137	1.09854	-0.00695994	0.010171	0.496426	69.1472	60	0.195951	69.6868	61	0.208488
Interstitial lung disease	8325_37_ADH4_ADH4	Wald ratio	1	0.626517	0.253968	0.0136284	1.87108	1.13739	3.07805	NA	NA	NA	NA	NA	NA	NA	NA	NA
Interstitial lung disease	4151_6_PLG_Plasminogen	Maximum likelihood	14	0.180541	0.0813928	0.0265451	1.19786	1.02123	1.40505	-0.0570578	0.0576949	0.342207	7.24004	12	0.841352	8.21807	13	0.829109
Interstitial lung disease	4151_6_PLG_Plasminogen	Inverse variance weighted	14	0.177412	0.0808506	0.0282129	1.19412	1.01912	1.39917	-0.0570578	0.0576949	0.342207	7.24004	12	0.841352	8.21807	13	0.829109
Interstitial lung disease	4151_6_PLG_Plasminogen	Weighted median	14	0.212038	0.105134	0.0437116	1.2362	1.00599	1.51907	-0.0570578	0.0576949	0.342207	7.24004	12	0.841352	8.21807	13	0.829109
Interstitial lung disease	3710_49_PLG_Angiostatin	Inverse variance weighted	14	0.220249	0.0840759	0.0088021	1.24639	1.05703	1.46967	0.0200979	0.0287352	0.497625	14.2481	12	0.285147	14.8289	13	0.318154
Interstitial lung disease	3710_49_PLG_Angiostatin	Weighted median	14	0.226204	0.103794	0.0293062	1.25383	1.02303	1.53671	0.0200979	0.0287352	0.497625	14.2481	12	0.285147	14.8289	13	0.318154
Interstitial lung disease	3710_49_PLG_Angiostatin	Maximum likelihood	14	0.223736	0.0791361	0.00469532	1.25074	1.07104	1.46059	0.0200979	0.0287352	0.497625	14.2481	12	0.285147	14.8289	13	0.318154
Interstitial lung disease	5584_21_TCN2_Holo_TC_II	Maximum likelihood	24	-0.0895765	0.0381768	0.0189577	0.914318	0.8484	0.985358	0.00598873	0.0333835	0.859272	47.7106	22	0.00118458	47.7804	23	0.00178468
Interstitial lung disease	5584_21_TCN2_Holo_TC_II	Weighted median	24	-0.133912	0.0597889	0.0251077	0.874667	0.777946	0.983414	0.00598873	0.0333835	0.859272	47.7106	22	0.00118458	47.7804	23	0.00178468
