# Supplementary material for: Fine mapping-based multi-omics analysis interprets the gut-lung axis function of SGLT2 inhibitors
Source: Front Cell Infect Microbiol. 2024 Sep 10;14:1447327. doi: 10.3389/fcimb.2024.1447327 (PMC11420167; doi:10.3389/fcimb.2024.1447327)
Supplement: Supplementary file 7 [file Table7.xlsx]

## Sheet: Sheet1
phenostring	exposure	method	nsnp	b	se_mr	pval_mr	or	or_lci95	or_uci95	egger_intercept	se_pleio	pval_pleio	Q_MR_Egger	Q_df_MR_Egger	Q_pval_MR_Egger	Q_ivw	Q_df_ivw	Q_pval_ivw	category
Intestinal infection	SGLT2	Inverse variance weighted	10	0.592138	0.429043	0.167545	1.80785	0.779746	4.19152	-0.0205215	0.0384913	0.608419	10.918	8	0.206388	11.3059	9	0.255319	infectious diseases
Intestinal infection	SGLT2	Weighted median	10	1.10077	0.532704	0.0387929	3.00648	1.0583	8.54092	-0.0205215	0.0384913	0.608419	10.918	8	0.206388	11.3059	9	0.255319	infectious diseases
Intestinal infection	SGLT2	Maximum likelihood	10	0.614334	0.3901	0.1153	1.84843	0.860483	3.97065	-0.0205215	0.0384913	0.608419	10.918	8	0.206388	11.3059	9	0.255319	infectious diseases
Intestinal infection	SGLT2	MR Egger	10	2.09413	2.85249	0.483821	8.11838	0.0302959	2175.48	-0.0205215	0.0384913	0.608419	10.918	8	0.206388	11.3059	9	0.255319	infectious diseases
Bacterial enteritis	SGLT2	Inverse variance weighted	10	0.319081	0.683772	0.640751	1.37586	0.360194	5.2555	-0.0615819	0.058848	0.325935	5.08321	8	0.748647	6.17828	9	0.721951	infectious diseases
Bacterial enteritis	SGLT2	Weighted median	10	1.00047	0.888871	0.260354	2.71957	0.476297	15.5282	-0.0615819	0.058848	0.325935	5.08321	8	0.748647	6.17828	9	0.721951	infectious diseases
Bacterial enteritis	SGLT2	Maximum likelihood	10	0.329046	0.689631	0.633267	1.38964	0.359647	5.36944	-0.0615819	0.058848	0.325935	5.08321	8	0.748647	6.17828	9	0.721951	infectious diseases
Bacterial enteritis	SGLT2	MR Egger	10	4.82909	4.36369	0.300608	125.098	0.0241434	648186	-0.0615819	0.058848	0.325935	5.08321	8	0.748647	6.17828	9	0.721951	infectious diseases
Intestinal infection due to C. difficile	SGLT2	Inverse variance weighted	10	0.318933	1.40901	0.820928	1.37566	0.0869229	21.7714	0.0510938	0.121271	0.684613	4.41998	8	0.817384	4.59749	9	0.867891	infectious diseases
Intestinal infection due to C. difficile	SGLT2	Weighted median	10	-0.135221	1.84914	0.941706	0.873523	0.0232945	32.7563	0.0510938	0.121271	0.684613	4.41998	8	0.817384	4.59749	9	0.867891	infectious diseases
Intestinal infection due to C. difficile	SGLT2	Maximum likelihood	10	0.325738	1.41877	0.818409	1.38505	0.0858587	22.3433	0.0510938	0.121271	0.684613	4.41998	8	0.817384	4.59749	9	0.867891	infectious diseases
Intestinal infection due to C. difficile	SGLT2	MR Egger	10	-3.41921	8.98363	0.713404	0.0327384	7.38e-10	1.45236e+06	0.0510938	0.121271	0.684613	4.41998	8	0.817384	4.59749	9	0.867891	infectious diseases
Viral Enteritis	SGLT2	Inverse variance weighted	10	3.28749	1.21964	0.0070291	26.7756	2.45223	292.36	0.0455107	0.105309	0.677035	1.70604	8	0.988736	1.8928	9	0.993051	infectious diseases
Viral Enteritis	SGLT2	Weighted median	10	3.42691	1.55851	0.0278891	30.7814	1.45098	653.002	0.0455107	0.105309	0.677035	1.70604	8	0.988736	1.8928	9	0.993051	infectious diseases
Viral Enteritis	SGLT2	Maximum likelihood	10	3.35075	1.23306	0.00657927	28.5242	2.54454	319.756	0.0455107	0.105309	0.677035	1.70604	8	0.988736	1.8928	9	0.993051	infectious diseases
Viral Enteritis	SGLT2	MR Egger	10	-0.0373076	7.78947	0.996296	0.96338	2.26e-07	4.11458e+06	0.0455107	0.105309	0.677035	1.70604	8	0.988736	1.8928	9	0.993051	infectious diseases
Septicemia	SGLT2	Inverse variance weighted	10	-0.723752	0.564223	0.199583	0.48493	0.160473	1.46539	0.0027414	0.0489031	0.956671	2.88959	8	0.941094	2.89273	9	0.968396	infectious diseases
Septicemia	SGLT2	Weighted median	10	-0.878209	0.70327	0.211756	0.415527	0.104704	1.64905	0.0027414	0.0489031	0.956671	2.88959	8	0.941094	2.89273	9	0.968396	infectious diseases
Septicemia	SGLT2	Maximum likelihood	10	-0.725802	0.56761	0.201003	0.483936	0.159085	1.47213	0.0027414	0.0489031	0.956671	2.88959	8	0.941094	2.89273	9	0.968396	infectious diseases
Septicemia	SGLT2	MR Egger	10	-0.924162	3.61932	0.804901	0.396864	0.000329471	478.041	0.0027414	0.0489031	0.956671	2.88959	8	0.941094	2.89273	9	0.968396	infectious diseases
Gram negative septicemia	SGLT2	Inverse variance weighted	10	-1.48655	1.24195	0.231324	0.22615	0.0198258	2.57967	0.0864855	0.107227	0.443234	4.17312	8	0.841176	4.82366	9	0.849402	infectious diseases
Gram negative septicemia	SGLT2	Weighted median	10	-2.5107	1.64539	0.127036	0.0812116	0.00322873	2.04269	0.0864855	0.107227	0.443234	4.17312	8	0.841176	4.82366	9	0.849402	infectious diseases
Gram negative septicemia	SGLT2	Maximum likelihood	10	-1.50483	1.2512	0.229091	0.222055	0.0191168	2.57934	0.0864855	0.107227	0.443234	4.17312	8	0.841176	4.82366	9	0.849402	infectious diseases
Gram negative septicemia	SGLT2	MR Egger	10	-7.80871	7.93619	0.353964	0.000406181	7.13e-11	2312.81	0.0864855	0.107227	0.443234	4.17312	8	0.841176	4.82366	9	0.849402	infectious diseases
Bacterial infection NOS	SGLT2	Inverse variance weighted	10	1.12208	0.325882	0.000574852	3.07124	1.6215	5.81715	-0.0201977	0.0282072	0.494331	5.82309	8	0.667041	6.33581	9	0.705895	infectious diseases
Bacterial infection NOS	SGLT2	Weighted median	10	1.10195	0.444255	0.0131217	3.01004	1.26013	7.19	-0.0201977	0.0282072	0.494331	5.82309	8	0.667041	6.33581	9	0.705895	infectious diseases
Bacterial infection NOS	SGLT2	Maximum likelihood	10	1.1473	0.335228	0.000620599	3.14968	1.63273	6.07601	-0.0201977	0.0282072	0.494331	5.82309	8	0.667041	6.33581	9	0.705895	infectious diseases
Bacterial infection NOS	SGLT2	MR Egger	10	2.59897	2.08815	0.248494	13.4499	0.224516	805.738	-0.0201977	0.0282072	0.494331	5.82309	8	0.667041	6.33581	9	0.705895	infectious diseases
Staphylococcus infections	SGLT2	Inverse variance weighted	10	0.925098	0.637243	0.14658	2.52212	0.723323	8.79422	0.00247839	0.055101	0.965226	2.30214	8	0.97032	2.30417	9	0.985695	infectious diseases
Staphylococcus infections	SGLT2	Weighted median	10	0.877127	0.79521	0.270022	2.40398	0.505865	11.4243	0.00247839	0.055101	0.965226	2.30214	8	0.97032	2.30417	9	0.985695	infectious diseases
Staphylococcus infections	SGLT2	Maximum likelihood	10	0.942841	0.641107	0.141387	2.56727	0.730717	9.01971	0.00247839	0.055101	0.965226	2.30214	8	0.97032	2.30417	9	0.985695	infectious diseases
Staphylococcus infections	SGLT2	MR Egger	10	0.743853	4.07962	0.859856	2.10403	0.000708609	6247.35	0.00247839	0.055101	0.965226	2.30214	8	0.97032	2.30417	9	0.985695	infectious diseases
Streptococcus infection	SGLT2	Inverse variance weighted	10	-2.48126	0.880972	0.00485502	0.083638	0.0148766	0.470221	0.00686119	0.0759408	0.930231	1.68595	8	0.989174	1.69411	9	0.995434	infectious diseases
Streptococcus infection	SGLT2	Weighted median	10	-2.80526	1.12414	0.0125786	0.0604909	0.00668045	0.547739	0.00686119	0.0759408	0.930231	1.68595	8	0.989174	1.69411	9	0.995434	infectious diseases
Streptococcus infection	SGLT2	Maximum likelihood	10	-2.45721	0.891309	0.00583596	0.0856733	0.014933	0.491523	0.00686119	0.0759408	0.930231	1.68595	8	0.989174	1.69411	9	0.995434	infectious diseases
Streptococcus infection	SGLT2	MR Egger	10	-2.98306	5.62345	0.610192	0.0506377	8.27e-07	3099.19	0.00686119	0.0759408	0.930231	1.68595	8	0.989174	1.69411	9	0.995434	infectious diseases
E. coli	SGLT2	Inverse variance weighted	10	1.24277	0.683772	0.0691364	3.46521	0.907176	13.2364	-0.0442559	0.058848	0.473572	4.38508	8	0.820818	4.95064	9	0.83859	infectious diseases
E. coli	SGLT2	Weighted median	10	1.36543	0.942376	0.14736	3.9174	0.617777	24.8407	-0.0442559	0.058848	0.473572	4.38508	8	0.820818	4.95064	9	0.83859	infectious diseases
E. coli	SGLT2	Maximum likelihood	10	1.26502	0.69203	0.0675517	3.54317	0.912691	13.755	-0.0442559	0.058848	0.473572	4.38508	8	0.820818	4.95064	9	0.83859	infectious diseases
E. coli	SGLT2	MR Egger	10	4.4839	4.36369	0.334226	88.5791	0.0170954	458968	-0.0442559	0.058848	0.473572	4.38508	8	0.820818	4.95064	9	0.83859	infectious diseases
Viral hepatitis	SGLT2	Inverse variance weighted	10	-3.75431	1.0269	0.000256228	0.0234166	0.003129	0.175243	-0.0357596	0.0883357	0.696222	6.53907	8	0.587078	6.70294	9	0.668016	infectious diseases
Viral hepatitis	SGLT2	Weighted median	10	-3.40674	1.39782	0.0148022	0.033149	0.00214102	0.513238	-0.0357596	0.0883357	0.696222	6.53907	8	0.587078	6.70294	9	0.668016	infectious diseases
Viral hepatitis	SGLT2	Maximum likelihood	10	-3.80325	1.04722	0.000281486	0.0222982	0.00286326	0.173652	-0.0357596	0.0883357	0.696222	6.53907	8	0.587078	6.70294	9	0.668016	infectious diseases
Viral hepatitis	SGLT2	MR Egger	10	-1.13807	6.54388	0.866253	0.320436	8.62e-07	119125	-0.0357596	0.0883357	0.696222	6.53907	8	0.587078	6.70294	9	0.668016	infectious diseases
Viral warts & HPV	SGLT2	Inverse variance weighted	10	1.40001	1.12874	0.214856	4.05522	0.443823	37.0526	0.000988488	0.0971762	0.992133	1.90777	8	0.98371	1.90788	9	0.992842	infectious diseases
Viral warts & HPV	SGLT2	Weighted median	10	1.32012	1.38413	0.340207	3.74387	0.248386	56.4306	0.000988488	0.0971762	0.992133	1.90777	8	0.98371	1.90788	9	0.992842	infectious diseases
Viral warts & HPV	SGLT2	Maximum likelihood	10	1.4085	1.13583	0.214951	4.08983	0.441436	37.8915	0.000988488	0.0971762	0.992133	1.90777	8	0.98371	1.90788	9	0.992842	infectious diseases
Viral warts & HPV	SGLT2	MR Egger	10	1.32778	7.1893	0.858069	3.77267	2.86e-06	4.96937e+06	0.000988488	0.0971762	0.992133	1.90777	8	0.98371	1.90788	9	0.992842	infectious diseases
Viral infection	SGLT2	Inverse variance weighted	10	0.142593	0.681783	0.834333	1.15326	0.303097	4.38806	0.0830094	0.0583114	0.192385	7.04709	8	0.53156	9.0736	9	0.430508	infectious diseases
Viral infection	SGLT2	Weighted median	10	-0.0307696	0.940476	0.9739	0.969699	0.153493	6.12613	0.0830094	0.0583114	0.192385	7.04709	8	0.53156	9.0736	9	0.430508	infectious diseases
Viral infection	SGLT2	Maximum likelihood	10	0.148895	0.687554	0.828554	1.16055	0.301583	4.46603	0.0830094	0.0583114	0.192385	7.04709	8	0.53156	9.0736	9	0.430508	infectious diseases
Viral infection	SGLT2	MR Egger	10	-5.92161	4.31369	0.207077	0.00268087	5.71e-07	12.5939	0.0830094	0.0583114	0.192385	7.04709	8	0.53156	9.0736	9	0.430508	infectious diseases
Postoperative infection	SGLT2	Inverse variance weighted	10	0.986193	0.537696	0.0666377	2.68101	0.934549	7.69121	0.0274565	0.0464392	0.570686	4.06471	8	0.851238	4.41427	9	0.882096	infectious diseases
Postoperative infection	SGLT2	Weighted median	10	1.01067	0.703718	0.150949	2.74744	0.691691	10.913	0.0274565	0.0464392	0.570686	4.06471	8	0.851238	4.41427	9	0.882096	infectious diseases
Postoperative infection	SGLT2	Maximum likelihood	10	0.999373	0.543667	0.0660318	2.71658	0.93593	7.88499	0.0274565	0.0464392	0.570686	4.06471	8	0.851238	4.41427	9	0.882096	infectious diseases
Postoperative infection	SGLT2	MR Egger	10	-1.02402	3.44228	0.773676	0.359147	0.000421836	305.774	0.0274565	0.0464392	0.570686	4.06471	8	0.851238	4.41427	9	0.882096	infectious diseases
Infection/inflammation of internal prosthetic device; implant; and graft	SGLT2	Inverse variance weighted	10	0.81666	0.725107	0.260055	2.26293	0.54632	9.37334	-0.0555117	0.0624143	0.399739	2.68212	8	0.952697	3.47316	9	0.942556	infectious diseases
Infection/inflammation of internal prosthetic device; implant; and graft	SGLT2	Weighted median	10	0.723737	0.897134	0.419827	2.06213	0.355352	11.9666	-0.0555117	0.0624143	0.399739	2.68212	8	0.952697	3.47316	9	0.942556	infectious diseases
Infection/inflammation of internal prosthetic device; implant; and graft	SGLT2	Maximum likelihood	10	0.824414	0.72975	0.258593	2.28054	0.545586	9.53266	-0.0555117	0.0624143	0.399739	2.68212	8	0.952697	3.47316	9	0.942556	infectious diseases
Infection/inflammation of internal prosthetic device; implant; and graft	SGLT2	MR Egger	10	4.87407	4.6192	0.322166	130.853	0.0153052	1.11873e+06	-0.0555117	0.0624143	0.399739	2.68212	8	0.952697	3.47316	9	0.942556	infectious diseases
Burns	SGLT2	Inverse variance weighted	10	-0.430329	1.48644	0.772197	0.650295	0.0353039	11.9784	0.0161565	0.127792	0.902513	5.9208	8	0.656104	5.93678	9	0.746229	injuries & poisonings
Burns	SGLT2	Weighted median	10	0.35536	1.90173	0.851769	1.42669	0.03432	59.3082	0.0161565	0.127792	0.902513	5.9208	8	0.656104	5.93678	9	0.746229	injuries & poisonings
Burns	SGLT2	Maximum likelihood	10	-0.437208	1.50176	0.770952	0.645837	0.034025	12.2588	0.0161565	0.127792	0.902513	5.9208	8	0.656104	5.93678	9	0.746229	injuries & poisonings
Burns	SGLT2	MR Egger	10	-1.61188	9.46311	0.868977	0.199512	1.76e-09	2.26533e+07	0.0161565	0.127792	0.902513	5.9208	8	0.656104	5.93678	9	0.746229	injuries & poisonings
Foreign body injury	SGLT2	Inverse variance weighted	10	3.37094	1.03437	0.00111834	29.106	3.83272	221.033	-0.0105242	0.0889029	0.908686	2.04589	8	0.979572	2.05991	9	0.990484	injuries & poisonings
Foreign body injury	SGLT2	Weighted median	10	3.25933	1.28581	0.0112499	26.032	2.09412	323.604	-0.0105242	0.0889029	0.908686	2.04589	8	0.979572	2.05991	9	0.990484	injuries & poisonings
Foreign body injury	SGLT2	Maximum likelihood	10	3.38639	1.0509	0.00127128	29.5591	3.76834	231.863	-0.0105242	0.0889029	0.908686	2.04589	8	0.979572	2.05991	9	0.990484	injuries & poisonings
Foreign body injury	SGLT2	MR Egger	10	4.14101	6.58688	0.547087	62.8666	0.000155438	2.54263e+07	-0.0105242	0.0889029	0.908686	2.04589	8	0.979572	2.05991	9	0.990484	injuries & poisonings
Symptoms concerning nutrition, metabolism, and development	SGLT2	Inverse variance weighted	10	0.564145	0.489226	0.248854	1.75794	0.673856	4.58609	0.0195052	0.0423049	0.657029	1.59043	8	0.991102	1.80301	9	0.994213	symptoms
Symptoms concerning nutrition, metabolism, and development	SGLT2	Weighted median	10	0.728952	0.605895	0.228938	2.07291	0.632166	6.79717	0.0195052	0.0423049	0.657029	1.59043	8	0.991102	1.80301	9	0.994213	symptoms
Symptoms concerning nutrition, metabolism, and development	SGLT2	Maximum likelihood	10	0.570219	0.491439	0.245924	1.76865	0.675028	4.63409	0.0195052	0.0423049	0.657029	1.59043	8	0.991102	1.80301	9	0.994213	symptoms
Symptoms concerning nutrition, metabolism, and development	SGLT2	MR Egger	10	-0.863897	3.13568	0.78991	0.421516	0.000902967	196.769	0.0195052	0.0423049	0.657029	1.59043	8	0.991102	1.80301	9	0.994213	symptoms
Other symptoms	SGLT2	Inverse variance weighted	10	1.65113	1.02611	0.107591	5.21288	0.697644	38.9513	0.0440462	0.0883144	0.631383	1.88387	8	0.984367	2.13262	9	0.989192	symptoms
Other symptoms	SGLT2	Weighted median	10	1.34297	1.27233	0.291186	3.83041	0.316387	46.3738	0.0440462	0.0883144	0.631383	1.88387	8	0.984367	2.13262	9	0.989192	symptoms
Other symptoms	SGLT2	Maximum likelihood	10	1.66198	1.03252	0.107478	5.26974	0.69645	39.8738	0.0440462	0.0883144	0.631383	1.88387	8	0.984367	2.13262	9	0.989192	symptoms
Other symptoms	SGLT2	MR Egger	10	-1.57093	6.54135	0.816251	0.207852	5.62e-07	76888.3	0.0440462	0.0883144	0.631383	1.88387	8	0.984367	2.13262	9	0.989192	symptoms
Crushing or internal injury to organs	SGLT2	Inverse variance weighted	10	5.05827	1.13264	7.97e-06	157.318	17.0866	1448.45	-0.00144359	0.0976856	0.988571	2.09041	8	0.978114	2.09063	9	0.989952	injuries & poisonings
Crushing or internal injury to organs	SGLT2	Weighted median	10	4.93602	1.44508	0.000636083	139.216	8.19616	2364.65	-0.00144359	0.0976856	0.988571	2.09041	8	0.978114	2.09063	9	0.989952	injuries & poisonings
Crushing or internal injury to organs	SGLT2	Maximum likelihood	10	5.07925	1.16123	1.22e-05	160.654	16.4982	1564.4	-0.00144359	0.0976856	0.988571	2.09041	8	0.978114	2.09063	9	0.989952	injuries & poisonings
Crushing or internal injury to organs	SGLT2	MR Egger	10	5.16389	7.23618	0.49575	174.843	0.000121085	2.52468e+08	-0.00144359	0.0976856	0.988571	2.09041	8	0.978114	2.09063	9	0.989952	injuries & poisonings
Injury, NOS	SGLT2	Inverse variance weighted	10	0.343825	0.400361	0.390458	1.41033	0.643469	3.09111	0.0118962	0.0347063	0.740605	1.5245	8	0.992294	1.64199	9	0.99595	injuries & poisonings
Injury, NOS	SGLT2	Weighted median	10	0.304948	0.491101	0.534634	1.35655	0.518088	3.55198	0.0118962	0.0347063	0.740605	1.5245	8	0.992294	1.64199	9	0.99595	injuries & poisonings
Injury, NOS	SGLT2	Maximum likelihood	10	0.347547	0.401465	0.386656	1.41559	0.644472	3.10936	0.0118962	0.0347063	0.740605	1.5245	8	0.992294	1.64199	9	0.99595	injuries & poisonings
Injury, NOS	SGLT2	MR Egger	10	-0.524957	2.56602	0.843009	0.591581	0.00387054	90.4183	0.0118962	0.0347063	0.740605	1.5245	8	0.992294	1.64199	9	0.99595	injuries & poisonings
Other tests	SGLT2	Inverse variance weighted	10	-0.827811	0.473381	0.0803389	0.437005	0.172797	1.10519	0.0280335	0.040908	0.51253	1.40524	8	0.994172	1.87485	9	0.993295	symptoms
Other tests	SGLT2	Weighted median	10	-0.847585	0.593743	0.153428	0.428448	0.133812	1.37184	0.0280335	0.040908	0.51253	1.40524	8	0.994172	1.87485	9	0.993295	symptoms
Other tests	SGLT2	Maximum likelihood	10	-0.827632	0.477037	0.0827511	0.437083	0.171594	1.11334	0.0280335	0.040908	0.51253	1.40524	8	0.994172	1.87485	9	0.993295	symptoms
Other tests	SGLT2	MR Egger	10	-2.87632	3.02654	0.369751	0.056342	0.000149482	21.2361	0.0280335	0.040908	0.51253	1.40524	8	0.994172	1.87485	9	0.993295	symptoms
Complications of surgical and medical procedures	SGLT2	Inverse variance weighted	10	0.822804	0.376539	0.028876	2.27687	1.08849	4.76273	-0.0139711	0.0326515	0.680021	2.08632	8	0.978251	2.2694	9	0.986456	injuries & poisonings
Complications of surgical and medical procedures	SGLT2	Weighted median	10	1.04208	0.469778	0.0265386	2.83511	1.12898	7.11956	-0.0139711	0.0326515	0.680021	2.08632	8	0.978251	2.2694	9	0.986456	injuries & poisonings
Complications of surgical and medical procedures	SGLT2	Maximum likelihood	10	0.829668	0.379698	0.0288836	2.29256	1.08922	4.82532	-0.0139711	0.0326515	0.680021	2.08632	8	0.978251	2.2694	9	0.986456	injuries & poisonings
Complications of surgical and medical procedures	SGLT2	MR Egger	10	1.84312	2.41409	0.467093	6.31618	0.0556591	716.759	-0.0139711	0.0326515	0.680021	2.08632	8	0.978251	2.2694	9	0.986456	injuries & poisonings
Effects of other external causes	SGLT2	Inverse variance weighted	10	-2.78471	0.553945	4.98e-07	0.0617468	0.0208491	0.18287	-0.04071	0.0476752	0.417993	0.894326	8	0.998832	1.62348	9	0.996123	symptoms
Effects of other external causes	SGLT2	Weighted median	10	-2.60898	0.690148	0.000156631	0.0736098	0.0190314	0.284709	-0.04071	0.0476752	0.417993	0.894326	8	0.998832	1.62348	9	0.996123	symptoms
Effects of other external causes	SGLT2	Maximum likelihood	10	-2.77624	0.57008	1.12e-06	0.0622722	0.0203719	0.190351	-0.04071	0.0476752	0.417993	0.894326	8	0.998832	1.62348	9	0.996123	symptoms
Effects of other external causes	SGLT2	MR Egger	10	0.192336	3.53014	0.957886	1.21208	0.00119845	1225.86	-0.04071	0.0476752	0.417993	0.894326	8	0.998832	1.62348	9	0.996123	symptoms
Other ill-defined and unknown causes of morbidity and mortality	SGLT2	Inverse variance weighted	10	-1.47641	0.293737	5e-07	0.228456	0.12846	0.40629	-0.0384136	0.0253294	0.16785	4.33262	8	0.825936	6.63258	9	0.675312	symptoms
Other ill-defined and unknown causes of morbidity and mortality	SGLT2	Weighted median	10	-1.09651	0.38816	0.00472976	0.334036	0.156093	0.714828	-0.0384136	0.0253294	0.16785	4.33262	8	0.825936	6.63258	9	0.675312	symptoms
Other ill-defined and unknown causes of morbidity and mortality	SGLT2	Maximum likelihood	10	-1.51168	0.305137	7.27e-07	0.22054	0.121269	0.401074	-0.0384136	0.0253294	0.16785	4.33262	8	0.825936	6.63258	9	0.675312	symptoms
Other ill-defined and unknown causes of morbidity and mortality	SGLT2	MR Egger	10	1.32537	1.87066	0.498754	3.76359	0.0962189	147.212	-0.0384136	0.0253294	0.16785	4.33262	8	0.825936	6.63258	9	0.675312	symptoms
Candidiasis	SGLT2	Inverse variance weighted	10	2.2693	0.78055	0.00364552	9.67262	2.09473	44.6644	-0.0658984	0.0670974	0.354801	4.16224	8	0.842197	5.12682	9	0.823116	infectious diseases
Candidiasis	SGLT2	Weighted median	10	2.92391	1.0102	0.00379897	18.6139	2.57004	134.815	-0.0658984	0.0670974	0.354801	4.16224	8	0.842197	5.12682	9	0.823116	infectious diseases
Candidiasis	SGLT2	Maximum likelihood	10	2.3292	0.794766	0.00338223	10.2698	2.16293	48.7618	-0.0658984	0.0670974	0.354801	4.16224	8	0.842197	5.12682	9	0.823116	infectious diseases
Candidiasis	SGLT2	MR Egger	10	7.09557	4.97569	0.191687	1206.62	0.0701739	2.07473e+07	-0.0658984	0.0670974	0.354801	4.16224	8	0.842197	5.12682	9	0.823116	infectious diseases
Cancer of mouth	SGLT2	Inverse variance weighted	10	0.400719	1.40981	0.776229	1.4929	0.0941838	23.6638	-0.00258399	0.121292	0.983525	0.442764	8	0.999916	0.443218	9	0.999982	neoplasms
Cancer of mouth	SGLT2	Weighted median	10	0.320234	1.7421	0.854154	1.37745	0.0453077	41.8774	-0.00258399	0.121292	0.983525	0.442764	8	0.999916	0.443218	9	0.999982	neoplasms
Cancer of mouth	SGLT2	Maximum likelihood	10	0.402355	1.41081	0.775496	1.49534	0.0941527	23.7492	-0.00258399	0.121292	0.983525	0.442764	8	0.999916	0.443218	9	0.999982	neoplasms
Cancer of mouth	SGLT2	MR Egger	10	0.589789	8.98618	0.949281	1.80361	4.05e-08	8.04138e+07	-0.00258399	0.121292	0.983525	0.442764	8	0.999916	0.443218	9	0.999982	neoplasms
Cancer of larynx, pharynx, nasal cavities	SGLT2	Inverse variance weighted	10	-3.67206	1.4336	0.0104245	0.025424	0.00153086	0.422233	-0.0975282	0.123344	0.451919	2.91427	8	0.939622	3.53948	9	0.939033	neoplasms
Cancer of larynx, pharynx, nasal cavities	SGLT2	Weighted median	10	-3.36187	1.81211	0.063564	0.0346705	0.000994178	1.20908	-0.0975282	0.123344	0.451919	2.91427	8	0.939622	3.53948	9	0.939033	neoplasms
Cancer of larynx, pharynx, nasal cavities	SGLT2	Maximum likelihood	10	-3.59794	1.44943	0.0130534	0.0273801	0.00159828	0.469047	-0.0975282	0.123344	0.451919	2.91427	8	0.939622	3.53948	9	0.939033	neoplasms
Cancer of larynx, pharynx, nasal cavities	SGLT2	MR Egger	10	3.46382	9.13789	0.714506	31.9387	5.32e-07	1917109949	-0.0975282	0.123344	0.451919	2.91427	8	0.939622	3.53948	9	0.939033	neoplasms
Cancer of esophagus	SGLT2	Inverse variance weighted	10	2.99382	1.33908	0.0253697	19.9618	1.44661	275.453	-0.0203973	0.115114	0.863762	4.70324	8	0.788772	4.73463	9	0.8568	neoplasms
Cancer of esophagus	SGLT2	Weighted median	10	3.66888	1.74013	0.0349967	39.208	1.29463	1187.41	-0.0203973	0.115114	0.863762	4.70324	8	0.788772	4.73463	9	0.8568	neoplasms
Cancer of esophagus	SGLT2	Maximum likelihood	10	3.06305	1.35646	0.0239378	21.3927	1.4984	305.426	-0.0203973	0.115114	0.863762	4.70324	8	0.788772	4.73463	9	0.8568	neoplasms
Cancer of esophagus	SGLT2	MR Egger	10	4.48586	8.52629	0.613073	88.7531	4.9e-06	1606589438	-0.0203973	0.115114	0.863762	4.70324	8	0.788772	4.73463	9	0.8568	neoplasms
Cancer of stomach	SGLT2	Inverse variance weighted	10	-1.24874	1.52441	0.412695	0.286867	0.0144569	5.69228	-0.0434916	0.131341	0.74905	5.9746	8	0.650077	6.08425	9	0.731457	neoplasms
Cancer of stomach	SGLT2	Weighted median	10	-0.107343	2.0827	0.958895	0.898217	0.015155	53.2362	-0.0434916	0.131341	0.74905	5.9746	8	0.650077	6.08425	9	0.731457	neoplasms
Cancer of stomach	SGLT2	Maximum likelihood	10	-1.23363	1.54075	0.423323	0.291234	0.0142145	5.96696	-0.0434916	0.131341	0.74905	5.9746	8	0.650077	6.08425	9	0.731457	neoplasms
Cancer of stomach	SGLT2	MR Egger	10	1.93365	9.7307	0.847442	6.91472	3.6e-08	1326519643	-0.0434916	0.131341	0.74905	5.9746	8	0.650077	6.08425	9	0.731457	neoplasms
Colorectal cancer	SGLT2	Inverse variance weighted	10	0.820732	0.537696	0.126913	2.27216	0.792033	6.51832	0.021705	0.0464392	0.652691	4.29747	8	0.829337	4.51592	9	0.874304	neoplasms
Colorectal cancer	SGLT2	Weighted median	10	0.975791	0.717621	0.173907	2.65326	0.650024	10.8301	0.021705	0.0464392	0.652691	4.29747	8	0.829337	4.51592	9	0.874304	neoplasms
Colorectal cancer	SGLT2	Maximum likelihood	10	0.855889	0.543412	0.11525	2.35346	0.811235	6.82761	0.021705	0.0464392	0.652691	4.29747	8	0.829337	4.51592	9	0.874304	neoplasms
Colorectal cancer	SGLT2	MR Egger	10	-0.76839	3.44228	0.828958	0.463759	0.000544708	394.84	0.021705	0.0464392	0.652691	4.29747	8	0.829337	4.51592	9	0.874304	neoplasms
Colon cancer	SGLT2	Inverse variance weighted	10	-1.21143	0.65917	0.0660899	0.297771	0.0818059	1.08387	0.0131973	0.0567738	0.822022	2.70513	8	0.951479	2.75916	9	0.973083	neoplasms
Colon cancer	SGLT2	Weighted median	10	-1.24022	0.851975	0.145476	0.289321	0.0544708	1.53672	0.0131973	0.0567738	0.822022	2.70513	8	0.951479	2.75916	9	0.973083	neoplasms
Colon cancer	SGLT2	Maximum likelihood	10	-1.20544	0.665729	0.0701853	0.299559	0.0812462	1.10449	0.0131973	0.0567738	0.822022	2.70513	8	0.951479	2.75916	9	0.973083	neoplasms
Colon cancer	SGLT2	MR Egger	10	-2.17784	4.20934	0.618887	0.113286	2.96e-05	433.746	0.0131973	0.0567738	0.822022	2.70513	8	0.951479	2.75916	9	0.973083	neoplasms
Malignant neoplasm of rectum, rectosigmoid junction, and anus	SGLT2	Inverse variance weighted	10	3.34251	0.787784	2.21e-05	28.2901	6.0403	132.498	0.0465522	0.0679509	0.512647	4.26793	8	0.832177	4.73727	9	0.856583	neoplasms
Malignant neoplasm of rectum, rectosigmoid junction, and anus	SGLT2	Weighted median	10	3.28453	0.999117	0.00101104	26.6966	3.76695	189.2	0.0465522	0.0679509	0.512647	4.26793	8	0.832177	4.73727	9	0.856583	neoplasms
Malignant neoplasm of rectum, rectosigmoid junction, and anus	SGLT2	Maximum likelihood	10	3.3862	0.809437	2.87e-05	29.5536	6.04788	144.416	0.0465522	0.0679509	0.512647	4.26793	8	0.832177	4.73727	9	0.856583	neoplasms
Malignant neoplasm of rectum, rectosigmoid junction, and anus	SGLT2	MR Egger	10	-0.0661227	5.03746	0.989849	0.936016	4.82e-05	18166	0.0465522	0.0679509	0.512647	4.26793	8	0.832177	4.73727	9	0.856583	neoplasms
Pancreatic cancer	SGLT2	Inverse variance weighted	10	0.199629	1.48198	0.892846	1.22095	0.0668669	22.2938	-0.0853735	0.127468	0.521866	7.50944	8	0.482793	7.95802	9	0.538382	neoplasms
Pancreatic cancer	SGLT2	Weighted median	10	2.72947	2.05069	0.183189	15.3248	0.275302	853.065	-0.0853735	0.127468	0.521866	7.50944	8	0.482793	7.95802	9	0.538382	neoplasms
Pancreatic cancer	SGLT2	Maximum likelihood	10	0.203336	1.49817	0.89204	1.22548	0.0650194	23.0979	-0.0853735	0.127468	0.521866	7.50944	8	0.482793	7.95802	9	0.538382	neoplasms
Pancreatic cancer	SGLT2	MR Egger	10	6.44641	9.44382	0.514132	630.435	5.77e-06	68926333217	-0.0853735	0.127468	0.521866	7.50944	8	0.482793	7.95802	9	0.538382	neoplasms
Neoplasm of unspecified nature of digestive system	SGLT2	Inverse variance weighted	10	-2.0858	1.10189	0.0583674	0.124208	0.0143286	1.0767	-0.057053	0.0950814	0.565082	3.46517	8	0.901876	3.82522	9	0.922534	neoplasms
Neoplasm of unspecified nature of digestive system	SGLT2	Weighted median	10	-1.25474	1.37414	0.361187	0.28515	0.019292	4.21472	-0.057053	0.0950814	0.565082	3.46517	8	0.901876	3.82522	9	0.922534	neoplasms
Neoplasm of unspecified nature of digestive system	SGLT2	Maximum likelihood	10	-2.09814	1.11298	0.0594078	0.122684	0.0138485	1.08686	-0.057053	0.0950814	0.565082	3.46517	8	0.901876	3.82522	9	0.922534	neoplasms
Neoplasm of unspecified nature of digestive system	SGLT2	MR Egger	10	2.08317	7.03461	0.774671	8.0299	8.26e-06	7.81068e+06	-0.057053	0.0950814	0.565082	3.46517	8	0.901876	3.82522	9	0.922534	neoplasms
Malignant neoplasm of other and ill-defined sites within the digestive organs and peritoneum	SGLT2	Inverse variance weighted	10	1.2643	0.486397	0.00934078	3.54062	1.36474	9.18562	0.0397825	0.0417449	0.368498	7.90093	8	0.443207	8.80912	9	0.455078	neoplasms
Malignant neoplasm of other and ill-defined sites within the digestive organs and peritoneum	SGLT2	Weighted median	10	1.16287	0.691644	0.0927013	3.19911	0.824689	12.4099	0.0397825	0.0417449	0.368498	7.90093	8	0.443207	8.80912	9	0.455078	neoplasms
Malignant neoplasm of other and ill-defined sites within the digestive organs and peritoneum	SGLT2	Maximum likelihood	10	1.33208	0.497399	0.00740406	3.78893	1.4293	10.0441	0.0397825	0.0417449	0.368498	7.90093	8	0.443207	8.80912	9	0.455078	neoplasms
Malignant neoplasm of other and ill-defined sites within the digestive organs and peritoneum	SGLT2	MR Egger	10	-1.65642	3.10316	0.607998	0.190821	0.000435676	83.577	0.0397825	0.0417449	0.368498	7.90093	8	0.443207	8.80912	9	0.455078	neoplasms
Cancer within the respiratory system	SGLT2	Inverse variance weighted	10	2.45239	0.701328	0.000470904	11.6161	2.93818	45.9244	0.0278866	0.0603629	0.656398	7.87249	8	0.446024	8.08592	9	0.525511	neoplasms
Cancer within the respiratory system	SGLT2	Weighted median	10	2.25358	0.967269	0.0198147	9.52176	1.43008	63.3977	0.0278866	0.0603629	0.656398	7.87249	8	0.446024	8.08592	9	0.525511	neoplasms
Cancer within the respiratory system	SGLT2	Maximum likelihood	10	2.51025	0.717342	0.000466342	12.308	3.017	50.2113	0.0278866	0.0603629	0.656398	7.87249	8	0.446024	8.08592	9	0.525511	neoplasms
Cancer within the respiratory system	SGLT2	MR Egger	10	0.41407	4.46752	0.928433	1.51296	0.000238232	9608.53	0.0278866	0.0603629	0.656398	7.87249	8	0.446024	8.08592	9	0.525511	neoplasms
Cancer of bronchus; lung	SGLT2	Inverse variance weighted	10	3.3866	0.784162	1.57e-05	29.5653	6.35755	137.491	0.0583526	0.0676859	0.413722	7.97781	8	0.43564	8.72105	9	0.463412	neoplasms
Cancer of bronchus; lung	SGLT2	Weighted median	10	2.88193	1.03942	0.00556061	17.8487	2.32719	136.893	0.0583526	0.0676859	0.413722	7.97781	8	0.43564	8.72105	9	0.463412	neoplasms
Cancer of bronchus; lung	SGLT2	Maximum likelihood	10	3.46597	0.809422	1.85e-05	32.0076	6.55027	156.403	0.0583526	0.0676859	0.413722	7.97781	8	0.43564	8.72105	9	0.463412	neoplasms
Cancer of bronchus; lung	SGLT2	MR Egger	10	-0.880332	5.01115	0.864915	0.414645	2.25e-05	7642.83	0.0583526	0.0676859	0.413722	7.97781	8	0.43564	8.72105	9	0.463412	neoplasms
Skin cancer	SGLT2	Inverse variance weighted	10	1.27821	0.318317	5.93e-05	3.59021	1.92381	6.70003	0.025928	0.0274003	0.371712	2.48304	8	0.962517	3.37846	9	0.947385	neoplasms
Skin cancer	SGLT2	Weighted median	10	0.96725	0.415789	0.0200024	2.6307	1.16451	5.94289	0.025928	0.0274003	0.371712	2.48304	8	0.962517	3.37846	9	0.947385	neoplasms
Skin cancer	SGLT2	Maximum likelihood	10	1.306	0.326376	6.29e-05	3.69139	1.94703	6.99853	0.025928	0.0274003	0.371712	2.48304	8	0.962517	3.37846	9	0.947385	neoplasms
Skin cancer	SGLT2	MR Egger	10	-0.613944	2.02477	0.76946	0.541212	0.0102293	28.6345	0.025928	0.0274003	0.371712	2.48304	8	0.962517	3.37846	9	0.947385	neoplasms
Melanomas of skin, dx or hx	SGLT2	Inverse variance weighted	10	1.77619	0.701328	0.0113219	5.90728	1.49419	23.3545	-0.0100053	0.0603629	0.872464	4.84311	8	0.774206	4.87058	9	0.845441	neoplasms
Melanomas of skin, dx or hx	SGLT2	Weighted median	10	2.04852	0.896239	0.0222728	7.75639	1.33896	44.9318	-0.0100053	0.0603629	0.872464	4.84311	8	0.774206	4.87058	9	0.845441	neoplasms
Melanomas of skin, dx or hx	SGLT2	Maximum likelihood	10	1.81448	0.714961	0.0111527	6.13791	1.51159	24.9234	-0.0100053	0.0603629	0.872464	4.84311	8	0.774206	4.87058	9	0.845441	neoplasms
Melanomas of skin, dx or hx	SGLT2	MR Egger	10	2.50751	4.46752	0.589981	12.2743	0.00193272	77951.7	-0.0100053	0.0603629	0.872464	4.84311	8	0.774206	4.87058	9	0.845441	neoplasms
Melanomas of skin	SGLT2	Inverse variance weighted	10	1.77619	0.701328	0.0113219	5.90728	1.49419	23.3545	-0.0100053	0.0603629	0.872464	4.84311	8	0.774206	4.87058	9	0.845441	neoplasms
Melanomas of skin	SGLT2	Weighted median	10	2.04852	0.939723	0.0292636	7.75639	1.22957	48.9292	-0.0100053	0.0603629	0.872464	4.84311	8	0.774206	4.87058	9	0.845441	neoplasms
Melanomas of skin	SGLT2	Maximum likelihood	10	1.81448	0.714961	0.0111527	6.13791	1.51159	24.9234	-0.0100053	0.0603629	0.872464	4.84311	8	0.774206	4.87058	9	0.845441	neoplasms
Melanomas of skin	SGLT2	MR Egger	10	2.50751	4.46752	0.589981	12.2743	0.00193272	77951.7	-0.0100053	0.0603629	0.872464	4.84311	8	0.774206	4.87058	9	0.845441	neoplasms
Other non-epithelial cancer of skin	SGLT2	Inverse variance weighted	10	1.15468	0.356683	0.00120685	3.17299	1.57708	6.38387	0.0194381	0.0305776	0.542725	4.94938	8	0.762972	5.35349	9	0.802469	neoplasms
Other non-epithelial cancer of skin	SGLT2	Weighted median	10	0.748428	0.482606	0.120948	2.11367	0.820797	5.44302	0.0194381	0.0305776	0.542725	4.94938	8	0.762972	5.35349	9	0.802469	neoplasms
Other non-epithelial cancer of skin	SGLT2	Maximum likelihood	10	1.19393	0.365449	0.00108687	3.30003	1.61228	6.75452	0.0194381	0.0305776	0.542725	4.94938	8	0.762972	5.35349	9	0.802469	neoplasms
Other non-epithelial cancer of skin	SGLT2	MR Egger	10	-0.270534	2.27015	0.908079	0.762972	0.00891491	65.298	0.0194381	0.0305776	0.542725	4.94938	8	0.762972	5.35349	9	0.802469	neoplasms
Carcinoma in situ of skin	SGLT2	Inverse variance weighted	10	-3.71978	1.39135	0.00750615	0.0242393	0.00158556	0.370559	0.105581	0.119748	0.403655	7.17238	8	0.518154	7.94976	9	0.539217	neoplasms
Carcinoma in situ of skin	SGLT2	Weighted median	10	-4.86955	1.92018	0.0112133	0.00767684	0.000178111	0.330884	0.105581	0.119748	0.403655	7.17238	8	0.518154	7.94976	9	0.539217	neoplasms
Carcinoma in situ of skin	SGLT2	Maximum likelihood	10	-3.77544	1.41356	0.00756555	0.0229271	0.00143582	0.366098	0.105581	0.119748	0.403655	7.17238	8	0.518154	7.94976	9	0.539217	neoplasms
Carcinoma in situ of skin	SGLT2	MR Egger	10	-11.4517	8.87912	0.233175	1.06e-05	2.94e-13	384.273	0.105581	0.119748	0.403655	7.17238	8	0.518154	7.94976	9	0.539217	neoplasms
Breast cancer	SGLT2	Inverse variance weighted	10	-0.19814	0.334358	0.55345	0.820255	0.42593	1.57965	-0.019947	0.0288171	0.508406	3.18646	8	0.922117	3.66558	9	0.932014	neoplasms
Breast cancer	SGLT2	Weighted median	10	-0.230322	0.429603	0.591871	0.794278	0.342206	1.84356	-0.019947	0.0288171	0.508406	3.18646	8	0.922117	3.66558	9	0.932014	neoplasms
Breast cancer	SGLT2	Maximum likelihood	10	-0.199214	0.335981	0.553227	0.819375	0.424121	1.58298	-0.019947	0.0288171	0.508406	3.18646	8	0.922117	3.66558	9	0.932014	neoplasms
Breast cancer	SGLT2	MR Egger	10	1.26169	2.13534	0.570924	3.5314	0.0537414	232.051	-0.019947	0.0288171	0.508406	3.18646	8	0.922117	3.66558	9	0.932014	neoplasms
Breast cancer [female]	SGLT2	Inverse variance weighted	10	-0.186006	0.334358	0.577999	0.830268	0.431129	1.59893	-0.0163217	0.0288171	0.586663	2.84152	8	0.943906	3.16232	9	0.95751	neoplasms
Breast cancer [female]	SGLT2	Weighted median	10	-0.147507	0.436236	0.735261	0.862857	0.36695	2.02894	-0.0163217	0.0288171	0.586663	2.84152	8	0.943906	3.16232	9	0.95751	neoplasms
Breast cancer [female]	SGLT2	Maximum likelihood	10	-0.186766	0.335766	0.578047	0.829638	0.429614	1.60213	-0.0163217	0.0288171	0.586663	2.84152	8	0.943906	3.16232	9	0.95751	neoplasms
Breast cancer [female]	SGLT2	MR Egger	10	1.00851	2.13534	0.649333	2.7415	0.0417207	180.147	-0.0163217	0.0288171	0.586663	2.84152	8	0.943906	3.16232	9	0.95751	neoplasms
Malignant neoplasm of female breast	SGLT2	Inverse variance weighted	10	-0.282358	0.349113	0.418637	0.754003	0.380367	1.49467	-0.0174378	0.0300039	0.577119	1.86783	8	0.984799	2.2056	9	0.987783	neoplasms
Malignant neoplasm of female breast	SGLT2	Weighted median	10	-0.252656	0.438876	0.564826	0.776735	0.32862	1.83591	-0.0174378	0.0300039	0.577119	1.86783	8	0.984799	2.2056	9	0.987783	neoplasms
Malignant neoplasm of female breast	SGLT2	Maximum likelihood	10	-0.282297	0.350226	0.420219	0.75405	0.379561	1.49802	-0.0174378	0.0300039	0.577119	1.86783	8	0.984799	2.2056	9	0.987783	neoplasms
Malignant neoplasm of female breast	SGLT2	MR Egger	10	0.9956	2.22643	0.666609	2.70635	0.0344517	212.597	-0.0174378	0.0300039	0.577119	1.86783	8	0.984799	2.2056	9	0.987783	neoplasms
Acquired absence of breast	SGLT2	Inverse variance weighted	10	-1.58218	0.733555	0.0310163	0.205527	0.0488039	0.865533	-0.0277463	0.0632512	0.672508	1.69919	8	0.988887	1.89162	9	0.993068	neoplasms
Acquired absence of breast	SGLT2	Weighted median	10	-1.46877	0.930303	0.11438	0.230209	0.0371733	1.42565	-0.0277463	0.0632512	0.672508	1.69919	8	0.988887	1.89162	9	0.993068	neoplasms
Acquired absence of breast	SGLT2	Maximum likelihood	10	-1.55997	0.739566	0.0349186	0.210143	0.0493154	0.89546	-0.0277463	0.0632512	0.672508	1.69919	8	0.988887	1.89162	9	0.993068	neoplasms
Acquired absence of breast	SGLT2	MR Egger	10	0.448015	4.68586	0.926182	1.5652	0.000160651	15249.6	-0.0277463	0.0632512	0.672508	1.69919	8	0.988887	1.89162	9	0.993068	neoplasms
Cervical cancer and dysplasia	SGLT2	Inverse variance weighted	10	2.25483	0.600906	0.000175164	9.53363	2.93601	30.957	0.043187	0.0515184	0.426207	1.0698	8	0.997768	1.77252	9	0.994576	neoplasms
Cervical cancer and dysplasia	SGLT2	Weighted median	10	1.75638	0.754749	0.0199597	5.79143	1.31926	25.4239	0.043187	0.0515184	0.426207	1.0698	8	0.997768	1.77252	9	0.994576	neoplasms
Cervical cancer and dysplasia	SGLT2	Maximum likelihood	10	2.26563	0.610962	0.000208649	9.63724	2.90999	31.9164	0.043187	0.0515184	0.426207	1.0698	8	0.997768	1.77252	9	0.994576	neoplasms
Cervical cancer and dysplasia	SGLT2	MR Egger	10	-0.90736	3.81978	0.818207	0.403588	0.000226191	720.115	0.043187	0.0515184	0.426207	1.0698	8	0.997768	1.77252	9	0.994576	neoplasms
Cervical cancer	SGLT2	Inverse variance weighted	10	3.9669	0.880972	6.7e-06	52.8205	9.39515	296.962	0.100095	0.0759408	0.223968	2.50953	8	0.961285	4.24685	9	0.894427	neoplasms
Cervical cancer	SGLT2	Weighted median	10	3.21642	1.19065	0.00690495	24.9386	2.41752	257.262	0.100095	0.0759408	0.223968	2.50953	8	0.961285	4.24685	9	0.894427	neoplasms
Cervical cancer	SGLT2	Maximum likelihood	10	4.01095	0.905317	9.4e-06	55.1995	9.36082	325.504	0.100095	0.0759408	0.223968	2.50953	8	0.961285	4.24685	9	0.894427	neoplasms
Cervical cancer	SGLT2	MR Egger	10	-3.35368	5.62345	0.567413	0.0349554	5.71e-07	2139.38	0.100095	0.0759408	0.223968	2.50953	8	0.961285	4.24685	9	0.894427	neoplasms
Cervical intraepithelial neoplasia [CIN] [Cervical dysplasia]	SGLT2	Inverse variance weighted	10	0.42281	0.790203	0.592605	1.52624	0.324332	7.18222	-0.00908292	0.0679722	0.896998	1.49252	8	0.992831	1.51038	9	0.997069	neoplasms
Cervical intraepithelial neoplasia [CIN] [Cervical dysplasia]	SGLT2	Weighted median	10	0.36113	0.978453	0.712066	1.43495	0.210844	9.7659	-0.00908292	0.0679722	0.896998	1.49252	8	0.992831	1.51038	9	0.997069	neoplasms
Cervical intraepithelial neoplasia [CIN] [Cervical dysplasia]	SGLT2	Maximum likelihood	10	0.424352	0.792119	0.592154	1.5286	0.323615	7.22037	-0.00908292	0.0679722	0.896998	1.49252	8	0.992831	1.51038	9	0.997069	neoplasms
Cervical intraepithelial neoplasia [CIN] [Cervical dysplasia]	SGLT2	MR Egger	10	1.08767	5.03786	0.834469	2.96735	0.000152778	57634	-0.00908292	0.0679722	0.896998	1.49252	8	0.992831	1.51038	9	0.997069	neoplasms
Malignant neoplasm of uterus	SGLT2	Inverse variance weighted	10	-3.7398	1.00595	0.000201067	0.0237588	0.00330781	0.170651	-0.111854	0.0865276	0.232198	3.37271	8	0.908841	5.04378	9	0.830476	neoplasms
Malignant neoplasm of uterus	SGLT2	Weighted median	10	-3.5245	1.36192	0.00965668	0.0294665	0.00204191	0.425227	-0.111854	0.0865276	0.232198	3.37271	8	0.908841	5.04378	9	0.830476	neoplasms
Malignant neoplasm of uterus	SGLT2	Maximum likelihood	10	-3.75197	1.02906	0.000266343	0.0234714	0.00312307	0.176398	-0.111854	0.0865276	0.232198	3.37271	8	0.908841	5.04378	9	0.830476	neoplasms
Malignant neoplasm of uterus	SGLT2	MR Egger	10	4.45148	6.41593	0.507439	85.7541	0.000296419	2.48087e+07	-0.111854	0.0865276	0.232198	3.37271	8	0.908841	5.04378	9	0.830476	neoplasms
Cancer of other female genital organs	SGLT2	Inverse variance weighted	10	4.3728	0.732167	2.34e-09	79.2652	18.8734	332.902	0.111002	0.0629733	0.115973	3.10889	8	0.927339	6.21593	9	0.718128	neoplasms
Cancer of other female genital organs	SGLT2	Weighted median	10	3.39186	0.993673	0.000641451	29.7211	4.2387	208.399	0.111002	0.0629733	0.115973	3.10889	8	0.927339	6.21593	9	0.718128	neoplasms
Cancer of other female genital organs	SGLT2	Maximum likelihood	10	4.46883	0.770583	6.66e-09	87.255	19.2689	395.115	0.111002	0.0629733	0.115973	3.10889	8	0.927339	6.21593	9	0.718128	neoplasms
Cancer of other female genital organs	SGLT2	MR Egger	10	-3.75663	4.66973	0.444376	0.0233622	2.47e-06	220.532	0.111002	0.0629733	0.115973	3.10889	8	0.927339	6.21593	9	0.718128	neoplasms
Malignant neoplasm of ovary and other uterine adnexa	SGLT2	Inverse variance weighted	10	4.17291	0.781955	9.48e-08	64.904	14.0171	300.528	0.0970368	0.0673782	0.187778	1.92598	8	0.983198	4.00011	9	0.911406	neoplasms
Malignant neoplasm of ovary and other uterine adnexa	SGLT2	Weighted median	10	3.19645	1.007	0.00150238	24.4456	3.39643	175.946	0.0970368	0.0673782	0.187778	1.92598	8	0.983198	4.00011	9	0.911406	neoplasms
Malignant neoplasm of ovary and other uterine adnexa	SGLT2	Maximum likelihood	10	4.20037	0.80993	2.15e-07	66.7107	13.6386	326.303	0.0970368	0.0673782	0.187778	1.92598	8	0.983198	4.00011	9	0.911406	neoplasms
Malignant neoplasm of ovary and other uterine adnexa	SGLT2	MR Egger	10	-2.92771	4.99198	0.573724	0.0535196	3.01e-06	950.114	0.0970368	0.0673782	0.187778	1.92598	8	0.983198	4.00011	9	0.911406	neoplasms
Malignant neoplasm of ovary	SGLT2	Inverse variance weighted	10	3.93039	0.783369	5.24e-07	50.9267	10.968	236.462	0.093765	0.0676646	0.203233	2.11282	8	0.977356	4.03308	9	0.909222	neoplasms
Malignant neoplasm of ovary	SGLT2	Weighted median	10	2.98323	1.07359	0.00545706	19.7515	2.40846	161.979	0.093765	0.0676646	0.203233	2.11282	8	0.977356	4.03308	9	0.909222	neoplasms
Malignant neoplasm of ovary	SGLT2	Maximum likelihood	10	3.96489	0.808807	9.48e-07	52.7146	10.8009	257.277	0.093765	0.0676646	0.203233	2.11282	8	0.977356	4.03308	9	0.909222	neoplasms
Malignant neoplasm of ovary	SGLT2	MR Egger	10	-2.9248	5.00862	0.575343	0.0536756	2.93e-06	984.465	0.093765	0.0676646	0.203233	2.11282	8	0.977356	4.03308	9	0.909222	neoplasms
Malignant neoplasm of testis	SGLT2	Inverse variance weighted	10	-0.247293	0.57854	0.669057	0.780912	0.251269	2.42698	-0.0343501	0.0497488	0.509431	1.87033	8	0.984732	2.34708	9	0.984717	neoplasms
Malignant neoplasm of testis	SGLT2	Weighted median	10	-0.38107	0.736333	0.604791	0.68313	0.161334	2.89256	-0.0343501	0.0497488	0.509431	1.87033	8	0.984732	2.34708	9	0.984717	neoplasms
Malignant neoplasm of testis	SGLT2	Maximum likelihood	10	-0.24871	0.580447	0.668301	0.779806	0.249977	2.43261	-0.0343501	0.0497488	0.509431	1.87033	8	0.984732	2.34708	9	0.984717	neoplasms
Malignant neoplasm of testis	SGLT2	MR Egger	10	2.26514	3.68443	0.555774	9.63244	0.00703862	13182.1	-0.0343501	0.0497488	0.509431	1.87033	8	0.984732	2.34708	9	0.984717	neoplasms
Cancer of urinary organs (incl. kidney and bladder)	SGLT2	Inverse variance weighted	10	-1.59917	0.602183	0.00791633	0.202064	0.0620728	0.657777	-0.0968372	0.0485162	0.0810195	6.33725	8	0.609511	10.3212	9	0.325115	neoplasms
Cancer of urinary organs (incl. kidney and bladder)	SGLT2	Weighted median	10	-1.29156	0.800664	0.106719	0.274841	0.0572193	1.32014	-0.0968372	0.0485162	0.0810195	6.33725	8	0.609511	10.3212	9	0.325115	neoplasms
Cancer of urinary organs (incl. kidney and bladder)	SGLT2	Maximum likelihood	10	-1.63726	0.574266	0.00435766	0.194513	0.0631137	0.599479	-0.0968372	0.0485162	0.0810195	6.33725	8	0.609511	10.3212	9	0.325115	neoplasms
Cancer of urinary organs (incl. kidney and bladder)	SGLT2	MR Egger	10	5.49172	3.59682	0.165321	242.675	0.210548	279704	-0.0968372	0.0485162	0.0810195	6.33725	8	0.609511	10.3212	9	0.325115	neoplasms
Cancer of kidney and renal pelvis	SGLT2	Inverse variance weighted	10	-1.12941	1.11504	0.311116	0.323224	0.0363379	2.87507	-0.0646443	0.0959283	0.519379	1.45154	8	0.993484	1.90565	9	0.992873	neoplasms
Cancer of kidney and renal pelvis	SGLT2	Weighted median	10	-0.866412	1.45205	0.55072	0.420458	0.0244182	7.23988	-0.0646443	0.0959283	0.519379	1.45154	8	0.993484	1.90565	9	0.992873	neoplasms
Cancer of kidney and renal pelvis	SGLT2	Maximum likelihood	10	-1.13543	1.11916	0.310326	0.321284	0.0358296	2.88095	-0.0646443	0.0959283	0.519379	1.45154	8	0.993484	1.90565	9	0.992873	neoplasms
Cancer of kidney and renal pelvis	SGLT2	MR Egger	10	3.60393	7.11195	0.626004	36.7423	3.25e-05	4.15891e+07	-0.0646443	0.0959283	0.519379	1.45154	8	0.993484	1.90565	9	0.992873	neoplasms
Malignant neoplasm of kidney, except pelvis	SGLT2	Inverse variance weighted	10	-1.45425	1.13716	0.200953	0.233576	0.0251455	2.16969	-0.0722064	0.0979805	0.482205	1.71759	8	0.98848	2.26068	9	0.986643	neoplasms
Malignant neoplasm of kidney, except pelvis	SGLT2	Weighted median	10	-1.2427	1.47106	0.398242	0.288603	0.0161476	5.15815	-0.0722064	0.0979805	0.482205	1.71759	8	0.98848	2.26068	9	0.986643	neoplasms
Malignant neoplasm of kidney, except pelvis	SGLT2	Maximum likelihood	10	-1.44493	1.14312	0.206224	0.235764	0.0250861	2.21575	-0.0722064	0.0979805	0.482205	1.71759	8	0.98848	2.26068	9	0.986643	neoplasms
Malignant neoplasm of kidney, except pelvis	SGLT2	MR Egger	10	3.83433	7.26588	0.612014	46.2626	3.02e-05	7.08059e+07	-0.0722064	0.0979805	0.482205	1.71759	8	0.98848	2.26068	9	0.986643	neoplasms
Cancer of bladder	SGLT2	Inverse variance weighted	10	-1.07767	0.734335	0.142229	0.340389	0.0807044	1.43567	-0.0842685	0.0632724	0.219608	1.9947	8	0.981174	3.76849	9	0.925979	neoplasms
Cancer of bladder	SGLT2	Weighted median	10	-1.06262	0.939499	0.258036	0.345551	0.0548017	2.17886	-0.0842685	0.0632724	0.219608	1.9947	8	0.981174	3.76849	9	0.925979	neoplasms
Cancer of bladder	SGLT2	Maximum likelihood	10	-1.07963	0.739246	0.144169	0.339722	0.0797746	1.44672	-0.0842685	0.0632724	0.219608	1.9947	8	0.981174	3.76849	9	0.925979	neoplasms
Cancer of bladder	SGLT2	MR Egger	10	5.08942	4.68838	0.309308	162.296	0.0165759	1.58905e+06	-0.0842685	0.0632724	0.219608	1.9947	8	0.981174	3.76849	9	0.925979	neoplasms
Malignant neoplasm of bladder	SGLT2	Inverse variance weighted	10	-1.68741	0.784162	0.0314076	0.184997	0.0397808	0.860314	-0.0968525	0.0676859	0.190334	1.79551	8	0.986652	3.84302	9	0.921437	neoplasms
Malignant neoplasm of bladder	SGLT2	Weighted median	10	-1.57083	1.00391	0.11765	0.207873	0.0290573	1.4871	-0.0968525	0.0676859	0.190334	1.79551	8	0.986652	3.84302	9	0.921437	neoplasms
Malignant neoplasm of bladder	SGLT2	Maximum likelihood	10	-1.67747	0.791845	0.0341386	0.186846	0.0395779	0.882098	-0.0968525	0.0676859	0.190334	1.79551	8	0.986652	3.84302	9	0.921437	neoplasms
Malignant neoplasm of bladder	SGLT2	MR Egger	10	5.39476	5.01115	0.313071	220.25	0.0119492	4.05969e+06	-0.0968525	0.0676859	0.190334	1.79551	8	0.986652	3.84302	9	0.921437	neoplasms
Manlignant and unknown neoplasms of brain and nervous system	SGLT2	Inverse variance weighted	10	-4.03343	1.40901	0.00420192	0.0177135	0.00111925	0.280337	-0.117802	0.121271	0.359802	6.25268	8	0.618951	7.19629	9	0.616691	neoplasms
Manlignant and unknown neoplasms of brain and nervous system	SGLT2	Weighted median	10	-2.99774	1.89214	0.113124	0.0498999	0.00122314	2.03575	-0.117802	0.121271	0.359802	6.25268	8	0.618951	7.19629	9	0.616691	neoplasms
Manlignant and unknown neoplasms of brain and nervous system	SGLT2	Maximum likelihood	10	-4.13448	1.44509	0.0042223	0.0160109	0.00094261	0.271958	-0.117802	0.121271	0.359802	6.25268	8	0.618951	7.19629	9	0.616691	neoplasms
Manlignant and unknown neoplasms of brain and nervous system	SGLT2	MR Egger	10	4.5852	8.98363	0.623556	98.0231	2.21e-06	4348551860	-0.117802	0.121271	0.359802	6.25268	8	0.618951	7.19629	9	0.616691	neoplasms
Cancer of brain and nervous system	SGLT2	Inverse variance weighted	10	-2.86457	1.56087	0.0664704	0.0570078	0.00267482	1.21499	-0.088724	0.13552	0.531034	8.12967	8	0.420908	8.56524	9	0.478334	neoplasms
Cancer of brain and nervous system	SGLT2	Weighted median	10	-1.99927	1.98803	0.31458	0.135434	0.00275096	6.66758	-0.088724	0.13552	0.531034	8.12967	8	0.420908	8.56524	9	0.478334	neoplasms
Cancer of brain and nervous system	SGLT2	Maximum likelihood	10	-2.94172	1.59568	0.0652489	0.052775	0.00231289	1.2042	-0.088724	0.13552	0.531034	8.12967	8	0.420908	8.56524	9	0.478334	neoplasms
Cancer of brain and nervous system	SGLT2	MR Egger	10	3.6293	10.043	0.727176	37.6863	1.07e-07	13333244726	-0.088724	0.13552	0.531034	8.12967	8	0.420908	8.56524	9	0.478334	neoplasms
Cancer, suspected or other	SGLT2	Inverse variance weighted	10	0.578402	0.284428	0.0419958	1.78319	1.02114	3.11391	-0.0149121	0.0243945	0.557975	2.66034	8	0.953834	3.03402	9	0.962931	neoplasms
Cancer, suspected or other	SGLT2	Weighted median	10	0.770102	0.366918	0.035831	2.15999	1.05226	4.43382	-0.0149121	0.0243945	0.557975	2.66034	8	0.953834	3.03402	9	0.962931	neoplasms
Cancer, suspected or other	SGLT2	Maximum likelihood	10	0.59525	0.287538	0.0384374	1.81348	1.03218	3.18619	-0.0149121	0.0243945	0.557975	2.66034	8	0.953834	3.03402	9	0.962931	neoplasms
Cancer, suspected or other	SGLT2	MR Egger	10	1.67234	1.81203	0.383045	5.32463	0.152706	185.662	-0.0149121	0.0243945	0.557975	2.66034	8	0.953834	3.03402	9	0.962931	neoplasms
Malignant neoplasm, other	SGLT2	Inverse variance weighted	10	0.641068	0.285869	0.0249275	1.89851	1.08412	3.32467	-0.00930517	0.0246802	0.715956	2.22286	8	0.973406	2.36501	9	0.984296	neoplasms
Malignant neoplasm, other	SGLT2	Weighted median	10	0.753376	0.378854	0.046749	2.12416	1.01088	4.46348	-0.00930517	0.0246802	0.715956	2.22286	8	0.973406	2.36501	9	0.984296	neoplasms
Malignant neoplasm, other	SGLT2	Maximum likelihood	10	0.646021	0.288545	0.0251631	1.90793	1.0838	3.35875	-0.00930517	0.0246802	0.715956	2.22286	8	0.973406	2.36501	9	0.984296	neoplasms
Malignant neoplasm, other	SGLT2	MR Egger	10	1.32203	1.82861	0.490291	3.75103	0.104138	135.112	-0.00930517	0.0246802	0.715956	2.22286	8	0.973406	2.36501	9	0.984296	neoplasms
Chemotherapy	SGLT2	Inverse variance weighted	10	0.391826	0.24624	0.111557	1.47968	0.913196	2.39757	0.0138853	0.0211436	0.529799	0.973175	8	0.998412	1.40445	9	0.997795	neoplasms
Chemotherapy	SGLT2	Weighted median	10	0.367953	0.306442	0.229857	1.44477	0.792413	2.6342	0.0138853	0.0211436	0.529799	0.973175	8	0.998412	1.40445	9	0.997795	neoplasms
Chemotherapy	SGLT2	Maximum likelihood	10	0.393327	0.247886	0.112575	1.4819	0.911622	2.40893	0.0138853	0.0211436	0.529799	0.973175	8	0.998412	1.40445	9	0.997795	neoplasms
Chemotherapy	SGLT2	MR Egger	10	-0.619508	1.55956	0.701583	0.538209	0.0253181	11.4412	0.0138853	0.0211436	0.529799	0.973175	8	0.998412	1.40445	9	0.997795	neoplasms
Secondary malignant neoplasm	SGLT2	Inverse variance weighted	10	0.59438	0.376539	0.114443	1.81191	0.866203	3.79012	-0.00818471	0.0326515	0.808388	3.70258	8	0.882912	3.76541	9	0.926163	neoplasms
Secondary malignant neoplasm	SGLT2	Weighted median	10	0.785004	0.502058	0.117918	2.19241	0.819526	5.8652	-0.00818471	0.0326515	0.808388	3.70258	8	0.882912	3.76541	9	0.926163	neoplasms
Secondary malignant neoplasm	SGLT2	Maximum likelihood	10	0.600587	0.37954	0.113556	1.82319	0.866485	3.83621	-0.00818471	0.0326515	0.808388	3.70258	8	0.882912	3.76541	9	0.926163	neoplasms
Secondary malignant neoplasm	SGLT2	MR Egger	10	1.19211	2.41409	0.634709	3.29403	0.0290274	373.806	-0.00818471	0.0326515	0.808388	3.70258	8	0.882912	3.76541	9	0.926163	neoplasms
Secondary malignancy of lymph nodes	SGLT2	Inverse variance weighted	10	-0.801255	0.497971	0.107608	0.448766	0.169098	1.19097	-0.0444585	0.0429811	0.331215	3.04903	8	0.931243	4.11895	9	0.90341	neoplasms
Secondary malignancy of lymph nodes	SGLT2	Weighted median	10	-0.675909	0.648057	0.296959	0.508694	0.14283	1.81173	-0.0444585	0.0429811	0.331215	3.04903	8	0.931243	4.11895	9	0.90341	neoplasms
Secondary malignancy of lymph nodes	SGLT2	Maximum likelihood	10	-0.808331	0.502348	0.107593	0.445601	0.166471	1.19276	-0.0444585	0.0429811	0.331215	3.04903	8	0.931243	4.11895	9	0.90341	neoplasms
Secondary malignancy of lymph nodes	SGLT2	MR Egger	10	2.44831	3.1808	0.463588	11.5688	0.0226848	5899.84	-0.0444585	0.0429811	0.331215	3.04903	8	0.931243	4.11895	9	0.90341	neoplasms
Secondary malignancy of respiratory organs	SGLT2	Inverse variance weighted	10	-0.832891	0.765595	0.276639	0.434791	0.0969601	1.9497	0.000765566	0.0658969	0.991015	2.7147	8	0.950967	2.71484	9	0.974537	neoplasms
Secondary malignancy of respiratory organs	SGLT2	Weighted median	10	-1.16545	0.929301	0.209799	0.311781	0.0504444	1.92703	0.000765566	0.0658969	0.991015	2.7147	8	0.950967	2.71484	9	0.974537	neoplasms
Secondary malignancy of respiratory organs	SGLT2	Maximum likelihood	10	-0.840845	0.770465	0.27512	0.431346	0.0952781	1.9528	0.000765566	0.0658969	0.991015	2.7147	8	0.950967	2.71484	9	0.974537	neoplasms
Secondary malignancy of respiratory organs	SGLT2	MR Egger	10	-0.888923	4.88345	0.860089	0.411098	2.86e-05	5899.58	0.000765566	0.0658969	0.991015	2.7147	8	0.950967	2.71484	9	0.974537	neoplasms
Secondary malignant neoplasm of digestive systems	SGLT2	Inverse variance weighted	10	7.38527	0.921101	1.08e-15	1612.06	265.049	9804.8	0.156396	0.0794984	0.0846982	4.31343	8	0.827795	8.18366	9	0.515749	neoplasms
Secondary malignant neoplasm of digestive systems	SGLT2	Weighted median	10	5.92294	1.34423	1.05e-05	373.509	26.7962	5206.31	0.156396	0.0794984	0.0846982	4.31343	8	0.827795	8.18366	9	0.515749	neoplasms
Secondary malignant neoplasm of digestive systems	SGLT2	Maximum likelihood	10	7.54153	1.00008	4.67e-14	1884.71	265.437	13382.3	0.156396	0.0794984	0.0846982	4.31343	8	0.827795	8.18366	9	0.515749	neoplasms
Secondary malignant neoplasm of digestive systems	SGLT2	MR Egger	10	-4.06072	5.89062	0.510097	0.0172366	1.67e-07	1780.93	0.156396	0.0794984	0.0846982	4.31343	8	0.827795	8.18366	9	0.515749	neoplasms
Secondary malignant neoplasm of liver	SGLT2	Inverse variance weighted	10	1.56297	0.707568	0.0271791	4.77299	1.1926	19.1023	0.0201609	0.0608997	0.749111	1.45844	8	0.993377	1.56804	9	0.99661	neoplasms
Secondary malignant neoplasm of liver	SGLT2	Weighted median	10	1.5813	0.889171	0.0753384	4.86127	0.850888	27.7733	0.0201609	0.0608997	0.749111	1.45844	8	0.993377	1.56804	9	0.99661	neoplasms
Secondary malignant neoplasm of liver	SGLT2	Maximum likelihood	10	1.5705	0.71217	0.0274377	4.80906	1.19083	19.421	0.0201609	0.0608997	0.749111	1.45844	8	0.993377	1.56804	9	0.99661	neoplasms
Secondary malignant neoplasm of liver	SGLT2	MR Egger	10	0.0866113	4.51541	0.985166	1.09047	0.000156322	7606.94	0.0201609	0.0608997	0.749111	1.45844	8	0.993377	1.56804	9	0.99661	neoplasms
Secondary malignancy of brain/spine	SGLT2	Inverse variance weighted	10	-2.52958	1.26385	0.04534	0.0796928	0.00669282	0.948919	-0.119441	0.108894	0.30462	2.17692	8	0.975102	3.38002	9	0.947308	neoplasms
Secondary malignancy of brain/spine	SGLT2	Weighted median	10	-1.97604	1.63852	0.227823	0.138618	0.00558574	3.43999	-0.119441	0.108894	0.30462	2.17692	8	0.975102	3.38002	9	0.947308	neoplasms
Secondary malignancy of brain/spine	SGLT2	Maximum likelihood	10	-2.55116	1.27628	0.0456187	0.0779913	0.00639228	0.95156	-0.119441	0.108894	0.30462	2.17692	8	0.975102	3.38002	9	0.947308	neoplasms
Secondary malignancy of brain/spine	SGLT2	MR Egger	10	6.20787	8.06553	0.463608	496.641	6.77e-05	3643844262	-0.119441	0.108894	0.30462	2.17692	8	0.975102	3.38002	9	0.947308	neoplasms
Secondary malignancy of bone	SGLT2	Inverse variance weighted	10	1.91985	0.78055	0.0139088	6.81992	1.47694	31.4917	-0.0180321	0.0670974	0.794927	3.54859	8	0.895386	3.62082	9	0.934553	neoplasms
Secondary malignancy of bone	SGLT2	Weighted median	10	1.81761	1.00405	0.0702511	6.15714	0.860435	44.0596	-0.0180321	0.0670974	0.794927	3.54859	8	0.895386	3.62082	9	0.934553	neoplasms
Secondary malignancy of bone	SGLT2	Maximum likelihood	10	1.94104	0.790033	0.0140136	6.96602	1.48079	32.7698	-0.0180321	0.0670974	0.794927	3.54859	8	0.895386	3.62082	9	0.934553	neoplasms
Secondary malignancy of bone	SGLT2	MR Egger	10	3.24048	4.97569	0.533134	25.546	0.0014857	439255	-0.0180321	0.0670974	0.794927	3.54859	8	0.895386	3.62082	9	0.934553	neoplasms
Neoplasm of uncertain behavior	SGLT2	Inverse variance weighted	10	1.80207	0.953947	0.0588825	6.06219	0.934575	39.3229	0.0178717	0.0821393	0.833205	4.57603	8	0.801779	4.62337	9	0.865827	neoplasms
Neoplasm of uncertain behavior	SGLT2	Weighted median	10	1.84742	1.24854	0.138963	6.34343	0.548967	73.2998	0.0178717	0.0821393	0.833205	4.57603	8	0.801779	4.62337	9	0.865827	neoplasms
Neoplasm of uncertain behavior	SGLT2	Maximum likelihood	10	1.84753	0.962902	0.0550204	6.34415	0.961026	41.8805	0.0178717	0.0821393	0.833205	4.57603	8	0.801779	4.62337	9	0.865827	neoplasms
Neoplasm of uncertain behavior	SGLT2	MR Egger	10	0.494762	6.08373	0.937181	1.64011	1.09e-05	247425	0.0178717	0.0821393	0.833205	4.57603	8	0.801779	4.62337	9	0.865827	neoplasms
Myeloproliferative disease	SGLT2	Inverse variance weighted	10	6.0493	1.13964	1.11e-07	423.815	45.4042	3956	0.151757	0.098002	0.160092	2.10874	8	0.977496	4.5066	9	0.875027	neoplasms
Myeloproliferative disease	SGLT2	Weighted median	10	5.13333	1.54353	0.000881946	169.581	8.23186	3493.48	0.151757	0.098002	0.160092	2.10874	8	0.977496	4.5066	9	0.875027	neoplasms
Myeloproliferative disease	SGLT2	Maximum likelihood	10	6.10618	1.17957	2.26e-07	448.621	44.4435	4528.46	0.151757	0.098002	0.160092	2.10874	8	0.977496	4.5066	9	0.875027	neoplasms
Myeloproliferative disease	SGLT2	MR Egger	10	-5.0633	7.26627	0.505654	0.00632468	4.13e-09	9687.47	0.151757	0.098002	0.160092	2.10874	8	0.977496	4.5066	9	0.875027	neoplasms
Cancer of other lymphoid, histiocytic tissue	SGLT2	Inverse variance weighted	10	1.51376	0.756755	0.0454651	4.54377	1.03099	20.0253	0.0819468	0.0650463	0.243242	0.753775	8	0.999377	2.34093	9	0.98486	neoplasms
Cancer of other lymphoid, histiocytic tissue	SGLT2	Weighted median	10	1.30579	0.994485	0.189172	3.69061	0.525503	25.9192	0.0819468	0.0650463	0.243242	0.753775	8	0.999377	2.34093	9	0.98486	neoplasms
Cancer of other lymphoid, histiocytic tissue	SGLT2	Maximum likelihood	10	1.52167	0.761951	0.0458177	4.57986	1.02865	20.391	0.0819468	0.0650463	0.243242	0.753775	8	0.999377	2.34093	9	0.98486	neoplasms
Cancer of other lymphoid, histiocytic tissue	SGLT2	MR Egger	10	-4.48839	4.82401	0.37937	0.0112387	8.8e-07	143.548	0.0819468	0.0650463	0.243242	0.753775	8	0.999377	2.34093	9	0.98486	neoplasms
Non-Hodgkins lymphoma	SGLT2	Inverse variance weighted	10	1.6305	0.854939	0.0565006	5.10643	0.955826	27.2808	0.0877803	0.0735771	0.267034	0.993346	8	0.99829	2.41669	9	0.983041	neoplasms
Non-Hodgkins lymphoma	SGLT2	Weighted median	10	1.47492	1.07392	0.169628	4.37069	0.532613	35.8663	0.0877803	0.0735771	0.267034	0.993346	8	0.99829	2.41669	9	0.983041	neoplasms
Non-Hodgkins lymphoma	SGLT2	Maximum likelihood	10	1.64338	0.85984	0.0559713	5.17261	0.958957	27.901	0.0877803	0.0735771	0.267034	0.993346	8	0.99829	2.41669	9	0.983041	neoplasms
Non-Hodgkins lymphoma	SGLT2	MR Egger	10	-4.79386	5.45231	0.404909	0.00828045	1.89e-07	362.375	0.0877803	0.0735771	0.267034	0.993346	8	0.99829	2.41669	9	0.983041	neoplasms
Large cell lymphoma	SGLT2	Inverse variance weighted	10	-2.7155	1.49737	0.0697528	0.0661721	0.00351632	1.24526	-0.039248	0.129246	0.769127	2.60181	8	0.956814	2.69402	9	0.975202	neoplasms
Large cell lymphoma	SGLT2	Weighted median	10	-2.39738	1.8656	0.198775	0.0909556	0.00234856	3.52256	-0.039248	0.129246	0.769127	2.60181	8	0.956814	2.69402	9	0.975202	neoplasms
Large cell lymphoma	SGLT2	Maximum likelihood	10	-2.72744	1.51251	0.0713484	0.0653863	0.00337296	1.26754	-0.039248	0.129246	0.769127	2.60181	8	0.956814	2.69402	9	0.975202	neoplasms
Large cell lymphoma	SGLT2	MR Egger	10	0.156677	9.576	0.987347	1.16962	8.26e-09	1.65693e+08	-0.039248	0.129246	0.769127	2.60181	8	0.956814	2.69402	9	0.975202	neoplasms
Leukemia	SGLT2	Inverse variance weighted	10	1.84935	0.880972	0.0357979	6.35569	1.13048	35.7324	0.0474829	0.0759408	0.549215	0.87717	8	0.998912	1.26812	9	0.998529	neoplasms
Leukemia	SGLT2	Weighted median	10	1.99339	1.05046	0.0577443	7.34039	0.936587	57.5294	0.0474829	0.0759408	0.549215	0.87717	8	0.998912	1.26812	9	0.998529	neoplasms
Leukemia	SGLT2	Maximum likelihood	10	1.84888	0.886639	0.0370455	6.35267	1.11746	36.1143	0.0474829	0.0759408	0.549215	0.87717	8	0.998912	1.26812	9	0.998529	neoplasms
Leukemia	SGLT2	MR Egger	10	-1.62336	5.62345	0.780167	0.197234	3.22e-06	12071.4	0.0474829	0.0759408	0.549215	0.87717	8	0.998912	1.26812	9	0.998529	neoplasms
Lymphoid leukemia	SGLT2	Inverse variance weighted	10	-3.28017	1.49178	0.0278896	0.0376219	0.00202123	0.70027	0.065539	0.12859	0.624038	2.9708	8	0.936177	3.23057	9	0.954448	neoplasms
Lymphoid leukemia	SGLT2	Weighted median	10	-3.94432	1.9299	0.0409739	0.0193645	0.000440801	0.850684	0.065539	0.12859	0.624038	2.9708	8	0.936177	3.23057	9	0.954448	neoplasms
Lymphoid leukemia	SGLT2	Maximum likelihood	10	-3.21977	1.50441	0.0323371	0.0399642	0.00209454	0.762523	0.065539	0.12859	0.624038	2.9708	8	0.936177	3.23057	9	0.954448	neoplasms
Lymphoid leukemia	SGLT2	MR Egger	10	-8.07586	9.52684	0.421243	0.000310955	2.42e-12	40004.1	0.065539	0.12859	0.624038	2.9708	8	0.936177	3.23057	9	0.954448	neoplasms
Lymphoid leukemia, chronic	SGLT2	Inverse variance weighted	10	-6.52361	1.59315	4.23e-05	0.00146835	6.47e-05	0.0333384	-0.0365001	0.137423	0.79726	3.33514	8	0.911601	3.40569	9	0.946021	neoplasms
Lymphoid leukemia, chronic	SGLT2	Weighted median	10	-6.3802	2.11419	0.00254616	0.00169478	2.69e-05	0.106843	-0.0365001	0.137423	0.79726	3.33514	8	0.911601	3.40569	9	0.946021	neoplasms
Lymphoid leukemia, chronic	SGLT2	Maximum likelihood	10	-6.48459	1.6209	6.32e-05	0.00152678	6.37e-05	0.0366027	-0.0365001	0.137423	0.79726	3.33514	8	0.911601	3.40569	9	0.946021	neoplasms
Lymphoid leukemia, chronic	SGLT2	MR Egger	10	-3.85382	10.1773	0.714785	0.0211987	4.61e-11	9.7581e+06	-0.0365001	0.137423	0.79726	3.33514	8	0.911601	3.40569	9	0.946021	neoplasms
Multiple myeloma	SGLT2	Inverse variance weighted	10	-0.268065	1.52581	0.86054	0.764858	0.0384404	15.2186	-0.0655917	0.131623	0.631661	0.743595	8	0.999408	0.991929	9	0.999456	neoplasms
Multiple myeloma	SGLT2	Weighted median	10	0.0923011	1.90801	0.961417	1.09669	0.026059	46.1544	-0.0655917	0.131623	0.631661	0.743595	8	0.999408	0.991929	9	0.999456	neoplasms
Multiple myeloma	SGLT2	Maximum likelihood	10	-0.267523	1.52786	0.861004	0.765273	0.0383071	15.2881	-0.0655917	0.131623	0.631661	0.743595	8	0.999408	0.991929	9	0.999456	neoplasms
Multiple myeloma	SGLT2	MR Egger	10	4.52931	9.74706	0.654542	92.6949	4.68e-07	18362214451	-0.0655917	0.131623	0.631661	0.743595	8	0.999408	0.991929	9	0.999456	neoplasms
Benign neoplasm of colon	SGLT2	Inverse variance weighted	10	0.305268	0.269954	0.258133	1.35699	0.799441	2.30338	-0.00571208	0.0232782	0.812337	4.26234	8	0.832713	4.32255	9	0.88893	neoplasms
Benign neoplasm of colon	SGLT2	Weighted median	10	0.494004	0.352419	0.160989	1.63887	0.821407	3.26985	-0.00571208	0.0232782	0.812337	4.26234	8	0.832713	4.32255	9	0.88893	neoplasms
Benign neoplasm of colon	SGLT2	Maximum likelihood	10	0.315126	0.271995	0.24663	1.37043	0.804139	2.33552	-0.00571208	0.0232782	0.812337	4.26234	8	0.832713	4.32255	9	0.88893	neoplasms
Benign neoplasm of colon	SGLT2	MR Egger	10	0.721839	1.71896	0.68559	2.05821	0.0708404	59.7999	-0.00571208	0.0232782	0.812337	4.26234	8	0.832713	4.32255	9	0.88893	neoplasms
Benign neoplasm of lip, oral cavity, and pharynx	SGLT2	Inverse variance weighted	10	3.71088	1.13964	0.00112919	40.8897	4.3806	381.676	0.0662106	0.098002	0.51834	3.47009	8	0.901499	3.92653	9	0.916181	neoplasms
Benign neoplasm of lip, oral cavity, and pharynx	SGLT2	Weighted median	10	3.40237	1.48795	0.0222184	30.0353	1.62578	554.884	0.0662106	0.098002	0.51834	3.47009	8	0.901499	3.92653	9	0.916181	neoplasms
Benign neoplasm of lip, oral cavity, and pharynx	SGLT2	Maximum likelihood	10	3.72645	1.15739	0.00128322	41.5315	4.29723	401.39	0.0662106	0.098002	0.51834	3.47009	8	0.901499	3.92653	9	0.916181	neoplasms
Benign neoplasm of lip, oral cavity, and pharynx	SGLT2	MR Egger	10	-1.13749	7.26627	0.879483	0.320624	2.09e-07	491097	0.0662106	0.098002	0.51834	3.47009	8	0.901499	3.92653	9	0.916181	neoplasms
Benign neoplasm of other parts of digestive system	SGLT2	Inverse variance weighted	10	1.16845	0.504185	0.020476	3.21701	1.19752	8.64217	-0.0128249	0.0432743	0.774501	2.36636	8	0.967671	2.4542	9	0.98209	neoplasms
Benign neoplasm of other parts of digestive system	SGLT2	Weighted median	10	1.42432	0.654848	0.0296271	4.15503	1.15122	14.9966	-0.0128249	0.0432743	0.774501	2.36636	8	0.967671	2.4542	9	0.98209	neoplasms
Benign neoplasm of other parts of digestive system	SGLT2	Maximum likelihood	10	1.18831	0.51039	0.0198991	3.28154	1.20677	8.92341	-0.0128249	0.0432743	0.774501	2.36636	8	0.967671	2.4542	9	0.98209	neoplasms
Benign neoplasm of other parts of digestive system	SGLT2	MR Egger	10	2.10742	3.20815	0.529689	8.22695	0.0152898	4426.65	-0.0128249	0.0432743	0.774501	2.36636	8	0.967671	2.4542	9	0.98209	neoplasms
Lipoma	SGLT2	Inverse variance weighted	10	0.543075	0.455803	0.233469	1.72129	0.704478	4.20574	-0.0122593	0.03915	0.762185	0.970329	8	0.998429	1.06838	9	0.999263	neoplasms
Lipoma	SGLT2	Weighted median	10	0.413601	0.586941	0.481014	1.51225	0.478642	4.77792	-0.0122593	0.03915	0.762185	0.970329	8	0.998429	1.06838	9	0.999263	neoplasms
Lipoma	SGLT2	Maximum likelihood	10	0.552521	0.458084	0.227757	1.73763	0.707991	4.26467	-0.0122593	0.03915	0.762185	0.970329	8	0.998429	1.06838	9	0.999263	neoplasms
Lipoma	SGLT2	MR Egger	10	1.44058	2.9022	0.632979	4.22315	0.0142966	1247.5	-0.0122593	0.03915	0.762185	0.970329	8	0.998429	1.06838	9	0.999263	neoplasms
Lipoma of skin and subcutaneous tissue	SGLT2	Inverse variance weighted	10	0.575731	0.53015	0.277489	1.77843	0.629164	5.02701	0.0228831	0.0456226	0.629477	3.09923	8	0.927977	3.35081	9	0.94875	neoplasms
Lipoma of skin and subcutaneous tissue	SGLT2	Weighted median	10	0.152455	0.684405	0.823726	1.16469	0.304532	4.45439	0.0228831	0.0456226	0.629477	3.09923	8	0.927977	3.35081	9	0.94875	neoplasms
Lipoma of skin and subcutaneous tissue	SGLT2	Maximum likelihood	10	0.58398	0.533767	0.273923	1.79316	0.629894	5.10471	0.0228831	0.0456226	0.629477	3.09923	8	0.927977	3.35081	9	0.94875	neoplasms
Lipoma of skin and subcutaneous tissue	SGLT2	MR Egger	10	-1.09777	3.37837	0.75356	0.333613	0.000444136	250.593	0.0228831	0.0456226	0.629477	3.09923	8	0.927977	3.35081	9	0.94875	neoplasms
Other benign neoplasm of connective and other soft tissue	SGLT2	Inverse variance weighted	10	-0.653635	1.07668	0.543795	0.520151	0.0630435	4.2916	-0.0585377	0.0927417	0.545523	0.815245	8	0.999168	1.21365	9	0.998766	neoplasms
Other benign neoplasm of connective and other soft tissue	SGLT2	Weighted median	10	-0.425974	1.33345	0.749384	0.653133	0.0478569	8.91373	-0.0585377	0.0927417	0.545523	0.815245	8	0.999168	1.21365	9	0.998766	neoplasms
Other benign neoplasm of connective and other soft tissue	SGLT2	Maximum likelihood	10	-0.654483	1.07867	0.544017	0.519711	0.0627451	4.30471	-0.0585377	0.0927417	0.545523	0.815245	8	0.999168	1.21365	9	0.998766	neoplasms
Other benign neoplasm of connective and other soft tissue	SGLT2	MR Egger	10	3.62661	6.86617	0.611704	37.5853	5.38e-05	2.62799e+07	-0.0585377	0.0927417	0.545523	0.815245	8	0.999168	1.21365	9	0.998766	neoplasms
Benign neoplasm of skin	SGLT2	Inverse variance weighted	10	0.363268	0.413675	0.379864	1.43802	0.639201	3.23514	-0.0255747	0.0355721	0.492633	5.08673	8	0.748267	5.60362	9	0.77884	neoplasms
Benign neoplasm of skin	SGLT2	Weighted median	10	0.870213	0.548601	0.112684	2.38742	0.814611	6.99692	-0.0255747	0.0355721	0.492633	5.08673	8	0.748267	5.60362	9	0.77884	neoplasms
Benign neoplasm of skin	SGLT2	Maximum likelihood	10	0.369091	0.417136	0.376254	1.44642	0.638588	3.27618	-0.0255747	0.0355721	0.492633	5.08673	8	0.748267	5.60362	9	0.77884	neoplasms
Benign neoplasm of skin	SGLT2	MR Egger	10	2.22744	2.62569	0.420913	9.2761	0.0539921	1593.68	-0.0255747	0.0355721	0.492633	5.08673	8	0.748267	5.60362	9	0.77884	neoplasms
Vascular hamartomas and non-neoplastic nevi	SGLT2	Inverse variance weighted	10	-0.990151	1.40901	0.482226	0.371521	0.0234751	5.87976	-0.0886391	0.121271	0.485682	3.09843	8	0.928029	3.63268	9	0.933886	neoplasms
Vascular hamartomas and non-neoplastic nevi	SGLT2	Weighted median	10	0.193228	1.76883	0.913012	1.21316	0.0378665	38.867	-0.0886391	0.121271	0.485682	3.09843	8	0.928029	3.63268	9	0.933886	neoplasms
Vascular hamartomas and non-neoplastic nevi	SGLT2	Maximum likelihood	10	-0.985081	1.41668	0.486838	0.373409	0.0232427	5.99907	-0.0886391	0.121271	0.485682	3.09843	8	0.928029	3.63268	9	0.933886	neoplasms
Vascular hamartomas and non-neoplastic nevi	SGLT2	MR Egger	10	5.49489	8.98363	0.557743	243.445	5.49e-06	10799818988	-0.0886391	0.121271	0.485682	3.09843	8	0.928029	3.63268	9	0.933886	neoplasms
Nevus, non-neoplastic	SGLT2	Inverse variance weighted	10	-2.65342	1.46766	0.0706176	0.0704098	0.00396585	1.25006	-0.0949719	0.126613	0.474678	3.34108	8	0.911167	3.90372	9	0.917634	neoplasms
Nevus, non-neoplastic	SGLT2	Weighted median	10	-1.56094	1.89808	0.410863	0.209939	0.00508641	8.66514	-0.0949719	0.126613	0.474678	3.34108	8	0.911167	3.90372	9	0.917634	neoplasms
Nevus, non-neoplastic	SGLT2	Maximum likelihood	10	-2.67317	1.47801	0.0705087	0.0690334	0.00381026	1.25073	-0.0949719	0.126613	0.474678	3.34108	8	0.911167	3.90372	9	0.917634	neoplasms
Nevus, non-neoplastic	SGLT2	MR Egger	10	4.2944	9.37817	0.659195	73.2886	7.62e-07	7045240959	-0.0949719	0.126613	0.474678	3.34108	8	0.911167	3.90372	9	0.917634	neoplasms
Benign neoplasm of uterus	SGLT2	Inverse variance weighted	10	2.75495	0.35897	1.66e-14	15.7203	7.77854	31.7703	0.0213188	0.0308939	0.509672	1.55077	8	0.991832	2.02696	9	0.991034	neoplasms
Benign neoplasm of uterus	SGLT2	Weighted median	10	2.637	0.471118	2.18e-08	13.9712	5.54894	35.1769	0.0213188	0.0308939	0.509672	1.55077	8	0.991832	2.02696	9	0.991034	neoplasms
Benign neoplasm of uterus	SGLT2	Maximum likelihood	10	2.82339	0.389567	4.25e-13	16.8338	7.84469	36.1233	0.0213188	0.0308939	0.509672	1.55077	8	0.991832	2.02696	9	0.991034	neoplasms
Benign neoplasm of uterus	SGLT2	MR Egger	10	1.19436	2.28982	0.616081	3.30144	0.0371167	293.656	0.0213188	0.0308939	0.509672	1.55077	8	0.991832	2.02696	9	0.991034	neoplasms
Uterine leiomyoma	SGLT2	Inverse variance weighted	10	2.64795	0.36307	3.03e-13	14.1251	6.93331	28.7769	0.0147173	0.0314295	0.652089	1.86401	8	0.984901	2.08329	9	0.990081	neoplasms
Uterine leiomyoma	SGLT2	Weighted median	10	2.64759	0.479619	3.39e-08	14.1199	5.51535	36.1487	0.0147173	0.0314295	0.652089	1.86401	8	0.984901	2.08329	9	0.990081	neoplasms
Uterine leiomyoma	SGLT2	Maximum likelihood	10	2.67212	0.389	6.46e-12	14.4706	6.75094	31.0178	0.0147173	0.0314295	0.652089	1.86401	8	0.984901	2.08329	9	0.990081	neoplasms
Uterine leiomyoma	SGLT2	MR Egger	10	1.57521	2.31949	0.516227	4.83174	0.0512519	455.509	0.0147173	0.0314295	0.652089	1.86401	8	0.984901	2.08329	9	0.990081	neoplasms
Benign neoplasm of ovary	SGLT2	Inverse variance weighted	10	-1.51707	0.929361	0.1026	0.219355	0.0354861	1.35592	-0.0229636	0.0800663	0.781548	1.95812	8	0.982269	2.04037	9	0.990813	neoplasms
Benign neoplasm of ovary	SGLT2	Weighted median	10	-1.50586	1.19078	0.206016	0.221826	0.021498	2.2889	-0.0229636	0.0800663	0.781548	1.95812	8	0.982269	2.04037	9	0.990813	neoplasms
Benign neoplasm of ovary	SGLT2	Maximum likelihood	10	-1.4907	0.93341	0.110255	0.225215	0.0361462	1.40324	-0.0229636	0.0800663	0.781548	1.95812	8	0.982269	2.04037	9	0.990813	neoplasms
Benign neoplasm of ovary	SGLT2	MR Egger	10	0.16253	5.92947	0.978804	1.17648	1.06e-05	131177	-0.0229636	0.0800663	0.781548	1.95812	8	0.982269	2.04037	9	0.990813	neoplasms
Benign neoplasm of brain and other parts of nervous system	SGLT2	Inverse variance weighted	10	1.23187	1.24649	0.323019	3.42762	0.297827	39.4478	0.00058785	0.107403	0.995767	1.20915	8	0.996551	1.20918	9	0.998784	neoplasms
Benign neoplasm of brain and other parts of nervous system	SGLT2	Weighted median	10	1.15254	1.54062	0.4544	3.16622	0.154574	64.8552	0.00058785	0.107403	0.995767	1.20915	8	0.996551	1.20918	9	0.998784	neoplasms
Benign neoplasm of brain and other parts of nervous system	SGLT2	Maximum likelihood	10	1.23589	1.25008	0.322835	3.44143	0.296929	39.8865	0.00058785	0.107403	0.995767	1.20915	8	0.996551	1.20918	9	0.998784	neoplasms
Benign neoplasm of brain and other parts of nervous system	SGLT2	MR Egger	10	1.18893	7.94412	0.884736	3.28355	5.68e-07	1.89894e+07	0.00058785	0.107403	0.995767	1.20915	8	0.996551	1.20918	9	0.998784	neoplasms
Benign neoplasm of brain, cranial nerves, meninges	SGLT2	Inverse variance weighted	10	0.419479	1.28844	0.744749	1.52117	0.12174	19.0073	-0.0198577	0.110968	0.862426	2.39025	8	0.966652	2.42227	9	0.982901	neoplasms
Benign neoplasm of brain, cranial nerves, meninges	SGLT2	Weighted median	10	0.413008	1.5933	0.795469	1.51136	0.0665461	34.3251	-0.0198577	0.110968	0.862426	2.39025	8	0.966652	2.42227	9	0.982901	neoplasms
Benign neoplasm of brain, cranial nerves, meninges	SGLT2	Maximum likelihood	10	0.422424	1.29295	0.743885	1.52565	0.121025	19.2325	-0.0198577	0.110968	0.862426	2.39025	8	0.966652	2.42227	9	0.982901	neoplasms
Benign neoplasm of brain, cranial nerves, meninges	SGLT2	MR Egger	10	1.87224	8.21984	0.825538	6.50283	6.55e-07	6.45615e+07	-0.0198577	0.110968	0.862426	2.39025	8	0.966652	2.42227	9	0.982901	neoplasms
Benign neoplasm of other endocrine glands and related structures	SGLT2	Inverse variance weighted	10	-0.617964	1.21262	0.610323	0.539041	0.0500519	5.80527	-0.0469175	0.1042	0.664472	2.52352	8	0.960625	2.72625	9	0.974167	neoplasms
Benign neoplasm of other endocrine glands and related structures	SGLT2	Weighted median	10	-0.769244	1.51226	0.610983	0.463363	0.0239142	8.97816	-0.0469175	0.1042	0.664472	2.52352	8	0.960625	2.72625	9	0.974167	neoplasms
Benign neoplasm of other endocrine glands and related structures	SGLT2	Maximum likelihood	10	-0.621299	1.21797	0.609974	0.537246	0.0493648	5.84694	-0.0469175	0.1042	0.664472	2.52352	8	0.960625	2.72625	9	0.974167	neoplasms
Benign neoplasm of other endocrine glands and related structures	SGLT2	MR Egger	10	2.81791	7.72656	0.724785	16.7418	4.43e-06	6.32089e+07	-0.0469175	0.1042	0.664472	2.52352	8	0.960625	2.72625	9	0.974167	neoplasms
Hemangioma and lymphangioma, any site	SGLT2	Inverse variance weighted	10	4.02756	0.904767	8.53e-06	56.1235	9.52778	330.596	-0.00823396	0.0779929	0.91852	3.42409	8	0.905001	3.43523	9	0.944519	neoplasms
Hemangioma and lymphangioma, any site	SGLT2	Weighted median	10	4.42611	1.17795	0.000171638	83.6058	8.30894	841.254	-0.00823396	0.0779929	0.91852	3.42409	8	0.905001	3.43523	9	0.944519	neoplasms
Hemangioma and lymphangioma, any site	SGLT2	Maximum likelihood	10	4.07254	0.938085	1.42e-05	58.7058	9.33612	369.143	-0.00823396	0.0779929	0.91852	3.42409	8	0.905001	3.43523	9	0.944519	neoplasms
Hemangioma and lymphangioma, any site	SGLT2	MR Egger	10	4.62973	5.77519	0.445906	102.487	0.00124373	8.44514e+06	-0.00823396	0.0779929	0.91852	3.42409	8	0.905001	3.43523	9	0.944519	neoplasms
Benign neoplasm of unspecified sites	SGLT2	Inverse variance weighted	10	3.24145	0.732167	9.55e-06	25.5707	6.08848	107.393	0.0614988	0.0629733	0.357377	1.70696	8	0.988716	2.66068	9	0.976245	neoplasms
Benign neoplasm of unspecified sites	SGLT2	Weighted median	10	3.37339	0.913075	0.00022029	29.1772	4.87325	174.691	0.0614988	0.0629733	0.357377	1.70696	8	0.988716	2.66068	9	0.976245	neoplasms
Benign neoplasm of unspecified sites	SGLT2	Maximum likelihood	10	3.29583	0.752876	1.2e-05	26.9997	6.17303	118.092	0.0614988	0.0629733	0.357377	1.70696	8	0.988716	2.66068	9	0.976245	neoplasms
Benign neoplasm of unspecified sites	SGLT2	MR Egger	10	-1.26254	4.66973	0.793722	0.282934	3e-05	2670.81	0.0614988	0.0629733	0.357377	1.70696	8	0.988716	2.66068	9	0.976245	neoplasms
Simple and unspecified goiter	SGLT2	Inverse variance weighted	10	0.0664026	1.45819	0.963679	1.06866	0.06132	18.6241	0.00565317	0.125416	0.965152	1.69227	8	0.989037	1.69431	9	0.995432	endocrine/metabolic
Simple and unspecified goiter	SGLT2	Weighted median	10	0.3865	1.85985	0.835376	1.47182	0.038434	56.3629	0.00565317	0.125416	0.965152	1.69227	8	0.989037	1.69431	9	0.995432	endocrine/metabolic
Simple and unspecified goiter	SGLT2	Maximum likelihood	10	0.066725	1.46272	0.963615	1.069	0.0607976	18.7962	0.00565317	0.125416	0.965152	1.69227	8	0.989037	1.69431	9	0.995432	endocrine/metabolic
Simple and unspecified goiter	SGLT2	MR Egger	10	-0.347253	9.29214	0.971105	0.706627	8.7e-09	5.73873e+07	0.00565317	0.125416	0.965152	1.69227	8	0.989037	1.69431	9	0.995432	endocrine/metabolic
Nontoxic nodular goiter	SGLT2	Inverse variance weighted	10	5.50792	1.06664	2.42e-07	246.638	30.4871	1995.29	0.0942114	0.0918018	0.334801	4.88591	8	0.769698	5.93909	9	0.745998	endocrine/metabolic
Nontoxic nodular goiter	SGLT2	Weighted median	10	4.8867	1.36824	0.000354933	132.515	9.06967	1936.15	0.0942114	0.0918018	0.334801	4.88591	8	0.769698	5.93909	9	0.745998	endocrine/metabolic
Nontoxic nodular goiter	SGLT2	Maximum likelihood	10	5.57528	1.1036	4.37e-07	263.822	30.3323	2294.65	0.0942114	0.0918018	0.334801	4.88591	8	0.769698	5.93909	9	0.745998	endocrine/metabolic
Nontoxic nodular goiter	SGLT2	MR Egger	10	-1.39026	6.80585	0.843241	0.249011	4.01e-07	154695	0.0942114	0.0918018	0.334801	4.88591	8	0.769698	5.93909	9	0.745998	endocrine/metabolic
Nontoxic multinodular goiter	SGLT2	Inverse variance weighted	10	7.53158	1.38442	5.32e-08	1866.04	123.732	28142.4	0.100268	0.119197	0.424669	5.30725	8	0.724289	6.01485	9	0.738431	endocrine/metabolic
Nontoxic multinodular goiter	SGLT2	Weighted median	10	7.59234	1.8704	4.92e-05	1982.94	50.7214	77522.8	0.100268	0.119197	0.424669	5.30725	8	0.724289	6.01485	9	0.738431	endocrine/metabolic
Nontoxic multinodular goiter	SGLT2	Maximum likelihood	10	7.7124	1.44789	1e-07	2235.9	130.912	38187.8	0.100268	0.119197	0.424669	5.30725	8	0.724289	6.01485	9	0.738431	endocrine/metabolic
Nontoxic multinodular goiter	SGLT2	MR Egger	10	0.196282	8.82934	0.982808	1.21687	3.71e-08	3.98958e+07	0.100268	0.119197	0.424669	5.30725	8	0.724289	6.01485	9	0.738431	endocrine/metabolic
Thyrotoxicosis with or without goiter	SGLT2	Inverse variance weighted	10	0.0144685	0.832573	0.986135	1.01457	0.198419	5.18781	-0.0215944	0.071814	0.771311	2.00048	8	0.980997	2.0909	9	0.989947	endocrine/metabolic
Thyrotoxicosis with or without goiter	SGLT2	Weighted median	10	0.245992	1.05223	0.815155	1.27889	0.162612	10.058	-0.0215944	0.071814	0.771311	2.00048	8	0.980997	2.0909	9	0.989947	endocrine/metabolic
Thyrotoxicosis with or without goiter	SGLT2	Maximum likelihood	10	0.0146813	0.835164	0.985975	1.01479	0.197456	5.21534	-0.0215944	0.071814	0.771311	2.00048	8	0.980997	2.0909	9	0.989947	endocrine/metabolic
Thyrotoxicosis with or without goiter	SGLT2	MR Egger	10	1.59367	5.31734	0.772037	4.92176	0.000146523	165323	-0.0215944	0.071814	0.771311	2.00048	8	0.980997	2.0909	9	0.989947	endocrine/metabolic
Hypothyroidism	SGLT2	Inverse variance weighted	10	-1.74888	0.310497	1.78e-08	0.173969	0.0946609	0.319722	-0.0374784	0.0267598	0.19892	0.801289	8	0.999219	2.76283	9	0.972961	endocrine/metabolic
Hypothyroidism	SGLT2	Weighted median	10	-1.53412	0.406471	0.000160495	0.215646	0.0972178	0.478339	-0.0374784	0.0267598	0.19892	0.801289	8	0.999219	2.76283	9	0.972961	endocrine/metabolic
Hypothyroidism	SGLT2	Maximum likelihood	10	-1.75623	0.32249	5.16e-08	0.172694	0.0917844	0.324928	-0.0374784	0.0267598	0.19892	0.801289	8	0.999219	2.76283	9	0.972961	endocrine/metabolic
Hypothyroidism	SGLT2	MR Egger	10	0.994506	1.98325	0.629558	2.70339	0.0554287	131.851	-0.0374784	0.0267598	0.19892	0.801289	8	0.999219	2.76283	9	0.972961	endocrine/metabolic
Secondary hypothyroidism	SGLT2	Inverse variance weighted	10	-4.51897	1.07668	2.7e-05	0.0109003	0.00132114	0.0899345	-0.035903	0.0927417	0.708756	0.652498	8	0.999636	0.802367	9	0.999774	endocrine/metabolic
Secondary hypothyroidism	SGLT2	Weighted median	10	-4.3529	1.36074	0.0013794	0.0128694	0.000893873	0.185286	-0.035903	0.0927417	0.708756	0.652498	8	0.999636	0.802367	9	0.999774	endocrine/metabolic
Secondary hypothyroidism	SGLT2	Maximum likelihood	10	-4.48651	1.10212	4.68e-05	0.0112598	0.00129835	0.0976503	-0.035903	0.0927417	0.708756	0.652498	8	0.999636	0.802367	9	0.999774	endocrine/metabolic
Secondary hypothyroidism	SGLT2	MR Egger	10	-1.89375	6.86617	0.789685	0.150506	2.15e-07	105235	-0.035903	0.0927417	0.708756	0.652498	8	0.999636	0.802367	9	0.999774	endocrine/metabolic
Hypothyroidism NOS	SGLT2	Inverse variance weighted	10	-1.67869	0.318317	1.34e-07	0.186618	0.0999993	0.348266	-0.0394542	0.0274003	0.18785	0.987384	8	0.998327	3.06075	9	0.961838	endocrine/metabolic
Hypothyroidism NOS	SGLT2	Weighted median	10	-1.44305	0.41599	0.000522469	0.236205	0.104518	0.533811	-0.0394542	0.0274003	0.18785	0.987384	8	0.998327	3.06075	9	0.961838	endocrine/metabolic
Hypothyroidism NOS	SGLT2	Maximum likelihood	10	-1.68185	0.329905	3.43e-07	0.186029	0.0974449	0.355141	-0.0394542	0.0274003	0.18785	0.987384	8	0.998327	3.06075	9	0.961838	endocrine/metabolic
Hypothyroidism NOS	SGLT2	MR Egger	10	1.20056	2.02477	0.569601	3.32199	0.062788	175.76	-0.0394542	0.0274003	0.18785	0.987384	8	0.998327	3.06075	9	0.961838	endocrine/metabolic
Diabetes mellitus	SGLT2	Inverse variance weighted	10	-0.584327	0.416144	0.160276	0.557481	0.246605	1.26026	-0.0389702	0.0354796	0.303992	18.5844	8	0.0172474	21.387	9	0.0110384	endocrine/metabolic
Diabetes mellitus	SGLT2	Weighted median	10	0.0882678	0.428201	0.836684	1.09228	0.471892	2.52828	-0.0389702	0.0354796	0.303992	18.5844	8	0.0172474	21.387	9	0.0110384	endocrine/metabolic
Diabetes mellitus	SGLT2	Maximum likelihood	10	-0.592616	0.281003	0.0349503	0.552879	0.318739	0.959013	-0.0389702	0.0354796	0.303992	18.5844	8	0.0172474	21.387	9	0.0110384	endocrine/metabolic
Diabetes mellitus	SGLT2	MR Egger	10	2.25769	2.61997	0.413921	9.56099	0.0562786	1624.29	-0.0389702	0.0354796	0.303992	18.5844	8	0.0172474	21.387	9	0.0110384	endocrine/metabolic
Type 1 diabetes	SGLT2	Inverse variance weighted	10	-1.88021	0.703611	0.00753489	0.152558	0.0384157	0.605844	-0.0911409	0.0603843	0.169648	3.81979	8	0.873005	6.09792	9	0.730079	endocrine/metabolic
Type 1 diabetes	SGLT2	Weighted median	10	-2.2579	0.905946	0.0126917	0.10457	0.0177113	0.617399	-0.0911409	0.0603843	0.169648	3.81979	8	0.873005	6.09792	9	0.730079	endocrine/metabolic
Type 1 diabetes	SGLT2	Maximum likelihood	10	-1.90736	0.713846	0.00754129	0.148472	0.0366443	0.601566	-0.0911409	0.0603843	0.169648	3.81979	8	0.873005	6.09792	9	0.730079	endocrine/metabolic
Type 1 diabetes	SGLT2	MR Egger	10	4.7793	4.46793	0.315968	119.021	0.0187259	756494	-0.0911409	0.0603843	0.169648	3.81979	8	0.873005	6.09792	9	0.730079	endocrine/metabolic
Type 2 diabetes	SGLT2	Inverse variance weighted	10	-0.777187	0.412469	0.0595335	0.459697	0.20482	1.03175	-0.0360409	0.0351219	0.334838	16.9899	8	0.0302145	19.2262	9	0.0233366	endocrine/metabolic
Type 2 diabetes	SGLT2	Weighted median	10	-0.169706	0.456721	0.71021	0.843913	0.344769	2.0657	-0.0360409	0.0351219	0.334838	16.9899	8	0.0302145	19.2262	9	0.0233366	endocrine/metabolic
Type 2 diabetes	SGLT2	Maximum likelihood	10	-0.768498	0.293142	0.00875212	0.463709	0.261046	0.823708	-0.0360409	0.0351219	0.334838	16.9899	8	0.0302145	19.2262	9	0.0233366	endocrine/metabolic
Type 2 diabetes	SGLT2	MR Egger	10	1.87165	2.61385	0.494328	6.49901	0.0387163	1090.94	-0.0360409	0.0351219	0.334838	16.9899	8	0.0302145	19.2262	9	0.0233366	endocrine/metabolic
Type 2 diabetes with ophthalmic manifestations	SGLT2	Inverse variance weighted	10	1.23441	1.00233	0.218118	3.43636	0.481839	24.5073	-0.114901	0.0862634	0.219564	3.23317	8	0.918884	5.00733	9	0.833669	endocrine/metabolic
Type 2 diabetes with ophthalmic manifestations	SGLT2	Weighted median	10	0.648146	1.30368	0.619071	1.91199	0.148516	24.6149	-0.114901	0.0862634	0.219564	3.23317	8	0.918884	5.00733	9	0.833669	endocrine/metabolic
Type 2 diabetes with ophthalmic manifestations	SGLT2	Maximum likelihood	10	1.25855	1.01149	0.213405	3.52031	0.484826	25.5609	-0.114901	0.0862634	0.219564	3.23317	8	0.918884	5.00733	9	0.833669	endocrine/metabolic
Type 2 diabetes with ophthalmic manifestations	SGLT2	MR Egger	10	9.63995	6.38967	0.169816	15366.5	0.0559213	4222537333	-0.114901	0.0862634	0.219564	3.23317	8	0.918884	5.00733	9	0.833669	endocrine/metabolic
Type 2 diabetes with neurological manifestations	SGLT2	Inverse variance weighted	10	2.94663	1.49737	0.0490824	19.0418	1.01186	358.338	-0.00438137	0.129246	0.973788	4.08504	8	0.849371	4.08619	9	0.905649	endocrine/metabolic
Type 2 diabetes with neurological manifestations	SGLT2	Weighted median	10	2.96856	1.96599	0.131054	19.4639	0.412808	917.726	-0.00438137	0.129246	0.973788	4.08504	8	0.849371	4.08619	9	0.905649	endocrine/metabolic
Type 2 diabetes with neurological manifestations	SGLT2	Maximum likelihood	10	2.98802	1.51387	0.0484095	19.8463	1.02104	385.76	-0.00438137	0.129246	0.973788	4.08504	8	0.849371	4.08619	9	0.905649	endocrine/metabolic
Type 2 diabetes with neurological manifestations	SGLT2	MR Egger	10	3.26726	9.576	0.741747	26.2395	1.85e-07	3717188994	-0.00438137	0.129246	0.973788	4.08504	8	0.849371	4.08619	9	0.905649	endocrine/metabolic
Abnormal glucose	SGLT2	Inverse variance weighted	10	2.16653	1.36288	0.111908	8.72798	0.603684	126.188	0.0462122	0.117166	0.70358	2.24986	8	0.972378	2.40542	9	0.98332	endocrine/metabolic
Abnormal glucose	SGLT2	Weighted median	10	1.65527	1.73541	0.340174	5.23449	0.174447	157.066	0.0462122	0.117166	0.70358	2.24986	8	0.972378	2.40542	9	0.98332	endocrine/metabolic
Abnormal glucose	SGLT2	Maximum likelihood	10	2.19218	1.37139	0.109931	8.95468	0.609114	131.644	0.0462122	0.117166	0.70358	2.24986	8	0.972378	2.40542	9	0.98332	endocrine/metabolic
Abnormal glucose	SGLT2	MR Egger	10	-1.21375	8.67802	0.892224	0.297083	1.22e-08	7.24033e+06	0.0462122	0.117166	0.70358	2.24986	8	0.972378	2.40542	9	0.98332	endocrine/metabolic
Diabetic retinopathy	SGLT2	Inverse variance weighted	10	2.80905	0.986842	0.0044202	16.5942	2.39849	114.808	-0.0524592	0.0845172	0.55207	1.31578	8	0.995361	1.70104	9	0.995363	endocrine/metabolic
Diabetic retinopathy	SGLT2	Weighted median	10	2.66302	1.25178	0.0333875	14.3396	1.23311	166.753	-0.0524592	0.0845172	0.55207	1.31578	8	0.995361	1.70104	9	0.995363	endocrine/metabolic
Diabetic retinopathy	SGLT2	Maximum likelihood	10	2.80499	0.999565	0.00501275	16.5269	2.32995	117.23	-0.0524592	0.0845172	0.55207	1.31578	8	0.995361	1.70104	9	0.995363	endocrine/metabolic
Diabetic retinopathy	SGLT2	MR Egger	10	6.64914	6.26498	0.319532	772.118	0.00358774	1.66168e+08	-0.0524592	0.0845172	0.55207	1.31578	8	0.995361	1.70104	9	0.995363	endocrine/metabolic
Other disorders of pancreatic internal secretion	SGLT2	Inverse variance weighted	10	0.118816	1.16754	0.918942	1.12616	0.114228	11.1028	-0.0977935	0.10074	0.360104	4.45212	8	0.814204	5.39447	9	0.798655	endocrine/metabolic
Other disorders of pancreatic internal secretion	SGLT2	Weighted median	10	1.86545	1.5055	0.215313	6.45881	0.33779	123.498	-0.0977935	0.10074	0.360104	4.45212	8	0.814204	5.39447	9	0.798655	endocrine/metabolic
Other disorders of pancreatic internal secretion	SGLT2	Maximum likelihood	10	0.120697	1.17597	0.918252	1.12828	0.112568	11.3089	-0.0977935	0.10074	0.360104	4.45212	8	0.814204	5.39447	9	0.798655	endocrine/metabolic
Other disorders of pancreatic internal secretion	SGLT2	MR Egger	10	7.27051	7.45914	0.358251	1437.29	0.000642976	3212861565	-0.0977935	0.10074	0.360104	4.45212	8	0.814204	5.39447	9	0.798655	endocrine/metabolic
Hypoglycemia	SGLT2	Inverse variance weighted	10	0.219649	1.16983	0.851063	1.24564	0.125781	12.3358	-0.0883132	0.100894	0.406917	4.37297	8	0.822003	5.13914	9	0.822015	endocrine/metabolic
Hypoglycemia	SGLT2	Weighted median	10	2.1937	1.56788	0.161768	8.96837	0.415054	193.786	-0.0883132	0.100894	0.406917	4.37297	8	0.822003	5.13914	9	0.822015	endocrine/metabolic
Hypoglycemia	SGLT2	Maximum likelihood	10	0.223583	1.178	0.849466	1.25055	0.124271	12.5843	-0.0883132	0.100894	0.406917	4.37297	8	0.822003	5.13914	9	0.822015	endocrine/metabolic
Hypoglycemia	SGLT2	MR Egger	10	6.67451	7.46659	0.397461	791.961	0.00034915	1796370177	-0.0883132	0.100894	0.406917	4.37297	8	0.822003	5.13914	9	0.822015	endocrine/metabolic
Disorders of parathyroid gland	SGLT2	Inverse variance weighted	10	-1.3716	1.54645	0.375113	0.2537	0.012245	5.25634	-0.130465	0.133414	0.35677	13.0442	8	0.110339	14.6034	9	0.102422	endocrine/metabolic
Disorders of parathyroid gland	SGLT2	Weighted median	10	0.656288	1.87557	0.726403	1.92762	0.0488098	76.1267	-0.130465	0.133414	0.35677	13.0442	8	0.110339	14.6034	9	0.102422	endocrine/metabolic
Disorders of parathyroid gland	SGLT2	Maximum likelihood	10	-1.3515	1.2417	0.276407	0.258852	0.0227037	2.95126	-0.130465	0.133414	0.35677	13.0442	8	0.110339	14.6034	9	0.102422	endocrine/metabolic
Disorders of parathyroid gland	SGLT2	MR Egger	10	8.17722	9.88701	0.432175	3558.96	1.37e-05	927509000000	-0.130465	0.133414	0.35677	13.0442	8	0.110339	14.6034	9	0.102422	endocrine/metabolic
Hyperparathyroidism	SGLT2	Inverse variance weighted	10	-2.6758	1.67183	0.109483	0.0688517	0.00259911	1.82392	-0.199403	0.135549	0.179476	11.9414	8	0.153837	15.1717	9	0.0863262	endocrine/metabolic
Hyperparathyroidism	SGLT2	Weighted median	10	-1.17279	1.84501	0.525001	0.309501	0.00832062	11.5125	-0.199403	0.135549	0.179476	11.9414	8	0.153837	15.1717	9	0.0863262	endocrine/metabolic
Hyperparathyroidism	SGLT2	Maximum likelihood	10	-2.7752	1.32336	0.0359863	0.0623368	0.0046588	0.834093	-0.199403	0.135549	0.179476	11.9414	8	0.153837	15.1717	9	0.0863262	endocrine/metabolic
Hyperparathyroidism	SGLT2	MR Egger	10	11.9107	10.0395	0.269507	148846	0.000423595	52302600000000	-0.199403	0.135549	0.179476	11.9414	8	0.153837	15.1717	9	0.0863262	endocrine/metabolic
Disorders of the pituitary gland and its hypothalamic control	SGLT2	Inverse variance weighted	10	-2.53317	1.36063	0.0626371	0.079407	0.00551653	1.14302	0.0766811	0.117146	0.531104	3.84676	8	0.870677	4.27524	9	0.892381	endocrine/metabolic
Disorders of the pituitary gland and its hypothalamic control	SGLT2	Weighted median	10	-4.00601	1.72418	0.0201565	0.018206	0.000620238	0.534402	0.0766811	0.117146	0.531104	3.84676	8	0.870677	4.27524	9	0.892381	endocrine/metabolic
Disorders of the pituitary gland and its hypothalamic control	SGLT2	Maximum likelihood	10	-2.55918	1.37604	0.062911	0.0773678	0.00521498	1.14781	0.0766811	0.117146	0.531104	3.84676	8	0.870677	4.27524	9	0.892381	endocrine/metabolic
Disorders of the pituitary gland and its hypothalamic control	SGLT2	MR Egger	10	-8.14311	8.67764	0.375501	0.000290733	1.19e-11	7080.28	0.0766811	0.117146	0.531104	3.84676	8	0.870677	4.27524	9	0.892381	endocrine/metabolic
Disorders of adrenal glands	SGLT2	Inverse variance weighted	10	-1.87486	1.41206	0.184261	0.153376	0.00963352	2.44191	0.084178	0.121312	0.507393	4.31437	8	0.827705	4.79586	9	0.851728	endocrine/metabolic
Disorders of adrenal glands	SGLT2	Weighted median	10	-2.4537	1.85279	0.185394	0.0859749	0.00227639	3.24711	0.084178	0.121312	0.507393	4.31437	8	0.827705	4.79586	9	0.851728	endocrine/metabolic
Disorders of adrenal glands	SGLT2	Maximum likelihood	10	-1.89512	1.42379	0.183177	0.1503	0.00922574	2.4486	0.084178	0.121312	0.507393	4.31437	8	0.827705	4.79586	9	0.851728	endocrine/metabolic
Disorders of adrenal glands	SGLT2	MR Egger	10	-8.03313	8.98656	0.397467	0.000324532	7.27e-12	14479.9	0.084178	0.121312	0.507393	4.31437	8	0.827705	4.79586	9	0.851728	endocrine/metabolic
Protein-calorie malnutrition	SGLT2	Inverse variance weighted	10	-1.96972	1.10047	0.0734718	0.139496	0.0161369	1.20587	-0.0953601	0.0947933	0.34388	1.42533	8	0.993879	2.43733	9	0.982522	endocrine/metabolic
Protein-calorie malnutrition	SGLT2	Weighted median	10	-1.94597	1.40689	0.166612	0.142849	0.00906374	2.25136	-0.0953601	0.0947933	0.34388	1.42533	8	0.993879	2.43733	9	0.982522	endocrine/metabolic
Protein-calorie malnutrition	SGLT2	Maximum likelihood	10	-1.98946	1.10896	0.072816	0.136769	0.0155603	1.20215	-0.0953601	0.0947933	0.34388	1.42533	8	0.993879	2.43733	9	0.982522	endocrine/metabolic
Protein-calorie malnutrition	SGLT2	MR Egger	10	5.00279	7.01789	0.496195	148.827	0.000158102	1.40097e+08	-0.0953601	0.0947933	0.34388	1.42533	8	0.993879	2.43733	9	0.982522	endocrine/metabolic
Anorexia	SGLT2	Inverse variance weighted	10	-3.23232	1.23862	0.00906439	0.0394659	0.00348249	0.447255	-0.121996	0.106555	0.285341	1.239	8	0.996241	2.54982	9	0.979513	endocrine/metabolic
Anorexia	SGLT2	Weighted median	10	-3.54627	1.61163	0.0277765	0.0288321	0.00122471	0.678765	-0.121996	0.106555	0.285341	1.239	8	0.996241	2.54982	9	0.979513	endocrine/metabolic
Anorexia	SGLT2	Maximum likelihood	10	-3.20905	1.24969	0.0102323	0.0403951	0.00348797	0.467827	-0.121996	0.106555	0.285341	1.239	8	0.996241	2.54982	9	0.979513	endocrine/metabolic
Anorexia	SGLT2	MR Egger	10	5.69732	7.89716	0.491183	298.068	5.65e-05	1572208534	-0.121996	0.106555	0.285341	1.239	8	0.996241	2.54982	9	0.979513	endocrine/metabolic
Vitamin deficiency	SGLT2	Inverse variance weighted	10	1.74601	1.03665	0.0921274	5.73171	0.751394	43.7221	0.11305	0.0889233	0.23933	1.86681	8	0.984826	3.48306	9	0.942038	endocrine/metabolic
Vitamin deficiency	SGLT2	Weighted median	10	1.45189	1.3639	0.287095	4.27117	0.294833	61.8754	0.11305	0.0889233	0.23933	1.86681	8	0.984826	3.48306	9	0.942038	endocrine/metabolic
Vitamin deficiency	SGLT2	Maximum likelihood	10	1.76975	1.04484	0.0903018	5.8694	0.757201	45.4963	0.11305	0.0889233	0.23933	1.86681	8	0.984826	3.48306	9	0.942038	endocrine/metabolic
Vitamin deficiency	SGLT2	MR Egger	10	-6.52414	6.58726	0.350976	0.00146758	3.63e-09	594.002	0.11305	0.0889233	0.23933	1.86681	8	0.984826	3.48306	9	0.942038	endocrine/metabolic
Vitamin B-complex deficiencies	SGLT2	Inverse variance weighted	10	-1.43684	1.31224	0.273538	0.237677	0.0181545	3.11166	0.135506	0.11302	0.264851	5.81896	8	0.667503	7.25646	9	0.610438	endocrine/metabolic
Vitamin B-complex deficiencies	SGLT2	Weighted median	10	-3.35778	1.83817	0.0677444	0.0348124	0.000948539	1.27765	0.135506	0.11302	0.264851	5.81896	8	0.667503	7.25646	9	0.610438	endocrine/metabolic
Vitamin B-complex deficiencies	SGLT2	Maximum likelihood	10	-1.46888	1.32583	0.267909	0.230183	0.0171199	3.0949	0.135506	0.11302	0.264851	5.81896	8	0.667503	7.25646	9	0.610438	endocrine/metabolic
Vitamin B-complex deficiencies	SGLT2	MR Egger	10	-11.35	8.37161	0.212201	1.18e-05	8.8e-13	157.337	0.135506	0.11302	0.264851	5.81896	8	0.667503	7.25646	9	0.610438	endocrine/metabolic
Disorders of lipoid metabolism	SGLT2	Inverse variance weighted	10	-0.723747	0.211821	0.000633656	0.484932	0.320166	0.734491	-0.0189601	0.0182216	0.328517	4.50545	8	0.808888	5.58815	9	0.780325	endocrine/metabolic
Disorders of lipoid metabolism	SGLT2	Weighted median	10	-0.497778	0.285112	0.0808279	0.60788	0.347636	1.06294	-0.0189601	0.0182216	0.328517	4.50545	8	0.808888	5.58815	9	0.780325	endocrine/metabolic
Disorders of lipoid metabolism	SGLT2	Maximum likelihood	10	-0.724057	0.21761	0.000876877	0.484782	0.316456	0.742642	-0.0189601	0.0182216	0.328517	4.50545	8	0.808888	5.58815	9	0.780325	endocrine/metabolic
Disorders of lipoid metabolism	SGLT2	MR Egger	10	0.664031	1.35044	0.636128	1.94261	0.137679	27.4096	-0.0189601	0.0182216	0.328517	4.50545	8	0.808888	5.58815	9	0.780325	endocrine/metabolic
Hyperlipidemia	SGLT2	Inverse variance weighted	10	-0.716744	0.211821	0.000715102	0.48834	0.322416	0.739653	-0.018938	0.0182216	0.329046	4.58903	8	0.800461	5.66921	9	0.772514	endocrine/metabolic
Hyperlipidemia	SGLT2	Weighted median	10	-0.49659	0.288656	0.0853682	0.608603	0.345641	1.07162	-0.018938	0.0182216	0.329046	4.58903	8	0.800461	5.66921	9	0.772514	endocrine/metabolic
Hyperlipidemia	SGLT2	Maximum likelihood	10	-0.727714	0.216934	0.000794959	0.483012	0.315719	0.738951	-0.018938	0.0182216	0.329046	4.58903	8	0.800461	5.66921	9	0.772514	endocrine/metabolic
Hyperlipidemia	SGLT2	MR Egger	10	0.669419	1.35044	0.633432	1.9531	0.138423	27.5576	-0.018938	0.0182216	0.329046	4.58903	8	0.800461	5.66921	9	0.772514	endocrine/metabolic
Hypercholesterolemia	SGLT2	Inverse variance weighted	10	-0.71753	0.217871	0.000989953	0.487956	0.318365	0.747888	-0.0154286	0.018803	0.435675	3.18265	8	0.922378	3.85593	9	0.920636	endocrine/metabolic
Hypercholesterolemia	SGLT2	Weighted median	10	-0.642471	0.288939	0.0261783	0.525991	0.298558	0.926676	-0.0154286	0.018803	0.435675	3.18265	8	0.922378	3.85593	9	0.920636	endocrine/metabolic
Hypercholesterolemia	SGLT2	Maximum likelihood	10	-0.719231	0.222352	0.00121791	0.487127	0.315045	0.753202	-0.0154286	0.018803	0.435675	3.18265	8	0.922378	3.85593	9	0.920636	endocrine/metabolic
Hypercholesterolemia	SGLT2	MR Egger	10	0.411575	1.3932	0.775197	1.50919	0.0983629	23.1557	-0.0154286	0.018803	0.435675	3.18265	8	0.922378	3.85593	9	0.920636	endocrine/metabolic
Gout and other crystal arthropathies	SGLT2	Inverse variance weighted	10	0.477306	0.591109	0.419393	1.61173	0.505975	5.13398	0.0114862	0.0511319	0.827891	1.34595	8	0.99498	1.39641	9	0.997845	endocrine/metabolic
Gout and other crystal arthropathies	SGLT2	Weighted median	10	0.547132	0.724168	0.44993	1.72829	0.418015	7.14564	0.0114862	0.0511319	0.827891	1.34595	8	0.99498	1.39641	9	0.997845	endocrine/metabolic
Gout and other crystal arthropathies	SGLT2	Maximum likelihood	10	0.480408	0.59355	0.418297	1.61673	0.505124	5.17462	0.0114862	0.0511319	0.827891	1.34595	8	0.99498	1.39641	9	0.997845	endocrine/metabolic
Gout and other crystal arthropathies	SGLT2	MR Egger	10	-0.361655	3.78119	0.926154	0.696523	0.000421038	1152.26	0.0114862	0.0511319	0.827891	1.34595	8	0.99498	1.39641	9	0.997845	endocrine/metabolic
Gout	SGLT2	Inverse variance weighted	10	1.21881	0.638601	0.0563183	3.38316	0.967687	11.828	0.0416822	0.0553809	0.473226	1.01214	8	0.99817	1.57862	9	0.99652	endocrine/metabolic
Gout	SGLT2	Weighted median	10	1.15433	0.801165	0.149636	3.17191	0.659714	15.2506	0.0416822	0.0553809	0.473226	1.01214	8	0.99817	1.57862	9	0.99652	endocrine/metabolic
Gout	SGLT2	Maximum likelihood	10	1.22445	0.64336	0.0570136	3.40229	0.964121	12.0063	0.0416822	0.0553809	0.473226	1.01214	8	0.99817	1.57862	9	0.99652	endocrine/metabolic
Gout	SGLT2	MR Egger	10	-1.82625	4.0959	0.667509	0.161016	5.25e-05	493.596	0.0416822	0.0553809	0.473226	1.01214	8	0.99817	1.57862	9	0.99652	endocrine/metabolic
Crystal arthropathies	SGLT2	Inverse variance weighted	10	-4.48798	1.44976	0.00196362	0.0112433	0.000655899	0.192731	-0.159109	0.125142	0.239295	1.75743	8	0.987567	3.37395	9	0.947609	endocrine/metabolic
Crystal arthropathies	SGLT2	Weighted median	10	-3.00479	1.84881	0.104107	0.049549	0.00132221	1.85682	-0.159109	0.125142	0.239295	1.75743	8	0.987567	3.37395	9	0.947609	endocrine/metabolic
Crystal arthropathies	SGLT2	Maximum likelihood	10	-4.47125	1.46627	0.00229299	0.011433	0.000645721	0.202431	-0.159109	0.125142	0.239295	1.75743	8	0.987567	3.37395	9	0.947609	endocrine/metabolic
Crystal arthropathies	SGLT2	MR Egger	10	7.15637	9.27255	0.462431	1282.25	1.64e-05	100212000000	-0.159109	0.125142	0.239295	1.75743	8	0.987567	3.37395	9	0.947609	endocrine/metabolic
Chondrocalcinosis	SGLT2	Inverse variance weighted	10	-4.62557	1.51637	0.0022852	0.00979802	0.000501622	0.191382	-0.116344	0.130664	0.399234	2.32162	8	0.969531	3.11444	9	0.959584	endocrine/metabolic
Chondrocalcinosis	SGLT2	Weighted median	10	-4.46546	2.00677	0.0260677	0.0114994	0.000225154	0.587313	-0.116344	0.130664	0.399234	2.32162	8	0.969531	3.11444	9	0.959584	endocrine/metabolic
Chondrocalcinosis	SGLT2	Maximum likelihood	10	-4.65885	1.53482	0.00240195	0.00947738	0.000467972	0.191936	-0.116344	0.130664	0.399234	2.32162	8	0.969531	3.11444	9	0.959584	endocrine/metabolic
Chondrocalcinosis	SGLT2	MR Egger	10	3.88818	9.68117	0.698477	48.8219	2.8e-07	8499495273	-0.116344	0.130664	0.399234	2.32162	8	0.969531	3.11444	9	0.959584	endocrine/metabolic
Disorders of mineral metabolism	SGLT2	Inverse variance weighted	10	1.2407	0.781955	0.112589	3.45803	0.746818	16.0119	-0.0741447	0.0673782	0.303153	1.78142	8	0.986995	2.99236	9	0.964597	endocrine/metabolic
Disorders of mineral metabolism	SGLT2	Weighted median	10	0.873397	0.986624	0.376029	2.39503	0.346322	16.5632	-0.0741447	0.0673782	0.303153	1.78142	8	0.986995	2.99236	9	0.964597	endocrine/metabolic
Disorders of mineral metabolism	SGLT2	Maximum likelihood	10	1.25455	0.789427	0.112018	3.50625	0.746224	16.4747	-0.0741447	0.0673782	0.303153	1.78142	8	0.986995	2.99236	9	0.964597	endocrine/metabolic
Disorders of mineral metabolism	SGLT2	MR Egger	10	6.6662	4.99198	0.218497	785.404	0.0442415	1.3943e+07	-0.0741447	0.0673782	0.303153	1.78142	8	0.986995	2.99236	9	0.964597	endocrine/metabolic
Disorders of iron metabolism	SGLT2	Inverse variance weighted	10	-1.12331	1.38522	0.417409	0.325201	0.0215291	4.91222	-0.116861	0.119219	0.355685	3.86941	8	0.868709	4.83025	9	0.848848	hematopoietic
Disorders of iron metabolism	SGLT2	Weighted median	10	-1.76426	1.87432	0.346561	0.171314	0.00434854	6.74905	-0.116861	0.119219	0.355685	3.86941	8	0.868709	4.83025	9	0.848848	hematopoietic
Disorders of iron metabolism	SGLT2	Maximum likelihood	10	-1.13102	1.39479	0.41743	0.322704	0.0209669	4.96678	-0.116861	0.119219	0.355685	3.86941	8	0.868709	4.83025	9	0.848848	hematopoietic
Disorders of iron metabolism	SGLT2	MR Egger	10	7.42681	8.83192	0.42482	1680.44	5.1e-05	55373799216	-0.116861	0.119219	0.355685	3.86941	8	0.868709	4.83025	9	0.848848	hematopoietic
Disorders of calcium/phosphorus metabolism	SGLT2	Inverse variance weighted	10	1.77264	1.03194	0.0858384	5.88639	0.778827	44.4895	-0.0998161	0.0888812	0.293995	1.81036	8	0.986284	3.07155	9	0.961391	endocrine/metabolic
Disorders of calcium/phosphorus metabolism	SGLT2	Weighted median	10	1.6933	1.27929	0.185627	5.43739	0.443037	66.7331	-0.0998161	0.0888812	0.293995	1.81036	8	0.986284	3.07155	9	0.961391	endocrine/metabolic
Disorders of calcium/phosphorus metabolism	SGLT2	Maximum likelihood	10	1.79209	1.04363	0.0859496	6.00196	0.776131	46.4142	-0.0998161	0.0888812	0.293995	1.81036	8	0.986284	3.07155	9	0.961391	endocrine/metabolic
Disorders of calcium/phosphorus metabolism	SGLT2	MR Egger	10	9.07809	6.58647	0.205429	8761.18	0.0216791	3540653652	-0.0998161	0.0888812	0.293995	1.81036	8	0.986284	3.07155	9	0.961391	endocrine/metabolic
Disorders of fluid, electrolyte, and acid-base balance	SGLT2	Inverse variance weighted	10	1.26191	0.525874	0.0164113	3.53215	1.2601	9.90085	-0.0453937	0.0455292	0.34795	12.2579	8	0.140062	13.7811	9	0.13033	endocrine/metabolic
Disorders of fluid, electrolyte, and acid-base balance	SGLT2	Weighted median	10	1.32429	0.644303	0.0398415	3.75953	1.06339	13.2915	-0.0453937	0.0455292	0.34795	12.2579	8	0.140062	13.7811	9	0.13033	endocrine/metabolic
Disorders of fluid, electrolyte, and acid-base balance	SGLT2	Maximum likelihood	10	1.31472	0.438352	0.00270655	3.72372	1.57705	8.79246	-0.0453937	0.0455292	0.34795	12.2579	8	0.140062	13.7811	9	0.13033	endocrine/metabolic
Disorders of fluid, electrolyte, and acid-base balance	SGLT2	MR Egger	10	4.57809	3.36743	0.211059	97.3288	0.132382	71557.2	-0.0453937	0.0455292	0.34795	12.2579	8	0.140062	13.7811	9	0.13033	endocrine/metabolic
Electrolyte imbalance	SGLT2	Inverse variance weighted	10	1.10927	0.562322	0.0485348	3.03214	1.00714	9.12867	-0.00816101	0.0485162	0.870591	2.75256	8	0.948913	2.78086	9	0.972353	endocrine/metabolic
Electrolyte imbalance	SGLT2	Weighted median	10	1.29324	0.734056	0.0781078	3.64457	0.864581	15.3634	-0.00816101	0.0485162	0.870591	2.75256	8	0.948913	2.78086	9	0.972353	endocrine/metabolic
Electrolyte imbalance	SGLT2	Maximum likelihood	10	1.1191	0.567115	0.0484584	3.0621	1.00759	9.30588	-0.00816101	0.0485162	0.870591	2.75256	8	0.948913	2.78086	9	0.972353	endocrine/metabolic
Electrolyte imbalance	SGLT2	MR Egger	10	1.70686	3.59682	0.647794	5.51162	0.00478195	6352.62	-0.00816101	0.0485162	0.870591	2.75256	8	0.948913	2.78086	9	0.972353	endocrine/metabolic
Hyposmolality and/or hyponatremia	SGLT2	Inverse variance weighted	10	-0.415057	0.84052	0.62144	0.660303	0.127139	3.42932	-0.0285411	0.0724832	0.704044	3.58064	8	0.892842	3.73569	9	0.927932	endocrine/metabolic
Hyposmolality and/or hyponatremia	SGLT2	Weighted median	10	-0.584823	1.05507	0.579376	0.557204	0.0704561	4.40667	-0.0285411	0.0724832	0.704044	3.58064	8	0.892842	3.73569	9	0.927932	endocrine/metabolic
Hyposmolality and/or hyponatremia	SGLT2	Maximum likelihood	10	-0.412185	0.846265	0.626214	0.662202	0.126077	3.47813	-0.0285411	0.0724832	0.704044	3.58064	8	0.892842	3.73569	9	0.927932	endocrine/metabolic
Hyposmolality and/or hyponatremia	SGLT2	MR Egger	10	1.67189	5.36626	0.763342	5.32221	0.00014396	196762	-0.0285411	0.0724832	0.704044	3.58064	8	0.892842	3.73569	9	0.927932	endocrine/metabolic
Hyperpotassemia	SGLT2	Inverse variance weighted	10	4.76871	1.16096	4e-05	117.767	12.1003	1146.18	0.0493535	0.100032	0.635005	1.23979	8	0.996233	1.48321	9	0.997269	endocrine/metabolic
Hyperpotassemia	SGLT2	Weighted median	10	4.57887	1.48341	0.00202384	97.4042	5.31949	1783.55	0.0493535	0.100032	0.635005	1.23979	8	0.996233	1.48321	9	0.997269	endocrine/metabolic
Hyperpotassemia	SGLT2	Maximum likelihood	10	4.77673	1.18743	5.75e-05	118.715	11.581	1216.93	0.0493535	0.100032	0.635005	1.23979	8	0.996233	1.48321	9	0.997269	endocrine/metabolic
Hyperpotassemia	SGLT2	MR Egger	10	1.15415	7.41759	0.880205	3.17134	1.54e-06	6.53469e+06	0.0493535	0.100032	0.635005	1.23979	8	0.996233	1.48321	9	0.997269	endocrine/metabolic
Hypopotassemia	SGLT2	Inverse variance weighted	10	-1.41767	0.949473	0.135406	0.242277	0.0376794	1.55783	-0.0389498	0.0820198	0.647564	2.12815	8	0.976829	2.35367	9	0.984563	endocrine/metabolic
Hypopotassemia	SGLT2	Weighted median	10	-0.939241	1.18686	0.428731	0.390925	0.0381783	4.00285	-0.0389498	0.0820198	0.647564	2.12815	8	0.976829	2.35367	9	0.984563	endocrine/metabolic
Hypopotassemia	SGLT2	Maximum likelihood	10	-1.40292	0.955633	0.142091	0.245879	0.0377807	1.60019	-0.0389498	0.0820198	0.647564	2.12815	8	0.976829	2.35367	9	0.984563	endocrine/metabolic
Hypopotassemia	SGLT2	MR Egger	10	1.42913	6.06948	0.819766	4.17507	2.85e-05	612502	-0.0389498	0.0820198	0.647564	2.12815	8	0.976829	2.35367	9	0.984563	endocrine/metabolic
Acid-base balance disorder	SGLT2	Inverse variance weighted	10	4.31028	1.0507	4.09e-05	74.4616	9.49645	583.852	0.007037	0.0903867	0.939856	4.19585	8	0.839035	4.20191	9	0.897627	endocrine/metabolic
Acid-base balance disorder	SGLT2	Weighted median	10	4.47428	1.34745	0.000898361	87.7317	6.25441	1230.63	0.007037	0.0903867	0.939856	4.19585	8	0.839035	4.20191	9	0.897627	endocrine/metabolic
Acid-base balance disorder	SGLT2	Maximum likelihood	10	4.39338	1.07836	4.62e-05	80.9137	9.7748	669.787	0.007037	0.0903867	0.939856	4.19585	8	0.839035	4.20191	9	0.897627	endocrine/metabolic
Acid-base balance disorder	SGLT2	MR Egger	10	3.79546	6.69556	0.586356	44.4988	8.89e-05	2.22704e+07	0.007037	0.0903867	0.939856	4.19585	8	0.839035	4.20191	9	0.897627	endocrine/metabolic
Acidosis	SGLT2	Inverse variance weighted	10	3.97108	1.10494	0.000325724	53.0418	6.08239	462.554	0.0288113	0.0951237	0.769706	2.182	8	0.974918	2.27374	9	0.986363	endocrine/metabolic
Acidosis	SGLT2	Weighted median	10	4.00597	1.42119	0.00482138	54.9249	3.38863	890.256	0.0288113	0.0951237	0.769706	2.182	8	0.974918	2.27374	9	0.986363	endocrine/metabolic
Acidosis	SGLT2	Maximum likelihood	10	4.02267	1.12442	0.000346828	55.85	6.1645	505.998	0.0288113	0.0951237	0.769706	2.182	8	0.974918	2.27374	9	0.986363	endocrine/metabolic
Acidosis	SGLT2	MR Egger	10	1.86598	7.03752	0.7976	6.46225	6.61e-06	6.32182e+06	0.0288113	0.0951237	0.769706	2.182	8	0.974918	2.27374	9	0.986363	endocrine/metabolic
Hypovolemia	SGLT2	Inverse variance weighted	10	0.558132	1.04245	0.59237	1.74741	0.226487	13.4817	-0.129517	0.0834175	0.159113	16.0746	8	0.0413243	20.9185	9	0.0130173	endocrine/metabolic
Hypovolemia	SGLT2	Weighted median	10	1.78642	1.03737	0.0850564	5.96807	0.781282	45.589	-0.129517	0.0834175	0.159113	16.0746	8	0.0413243	20.9185	9	0.0130173	endocrine/metabolic
Hypovolemia	SGLT2	Maximum likelihood	10	0.589998	0.703382	0.401581	1.80398	0.454467	7.16083	-0.129517	0.0834175	0.159113	16.0746	8	0.0413243	20.9185	9	0.0130173	endocrine/metabolic
Hypovolemia	SGLT2	MR Egger	10	10.0434	6.18557	0.143098	23004.3	0.124895	4237148496	-0.129517	0.0834175	0.159113	16.0746	8	0.0413243	20.9185	9	0.0130173	endocrine/metabolic
Other disorders of metabolism	SGLT2	Inverse variance weighted	10	-3.97977	0.953947	3.02e-05	0.0186898	0.00288131	0.121233	-0.0793252	0.0821393	0.362457	0.899381	8	0.998808	1.83203	9	0.993854	endocrine/metabolic
Other disorders of metabolism	SGLT2	Weighted median	10	-4.20712	1.18374	0.000379272	0.0148891	0.00146302	0.151526	-0.0793252	0.0821393	0.362457	0.899381	8	0.998808	1.83203	9	0.993854	endocrine/metabolic
Other disorders of metabolism	SGLT2	Maximum likelihood	10	-3.95686	0.972995	4.77e-05	0.019123	0.00284005	0.128762	-0.0793252	0.0821393	0.362457	0.899381	8	0.998808	1.83203	9	0.993854	endocrine/metabolic
Other disorders of metabolism	SGLT2	MR Egger	10	1.82284	6.08373	0.772099	6.18944	4.1e-05	933734	-0.0793252	0.0821393	0.362457	0.899381	8	0.998808	1.83203	9	0.993854	endocrine/metabolic
Overweight, obesity and other hyperalimentation	SGLT2	Inverse variance weighted	10	0.705563	0.35817	0.0488487	2.02499	1.00356	4.08604	-0.0211681	0.0308721	0.512297	6.1698	8	0.628218	6.63995	9	0.674549	endocrine/metabolic
Overweight, obesity and other hyperalimentation	SGLT2	Weighted median	10	1.02234	0.483496	0.0344744	2.7797	1.07755	7.17064	-0.0211681	0.0308721	0.512297	6.1698	8	0.628218	6.63995	9	0.674549	endocrine/metabolic
Overweight, obesity and other hyperalimentation	SGLT2	Maximum likelihood	10	0.728346	0.363515	0.0451108	2.07165	1.01598	4.22422	-0.0211681	0.0308721	0.512297	6.1698	8	0.628218	6.63995	9	0.674549	endocrine/metabolic
Overweight, obesity and other hyperalimentation	SGLT2	MR Egger	10	2.25451	2.28724	0.353154	9.53059	0.107692	843.441	-0.0211681	0.0308721	0.512297	6.1698	8	0.628218	6.63995	9	0.674549	endocrine/metabolic
Obesity	SGLT2	Inverse variance weighted	10	0.743164	0.35897	0.0384275	2.10258	1.04038	4.24926	-0.0197918	0.0308939	0.53967	6.48139	8	0.593473	6.8918	9	0.648383	endocrine/metabolic
Obesity	SGLT2	Weighted median	10	1.04587	0.481167	0.0297344	2.84587	1.10825	7.30791	-0.0197918	0.0308939	0.53967	6.48139	8	0.593473	6.8918	9	0.648383	endocrine/metabolic
Obesity	SGLT2	Maximum likelihood	10	0.770313	0.36549	0.0350639	2.16044	1.05544	4.42236	-0.0197918	0.0308939	0.53967	6.48139	8	0.593473	6.8918	9	0.648383	endocrine/metabolic
Obesity	SGLT2	MR Egger	10	2.19197	2.28982	0.366463	8.95285	0.100653	796.335	-0.0197918	0.0308939	0.53967	6.48139	8	0.593473	6.8918	9	0.648383	endocrine/metabolic
Iron deficiency anemias	SGLT2	Inverse variance weighted	10	1.40293	0.407401	0.000573997	4.06711	1.8302	9.038	0.0503047	0.0350235	0.188841	5.24881	8	0.730682	7.31181	9	0.604691	hematopoietic
Iron deficiency anemias	SGLT2	Weighted median	10	0.944979	0.571842	0.0984289	2.57276	0.83876	7.89153	0.0503047	0.0350235	0.188841	5.24881	8	0.730682	7.31181	9	0.604691	hematopoietic
Iron deficiency anemias	SGLT2	Maximum likelihood	10	1.4402	0.416465	0.000543874	4.22156	1.86625	9.54938	0.0503047	0.0350235	0.188841	5.24881	8	0.730682	7.31181	9	0.604691	hematopoietic
Iron deficiency anemias	SGLT2	MR Egger	10	-2.27969	2.59611	0.405479	0.102316	0.000631089	16.588	0.0503047	0.0350235	0.188841	5.24881	8	0.730682	7.31181	9	0.604691	hematopoietic
Iron deficiency anemias, unspecified or not due to blood loss	SGLT2	Inverse variance weighted	10	1.23324	0.424974	0.00370882	3.43233	1.49226	7.89467	0.0403135	0.0367813	0.304959	6.55259	8	0.58558	7.75388	9	0.559127	hematopoietic
Iron deficiency anemias, unspecified or not due to blood loss	SGLT2	Weighted median	10	0.974886	0.561403	0.0824727	2.65086	0.882087	7.96643	0.0403135	0.0367813	0.304959	6.55259	8	0.58558	7.75388	9	0.559127	hematopoietic
Iron deficiency anemias, unspecified or not due to blood loss	SGLT2	Maximum likelihood	10	1.25473	0.432394	0.00370993	3.5069	1.50266	8.18435	0.0403135	0.0367813	0.304959	6.55259	8	0.58558	7.75388	9	0.559127	hematopoietic
Iron deficiency anemias, unspecified or not due to blood loss	SGLT2	MR Egger	10	-1.71182	2.72041	0.54673	0.180537	0.000872778	37.3447	0.0403135	0.0367813	0.304959	6.55259	8	0.58558	7.75388	9	0.559127	hematopoietic
Other deficiency anemia	SGLT2	Inverse variance weighted	10	2.4766	1.06856	0.0204658	11.9007	1.46554	96.6389	0.0247354	0.0921873	0.795245	4.15528	8	0.842849	4.22728	9	0.895827	hematopoietic
Other deficiency anemia	SGLT2	Weighted median	10	1.77417	1.34188	0.186119	5.89536	0.424891	81.7982	0.0247354	0.0921873	0.795245	4.15528	8	0.842849	4.22728	9	0.895827	hematopoietic
Other deficiency anemia	SGLT2	Maximum likelihood	10	2.51189	1.08592	0.0207145	12.3282	1.4674	103.574	0.0247354	0.0921873	0.795245	4.15528	8	0.842849	4.22728	9	0.895827	hematopoietic
Other deficiency anemia	SGLT2	MR Egger	10	0.667048	6.82823	0.924582	1.94848	3e-06	1.26474e+06	0.0247354	0.0921873	0.795245	4.15528	8	0.842849	4.22728	9	0.895827	hematopoietic
Megaloblastic anemia	SGLT2	Inverse variance weighted	10	2.34487	1.09316	0.0319494	10.4319	1.22419	88.8946	0.0317222	0.0942601	0.745122	4.24854	8	0.834032	4.3618	9	0.886029	hematopoietic
Megaloblastic anemia	SGLT2	Weighted median	10	1.70199	1.44651	0.239347	5.48486	0.322012	93.4241	0.0317222	0.0942601	0.745122	4.24854	8	0.834032	4.3618	9	0.886029	hematopoietic
Megaloblastic anemia	SGLT2	Maximum likelihood	10	2.37962	1.10938	0.0319532	10.8008	1.22781	95.0124	0.0317222	0.0942601	0.745122	4.24854	8	0.834032	4.3618	9	0.886029	hematopoietic
Megaloblastic anemia	SGLT2	MR Egger	10	0.0239604	6.98249	0.997346	1.02425	1.17e-06	899535	0.0317222	0.0942601	0.745122	4.24854	8	0.834032	4.3618	9	0.886029	hematopoietic
Pernicious anemia	SGLT2	Inverse variance weighted	10	3.09237	1.31224	0.0184456	22.0292	1.68265	288.405	0.0616822	0.11302	0.600112	4.52625	8	0.806801	4.82411	9	0.849364	hematopoietic
Pernicious anemia	SGLT2	Weighted median	10	2.77222	1.68149	0.0992152	15.9941	0.592445	431.789	0.0616822	0.11302	0.600112	4.52625	8	0.806801	4.82411	9	0.849364	hematopoietic
Pernicious anemia	SGLT2	Maximum likelihood	10	3.13692	1.33305	0.0186128	23.0329	1.68902	314.095	0.0616822	0.11302	0.600112	4.52625	8	0.806801	4.82411	9	0.849364	hematopoietic
Pernicious anemia	SGLT2	MR Egger	10	-1.42007	8.37161	0.869513	0.241698	1.81e-08	3.23095e+06	0.0616822	0.11302	0.600112	4.52625	8	0.806801	4.82411	9	0.849364	hematopoietic
Other anemias	SGLT2	Inverse variance weighted	10	-0.293162	0.324514	0.36632	0.745901	0.394866	1.40901	-0.00966275	0.0279312	0.738304	4.08218	8	0.849634	4.20186	9	0.897631	hematopoietic
Other anemias	SGLT2	Weighted median	10	0.0246089	0.420672	0.953351	1.02491	0.44937	2.3376	-0.00966275	0.0279312	0.738304	4.08218	8	0.849634	4.20186	9	0.897631	hematopoietic
Other anemias	SGLT2	Maximum likelihood	10	-0.286323	0.327142	0.381452	0.75102	0.395533	1.426	-0.00966275	0.0279312	0.738304	4.08218	8	0.849634	4.20186	9	0.897631	hematopoietic
Other anemias	SGLT2	MR Egger	10	0.414837	2.07212	0.84632	1.51412	0.0260819	87.899	-0.00966275	0.0279312	0.738304	4.08218	8	0.849634	4.20186	9	0.897631	hematopoietic
Anemia of chronic disease	SGLT2	Inverse variance weighted	10	-3.03652	1.92738	0.115149	0.0480014	0.00109808	2.09833	-0.311243	0.137048	0.0528037	11.0035	8	0.201502	18.0975	9	0.0340588	hematopoietic
Anemia of chronic disease	SGLT2	Weighted median	10	-3.5023	2.05925	0.0889871	0.030128	0.000532232	1.70545	-0.311243	0.137048	0.0528037	11.0035	8	0.201502	18.0975	9	0.0340588	hematopoietic
Anemia of chronic disease	SGLT2	Maximum likelihood	10	-3.14601	1.39414	0.0240331	0.0430235	0.00279893	0.661331	-0.311243	0.137048	0.0528037	11.0035	8	0.201502	18.0975	9	0.0340588	hematopoietic
Anemia of chronic disease	SGLT2	MR Egger	10	19.7455	10.1574	0.0878073	3.76164e+08	0.849679	1.66533e+17	-0.311243	0.137048	0.0528037	11.0035	8	0.201502	18.0975	9	0.0340588	hematopoietic
Coagulation defects	SGLT2	Inverse variance weighted	10	0.130498	1.17349	0.911454	1.1394	0.114229	11.3651	0.080691	0.101206	0.448296	4.10964	8	0.847098	4.74532	9	0.855921	hematopoietic
Coagulation defects	SGLT2	Weighted median	10	-0.184391	1.53557	0.90442	0.831611	0.0410033	16.8664	0.080691	0.101206	0.448296	4.10964	8	0.847098	4.74532	9	0.855921	hematopoietic
Coagulation defects	SGLT2	Maximum likelihood	10	0.132832	1.18188	0.910514	1.14206	0.11263	11.5804	0.080691	0.101206	0.448296	4.10964	8	0.847098	4.74532	9	0.855921	hematopoietic
Coagulation defects	SGLT2	MR Egger	10	-5.76256	7.48392	0.463433	0.00314306	1.34e-09	7375.54	0.080691	0.101206	0.448296	4.10964	8	0.847098	4.74532	9	0.855921	hematopoietic
Purpura and other hemorrhagic conditions	SGLT2	Inverse variance weighted	10	0.419794	0.853508	0.622829	1.52165	0.285623	8.10653	-0.0343393	0.0732926	0.651911	3.54214	8	0.895894	3.76166	9	0.926388	hematopoietic
Purpura and other hemorrhagic conditions	SGLT2	Weighted median	10	1.27716	1.06507	0.230475	3.58644	0.444693	28.9245	-0.0343393	0.0732926	0.651911	3.54214	8	0.895894	3.76166	9	0.926388	hematopoietic
Purpura and other hemorrhagic conditions	SGLT2	Maximum likelihood	10	0.425861	0.860886	0.620828	1.53091	0.283236	8.27465	-0.0343393	0.0732926	0.651911	3.54214	8	0.895894	3.76166	9	0.926388	hematopoietic
Purpura and other hemorrhagic conditions	SGLT2	MR Egger	10	2.93501	5.43581	0.603939	18.8217	0.000444223	797477	-0.0343393	0.0732926	0.651911	3.54214	8	0.895894	3.76166	9	0.926388	hematopoietic
Thrombocytopenia	SGLT2	Inverse variance weighted	10	1.75114	0.905559	0.053142	5.76116	0.976523	33.9889	0.00401582	0.0780142	0.960209	2.75432	8	0.948817	2.75697	9	0.973156	hematopoietic
Thrombocytopenia	SGLT2	Weighted median	10	2.04001	1.16694	0.0804338	7.69071	0.780994	75.7329	0.00401582	0.0780142	0.960209	2.75432	8	0.948817	2.75697	9	0.973156	hematopoietic
Thrombocytopenia	SGLT2	Maximum likelihood	10	1.77437	0.917886	0.0532234	5.89656	0.975615	35.6384	0.00401582	0.0780142	0.960209	2.75432	8	0.948817	2.75697	9	0.973156	hematopoietic
Thrombocytopenia	SGLT2	MR Egger	10	1.4574	5.77772	0.807211	4.29479	5.19e-05	355661	0.00401582	0.0780142	0.960209	2.75432	8	0.948817	2.75697	9	0.973156	hematopoietic
Diseases of white blood cells	SGLT2	Inverse variance weighted	10	-0.338294	0.586137	0.563832	0.712985	0.226022	2.24911	-0.00858477	0.0505703	0.869414	0.910494	8	0.998753	0.939312	9	0.999565	hematopoietic
Diseases of white blood cells	SGLT2	Weighted median	10	-0.399583	0.720784	0.579325	0.6706	0.163275	2.75428	-0.00858477	0.0505703	0.869414	0.910494	8	0.998753	0.939312	9	0.999565	hematopoietic
Diseases of white blood cells	SGLT2	Maximum likelihood	10	-0.339178	0.586896	0.563319	0.712355	0.225487	2.25047	-0.00858477	0.0505703	0.869414	0.910494	8	0.998753	0.939312	9	0.999565	hematopoietic
Diseases of white blood cells	SGLT2	MR Egger	10	0.290251	3.74868	0.940185	1.33676	0.000861221	2074.89	-0.00858477	0.0505703	0.869414	0.910494	8	0.998753	0.939312	9	0.999565	hematopoietic
Decreased white blood cell count	SGLT2	Inverse variance weighted	10	-0.752775	0.635362	0.236098	0.471058	0.135595	1.63646	-0.00350126	0.0547211	0.950553	0.613456	8	0.999711	0.61755	9	0.999925	hematopoietic
Decreased white blood cell count	SGLT2	Weighted median	10	-0.891299	0.766982	0.2452	0.410123	0.0912107	1.84409	-0.00350126	0.0547211	0.950553	0.613456	8	0.999711	0.61755	9	0.999925	hematopoietic
Decreased white blood cell count	SGLT2	Maximum likelihood	10	-0.749909	0.636445	0.238685	0.472409	0.135696	1.64464	-0.00350126	0.0547211	0.950553	0.613456	8	0.999711	0.61755	9	0.999925	hematopoietic
Decreased white blood cell count	SGLT2	MR Egger	10	-0.49636	4.05755	0.905655	0.608742	0.00021408	1730.97	-0.00350126	0.0547211	0.950553	0.613456	8	0.999711	0.61755	9	0.999925	hematopoietic
Neutropenia	SGLT2	Inverse variance weighted	10	-0.752775	0.635362	0.236098	0.471058	0.135595	1.63646	-0.00350126	0.0547211	0.950553	0.613456	8	0.999711	0.61755	9	0.999925	hematopoietic
Neutropenia	SGLT2	Weighted median	10	-0.891299	0.728206	0.220965	0.410123	0.0984129	1.70913	-0.00350126	0.0547211	0.950553	0.613456	8	0.999711	0.61755	9	0.999925	hematopoietic
Neutropenia	SGLT2	Maximum likelihood	10	-0.749909	0.636445	0.238685	0.472409	0.135696	1.64464	-0.00350126	0.0547211	0.950553	0.613456	8	0.999711	0.61755	9	0.999925	hematopoietic
Neutropenia	SGLT2	MR Egger	10	-0.49636	4.05755	0.905655	0.608742	0.00021408	1730.97	-0.00350126	0.0547211	0.950553	0.613456	8	0.999711	0.61755	9	0.999925	hematopoietic
Other diseases of blood and blood-forming organs	SGLT2	Inverse variance weighted	10	0.0414846	0.562322	0.941191	1.04236	0.346225	3.13816	-0.0024255	0.0485162	0.961353	0.526164	8	0.999838	0.528664	9	0.999961	hematopoietic
Other diseases of blood and blood-forming organs	SGLT2	Weighted median	10	0.0999352	0.699957	0.886469	1.1051	0.280276	4.35729	-0.0024255	0.0485162	0.961353	0.526164	8	0.999838	0.528664	9	0.999961	hematopoietic
Other diseases of blood and blood-forming organs	SGLT2	Maximum likelihood	10	0.0416803	0.562739	0.940957	1.04256	0.34601	3.14134	-0.0024255	0.0485162	0.961353	0.526164	8	0.999838	0.528664	9	0.999961	hematopoietic
Other diseases of blood and blood-forming organs	SGLT2	MR Egger	10	0.219092	3.59682	0.952923	1.24495	0.00108013	1434.91	-0.0024255	0.0485162	0.961353	0.526164	8	0.999838	0.528664	9	0.999961	hematopoietic
Lymphadenitis	SGLT2	Inverse variance weighted	10	1.05201	0.701328	0.133609	2.86339	0.724266	11.3204	0.00423315	0.0603629	0.945813	2.15169	8	0.976005	2.1566	9	0.988742	hematopoietic
Lymphadenitis	SGLT2	Weighted median	10	1.30116	0.881981	0.140141	3.67354	0.65212	20.6939	0.00423315	0.0603629	0.945813	2.15169	8	0.976005	2.1566	9	0.988742	hematopoietic
Lymphadenitis	SGLT2	Maximum likelihood	10	1.07093	0.705882	0.12923	2.91808	0.73154	11.6401	0.00423315	0.0603629	0.945813	2.15169	8	0.976005	2.1566	9	0.988742	hematopoietic
Lymphadenitis	SGLT2	MR Egger	10	0.742592	4.46752	0.872108	2.10137	0.000330884	13345.4	0.00423315	0.0603629	0.945813	2.15169	8	0.976005	2.1566	9	0.988742	hematopoietic
Diseases of spleen	SGLT2	Inverse variance weighted	10	3.01492	1.58518	0.0571786	20.3875	0.912077	455.717	-0.0283117	0.136751	0.841158	3.06756	8	0.930046	3.11043	9	0.959755	hematopoietic
Diseases of spleen	SGLT2	Weighted median	10	3.98844	2.10019	0.0575533	53.9708	0.879912	3310.38	-0.0283117	0.136751	0.841158	3.06756	8	0.930046	3.11043	9	0.959755	hematopoietic
Diseases of spleen	SGLT2	Maximum likelihood	10	3.04644	1.59588	0.05627	21.0403	0.921744	480.278	-0.0283117	0.136751	0.841158	3.06756	8	0.930046	3.11043	9	0.959755	hematopoietic
Diseases of spleen	SGLT2	MR Egger	10	5.08591	10.1281	0.629083	161.728	3.87e-07	67607715822	-0.0283117	0.136751	0.841158	3.06756	8	0.930046	3.11043	9	0.959755	hematopoietic
Delirium dementia and amnestic and other cognitive disorders	SGLT2	Inverse variance weighted	10	-0.822381	0.807976	0.30876	0.439384	0.0901741	2.14096	0.0745033	0.0697396	0.316555	6.24804	8	0.61947	7.38932	9	0.596655	mental disorders
Delirium dementia and amnestic and other cognitive disorders	SGLT2	Weighted median	10	-0.783639	1.07882	0.467603	0.456741	0.0551262	3.78427	0.0745033	0.0697396	0.316555	6.24804	8	0.61947	7.38932	9	0.596655	mental disorders
Delirium dementia and amnestic and other cognitive disorders	SGLT2	Maximum likelihood	10	-0.835851	0.817762	0.306724	0.433506	0.0872773	2.15322	0.0745033	0.0697396	0.316555	6.24804	8	0.61947	7.38932	9	0.596655	mental disorders
Delirium dementia and amnestic and other cognitive disorders	SGLT2	MR Egger	10	-6.27009	5.163	0.259213	0.00189205	7.62e-08	46.9646	0.0745033	0.0697396	0.316555	6.24804	8	0.61947	7.38932	9	0.596655	mental disorders
Dementias	SGLT2	Inverse variance weighted	10	-2.34366	1.16344	0.0439643	0.0959756	0.00981351	0.938637	0.0465408	0.100054	0.654217	5.03426	8	0.753908	5.25063	9	0.811936	mental disorders
Dementias	SGLT2	Weighted median	10	-3.14406	1.58327	0.0470546	0.0431073	0.00193574	0.959962	0.0465408	0.100054	0.654217	5.03426	8	0.753908	5.25063	9	0.811936	mental disorders
Dementias	SGLT2	Maximum likelihood	10	-2.35152	1.17625	0.0455906	0.0952241	0.00949512	0.954978	0.0465408	0.100054	0.654217	5.03426	8	0.753908	5.25063	9	0.811936	mental disorders
Dementias	SGLT2	MR Egger	10	-5.75149	7.41798	0.460438	0.00317803	1.54e-09	6553.49	0.0465408	0.100054	0.654217	5.03426	8	0.753908	5.25063	9	0.811936	mental disorders
Delirium due to conditions classified elsewhere	SGLT2	Inverse variance weighted	10	-3.09797	1.40756	0.0277394	0.0451406	0.00286041	0.712373	0.141209	0.12098	0.276737	5.14924	8	0.741513	6.51161	9	0.687821	mental disorders
Delirium due to conditions classified elsewhere	SGLT2	Weighted median	10	-2.81548	1.93655	0.145985	0.0598758	0.00134531	2.6649	0.141209	0.12098	0.276737	5.14924	8	0.741513	6.51161	9	0.687821	mental disorders
Delirium due to conditions classified elsewhere	SGLT2	Maximum likelihood	10	-3.15954	1.43163	0.0273177	0.0424451	0.00256564	0.702198	0.141209	0.12098	0.276737	5.14924	8	0.741513	6.51161	9	0.687821	mental disorders
Delirium due to conditions classified elsewhere	SGLT2	MR Egger	10	-13.4343	8.96677	0.172452	1.46e-06	3.41e-14	62.8389	0.141209	0.12098	0.276737	5.14924	8	0.741513	6.51161	9	0.687821	mental disorders
Other specified nonpsychotic and/or transient mental disorders	SGLT2	Inverse variance weighted	10	-3.71986	1.41927	0.00876796	0.0242375	0.00150101	0.391373	-0.0931152	0.122489	0.468948	4.13365	8	0.844868	4.71155	9	0.858694	mental disorders
Other specified nonpsychotic and/or transient mental disorders	SGLT2	Weighted median	10	-2.51749	1.83052	0.169044	0.0806621	0.00223099	2.91636	-0.0931152	0.122489	0.468948	4.13365	8	0.844868	4.71155	9	0.858694	mental disorders
Other specified nonpsychotic and/or transient mental disorders	SGLT2	Maximum likelihood	10	-3.71287	1.43473	0.00965746	0.0244074	0.00146642	0.406242	-0.0931152	0.122489	0.468948	4.13365	8	0.844868	4.71155	9	0.858694	mental disorders
Other specified nonpsychotic and/or transient mental disorders	SGLT2	MR Egger	10	3.09184	9.07219	0.742028	22.0175	4.17e-07	1161906666	-0.0931152	0.122489	0.468948	4.13365	8	0.844868	4.71155	9	0.858694	mental disorders
Neurological disorders	SGLT2	Inverse variance weighted	10	0.224193	0.528765	0.671571	1.25131	0.443886	3.52744	0.0437522	0.0453465	0.362881	5.17198	8	0.739046	6.1029	9	0.729577	mental disorders
Neurological disorders	SGLT2	Weighted median	10	-0.318517	0.722164	0.65917	0.727227	0.176584	2.99494	0.0437522	0.0453465	0.362881	5.17198	8	0.739046	6.1029	9	0.729577	mental disorders
Neurological disorders	SGLT2	Maximum likelihood	10	0.231306	0.533608	0.664669	1.26025	0.442832	3.5865	0.0437522	0.0453465	0.362881	5.17198	8	0.739046	6.1029	9	0.729577	mental disorders
Neurological disorders	SGLT2	MR Egger	10	-2.97959	3.36237	0.401384	0.0508136	6.98e-05	36.9902	0.0437522	0.0453465	0.362881	5.17198	8	0.739046	6.1029	9	0.729577	mental disorders
Aphasia/speech disturbance	SGLT2	Inverse variance weighted	10	-0.212735	0.929361	0.818943	0.80837	0.130774	4.99687	0.0599796	0.0800663	0.47523	1.80336	8	0.986458	2.36455	9	0.984307	mental disorders
Aphasia/speech disturbance	SGLT2	Weighted median	10	-0.445781	1.22185	0.715229	0.640324	0.0583907	7.02192	0.0599796	0.0800663	0.47523	1.80336	8	0.986458	2.36455	9	0.984307	mental disorders
Aphasia/speech disturbance	SGLT2	Maximum likelihood	10	-0.214067	0.932095	0.818354	0.807294	0.129902	5.01704	0.0599796	0.0800663	0.47523	1.80336	8	0.986458	2.36455	9	0.984307	mental disorders
Aphasia/speech disturbance	SGLT2	MR Egger	10	-4.59975	5.92947	0.460216	0.0100544	9.02e-08	1121.05	0.0599796	0.0800663	0.47523	1.80336	8	0.986458	2.36455	9	0.984307	mental disorders
Memory loss	SGLT2	Inverse variance weighted	10	4.26548	1.36063	0.00171898	71.1989	4.9463	1024.86	0.0320002	0.117146	0.791645	0.557304	8	0.999799	0.631924	9	0.999917	mental disorders
Memory loss	SGLT2	Weighted median	10	4.47304	1.68153	0.00781164	87.6223	3.24542	2365.7	0.0320002	0.117146	0.791645	0.557304	8	0.999799	0.631924	9	0.999917	mental disorders
Memory loss	SGLT2	Maximum likelihood	10	4.27115	1.37964	0.00196261	71.6037	4.79247	1069.82	0.0320002	0.117146	0.791645	0.557304	8	0.999799	0.631924	9	0.999917	mental disorders
Memory loss	SGLT2	MR Egger	10	1.92436	8.67764	0.830056	6.85078	2.81e-07	1.66838e+08	0.0320002	0.117146	0.791645	0.557304	8	0.999799	0.631924	9	0.999917	mental disorders
Altered mental status	SGLT2	Inverse variance weighted	10	-0.44643	0.76638	0.560218	0.639909	0.142483	2.87391	0.0411655	0.0659183	0.549695	6.4856	8	0.593005	6.87559	9	0.65007	mental disorders
Altered mental status	SGLT2	Weighted median	10	-1.53398	0.972871	0.114853	0.215676	0.0320389	1.45187	0.0411655	0.0659183	0.549695	6.4856	8	0.593005	6.87559	9	0.65007	mental disorders
Altered mental status	SGLT2	Maximum likelihood	10	-0.454885	0.774391	0.556928	0.634521	0.139082	2.89481	0.0411655	0.0659183	0.549695	6.4856	8	0.593005	6.87559	9	0.65007	mental disorders
Altered mental status	SGLT2	MR Egger	10	-3.45993	4.88599	0.498972	0.0314321	2.18e-06	453.324	0.0411655	0.0659183	0.549695	6.4856	8	0.593005	6.87559	9	0.65007	mental disorders
Symptoms involving head and neck	SGLT2	Inverse variance weighted	10	2.55982	0.791229	0.00121539	12.9335	2.74289	60.985	0.124901	0.0572243	0.0606111	8.12747	8	0.421119	12.9674	9	0.164089	mental disorders
Symptoms involving head and neck	SGLT2	Weighted median	10	3.04094	0.958913	0.00151794	20.9248	3.19461	137.058	0.124901	0.0572243	0.0606111	8.12747	8	0.421119	12.9674	9	0.164089	mental disorders
Symptoms involving head and neck	SGLT2	Maximum likelihood	10	2.67425	0.686797	9.87e-05	14.5015	3.77397	55.7218	0.124901	0.0572243	0.0606111	8.12747	8	0.421119	12.9674	9	0.164089	mental disorders
Symptoms involving head and neck	SGLT2	MR Egger	10	-6.58636	4.24274	0.159172	0.00137905	3.37e-07	5.6373	0.124901	0.0572243	0.0606111	8.12747	8	0.421119	12.9674	9	0.164089	mental disorders
Swelling, mass, or lump in head and neck [Space-occupying lesion, intracranial NOS]	SGLT2	Inverse variance weighted	10	4.30482	1.32501	0.00115858	74.0555	5.51675	994.103	0.196964	0.102127	0.0899128	7.47555	8	0.486297	11.1951	9	0.262573	mental disorders
Swelling, mass, or lump in head and neck [Space-occupying lesion, intracranial NOS]	SGLT2	Weighted median	10	4.69446	1.65842	0.00464495	109.339	4.2374	2821.32	0.196964	0.102127	0.0899128	7.47555	8	0.486297	11.1951	9	0.262573	mental disorders
Swelling, mass, or lump in head and neck [Space-occupying lesion, intracranial NOS]	SGLT2	Maximum likelihood	10	4.42022	1.22939	0.000323808	83.1144	7.46796	925.018	0.196964	0.102127	0.0899128	7.47555	8	0.486297	11.1951	9	0.262573	mental disorders
Swelling, mass, or lump in head and neck [Space-occupying lesion, intracranial NOS]	SGLT2	MR Egger	10	-10.1183	7.57228	0.218231	4.03e-05	1.45e-11	112.543	0.196964	0.102127	0.0899128	7.47555	8	0.486297	11.1951	9	0.262573	mental disorders
Schizophrenia and other psychotic disorders	SGLT2	Inverse variance weighted	10	-1.36204	1.28764	0.290155	0.256136	0.0205309	3.19547	-0.0740787	0.114407	0.535441	9.27516	8	0.319618	9.76125	9	0.370157	mental disorders
Schizophrenia and other psychotic disorders	SGLT2	Weighted median	10	0.110712	1.646	0.946374	1.11707	0.0443588	28.1309	-0.0740787	0.114407	0.535441	9.27516	8	0.319618	9.76125	9	0.370157	mental disorders
Schizophrenia and other psychotic disorders	SGLT2	Maximum likelihood	10	-1.40868	1.25902	0.263192	0.244465	0.0207263	2.88345	-0.0740787	0.114407	0.535441	9.27516	8	0.319618	9.76125	9	0.370157	mental disorders
Schizophrenia and other psychotic disorders	SGLT2	MR Egger	10	4.06261	8.48292	0.644814	58.1261	3.5e-06	9.66448e+08	-0.0740787	0.114407	0.535441	9.27516	8	0.319618	9.76125	9	0.370157	mental disorders
Schizophrenia	SGLT2	Inverse variance weighted	10	-0.439734	1.50656	0.770379	0.644208	0.0336211	12.3435	-0.115233	0.12954	0.399665	6.24045	8	0.620318	7.03175	9	0.633814	mental disorders
Schizophrenia	SGLT2	Weighted median	10	1.55379	1.93072	0.42095	4.72936	0.107484	208.095	-0.115233	0.12954	0.399665	6.24045	8	0.620318	7.03175	9	0.633814	mental disorders
Schizophrenia	SGLT2	Maximum likelihood	10	-0.447223	1.52129	0.768776	0.639402	0.0324212	12.6101	-0.115233	0.12954	0.399665	6.24045	8	0.620318	7.03175	9	0.633814	mental disorders
Schizophrenia	SGLT2	MR Egger	10	7.99239	9.59806	0.429165	2958.36	2e-05	437606000000	-0.115233	0.12954	0.399665	6.24045	8	0.620318	7.03175	9	0.633814	mental disorders
Mood disorders	SGLT2	Inverse variance weighted	10	-0.183891	0.334358	0.58233	0.832026	0.432042	1.60232	0.0190374	0.0288171	0.527411	4.27936	8	0.831081	4.71579	9	0.858347	mental disorders
Mood disorders	SGLT2	Weighted median	10	-0.29784	0.429347	0.487867	0.74242	0.320024	1.72233	0.0190374	0.0288171	0.527411	4.27936	8	0.831081	4.71579	9	0.858347	mental disorders
Mood disorders	SGLT2	Maximum likelihood	10	-0.184981	0.336761	0.582802	0.83112	0.429544	1.60813	0.0190374	0.0288171	0.527411	4.27936	8	0.831081	4.71579	9	0.858347	mental disorders
Mood disorders	SGLT2	MR Egger	10	-1.57716	2.13534	0.481255	0.206561	0.00314349	13.5733	0.0190374	0.0288171	0.527411	4.27936	8	0.831081	4.71579	9	0.858347	mental disorders
Bipolar	SGLT2	Inverse variance weighted	10	0.978556	1.10268	0.374845	2.66061	0.306451	23.0994	0.124804	0.0951022	0.225814	2.88199	8	0.941544	4.60415	9	0.867362	mental disorders
Bipolar	SGLT2	Weighted median	10	1.06495	1.42822	0.455877	2.90071	0.176515	47.6678	0.124804	0.0951022	0.225814	2.88199	8	0.941544	4.60415	9	0.867362	mental disorders
Bipolar	SGLT2	Maximum likelihood	10	0.99295	1.11111	0.371504	2.69919	0.305802	23.8246	0.124804	0.0951022	0.225814	2.88199	8	0.941544	4.60415	9	0.867362	mental disorders
Bipolar	SGLT2	MR Egger	10	-8.14223	7.0371	0.280633	0.000290988	2.98e-10	284.43	0.124804	0.0951022	0.225814	2.88199	8	0.941544	4.60415	9	0.867362	mental disorders
Depression	SGLT2	Inverse variance weighted	10	-0.36569	0.334358	0.274082	0.693717	0.360223	1.33596	0.0139029	0.0288171	0.642409	4.93475	8	0.764527	5.16751	9	0.819469	mental disorders
Depression	SGLT2	Weighted median	10	-0.454544	0.43023	0.290733	0.634738	0.273134	1.47507	0.0139029	0.0288171	0.642409	4.93475	8	0.764527	5.16751	9	0.819469	mental disorders
Depression	SGLT2	Maximum likelihood	10	-0.369895	0.33716	0.272601	0.690807	0.356747	1.33768	0.0139029	0.0288171	0.642409	4.93475	8	0.764527	5.16751	9	0.819469	mental disorders
Depression	SGLT2	MR Egger	10	-1.38318	2.13534	0.535285	0.250779	0.00381641	16.4789	0.0139029	0.0288171	0.642409	4.93475	8	0.764527	5.16751	9	0.819469	mental disorders
Anxiety disorders	SGLT2	Inverse variance weighted	10	0.408955	0.433821	0.345843	1.50524	0.643178	3.52276	-0.025166	0.0374672	0.520708	0.878183	8	0.998907	1.32934	9	0.998226	mental disorders
Anxiety disorders	SGLT2	Weighted median	10	0.376928	0.536826	0.482591	1.4578	0.509029	4.17496	-0.025166	0.0374672	0.520708	0.878183	8	0.998907	1.32934	9	0.998226	mental disorders
Anxiety disorders	SGLT2	Maximum likelihood	10	0.415034	0.435503	0.340591	1.51442	0.644969	3.55594	-0.025166	0.0374672	0.520708	0.878183	8	0.998907	1.32934	9	0.998226	mental disorders
Anxiety disorders	SGLT2	MR Egger	10	2.24782	2.77186	0.440856	9.46704	0.0413767	2166.07	-0.025166	0.0374672	0.520708	0.878183	8	0.998907	1.32934	9	0.998226	mental disorders
Anxiety disorder	SGLT2	Inverse variance weighted	10	0.330269	0.455803	0.468705	1.39134	0.569438	3.39955	-0.022378	0.03915	0.583293	1.17196	8	0.996911	1.49869	9	0.997156	mental disorders
Anxiety disorder	SGLT2	Weighted median	10	0.199269	0.566912	0.725215	1.22051	0.401769	3.70772	-0.022378	0.03915	0.583293	1.17196	8	0.996911	1.49869	9	0.997156	mental disorders
Anxiety disorder	SGLT2	Maximum likelihood	10	0.332058	0.457223	0.467686	1.39383	0.568873	3.41513	-0.022378	0.03915	0.583293	1.17196	8	0.996911	1.49869	9	0.997156	mental disorders
Anxiety disorder	SGLT2	MR Egger	10	1.96857	2.9022	0.516715	7.16046	0.0242403	2115.16	-0.022378	0.03915	0.583293	1.17196	8	0.996911	1.49869	9	0.997156	mental disorders
Agorophobia, social phobia, and panic disorder	SGLT2	Inverse variance weighted	10	2.70449	1.35551	0.046023	14.9467	1.04885	213.001	0.0987987	0.116757	0.422035	3.89255	8	0.866686	4.60858	9	0.867008	mental disorders
Agorophobia, social phobia, and panic disorder	SGLT2	Weighted median	10	2.19147	1.72792	0.2047	8.94838	0.302629	264.592	0.0987987	0.116757	0.422035	3.89255	8	0.866686	4.60858	9	0.867008	mental disorders
Agorophobia, social phobia, and panic disorder	SGLT2	Maximum likelihood	10	2.74506	1.37023	0.0451385	15.5655	1.06122	228.31	0.0987987	0.116757	0.422035	3.89255	8	0.866686	4.60858	9	0.867008	mental disorders
Agorophobia, social phobia, and panic disorder	SGLT2	MR Egger	10	-4.52379	8.64904	0.61512	0.0108478	4.71e-10	249775	0.0987987	0.116757	0.422035	3.89255	8	0.866686	4.60858	9	0.867008	mental disorders
Phobia	SGLT2	Inverse variance weighted	10	-4.86684	1.59454	0.00227184	0.00769764	0.000338107	0.175251	-0.114381	0.137707	0.430284	2.67399	8	0.953123	3.36391	9	0.948106	mental disorders
Phobia	SGLT2	Weighted median	10	-3.99325	2.02668	0.0487992	0.0184396	0.000347222	0.979258	-0.114381	0.137707	0.430284	2.67399	8	0.953123	3.36391	9	0.948106	mental disorders
Phobia	SGLT2	Maximum likelihood	10	-4.84929	1.6216	0.00278584	0.0078339	0.000326318	0.188068	-0.114381	0.137707	0.430284	2.67399	8	0.953123	3.36391	9	0.948106	mental disorders
Phobia	SGLT2	MR Egger	10	3.49597	10.1938	0.740472	32.9822	6.94e-08	15681529538	-0.114381	0.137707	0.430284	2.67399	8	0.953123	3.36391	9	0.948106	mental disorders
Psychogenic and somatoform disorders	SGLT2	Inverse variance weighted	10	0.369741	1.55697	0.812289	1.44736	0.0684313	30.6125	0.0212003	0.133925	0.878143	3.31177	8	0.913297	3.33683	9	0.949432	mental disorders
Psychogenic and somatoform disorders	SGLT2	Weighted median	10	0.305825	2.05621	0.881764	1.35775	0.024129	76.4006	0.0212003	0.133925	0.878143	3.31177	8	0.913297	3.33683	9	0.949432	mental disorders
Psychogenic and somatoform disorders	SGLT2	Maximum likelihood	10	0.379345	1.56522	0.808502	1.46133	0.0679838	31.4116	0.0212003	0.133925	0.878143	3.31177	8	0.913297	3.33683	9	0.949432	mental disorders
Psychogenic and somatoform disorders	SGLT2	MR Egger	10	-1.18042	9.91558	0.908173	0.307149	1.11e-09	8.46561e+07	0.0212003	0.133925	0.878143	3.31177	8	0.913297	3.33683	9	0.949432	mental disorders
Other mental disorder	SGLT2	Inverse variance weighted	10	0.400562	0.228352	0.0794064	1.49266	0.954079	2.33528	0.0002459	0.0196542	0.990324	1.87075	8	0.984721	1.8709	9	0.993348	mental disorders
Other mental disorder	SGLT2	Weighted median	10	0.309235	0.292556	0.290507	1.36238	0.767839	2.41728	0.0002459	0.0196542	0.990324	1.87075	8	0.984721	1.8709	9	0.993348	mental disorders
Other mental disorder	SGLT2	Maximum likelihood	10	0.40393	0.22982	0.0788167	1.4977	0.954548	2.34991	0.0002459	0.0196542	0.990324	1.87075	8	0.984721	1.8709	9	0.993348	mental disorders
Other mental disorder	SGLT2	MR Egger	10	0.382568	1.45623	0.799412	1.46605	0.0844464	25.4515	0.0002459	0.0196542	0.990324	1.87075	8	0.984721	1.8709	9	0.993348	mental disorders
Alcohol-related disorders	SGLT2	Inverse variance weighted	10	0.281505	0.324514	0.385686	1.32512	0.701495	2.50316	-0.00291911	0.0279312	0.919337	1.55958	8	0.991674	1.5705	9	0.996589	mental disorders
Alcohol-related disorders	SGLT2	Weighted median	10	0.252228	0.411204	0.539619	1.28689	0.574801	2.88114	-0.00291911	0.0279312	0.919337	1.55958	8	0.991674	1.5705	9	0.996589	mental disorders
Alcohol-related disorders	SGLT2	Maximum likelihood	10	0.285606	0.325613	0.380415	1.33057	0.702861	2.51886	-0.00291911	0.0279312	0.919337	1.55958	8	0.991674	1.5705	9	0.996589	mental disorders
Alcohol-related disorders	SGLT2	MR Egger	10	0.495392	2.07212	0.817058	1.64114	0.0282699	95.2727	-0.00291911	0.0279312	0.919337	1.55958	8	0.991674	1.5705	9	0.996589	mental disorders
Alcoholism	SGLT2	Inverse variance weighted	10	-0.130724	0.382797	0.732731	0.87746	0.414366	1.85811	0.000321068	0.0329485	0.992464	4.45017	8	0.814398	4.45026	9	0.879363	mental disorders
Alcoholism	SGLT2	Weighted median	10	-0.153306	0.483595	0.751233	0.857867	0.332488	2.21342	0.000321068	0.0329485	0.992464	4.45017	8	0.814398	4.45026	9	0.879363	mental disorders
Alcoholism	SGLT2	Maximum likelihood	10	-0.129086	0.385705	0.737871	0.878899	0.412686	1.87179	0.000321068	0.0329485	0.992464	4.45017	8	0.814398	4.45026	9	0.879363	mental disorders
Alcoholism	SGLT2	MR Egger	10	-0.154223	2.44172	0.951188	0.857081	0.00715458	102.674	0.000321068	0.0329485	0.992464	4.45017	8	0.814398	4.45026	9	0.879363	mental disorders
Alcoholic liver damage	SGLT2	Inverse variance weighted	10	-3.62066	1.26385	0.00417292	0.0267651	0.00224781	0.318698	0.0141665	0.108894	0.899703	3.80253	8	0.874486	3.81946	9	0.922888	mental disorders
Alcoholic liver damage	SGLT2	Weighted median	10	-4.60015	1.64754	0.00523623	0.0100503	0.000397893	0.253861	0.0141665	0.108894	0.899703	3.80253	8	0.874486	3.81946	9	0.922888	mental disorders
Alcoholic liver damage	SGLT2	Maximum likelihood	10	-3.6525	1.28554	0.00449418	0.0259263	0.00208673	0.322117	0.0141665	0.108894	0.899703	3.80253	8	0.874486	3.81946	9	0.922888	mental disorders
Alcoholic liver damage	SGLT2	MR Egger	10	-4.65698	8.06553	0.579557	0.00949512	1.29e-09	69665.5	0.0141665	0.108894	0.899703	3.80253	8	0.874486	3.81946	9	0.922888	mental disorders
Tobacco use disorder	SGLT2	Inverse variance weighted	10	0.104418	0.269954	0.698903	1.11006	0.653972	1.88425	-8.88e-05	0.0232782	0.99705	4.4347	8	0.81593	4.43472	9	0.880546	mental disorders
Tobacco use disorder	SGLT2	Weighted median	10	0.168195	0.338869	0.619654	1.18317	0.608968	2.29878	-8.88e-05	0.0232782	0.99705	4.4347	8	0.81593	4.43472	9	0.880546	mental disorders
Tobacco use disorder	SGLT2	Maximum likelihood	10	0.10593	0.271573	0.696492	1.11174	0.652885	1.8931	-8.88e-05	0.0232782	0.99705	4.4347	8	0.81593	4.43472	9	0.880546	mental disorders
Tobacco use disorder	SGLT2	MR Egger	10	0.110893	1.71896	0.950146	1.11728	0.0384548	32.4616	-8.88e-05	0.0232782	0.99705	4.4347	8	0.81593	4.43472	9	0.880546	mental disorders
Sleep disorders	SGLT2	Inverse variance weighted	10	1.10866	0.504185	0.0278842	3.03029	1.12801	8.14056	0.0232395	0.0432743	0.605857	5.93553	8	0.654454	6.22393	9	0.717315	neurological
Sleep disorders	SGLT2	Weighted median	10	1.12844	0.646517	0.0809135	3.09082	0.870458	10.9749	0.0232395	0.0432743	0.605857	5.93553	8	0.654454	6.22393	9	0.717315	neurological
Sleep disorders	SGLT2	Maximum likelihood	10	1.12554	0.51226	0.028006	3.08188	1.1292	8.41125	0.0232395	0.0432743	0.605857	5.93553	8	0.654454	6.22393	9	0.717315	neurological
Sleep disorders	SGLT2	MR Egger	10	-0.592805	3.20815	0.857999	0.552774	0.00102733	297.43	0.0232395	0.0432743	0.605857	5.93553	8	0.654454	6.22393	9	0.717315	neurological
Sleep apnea	SGLT2	Inverse variance weighted	10	2.21901	0.546356	4.88e-05	9.1982	3.15236	26.8392	0.0376999	0.047105	0.446629	3.34248	8	0.911065	3.98302	9	0.912527	neurological
Sleep apnea	SGLT2	Weighted median	10	1.938	0.690083	0.00497947	6.94486	1.79578	26.858	0.0376999	0.047105	0.446629	3.34248	8	0.911065	3.98302	9	0.912527	neurological
Sleep apnea	SGLT2	Maximum likelihood	10	2.25593	0.55967	5.56e-05	9.54412	3.18666	28.5849	0.0376999	0.047105	0.446629	3.34248	8	0.911065	3.98302	9	0.912527	neurological
Sleep apnea	SGLT2	MR Egger	10	-0.537098	3.48676	0.881394	0.584442	0.000629151	542.91	0.0376999	0.047105	0.446629	3.34248	8	0.911065	3.98302	9	0.912527	neurological
Other cerebral degenerations	SGLT2	Inverse variance weighted	10	-5.44621	1.07668	4.23e-07	0.00431263	0.000522701	0.0355821	-0.0312042	0.0927417	0.745177	2.1253	8	0.976928	2.23851	9	0.98711	neurological
Other cerebral degenerations	SGLT2	Weighted median	10	-5.4712	1.39994	9.3e-05	0.00420619	0.000270542	0.0653946	-0.0312042	0.0927417	0.745177	2.1253	8	0.976928	2.23851	9	0.98711	neurological
Other cerebral degenerations	SGLT2	Maximum likelihood	10	-5.47179	1.11421	9.07e-07	0.00420372	0.000473366	0.037331	-0.0312042	0.0927417	0.745177	2.1253	8	0.976928	2.23851	9	0.98711	neurological
Other cerebral degenerations	SGLT2	MR Egger	10	-3.16457	6.86617	0.657146	0.0422322	6.04e-08	29529	-0.0312042	0.0927417	0.745177	2.1253	8	0.976928	2.23851	9	0.98711	neurological
Parkinson's disease	SGLT2	Inverse variance weighted	10	-1.00589	1.07165	0.347915	0.365718	0.0447653	2.9878	0.0935612	0.0923616	0.34072	2.74698	8	0.949219	3.77313	9	0.9257	neurological
Parkinson's disease	SGLT2	Weighted median	10	-1.07244	1.36311	0.431422	0.342172	0.023656	4.94934	0.0935612	0.0923616	0.34072	2.74698	8	0.949219	3.77313	9	0.9257	neurological
Parkinson's disease	SGLT2	Maximum likelihood	10	-1.01446	1.07933	0.34727	0.362598	0.04372	3.00725	0.0935612	0.0923616	0.34072	2.74698	8	0.949219	3.77313	9	0.9257	neurological
Parkinson's disease	SGLT2	MR Egger	10	-7.84729	6.83818	0.284304	0.000390808	5.9e-10	258.667	0.0935612	0.0923616	0.34072	2.74698	8	0.949219	3.77313	9	0.9257	neurological
Extrapyramidal disease and abnormal movement disorders	SGLT2	Inverse variance weighted	10	5.08802	1.20563	2.44e-05	162.069	15.2562	1721.68	0.15487	0.103885	0.174352	4.23814	8	0.835023	6.4606	9	0.69308	neurological
Extrapyramidal disease and abnormal movement disorders	SGLT2	Weighted median	10	4.59483	1.65867	0.00560251	98.9711	3.83369	2555.06	0.15487	0.103885	0.174352	4.23814	8	0.835023	6.4606	9	0.69308	neurological
Extrapyramidal disease and abnormal movement disorders	SGLT2	Maximum likelihood	10	5.15665	1.24153	3.28e-05	173.581	15.2296	1978.41	0.15487	0.103885	0.174352	4.23814	8	0.835023	6.4606	9	0.69308	neurological
Extrapyramidal disease and abnormal movement disorders	SGLT2	MR Egger	10	-6.24425	7.69653	0.440657	0.00194158	5.45e-10	6911.57	0.15487	0.103885	0.174352	4.23814	8	0.835023	6.4606	9	0.69308	neurological
Degenerative disease of the spinal cord	SGLT2	Inverse variance weighted	10	-0.841228	0.853508	0.324323	0.43118	0.0809353	2.2971	0.0177985	0.0732926	0.814239	2.11538	8	0.977269	2.17436	9	0.988401	neurological
Degenerative disease of the spinal cord	SGLT2	Weighted median	10	-1.13941	1.09736	0.299122	0.320007	0.0372447	2.7495	0.0177985	0.0732926	0.814239	2.11538	8	0.977269	2.17436	9	0.988401	neurological
Degenerative disease of the spinal cord	SGLT2	Maximum likelihood	10	-0.841035	0.856528	0.326143	0.431264	0.0804733	2.31118	0.0177985	0.0732926	0.814239	2.11538	8	0.977269	2.17436	9	0.988401	neurological
Degenerative disease of the spinal cord	SGLT2	MR Egger	10	-2.1449	5.43581	0.703459	0.11708	2.76e-06	4960.69	0.0177985	0.0732926	0.814239	2.11538	8	0.977269	2.17436	9	0.988401	neurological
Multiple sclerosis	SGLT2	Inverse variance weighted	10	-0.584971	0.97774	0.549647	0.557122	0.0819749	3.78634	-0.0511957	0.0841908	0.55999	1.71823	8	0.988466	2.088	9	0.989998	neurological
Multiple sclerosis	SGLT2	Weighted median	10	-0.11917	1.23843	0.923341	0.887657	0.0783558	10.0559	-0.0511957	0.0841908	0.55999	1.71823	8	0.988466	2.088	9	0.989998	neurological
Multiple sclerosis	SGLT2	Maximum likelihood	10	-0.573622	0.980908	0.558691	0.563481	0.0823974	3.85341	-0.0511957	0.0841908	0.55999	1.71823	8	0.988466	2.088	9	0.989998	neurological
Multiple sclerosis	SGLT2	MR Egger	10	3.15984	6.23544	0.625996	23.5668	0.000116035	4.78644e+06	-0.0511957	0.0841908	0.55999	1.71823	8	0.988466	2.088	9	0.989998	neurological
Pain	SGLT2	Inverse variance weighted	10	-2.73673	1.28844	0.0336651	0.0647819	0.00518453	0.809465	-0.0263631	0.110968	0.818182	6.17534	8	0.627599	6.23178	9	0.716516	symptoms
Pain	SGLT2	Weighted median	10	-2.21479	1.58681	0.16279	0.109176	0.0048686	2.44822	-0.0263631	0.110968	0.818182	6.17534	8	0.627599	6.23178	9	0.716516	symptoms
Pain	SGLT2	Maximum likelihood	10	-2.71638	1.3043	0.0372846	0.0661139	0.00512922	0.852186	-0.0263631	0.110968	0.818182	6.17534	8	0.627599	6.23178	9	0.716516	symptoms
Pain	SGLT2	MR Egger	10	-0.808043	8.21984	0.924109	0.44573	4.49e-08	4.4253e+06	-0.0263631	0.110968	0.818182	6.17534	8	0.627599	6.23178	9	0.716516	symptoms
Other headache syndromes	SGLT2	Inverse variance weighted	10	0.507299	0.407401	0.213055	1.6608	0.747361	3.69066	-0.020373	0.0350235	0.576792	3.47302	8	0.901274	3.81138	9	0.923382	neurological
Other headache syndromes	SGLT2	Weighted median	10	0.690833	0.528688	0.191317	1.99538	0.70794	5.62411	-0.020373	0.0350235	0.576792	3.47302	8	0.901274	3.81138	9	0.923382	neurological
Other headache syndromes	SGLT2	Maximum likelihood	10	0.51991	0.41061	0.205446	1.68188	0.7521	3.76108	-0.020373	0.0350235	0.576792	3.47302	8	0.901274	3.81138	9	0.923382	neurological
Other headache syndromes	SGLT2	MR Egger	10	1.99873	2.59611	0.463487	7.37968	0.0455183	1196.44	-0.020373	0.0350235	0.576792	3.47302	8	0.901274	3.81138	9	0.923382	neurological
Migraine	SGLT2	Inverse variance weighted	10	-1.2134	0.761033	0.110845	0.297186	0.0668689	1.32079	0.0167461	0.0692743	0.815066	11.0944	8	0.19641	11.1754	9	0.263878	neurological
Migraine	SGLT2	Weighted median	10	-2.16981	0.964765	0.0245093	0.1142	0.0172362	0.756641	0.0167461	0.0692743	0.815066	11.0944	8	0.19641	11.1754	9	0.263878	neurological
Migraine	SGLT2	Maximum likelihood	10	-1.25754	0.694923	0.0703569	0.284353	0.0728329	1.11017	0.0167461	0.0692743	0.815066	11.0944	8	0.19641	11.1754	9	0.263878	neurological
Migraine	SGLT2	MR Egger	10	-2.43955	5.13565	0.647469	0.0872	3.71e-06	2051.51	0.0167461	0.0692743	0.815066	11.0944	8	0.19641	11.1754	9	0.263878	neurological
Hemiplegia	SGLT2	Inverse variance weighted	10	1.74015	0.929361	0.061149	5.6982	0.921828	35.2229	-0.0135694	0.0800663	0.869629	1.21338	8	0.996508	1.2421	9	0.998646	neurological
Hemiplegia	SGLT2	Weighted median	10	1.95623	1.21574	0.107597	7.07258	0.652713	76.6363	-0.0135694	0.0800663	0.869629	1.21338	8	0.996508	1.2421	9	0.998646	neurological
Hemiplegia	SGLT2	Maximum likelihood	10	1.75186	0.936416	0.0613702	5.76534	0.919881	36.1342	-0.0135694	0.0800663	0.869629	1.21338	8	0.996508	1.2421	9	0.998646	neurological
Hemiplegia	SGLT2	MR Egger	10	2.73264	5.92947	0.657171	15.3734	0.00013788	1.71412e+06	-0.0135694	0.0800663	0.869629	1.21338	8	0.996508	1.2421	9	0.998646	neurological
Other paralytic syndromes	SGLT2	Inverse variance weighted	10	0.404868	1.39914	0.772299	1.4991	0.0965745	23.2702	-0.0991983	0.120707	0.43499	0.395143	8	0.999946	1.07052	9	0.999257	neurological
Other paralytic syndromes	SGLT2	Weighted median	10	-0.257709	1.808	0.886655	0.77282	0.0223395	26.7352	-0.0991983	0.120707	0.43499	0.395143	8	0.999946	1.07052	9	0.999257	neurological
Other paralytic syndromes	SGLT2	Maximum likelihood	10	0.404762	1.40177	0.772773	1.49895	0.0960665	23.3884	-0.0991983	0.120707	0.43499	0.395143	8	0.999946	1.07052	9	0.999257	neurological
Other paralytic syndromes	SGLT2	MR Egger	10	7.66733	8.9472	0.416401	2137.37	5.17e-05	88285070577	-0.0991983	0.120707	0.43499	0.395143	8	0.999946	1.07052	9	0.999257	neurological
Epilepsy, recurrent seizures, convulsions	SGLT2	Inverse variance weighted	10	0.189024	0.504185	0.707727	1.20807	0.449699	3.24536	0.00692343	0.0432743	0.876855	1.25573	8	0.99606	1.28133	9	0.998467	neurological
Epilepsy, recurrent seizures, convulsions	SGLT2	Weighted median	10	0.0831446	0.644306	0.897322	1.0867	0.307372	3.84197	0.00692343	0.0432743	0.876855	1.25573	8	0.99606	1.28133	9	0.998467	neurological
Epilepsy, recurrent seizures, convulsions	SGLT2	Maximum likelihood	10	0.191361	0.505399	0.70496	1.2109	0.449679	3.2607	0.00692343	0.0432743	0.876855	1.25573	8	0.99606	1.28133	9	0.998467	neurological
Epilepsy, recurrent seizures, convulsions	SGLT2	MR Egger	10	-0.317869	3.20815	0.923511	0.727698	0.00135243	391.55	0.00692343	0.0432743	0.876855	1.25573	8	0.99606	1.28133	9	0.998467	neurological
Epilepsy	SGLT2	Inverse variance weighted	10	-1.62846	1.19134	0.171653	0.196232	0.0189968	2.02703	0.0390859	0.102792	0.713662	2.39279	8	0.966543	2.53737	9	0.979861	neurological
Epilepsy	SGLT2	Weighted median	10	-2.85553	1.4782	0.053389	0.0575253	0.00317387	1.04263	0.0390859	0.102792	0.713662	2.39279	8	0.966543	2.53737	9	0.979861	neurological
Epilepsy	SGLT2	Maximum likelihood	10	-1.64169	1.20068	0.171529	0.193652	0.0184072	2.03731	0.0390859	0.102792	0.713662	2.39279	8	0.966543	2.53737	9	0.979861	neurological
Epilepsy	SGLT2	MR Egger	10	-4.48676	7.61086	0.571781	0.0112571	3.74e-09	33878.1	0.0390859	0.102792	0.713662	2.39279	8	0.966543	2.53737	9	0.979861	neurological
Convulsions	SGLT2	Inverse variance weighted	10	-0.777332	0.759562	0.306121	0.459631	0.103719	2.03686	0.0281195	0.0656107	0.679534	1.26301	8	0.99598	1.44669	9	0.997523	neurological
Convulsions	SGLT2	Weighted median	10	-0.767426	0.942304	0.415407	0.464206	0.073216	2.94317	0.0281195	0.0656107	0.679534	1.26301	8	0.99598	1.44669	9	0.997523	neurological
Convulsions	SGLT2	Maximum likelihood	10	-0.780124	0.762584	0.306308	0.458349	0.102819	2.04325	0.0281195	0.0656107	0.679534	1.26301	8	0.99598	1.44669	9	0.997523	neurological
Convulsions	SGLT2	MR Egger	10	-2.83324	4.85677	0.575724	0.0588219	4.32e-06	801.141	0.0281195	0.0656107	0.679534	1.26301	8	0.99598	1.44669	9	0.997523	neurological
Other conditions of brain	SGLT2	Inverse variance weighted	10	1.49704	0.953147	0.116269	4.46844	0.689954	28.9395	0.00937781	0.0821178	0.911894	4.67855	8	0.791315	4.6916	9	0.860322	neurological
Other conditions of brain	SGLT2	Weighted median	10	1.62211	1.23683	0.189685	5.06377	0.448401	57.1849	0.00937781	0.0821178	0.911894	4.67855	8	0.791315	4.6916	9	0.860322	neurological
Other conditions of brain	SGLT2	Maximum likelihood	10	1.52787	0.961575	0.112078	4.60834	0.699899	30.3426	0.00937781	0.0821178	0.911894	4.67855	8	0.791315	4.6916	9	0.860322	neurological
Other conditions of brain	SGLT2	MR Egger	10	0.811155	6.08117	0.897181	2.25051	1.5e-05	337815	0.00937781	0.0821178	0.911894	4.67855	8	0.791315	4.6916	9	0.860322	neurological
Abnormal movement	SGLT2	Inverse variance weighted	10	0.0676888	0.683772	0.921144	1.07003	0.280129	4.08729	0.0654743	0.058848	0.298192	6.10895	8	0.635029	7.34683	9	0.601058	neurological
Abnormal movement	SGLT2	Weighted median	10	-1.00807	0.909148	0.267514	0.364923	0.0614212	2.16812	0.0654743	0.058848	0.298192	6.10895	8	0.635029	7.34683	9	0.601058	neurological
Abnormal movement	SGLT2	Maximum likelihood	10	0.0689429	0.690792	0.920501	1.07138	0.276648	4.14912	0.0654743	0.058848	0.298192	6.10895	8	0.635029	7.34683	9	0.601058	neurological
Abnormal movement	SGLT2	MR Egger	10	-4.72738	4.36369	0.310224	0.00884961	1.71e-06	45.8538	0.0654743	0.058848	0.298192	6.10895	8	0.635029	7.34683	9	0.601058	neurological
Abnormal involuntary movements	SGLT2	Inverse variance weighted	10	-0.724253	1.20935	0.549253	0.484686	0.0452943	5.18655	-0.0177045	0.104157	0.869246	2.5094	8	0.961291	2.53829	9	0.979836	neurological
Abnormal involuntary movements	SGLT2	Weighted median	10	-1.00651	1.54802	0.515569	0.365493	0.0175864	7.59593	-0.0177045	0.104157	0.869246	2.5094	8	0.961291	2.53829	9	0.979836	neurological
Abnormal involuntary movements	SGLT2	Maximum likelihood	10	-0.727876	1.21394	0.548775	0.482934	0.044726	5.21453	-0.0177045	0.104157	0.869246	2.5094	8	0.961291	2.53829	9	0.979836	neurological
Abnormal involuntary movements	SGLT2	MR Egger	10	0.5724	7.72358	0.942742	1.77252	4.72e-07	6.65321e+06	-0.0177045	0.104157	0.869246	2.5094	8	0.961291	2.53829	9	0.979836	neurological
Abnormality of gait	SGLT2	Inverse variance weighted	10	-0.822596	0.897295	0.359273	0.43929	0.075676	2.55002	0.103492	0.0774465	0.218208	7.07776	8	0.528266	8.86348	9	0.44997	neurological
Abnormality of gait	SGLT2	Weighted median	10	-2.01957	1.2822	0.115236	0.132712	0.0107518	1.63809	0.103492	0.0774465	0.218208	7.07776	8	0.528266	8.86348	9	0.44997	neurological
Abnormality of gait	SGLT2	Maximum likelihood	10	-0.837447	0.908533	0.356655	0.432814	0.072936	2.56839	0.103492	0.0774465	0.218208	7.07776	8	0.528266	8.86348	9	0.44997	neurological
Abnormality of gait	SGLT2	MR Egger	10	-8.3972	5.73889	0.18156	0.000225498	2.94e-09	17.3055	0.103492	0.0774465	0.218208	7.07776	8	0.528266	8.86348	9	0.44997	neurological
Other peripheral nerve disorders	SGLT2	Inverse variance weighted	10	0.0895598	0.334358	0.78881	1.09369	0.567916	2.10623	-0.00801295	0.0288171	0.788016	1.23159	8	0.99632	1.30891	9	0.998332	neurological
Other peripheral nerve disorders	SGLT2	Weighted median	10	0.0273391	0.403843	0.946026	1.02772	0.46571	2.26794	-0.00801295	0.0288171	0.788016	1.23159	8	0.99632	1.30891	9	0.998332	neurological
Other peripheral nerve disorders	SGLT2	Maximum likelihood	10	0.0907563	0.334978	0.786443	1.095	0.567905	2.11132	-0.00801295	0.0288171	0.788016	1.23159	8	0.99632	1.30891	9	0.998332	neurological
Other peripheral nerve disorders	SGLT2	MR Egger	10	0.675993	2.13534	0.75967	1.96598	0.0299187	129.187	-0.00801295	0.0288171	0.788016	1.23159	8	0.99632	1.30891	9	0.998332	neurological
Disorders of other cranial nerves	SGLT2	Inverse variance weighted	10	0.0505067	0.967577	0.95837	1.0518	0.157876	7.00734	-0.0688517	0.0832379	0.432121	1.99696	8	0.981105	2.68117	9	0.975608	neurological
Disorders of other cranial nerves	SGLT2	Weighted median	10	0.0469293	1.22771	0.969508	1.04805	0.0944786	11.626	-0.0688517	0.0832379	0.432121	1.99696	8	0.981105	2.68117	9	0.975608	neurological
Disorders of other cranial nerves	SGLT2	Maximum likelihood	10	0.0516953	0.97104	0.957543	1.05305	0.156995	7.06345	-0.0688517	0.0832379	0.432121	1.99696	8	0.981105	2.68117	9	0.975608	neurological
Disorders of other cranial nerves	SGLT2	MR Egger	10	5.09455	6.17426	0.433213	163.131	0.000905519	2.93884e+07	-0.0688517	0.0832379	0.432121	1.99696	8	0.981105	2.68117	9	0.975608	neurological
Facial nerve disorders [CN7]	SGLT2	Inverse variance weighted	10	3.20485	1.21262	0.00821949	24.6518	2.28901	265.491	-0.0709873	0.1042	0.514941	6.50112	8	0.591283	6.96524	9	0.640739	neurological
Facial nerve disorders [CN7]	SGLT2	Weighted median	10	4.5273	1.67438	0.00685379	92.5082	3.47472	2462.86	-0.0709873	0.1042	0.514941	6.50112	8	0.591283	6.96524	9	0.640739	neurological
Facial nerve disorders [CN7]	SGLT2	Maximum likelihood	10	3.2685	1.23598	0.0081824	26.2718	2.33023	296.197	-0.0709873	0.1042	0.514941	6.50112	8	0.591283	6.96524	9	0.640739	neurological
Facial nerve disorders [CN7]	SGLT2	MR Egger	10	8.4034	7.72656	0.30845	4462.21	0.00118188	16847182898	-0.0709873	0.1042	0.514941	6.50112	8	0.591283	6.96524	9	0.640739	neurological
Nerve root and plexus disorders	SGLT2	Inverse variance weighted	10	3.40995	1.06664	0.00138914	30.2637	3.74091	244.831	0.119491	0.0918018	0.229275	1.86069	8	0.984989	3.55491	9	0.938197	neurological
Nerve root and plexus disorders	SGLT2	Weighted median	10	3.41772	1.43418	0.0171703	30.4998	1.8344	507.106	0.119491	0.0918018	0.229275	1.86069	8	0.984989	3.55491	9	0.938197	neurological
Nerve root and plexus disorders	SGLT2	Maximum likelihood	10	3.43725	1.08204	0.00148995	31.1014	3.73015	259.318	0.119491	0.0918018	0.229275	1.86069	8	0.984989	3.55491	9	0.938197	neurological
Nerve root and plexus disorders	SGLT2	MR Egger	10	-5.33921	6.80585	0.455345	0.00479965	7.73e-09	2981.73	0.119491	0.0918018	0.229275	1.86069	8	0.984989	3.55491	9	0.938197	neurological
Inflammatory and toxic neuropathy	SGLT2	Inverse variance weighted	10	1.77963	0.97175	0.0670457	5.92767	0.882498	39.8157	0.0113408	0.0839368	0.895862	1.07695	8	0.997714	1.0952	9	0.999185	neurological
Inflammatory and toxic neuropathy	SGLT2	Weighted median	10	1.95608	1.20645	0.104941	7.07154	0.664609	75.2422	0.0113408	0.0839368	0.895862	1.07695	8	0.997714	1.0952	9	0.999185	neurological
Inflammatory and toxic neuropathy	SGLT2	Maximum likelihood	10	1.80215	0.979601	0.0658155	6.06267	0.888814	41.3539	0.0113408	0.0839368	0.895862	1.07695	8	0.997714	1.0952	9	0.999185	neurological
Inflammatory and toxic neuropathy	SGLT2	MR Egger	10	0.950082	6.21617	0.882309	2.58592	1.32e-05	505743	0.0113408	0.0839368	0.895862	1.07695	8	0.997714	1.0952	9	0.999185	neurological
Retinal detachments and defects	SGLT2	Inverse variance weighted	10	-0.0283814	0.635362	0.964371	0.972018	0.279797	3.3768	-0.0453066	0.0547211	0.4317	2.23335	8	0.973009	2.91886	9	0.967425	sense organs
Retinal detachments and defects	SGLT2	Weighted median	10	-0.0781116	0.776135	0.919835	0.924861	0.202031	4.23385	-0.0453066	0.0547211	0.4317	2.23335	8	0.973009	2.91886	9	0.967425	sense organs
Retinal detachments and defects	SGLT2	Maximum likelihood	10	-0.0278945	0.638126	0.965133	0.972491	0.278421	3.3968	-0.0453066	0.0547211	0.4317	2.23335	8	0.973009	2.91886	9	0.967425	sense organs
Retinal detachments and defects	SGLT2	MR Egger	10	3.28965	4.05755	0.440961	26.8334	0.00943665	76301.3	-0.0453066	0.0547211	0.4317	2.23335	8	0.973009	2.91886	9	0.967425	sense organs
Retinal detachment with retinal defect	SGLT2	Inverse variance weighted	10	-1.10283	0.969809	0.255469	0.331929	0.0496052	2.22108	-0.123213	0.0835454	0.178498	1.42367	8	0.993904	3.59872	9	0.935788	sense organs
Retinal detachment with retinal defect	SGLT2	Weighted median	10	-1.21735	1.23902	0.325849	0.296014	0.0260999	3.35727	-0.123213	0.0835454	0.178498	1.42367	8	0.993904	3.59872	9	0.935788	sense organs
Retinal detachment with retinal defect	SGLT2	Maximum likelihood	10	-1.09693	0.976165	0.261134	0.333895	0.0492812	2.26223	-0.123213	0.0835454	0.178498	1.42367	8	0.993904	3.59872	9	0.935788	sense organs
Retinal detachment with retinal defect	SGLT2	MR Egger	10	7.91861	6.19344	0.236899	2747.94	0.0146907	5.14011e+08	-0.123213	0.0835454	0.178498	1.42367	8	0.993904	3.59872	9	0.935788	sense organs
Other retinal disorders	SGLT2	Inverse variance weighted	10	0.0314841	0.57854	0.956601	1.03198	0.332055	3.20728	-0.0289374	0.0497488	0.576808	1.26014	8	0.996011	1.59848	9	0.996348	sense organs
Other retinal disorders	SGLT2	Weighted median	10	0.159057	0.726812	0.826773	1.1724	0.2821	4.87251	-0.0289374	0.0497488	0.576808	1.26014	8	0.996011	1.59848	9	0.996348	sense organs
Other retinal disorders	SGLT2	Maximum likelihood	10	0.031939	0.579993	0.956084	1.03245	0.331262	3.21789	-0.0289374	0.0497488	0.576808	1.26014	8	0.996011	1.59848	9	0.996348	sense organs
Other retinal disorders	SGLT2	MR Egger	10	2.14802	3.68443	0.575955	8.56786	0.00626071	11725.2	-0.0289374	0.0497488	0.576808	1.26014	8	0.996011	1.59848	9	0.996348	sense organs
Degeneration of macula and posterior pole of retina	SGLT2	Inverse variance weighted	10	-0.58176	0.772885	0.451623	0.558914	0.122872	2.54237	-0.0015729	0.0664846	0.981705	1.09154	8	0.997601	1.0921	9	0.999194	sense organs
Degeneration of macula and posterior pole of retina	SGLT2	Weighted median	10	-0.717692	0.966832	0.457898	0.487877	0.0733376	3.24559	-0.0015729	0.0664846	0.981705	1.09154	8	0.997601	1.0921	9	0.999194	sense organs
Degeneration of macula and posterior pole of retina	SGLT2	Maximum likelihood	10	-0.580779	0.774795	0.453502	0.559463	0.122533	2.55441	-0.0015729	0.0664846	0.981705	1.09154	8	0.997601	1.0921	9	0.999194	sense organs
Degeneration of macula and posterior pole of retina	SGLT2	MR Egger	10	-0.466889	4.91655	0.92668	0.62695	4.09e-05	9600.29	-0.0015729	0.0664846	0.981705	1.09154	8	0.997601	1.0921	9	0.999194	sense organs
Macular degeneration (senile) of retina NOS	SGLT2	Inverse variance weighted	10	-0.461193	0.772885	0.550697	0.630531	0.138616	2.86814	-0.000571134	0.0664846	0.993356	1.06043	8	0.997837	1.0605	9	0.999285	sense organs
Macular degeneration (senile) of retina NOS	SGLT2	Weighted median	10	-0.653789	0.963456	0.497399	0.520072	0.078696	3.43695	-0.000571134	0.0664846	0.993356	1.06043	8	0.997837	1.0605	9	0.999285	sense organs
Macular degeneration (senile) of retina NOS	SGLT2	Maximum likelihood	10	-0.461763	0.774589	0.551082	0.630171	0.138075	2.87609	-0.000571134	0.0664846	0.993356	1.06043	8	0.997837	1.0605	9	0.999285	sense organs
Macular degeneration (senile) of retina NOS	SGLT2	MR Egger	10	-0.419483	4.91655	0.934103	0.657387	4.29e-05	10066.4	-0.000571134	0.0664846	0.993356	1.06043	8	0.997837	1.0605	9	0.999285	sense organs
Retinal vascular changes and abnomalities	SGLT2	Inverse variance weighted	10	-3.20791	1.23641	0.00947213	0.0404412	0.00358399	0.456331	-0.145375	0.106252	0.208435	1.25699	8	0.996046	3.129	9	0.95896	sense organs
Retinal vascular changes and abnomalities	SGLT2	Weighted median	10	-3.21417	1.6023	0.044859	0.0401887	0.0017386	0.928984	-0.145375	0.106252	0.208435	1.25699	8	0.996046	3.129	9	0.95896	sense organs
Retinal vascular changes and abnomalities	SGLT2	Maximum likelihood	10	-3.21005	1.24822	0.01012	0.0403545	0.0034945	0.466014	-0.145375	0.106252	0.208435	1.25699	8	0.996046	3.129	9	0.95896	sense organs
Retinal vascular changes and abnomalities	SGLT2	MR Egger	10	7.43765	7.87825	0.372766	1698.76	0.000334219	8634412232	-0.145375	0.106252	0.208435	1.25699	8	0.996046	3.129	9	0.95896	sense organs
Corneal opacity and other disorders of cornea	SGLT2	Inverse variance weighted	10	0.17262	1.32846	0.896614	1.18841	0.0879348	16.0611	0.0262325	0.114662	0.824779	1.49828	8	0.992736	1.55062	9	0.996754	sense organs
Corneal opacity and other disorders of cornea	SGLT2	Weighted median	10	0.0869026	1.69215	0.959042	1.09079	0.0395688	30.0697	0.0262325	0.114662	0.824779	1.49828	8	0.992736	1.55062	9	0.996754	sense organs
Corneal opacity and other disorders of cornea	SGLT2	Maximum likelihood	10	0.173522	1.33179	0.896335	1.18949	0.0874412	16.1809	0.0262325	0.114662	0.824779	1.49828	8	0.992736	1.55062	9	0.996754	sense organs
Corneal opacity and other disorders of cornea	SGLT2	MR Egger	10	-1.74681	8.49433	0.842205	0.174329	1.03e-08	2.96407e+06	0.0262325	0.114662	0.824779	1.49828	8	0.992736	1.55062	9	0.996754	sense organs
Glaucoma	SGLT2	Inverse variance weighted	10	-3.31854	0.546356	1.25e-09	0.0362055	0.0124082	0.105643	-0.0285735	0.047105	0.560937	3.51357	8	0.898134	3.88153	9	0.919036	sense organs
Glaucoma	SGLT2	Weighted median	10	-3.07098	0.73415	2.88e-05	0.0463758	0.0109994	0.19553	-0.0285735	0.047105	0.560937	3.51357	8	0.898134	3.88153	9	0.919036	sense organs
Glaucoma	SGLT2	Maximum likelihood	10	-3.29085	0.570155	7.84e-09	0.0372222	0.0121752	0.113796	-0.0285735	0.047105	0.560937	3.51357	8	0.898134	3.88153	9	0.919036	sense organs
Glaucoma	SGLT2	MR Egger	10	-1.22963	3.48676	0.733456	0.2924	0.000314769	271.622	-0.0285735	0.047105	0.560937	3.51357	8	0.898134	3.88153	9	0.919036	sense organs
Open-angle glaucoma	SGLT2	Inverse variance weighted	10	-1.87741	1.11504	0.0922372	0.152985	0.0171991	1.3608	0.0907788	0.0959283	0.371688	2.49913	8	0.961772	3.39465	9	0.946576	sense organs
Open-angle glaucoma	SGLT2	Weighted median	10	-2.03716	1.39029	0.142845	0.130399	0.00854745	1.98934	0.0907788	0.0959283	0.371688	2.49913	8	0.961772	3.39465	9	0.946576	sense organs
Open-angle glaucoma	SGLT2	Maximum likelihood	10	-1.86812	1.1253	0.0968932	0.154414	0.0170141	1.4014	0.0907788	0.0959283	0.371688	2.49913	8	0.961772	3.39465	9	0.946576	sense organs
Open-angle glaucoma	SGLT2	MR Egger	10	-8.52436	7.11195	0.264983	0.000198572	1.75e-10	224.766	0.0907788	0.0959283	0.371688	2.49913	8	0.961772	3.39465	9	0.946576	sense organs
Primary open angle glaucoma	SGLT2	Inverse variance weighted	10	-1.66259	1.11722	0.136712	0.189648	0.0212301	1.69412	0.101272	0.0962272	0.323352	2.58448	8	0.957675	3.69208	9	0.930486	sense organs
Primary open angle glaucoma	SGLT2	Weighted median	10	-1.74841	1.45007	0.227916	0.17405	0.0101474	2.98536	0.101272	0.0962272	0.323352	2.58448	8	0.957675	3.69208	9	0.930486	sense organs
Primary open angle glaucoma	SGLT2	Maximum likelihood	10	-1.66715	1.12823	0.139496	0.188785	0.0206824	1.72319	0.101272	0.0962272	0.323352	2.58448	8	0.957675	3.69208	9	0.930486	sense organs
Primary open angle glaucoma	SGLT2	MR Egger	10	-9.07432	7.1306	0.238902	0.00011457	9.76e-11	134.511	0.101272	0.0962272	0.323352	2.58448	8	0.957675	3.69208	9	0.930486	sense organs
Primary angle-closure glaucoma	SGLT2	Inverse variance weighted	10	-7.46271	1.35919	4.01e-08	0.000574097	4e-05	0.00824041	0.0301331	0.116856	0.803021	4.66307	8	0.792906	4.72956	9	0.857217	sense organs
Primary angle-closure glaucoma	SGLT2	Weighted median	10	-7.99065	1.80707	9.78e-06	0.000338614	9.81e-06	0.0116928	0.0301331	0.116856	0.803021	4.66307	8	0.792906	4.72956	9	0.857217	sense organs
Primary angle-closure glaucoma	SGLT2	Maximum likelihood	10	-7.53667	1.41597	1.02e-07	0.00053317	3.32e-05	0.00855391	0.0301331	0.116856	0.803021	4.66307	8	0.792906	4.72956	9	0.857217	sense organs
Primary angle-closure glaucoma	SGLT2	MR Egger	10	-9.66836	8.66086	0.296686	6.33e-05	2.68e-12	1490.58	0.0301331	0.116856	0.803021	4.66307	8	0.792906	4.72956	9	0.857217	sense organs
Cataract	SGLT2	Inverse variance weighted	10	0.271554	0.269954	0.31445	1.312	0.772939	2.22702	-0.0278301	0.0232782	0.266107	3.61865	8	0.889789	5.04798	9	0.830106	sense organs
Cataract	SGLT2	Weighted median	10	0.23491	0.333408	0.481077	1.2648	0.657987	2.43121	-0.0278301	0.0232782	0.266107	3.61865	8	0.889789	5.04798	9	0.830106	sense organs
Cataract	SGLT2	Maximum likelihood	10	0.276003	0.272642	0.311381	1.31785	0.772305	2.24876	-0.0278301	0.0232782	0.266107	3.61865	8	0.889789	5.04798	9	0.830106	sense organs
Cataract	SGLT2	MR Egger	10	2.30115	1.71896	0.217465	9.98569	0.343691	290.127	-0.0278301	0.0232782	0.266107	3.61865	8	0.889789	5.04798	9	0.830106	sense organs
Senile cataract	SGLT2	Inverse variance weighted	10	0.575494	0.407401	0.157774	1.77801	0.800106	3.95113	-0.00702002	0.0350235	0.84614	0.814024	8	0.999172	0.8542	9	0.999706	sense organs
Senile cataract	SGLT2	Weighted median	10	0.475388	0.515123	0.356078	1.60864	0.586108	4.41509	-0.00702002	0.0350235	0.84614	0.814024	8	0.999172	0.8542	9	0.999706	sense organs
Senile cataract	SGLT2	Maximum likelihood	10	0.575313	0.409256	0.159797	1.77769	0.797057	3.9648	-0.00702002	0.0350235	0.84614	0.814024	8	0.999172	0.8542	9	0.999706	sense organs
Senile cataract	SGLT2	MR Egger	10	1.08941	2.59611	0.685798	2.9725	0.0183346	481.919	-0.00702002	0.0350235	0.84614	0.814024	8	0.999172	0.8542	9	0.999706	sense organs
Disorders of refraction and accommodation; blindness and low vision	SGLT2	Inverse variance weighted	10	0.133253	0.732167	0.855584	1.14254	0.272043	4.79849	-0.0675829	0.0629733	0.314484	4.73473	8	0.785516	5.88649	9	0.751223	sense organs
Disorders of refraction and accommodation; blindness and low vision	SGLT2	Weighted median	10	0.341643	0.933511	0.714383	1.40726	0.225815	8.76989	-0.0675829	0.0629733	0.314484	4.73473	8	0.785516	5.88649	9	0.751223	sense organs
Disorders of refraction and accommodation; blindness and low vision	SGLT2	Maximum likelihood	10	0.136518	0.73893	0.853425	1.14628	0.269339	4.87842	-0.0675829	0.0629733	0.314484	4.73473	8	0.785516	5.88649	9	0.751223	sense organs
Disorders of refraction and accommodation; blindness and low vision	SGLT2	MR Egger	10	5.08282	4.66973	0.308092	161.228	0.0170798	1.52194e+06	-0.0675829	0.0629733	0.314484	4.73473	8	0.785516	5.88649	9	0.751223	sense organs
Myopia	SGLT2	Inverse variance weighted	10	1.15973	1.01823	0.254719	3.18906	0.433438	23.4639	-0.0674131	0.0876742	0.464043	3.14951	8	0.924627	3.74072	9	0.927634	sense organs
Myopia	SGLT2	Weighted median	10	1.51412	1.34945	0.261849	4.54542	0.322777	64.0096	-0.0674131	0.0876742	0.464043	3.14951	8	0.924627	3.74072	9	0.927634	sense organs
Myopia	SGLT2	Maximum likelihood	10	1.18513	1.02507	0.24762	3.27112	0.438672	24.3924	-0.0674131	0.0876742	0.464043	3.14951	8	0.924627	3.74072	9	0.927634	sense organs
Myopia	SGLT2	MR Egger	10	6.09566	6.49969	0.375773	443.927	0.00130216	1.51341e+08	-0.0674131	0.0876742	0.464043	3.14951	8	0.924627	3.74072	9	0.927634	sense organs
Blindness and low vision	SGLT2	Inverse variance weighted	10	2.60033	1.33684	0.0517588	13.4681	0.980324	185.031	0.0577626	0.115094	0.629274	2.44693	8	0.96416	2.69881	9	0.97505	sense organs
Blindness and low vision	SGLT2	Weighted median	10	1.69849	1.65207	0.303901	5.46571	0.214477	139.288	0.0577626	0.115094	0.629274	2.44693	8	0.96416	2.69881	9	0.97505	sense organs
Blindness and low vision	SGLT2	Maximum likelihood	10	2.6399	1.34456	0.0496007	14.0118	1.00457	195.438	0.0577626	0.115094	0.629274	2.44693	8	0.96416	2.69881	9	0.97505	sense organs
Blindness and low vision	SGLT2	MR Egger	10	-1.62568	8.52591	0.85353	0.196777	1.09e-08	3.55937e+06	0.0577626	0.115094	0.629274	2.44693	8	0.96416	2.69881	9	0.97505	sense organs
Visual disturbances	SGLT2	Inverse variance weighted	10	2.37708	0.628355	0.000154936	10.7734	3.14403	36.9164	-0.0513394	0.0541641	0.370955	6.67034	8	0.572581	7.56876	9	0.578119	sense organs
Visual disturbances	SGLT2	Weighted median	10	3.15524	0.873718	0.000304694	23.4586	4.23232	130.025	-0.0513394	0.0541641	0.370955	6.67034	8	0.572581	7.56876	9	0.578119	sense organs
Visual disturbances	SGLT2	Maximum likelihood	10	2.42167	0.645166	0.000174337	11.2647	3.18084	39.8928	-0.0513394	0.0541641	0.370955	6.67034	8	0.572581	7.56876	9	0.578119	sense organs
Visual disturbances	SGLT2	MR Egger	10	6.12836	4.00725	0.164712	458.683	0.178023	1.18182e+06	-0.0513394	0.0541641	0.370955	6.67034	8	0.572581	7.56876	9	0.578119	sense organs
Amblyopia	SGLT2	Inverse variance weighted	10	-0.740313	1.54546	0.631921	0.476964	0.0230656	9.86296	-0.0382851	0.132984	0.780746	1.94096	8	0.982769	2.02384	9	0.991085	sense organs
Amblyopia	SGLT2	Weighted median	10	-0.458628	1.92037	0.811243	0.63215	0.014661	27.2568	-0.0382851	0.132984	0.780746	1.94096	8	0.982769	2.02384	9	0.991085	sense organs
Amblyopia	SGLT2	Maximum likelihood	10	-0.737902	1.55116	0.634282	0.478116	0.0228642	9.99796	-0.0382851	0.132984	0.780746	1.94096	8	0.982769	2.02384	9	0.991085	sense organs
Amblyopia	SGLT2	MR Egger	10	2.06245	9.85734	0.839499	7.86519	3.2e-08	1933954181	-0.0382851	0.132984	0.780746	1.94096	8	0.982769	2.02384	9	0.991085	sense organs
Diplopia and disorders of binocular vision	SGLT2	Inverse variance weighted	10	1.34669	1.3346	0.312943	3.8447	0.281081	52.5887	-0.0805323	0.114783	0.502824	3.89817	8	0.866192	4.39041	9	0.883891	sense organs
Diplopia and disorders of binocular vision	SGLT2	Weighted median	10	2.98566	1.69475	0.0781188	19.7996	0.714581	548.606	-0.0805323	0.114783	0.502824	3.89817	8	0.866192	4.39041	9	0.883891	sense organs
Diplopia and disorders of binocular vision	SGLT2	Maximum likelihood	10	1.36011	1.34472	0.311802	3.89663	0.279282	54.3668	-0.0805323	0.114783	0.502824	3.89817	8	0.866192	4.39041	9	0.883891	sense organs
Diplopia and disorders of binocular vision	SGLT2	MR Egger	10	7.24102	8.50659	0.419393	1395.52	8.01e-05	24304719272	-0.0805323	0.114783	0.502824	3.89817	8	0.866192	4.39041	9	0.883891	sense organs
Subjective visual disturbances	SGLT2	Inverse variance weighted	10	0.523114	1.44386	0.717127	1.68727	0.0995739	28.5907	-0.137888	0.124562	0.300473	2.79736	8	0.946423	4.02278	9	0.909907	sense organs
Subjective visual disturbances	SGLT2	Weighted median	10	1.0497	1.8316	0.566573	2.85679	0.0788482	103.506	-0.137888	0.124562	0.300473	2.79736	8	0.946423	4.02278	9	0.909907	sense organs
Subjective visual disturbances	SGLT2	Maximum likelihood	10	0.530869	1.45235	0.714721	1.70041	0.0986929	29.2969	-0.137888	0.124562	0.300473	2.79736	8	0.946423	4.02278	9	0.909907	sense organs
Subjective visual disturbances	SGLT2	MR Egger	10	10.6108	9.22646	0.283342	40571.6	0.000568194	2896990000000	-0.137888	0.124562	0.300473	2.79736	8	0.946423	4.02278	9	0.909907	sense organs
Infection of the eye	SGLT2	Inverse variance weighted	10	-2.68877	1.61238	0.0953993	0.0679646	0.0028827	1.60238	-0.12573	0.140556	0.397158	9.26019	8	0.320825	10.1864	9	0.335607	sense organs
Infection of the eye	SGLT2	Weighted median	10	-2.13567	2.09847	0.308809	0.118166	0.00193301	7.22351	-0.12573	0.140556	0.397158	9.26019	8	0.320825	10.1864	9	0.335607	sense organs
Infection of the eye	SGLT2	Maximum likelihood	10	-2.75978	1.54165	0.073431	0.0633056	0.00308432	1.29935	-0.12573	0.140556	0.397158	9.26019	8	0.320825	10.1864	9	0.335607	sense organs
Infection of the eye	SGLT2	MR Egger	10	6.51099	10.413	0.549209	672.49	9.2e-07	491412000000	-0.12573	0.140556	0.397158	9.26019	8	0.320825	10.1864	9	0.335607	sense organs
Inflammation of the eye	SGLT2	Inverse variance weighted	10	-0.207077	0.635362	0.744485	0.812957	0.234011	2.82422	0.0368782	0.0547211	0.519349	0.326324	8	0.999974	0.780506	9	0.999798	sense organs
Inflammation of the eye	SGLT2	Weighted median	10	-0.236254	0.76959	0.758854	0.78958	0.174706	3.56849	0.0368782	0.0547211	0.519349	0.326324	8	0.999974	0.780506	9	0.999798	sense organs
Inflammation of the eye	SGLT2	Maximum likelihood	10	-0.207764	0.636328	0.744042	0.812399	0.233408	2.82763	0.0368782	0.0547211	0.519349	0.326324	8	0.999974	0.780506	9	0.999798	sense organs
Inflammation of the eye	SGLT2	MR Egger	10	-2.90785	4.05755	0.493976	0.0545929	1.92e-05	155.236	0.0368782	0.0547211	0.519349	0.326324	8	0.999974	0.780506	9	0.999798	sense organs
Inflammation of eyelids	SGLT2	Inverse variance weighted	10	-0.188092	0.732167	0.797258	0.828538	0.197278	3.47973	0.040233	0.0629733	0.540751	1.20446	8	0.996598	1.61264	9	0.996222	sense organs
Inflammation of eyelids	SGLT2	Weighted median	10	-0.25102	0.890117	0.777937	0.778007	0.135925	4.45314	0.040233	0.0629733	0.540751	1.20446	8	0.996598	1.61264	9	0.996222	sense organs
Inflammation of eyelids	SGLT2	Maximum likelihood	10	-0.188732	0.733722	0.797005	0.828008	0.196552	3.48812	0.040233	0.0629733	0.540751	1.20446	8	0.996598	1.61264	9	0.996222	sense organs
Inflammation of eyelids	SGLT2	MR Egger	10	-3.13464	4.66973	0.520958	0.0435156	4.61e-06	410.774	0.040233	0.0629733	0.540751	1.20446	8	0.996598	1.61264	9	0.996222	sense organs
Disorders of conjunctiva	SGLT2	Inverse variance weighted	10	2.01684	1.29877	0.12045	7.51454	0.589343	95.8156	-0.0182505	0.112035	0.874637	2.55393	8	0.959169	2.58047	9	0.978641	sense organs
Disorders of conjunctiva	SGLT2	Weighted median	10	2.47087	1.64737	0.133644	11.8327	0.468612	298.782	-0.0182505	0.112035	0.874637	2.55393	8	0.959169	2.58047	9	0.978641	sense organs
Disorders of conjunctiva	SGLT2	Maximum likelihood	10	2.06136	1.30511	0.114234	7.85662	0.608557	101.431	-0.0182505	0.112035	0.874637	2.55393	8	0.959169	2.58047	9	0.978641	sense organs
Disorders of conjunctiva	SGLT2	MR Egger	10	3.35173	8.29681	0.696813	28.552	2.47e-06	3.29626e+08	-0.0182505	0.112035	0.874637	2.55393	8	0.959169	2.58047	9	0.978641	sense organs
Other disorders of eyelids	SGLT2	Inverse variance weighted	10	-1.02483	0.480385	0.0328955	0.358857	0.139962	0.920096	-0.0551031	0.0412229	0.218082	4.62592	8	0.796707	6.41272	9	0.698006	sense organs
Other disorders of eyelids	SGLT2	Weighted median	10	-0.843093	0.633107	0.182967	0.430377	0.124434	1.48854	-0.0551031	0.0412229	0.218082	4.62592	8	0.796707	6.41272	9	0.698006	sense organs
Other disorders of eyelids	SGLT2	Maximum likelihood	10	-1.02703	0.485397	0.0343571	0.358069	0.138289	0.927139	-0.0551031	0.0412229	0.218082	4.62592	8	0.796707	6.41272	9	0.698006	sense organs
Other disorders of eyelids	SGLT2	MR Egger	10	3.00998	3.05645	0.353567	20.2869	0.0507592	8108.1	-0.0551031	0.0412229	0.218082	4.62592	8	0.796707	6.41272	9	0.698006	sense organs
Ectropion or entropion	SGLT2	Inverse variance weighted	10	0.615155	1.10047	0.576167	1.84994	0.214002	15.9919	0.0168531	0.0947933	0.863309	2.17706	8	0.975097	2.20867	9	0.987722	sense organs
Ectropion or entropion	SGLT2	Weighted median	10	0.0551671	1.37501	0.967996	1.05672	0.0713717	15.6456	0.0168531	0.0947933	0.863309	2.17706	8	0.975097	2.20867	9	0.987722	sense organs
Ectropion or entropion	SGLT2	Maximum likelihood	10	0.619616	1.1049	0.574942	1.85821	0.2131	16.2035	0.0168531	0.0947933	0.863309	2.17706	8	0.975097	2.20867	9	0.987722	sense organs
Ectropion or entropion	SGLT2	MR Egger	10	-0.617108	7.01789	0.932091	0.539503	5.73e-07	507854	0.0168531	0.0947933	0.863309	2.17706	8	0.975097	2.20867	9	0.987722	sense organs
Ptosis of eyelid	SGLT2	Inverse variance weighted	10	-1.23803	0.84052	0.14077	0.289956	0.0558299	1.5059	-0.0473513	0.0724832	0.531903	1.80665	8	0.986376	2.23342	9	0.987216	sense organs
Ptosis of eyelid	SGLT2	Weighted median	10	-1.16976	1.02749	0.254928	0.310443	0.0414348	2.32593	-0.0473513	0.0724832	0.531903	1.80665	8	0.986376	2.23342	9	0.987216	sense organs
Ptosis of eyelid	SGLT2	Maximum likelihood	10	-1.23392	0.844608	0.144034	0.29115	0.0556125	1.52427	-0.0473513	0.0724832	0.531903	1.80665	8	0.986376	2.23342	9	0.987216	sense organs
Ptosis of eyelid	SGLT2	MR Egger	10	2.22433	5.36626	0.689397	9.24731	0.00025013	341873	-0.0473513	0.0724832	0.531903	1.80665	8	0.986376	2.23342	9	0.987216	sense organs
Disorders of lacrimal system	SGLT2	Inverse variance weighted	10	3.36878	0.763178	1.01e-05	29.0432	6.50749	129.621	0.0855485	0.0658755	0.230249	4.55763	8	0.80364	6.24409	9	0.715261	sense organs
Disorders of lacrimal system	SGLT2	Weighted median	10	2.96625	1.00518	0.00316786	19.419	2.70769	139.269	0.0855485	0.0658755	0.230249	4.55763	8	0.80364	6.24409	9	0.715261	sense organs
Disorders of lacrimal system	SGLT2	Maximum likelihood	10	3.42101	0.786272	1.36e-05	30.6003	6.55295	142.894	0.0855485	0.0658755	0.230249	4.55763	8	0.80364	6.24409	9	0.715261	sense organs
Disorders of lacrimal system	SGLT2	MR Egger	10	-2.89461	4.88305	0.569697	0.0553208	3.86e-06	793.28	0.0855485	0.0658755	0.230249	4.55763	8	0.80364	6.24409	9	0.715261	sense organs
Epiphora	SGLT2	Inverse variance weighted	10	0.842707	1.19213	0.479633	2.32265	0.224504	24.0294	-0.0583734	0.102813	0.585773	1.9157	8	0.983488	2.23806	9	0.987119	sense organs
Epiphora	SGLT2	Weighted median	10	1.37179	1.46148	0.347922	3.94239	0.224761	69.1509	-0.0583734	0.102813	0.585773	1.9157	8	0.983488	2.23806	9	0.987119	sense organs
Epiphora	SGLT2	Maximum likelihood	10	0.856299	1.19683	0.474317	2.35443	0.225488	24.5838	-0.0583734	0.102813	0.585773	1.9157	8	0.983488	2.23806	9	0.987119	sense organs
Epiphora	SGLT2	MR Egger	10	5.11197	7.61337	0.520849	165.998	5.49e-05	5.02039e+08	-0.0583734	0.102813	0.585773	1.9157	8	0.983488	2.23806	9	0.987119	sense organs
Strabismus and other disorders of binocular eye movements	SGLT2	Inverse variance weighted	10	-0.158366	0.945708	0.86701	0.853537	0.133727	5.44785	-0.0729741	0.0815719	0.397118	1.40281	8	0.994207	2.20312	9	0.987833	sense organs
Strabismus and other disorders of binocular eye movements	SGLT2	Weighted median	10	-0.23477	1.1809	0.842414	0.790752	0.0781338	8.0028	-0.0729741	0.0815719	0.397118	1.40281	8	0.994207	2.20312	9	0.987833	sense organs
Strabismus and other disorders of binocular eye movements	SGLT2	Maximum likelihood	10	-0.158375	0.94854	0.867396	0.853529	0.132986	5.47813	-0.0729741	0.0815719	0.397118	1.40281	8	0.994207	2.20312	9	0.987833	sense organs
Strabismus and other disorders of binocular eye movements	SGLT2	MR Egger	10	5.18284	6.04494	0.416177	178.188	0.00127444	2.49135e+07	-0.0729741	0.0815719	0.397118	1.40281	8	0.994207	2.20312	9	0.987833	sense organs
Strabismus (not specified as paralytic)	SGLT2	Inverse variance weighted	10	0.442766	1.18803	0.70938	1.55701	0.151712	15.9795	0.0239389	0.102127	0.82056	1.40298	8	0.994204	1.45792	9	0.997447	sense organs
Strabismus (not specified as paralytic)	SGLT2	Weighted median	10	0.158549	1.45017	0.91294	1.17181	0.0683039	20.1033	0.0239389	0.102127	0.82056	1.40298	8	0.994204	1.45792	9	0.997447	sense organs
Strabismus (not specified as paralytic)	SGLT2	Maximum likelihood	10	0.444975	1.19047	0.708567	1.56045	0.151322	16.0916	0.0239389	0.102127	0.82056	1.40298	8	0.994204	1.45792	9	0.997447	sense organs
Strabismus (not specified as paralytic)	SGLT2	MR Egger	10	-1.31022	7.57228	0.866927	0.269761	9.67e-08	752726	0.0239389	0.102127	0.82056	1.40298	8	0.994204	1.45792	9	0.997447	sense organs
Other disorders of eye	SGLT2	Inverse variance weighted	10	1.3769	0.57854	0.0173148	3.9626	1.27502	12.3152	-0.0053825	0.0497488	0.916507	1.40432	8	0.994185	1.41602	9	0.997723	sense organs
Other disorders of eye	SGLT2	Weighted median	10	1.26667	0.737032	0.0856866	3.549	0.837012	15.0481	-0.0053825	0.0497488	0.916507	1.40432	8	0.994185	1.41602	9	0.997723	sense organs
Other disorders of eye	SGLT2	Maximum likelihood	10	1.38247	0.583864	0.0178948	3.98471	1.26883	12.5139	-0.0053825	0.0497488	0.916507	1.40432	8	0.994185	1.41602	9	0.997723	sense organs
Other disorders of eye	SGLT2	MR Egger	10	1.77059	3.68443	0.643696	5.87429	0.00429247	8039.03	-0.0053825	0.0497488	0.916507	1.40432	8	0.994185	1.41602	9	0.997723	sense organs
Disorders of vitreous body	SGLT2	Inverse variance weighted	10	4.34901	0.97175	7.63e-06	77.4018	11.5234	519.902	0.011268	0.0839368	0.896526	2.56617	8	0.958574	2.58419	9	0.978533	sense organs
Disorders of vitreous body	SGLT2	Weighted median	10	3.88464	1.27066	0.00223425	48.6494	4.03154	587.062	0.011268	0.0839368	0.896526	2.56617	8	0.958574	2.58419	9	0.978533	sense organs
Disorders of vitreous body	SGLT2	Maximum likelihood	10	4.41974	1.00452	1.08e-05	83.0745	11.5986	595.016	0.011268	0.0839368	0.896526	2.56617	8	0.958574	2.58419	9	0.978533	sense organs
Disorders of vitreous body	SGLT2	MR Egger	10	3.52479	6.21617	0.586244	33.9466	0.000173573	6.63913e+06	0.011268	0.0839368	0.896526	2.56617	8	0.958574	2.58419	9	0.978533	sense organs
Aphakia and other disorders of lens	SGLT2	Inverse variance weighted	10	0.146437	0.853508	0.863775	1.1577	0.217308	6.16762	-0.0541459	0.0732926	0.48116	5.44236	8	0.709417	5.98813	9	0.741105	sense organs
Aphakia and other disorders of lens	SGLT2	Weighted median	10	0.203183	1.13148	0.857489	1.2253	0.133383	11.2559	-0.0541459	0.0732926	0.48116	5.44236	8	0.709417	5.98813	9	0.741105	sense organs
Aphakia and other disorders of lens	SGLT2	Maximum likelihood	10	0.150173	0.860276	0.861423	1.16203	0.215247	6.27337	-0.0541459	0.0732926	0.48116	5.44236	8	0.709417	5.98813	9	0.741105	sense organs
Aphakia and other disorders of lens	SGLT2	MR Egger	10	4.11241	5.43581	0.471015	61.0938	0.00144191	2.58854e+06	-0.0541459	0.0732926	0.48116	5.44236	8	0.709417	5.98813	9	0.741105	sense organs
Disorders of external ear	SGLT2	Inverse variance weighted	10	0.556785	0.947143	0.556628	1.74505	0.272636	11.1695	0.107421	0.0818628	0.225849	3.06274	8	0.930359	4.78461	9	0.852666	sense organs
Disorders of external ear	SGLT2	Weighted median	10	0.47708	1.27133	0.707468	1.61136	0.133356	19.4704	0.107421	0.0818628	0.225849	3.06274	8	0.930359	4.78461	9	0.852666	sense organs
Disorders of external ear	SGLT2	Maximum likelihood	10	0.56703	0.953063	0.551873	1.76302	0.272267	11.4162	0.107421	0.0818628	0.225849	3.06274	8	0.930359	4.78461	9	0.852666	sense organs
Disorders of external ear	SGLT2	MR Egger	10	-7.29988	6.06184	0.262916	0.000675619	4.67e-09	97.6442	0.107421	0.0818628	0.225849	3.06274	8	0.930359	4.78461	9	0.852666	sense organs
Otitis externa	SGLT2	Inverse variance weighted	10	3.23174	1.5623	0.0385859	25.3238	1.18486	541.237	0.0828899	0.134724	0.555477	1.94592	8	0.982625	2.32446	9	0.985238	sense organs
Otitis externa	SGLT2	Weighted median	10	2.71323	2.0093	0.176909	15.0779	0.293756	773.916	0.0828899	0.134724	0.555477	1.94592	8	0.982625	2.32446	9	0.985238	sense organs
Otitis externa	SGLT2	Maximum likelihood	10	3.24856	1.57739	0.0394507	25.7531	1.16985	566.929	0.0828899	0.134724	0.555477	1.94592	8	0.982625	2.32446	9	0.985238	sense organs
Otitis externa	SGLT2	MR Egger	10	-2.83241	9.97931	0.783749	0.0588706	1.89e-10	1.83849e+07	0.0828899	0.134724	0.555477	1.94592	8	0.982625	2.32446	9	0.985238	sense organs
Otitis media and Eustachian tube disorders	SGLT2	Inverse variance weighted	10	-0.691314	0.758155	0.361854	0.500918	0.113348	2.21371	0.0269887	0.0653257	0.690355	6.83441	8	0.5546	7.0051	9	0.636589	sense organs
Otitis media and Eustachian tube disorders	SGLT2	Weighted median	10	-1.53598	0.958419	0.109018	0.215244	0.0328934	1.40849	0.0269887	0.0653257	0.690355	6.83441	8	0.5546	7.0051	9	0.636589	sense organs
Otitis media and Eustachian tube disorders	SGLT2	Maximum likelihood	10	-0.714117	0.768722	0.352907	0.489625	0.108521	2.20908	0.0269887	0.0653257	0.690355	6.83441	8	0.5546	7.0051	9	0.636589	sense organs
Otitis media and Eustachian tube disorders	SGLT2	MR Egger	10	-2.66633	4.84022	0.596767	0.0695072	5.27e-06	916.446	0.0269887	0.0653257	0.690355	6.83441	8	0.5546	7.0051	9	0.636589	sense organs
Otitis media	SGLT2	Inverse variance weighted	10	-0.0087494	0.848713	0.991775	0.991289	0.187828	5.23165	0.0415382	0.0727528	0.583711	3.80305	8	0.874441	4.12904	9	0.902716	sense organs
Otitis media	SGLT2	Weighted median	10	-0.590803	1.06798	0.58013	0.553883	0.0682862	4.49264	0.0415382	0.0727528	0.583711	3.80305	8	0.874441	4.12904	9	0.902716	sense organs
Otitis media	SGLT2	Maximum likelihood	10	-0.00851933	0.854605	0.992046	0.991517	0.185714	5.29364	0.0415382	0.0727528	0.583711	3.80305	8	0.874441	4.12904	9	0.902716	sense organs
Otitis media	SGLT2	MR Egger	10	-3.04516	5.38547	0.587278	0.0475885	1.24e-06	1826.88	0.0415382	0.0727528	0.583711	3.80305	8	0.874441	4.12904	9	0.902716	sense organs
Suppurative and unspecified otitis media	SGLT2	Inverse variance weighted	10	2.35775	1.22918	0.0550925	10.5671	0.949854	117.559	0.0260666	0.105689	0.8114	1.95789	8	0.982276	2.01872	9	0.991168	sense organs
Suppurative and unspecified otitis media	SGLT2	Weighted median	10	1.80083	1.53283	0.240059	6.05466	0.300137	122.141	0.0260666	0.105689	0.8114	1.95789	8	0.982276	2.01872	9	0.991168	sense organs
Suppurative and unspecified otitis media	SGLT2	Maximum likelihood	10	2.37184	1.23693	0.0551704	10.7171	0.948826	121.052	0.0260666	0.105689	0.8114	1.95789	8	0.982276	2.01872	9	0.991168	sense organs
Suppurative and unspecified otitis media	SGLT2	MR Egger	10	0.451175	7.82742	0.955449	1.57016	3.41e-07	7.22393e+06	0.0260666	0.105689	0.8114	1.95789	8	0.982276	2.01872	9	0.991168	sense organs
Other disorders of tympanic membrane	SGLT2	Inverse variance weighted	10	-0.375903	0.97774	0.700637	0.686669	0.101036	4.66677	-0.0308777	0.0841908	0.72331	3.44193	8	0.90365	3.57644	9	0.937019	sense organs
Other disorders of tympanic membrane	SGLT2	Weighted median	10	0.214734	1.25985	0.86466	1.23953	0.104919	14.6441	-0.0308777	0.0841908	0.72331	3.44193	8	0.90365	3.57644	9	0.937019	sense organs
Other disorders of tympanic membrane	SGLT2	Maximum likelihood	10	-0.370162	0.983133	0.706536	0.690623	0.10055	4.74352	-0.0308777	0.0841908	0.72331	3.44193	8	0.90365	3.57644	9	0.937019	sense organs
Other disorders of tympanic membrane	SGLT2	MR Egger	10	1.88271	6.23544	0.7704	6.5713	3.24e-05	1.33463e+06	-0.0308777	0.0841908	0.72331	3.44193	8	0.90365	3.57644	9	0.937019	sense organs
Perforation of tympanic membrane	SGLT2	Inverse variance weighted	10	-1.30636	1.11504	0.241368	0.270805	0.0304447	2.4088	-0.0376923	0.0959283	0.70464	5.59754	8	0.692211	5.75193	9	0.764467	sense organs
Perforation of tympanic membrane	SGLT2	Weighted median	10	-0.538063	1.40493	0.701733	0.583878	0.0371894	9.16695	-0.0376923	0.0959283	0.70464	5.59754	8	0.692211	5.75193	9	0.764467	sense organs
Perforation of tympanic membrane	SGLT2	Maximum likelihood	10	-1.30173	1.12757	0.248313	0.272061	0.0298442	2.48012	-0.0376923	0.0959283	0.70464	5.59754	8	0.692211	5.75193	9	0.764467	sense organs
Perforation of tympanic membrane	SGLT2	MR Egger	10	1.45352	7.11195	0.843162	4.27815	3.78e-06	4.84248e+06	-0.0376923	0.0959283	0.70464	5.59754	8	0.692211	5.75193	9	0.764467	sense organs
Other disorders of middle ear and mastoid	SGLT2	Inverse variance weighted	10	2.10273	1.24649	0.0916166	8.18853	0.711503	94.2401	-0.0691402	0.107403	0.537755	4.11226	8	0.846855	4.52667	9	0.873467	sense organs
Other disorders of middle ear and mastoid	SGLT2	Weighted median	10	2.08225	1.74508	0.232787	8.02249	0.26234	245.332	-0.0691402	0.107403	0.537755	4.11226	8	0.846855	4.52667	9	0.873467	sense organs
Other disorders of middle ear and mastoid	SGLT2	Maximum likelihood	10	2.12531	1.25953	0.091529	8.37552	0.70938	98.8882	-0.0691402	0.107403	0.537755	4.11226	8	0.846855	4.52667	9	0.873467	sense organs
Other disorders of middle ear and mastoid	SGLT2	MR Egger	10	7.15337	7.94412	0.394173	1278.4	0.000221054	7393247226	-0.0691402	0.107403	0.537755	4.11226	8	0.846855	4.52667	9	0.873467	sense organs
Cholesteatoma	SGLT2	Inverse variance weighted	10	3.52172	1.45739	0.0156723	33.8426	1.94495	588.869	0.027566	0.125395	0.831507	1.30106	8	0.995539	1.34939	9	0.998118	sense organs
Cholesteatoma	SGLT2	Weighted median	10	3.49393	1.74336	0.0450562	32.9149	1.07997	1003.17	0.027566	0.125395	0.831507	1.30106	8	0.995539	1.34939	9	0.998118	sense organs
Cholesteatoma	SGLT2	Maximum likelihood	10	3.54618	1.47142	0.0159509	34.6805	1.93904	620.274	0.027566	0.125395	0.831507	1.30106	8	0.995539	1.34939	9	0.998118	sense organs
Cholesteatoma	SGLT2	MR Egger	10	1.50485	9.28957	0.875327	4.50349	5.57e-08	3.63907e+08	0.027566	0.125395	0.831507	1.30106	8	0.995539	1.34939	9	0.998118	sense organs
Vertiginous syndromes and other disorders of vestibular system	SGLT2	Inverse variance weighted	10	-0.0515758	0.455803	0.909909	0.949732	0.388699	2.32054	0.00860842	0.03915	0.831469	2.9752	8	0.935904	3.02355	9	0.963354	sense organs
Vertiginous syndromes and other disorders of vestibular system	SGLT2	Weighted median	10	-0.323483	0.564572	0.566665	0.723624	0.239298	2.1882	0.00860842	0.03915	0.831469	2.9752	8	0.935904	3.02355	9	0.963354	sense organs
Vertiginous syndromes and other disorders of vestibular system	SGLT2	Maximum likelihood	10	-0.0514083	0.457824	0.910595	0.949891	0.387227	2.33014	0.00860842	0.03915	0.831469	2.9752	8	0.935904	3.02355	9	0.963354	sense organs
Vertiginous syndromes and other disorders of vestibular system	SGLT2	MR Egger	10	-0.681801	2.9022	0.820168	0.505705	0.00171196	149.383	0.00860842	0.03915	0.831469	2.9752	8	0.935904	3.02355	9	0.963354	sense organs
Meniere's disease	SGLT2	Inverse variance weighted	10	-6.48318	1.49544	1.46e-05	0.00152893	8.16e-05	0.0286639	-0.0960426	0.128859	0.477394	7.71165	8	0.462132	8.26717	9	0.507462	sense organs
Meniere's disease	SGLT2	Weighted median	10	-6.29408	1.98027	0.00148093	0.00184721	3.81e-05	0.0895686	-0.0960426	0.128859	0.477394	7.71165	8	0.462132	8.26717	9	0.507462	sense organs
Meniere's disease	SGLT2	Maximum likelihood	10	-6.37029	1.53305	3.25e-05	0.00171167	8.48e-05	0.0345446	-0.0960426	0.128859	0.477394	7.71165	8	0.462132	8.26717	9	0.507462	sense organs
Meniere's disease	SGLT2	MR Egger	10	0.549597	9.55352	0.955535	1.73256	1.28e-08	2.3486e+08	-0.0960426	0.128859	0.477394	7.71165	8	0.462132	8.26717	9	0.507462	sense organs
Labyrinthitis	SGLT2	Inverse variance weighted	10	-0.0232318	1.29646	0.985703	0.977036	0.0769729	12.4018	-0.0155612	0.111882	0.89282	5.64075	8	0.687401	5.6601	9	0.773396	sense organs
Labyrinthitis	SGLT2	Weighted median	10	-0.0319827	1.71034	0.985081	0.968523	0.033903	27.6682	-0.0155612	0.111882	0.89282	5.64075	8	0.687401	5.6601	9	0.773396	sense organs
Labyrinthitis	SGLT2	Maximum likelihood	10	-0.0228569	1.30819	0.98606	0.977402	0.075252	12.6949	-0.0155612	0.111882	0.89282	5.64075	8	0.687401	5.6601	9	0.773396	sense organs
Labyrinthitis	SGLT2	MR Egger	10	1.11551	8.28938	0.896275	3.05113	2.68e-07	3.47153e+07	-0.0155612	0.111882	0.89282	5.64075	8	0.687401	5.6601	9	0.773396	sense organs
Dizziness and giddiness (Light-headedness and vertigo)	SGLT2	Inverse variance weighted	10	0.748401	0.53015	0.158045	2.11362	0.747745	5.97447	0.0334352	0.0456226	0.484558	2.65408	8	0.954158	3.19117	9	0.956231	sense organs
Dizziness and giddiness (Light-headedness and vertigo)	SGLT2	Weighted median	10	0.415649	0.667741	0.533633	1.51535	0.409375	5.60928	0.0334352	0.0456226	0.484558	2.65408	8	0.954158	3.19117	9	0.956231	sense organs
Dizziness and giddiness (Light-headedness and vertigo)	SGLT2	Maximum likelihood	10	0.756707	0.533424	0.15602	2.13125	0.749159	6.06308	0.0334352	0.0456226	0.484558	2.65408	8	0.954158	3.19117	9	0.956231	sense organs
Dizziness and giddiness (Light-headedness and vertigo)	SGLT2	MR Egger	10	-1.69681	3.37837	0.629017	0.183267	0.000243982	137.661	0.0334352	0.0456226	0.484558	2.65408	8	0.954158	3.19117	9	0.956231	sense organs
Hearing loss	SGLT2	Inverse variance weighted	10	-0.139506	0.553945	0.801165	0.869788	0.293688	2.57597	0.0079204	0.0476752	0.872175	2.074	8	0.978659	2.1016	9	0.989757	sense organs
Hearing loss	SGLT2	Weighted median	10	-0.0733417	0.674613	0.913427	0.929283	0.247688	3.48651	0.0079204	0.0476752	0.872175	2.074	8	0.978659	2.1016	9	0.989757	sense organs
Hearing loss	SGLT2	Maximum likelihood	10	-0.138904	0.556316	0.80283	0.870311	0.292502	2.58953	0.0079204	0.0476752	0.872175	2.074	8	0.978659	2.1016	9	0.989757	sense organs
Hearing loss	SGLT2	MR Egger	10	-0.71871	3.53014	0.843755	0.48738	0.000481899	492.924	0.0079204	0.0476752	0.872175	2.074	8	0.978659	2.1016	9	0.989757	sense organs
Tinnitus	SGLT2	Inverse variance weighted	10	-5.60762	1.58518	0.00040389	0.0036698	0.000164176	0.0820304	-0.0438651	0.136751	0.756606	1.74151	8	0.987937	1.8444	9	0.993696	sense organs
Tinnitus	SGLT2	Weighted median	10	-5.17244	1.9681	0.00858539	0.00567069	0.000119771	0.268484	-0.0438651	0.136751	0.756606	1.74151	8	0.987937	1.8444	9	0.993696	sense organs
Tinnitus	SGLT2	Maximum likelihood	10	-5.56734	1.61191	0.000552598	0.00382063	0.000162199	0.0899959	-0.0438651	0.136751	0.756606	1.74151	8	0.987937	1.8444	9	0.993696	sense organs
Tinnitus	SGLT2	MR Egger	10	-2.3989	10.1281	0.818721	0.0908177	2.17e-10	3.79649e+07	-0.0438651	0.136751	0.756606	1.74151	8	0.987937	1.8444	9	0.993696	sense organs
Rheumatic disease of the heart valves	SGLT2	Inverse variance weighted	10	-0.0900976	0.521767	0.862905	0.913842	0.32865	2.54102	-4.65e-05	0.0450327	0.999202	2.98707	8	0.935166	2.98707	9	0.964805	circulatory system
Rheumatic disease of the heart valves	SGLT2	Weighted median	10	-0.0104386	0.671695	0.987601	0.989616	0.265282	3.69169	-4.65e-05	0.0450327	0.999202	2.98707	8	0.935166	2.98707	9	0.964805	circulatory system
Rheumatic disease of the heart valves	SGLT2	Maximum likelihood	10	-0.0912419	0.524301	0.861845	0.912797	0.326648	2.55075	-4.65e-05	0.0450327	0.999202	2.98707	8	0.935166	2.98707	9	0.964805	circulatory system
Rheumatic disease of the heart valves	SGLT2	MR Egger	10	-0.0867014	3.33253	0.979881	0.916951	0.00133549	629.583	-4.65e-05	0.0450327	0.999202	2.98707	8	0.935166	2.98707	9	0.964805	circulatory system
Mitral valve disease	SGLT2	Inverse variance weighted	10	0.109327	0.65917	0.868271	1.11553	0.306466	4.06048	-0.0215587	0.0567738	0.714028	1.01485	8	0.998153	1.15904	9	0.998975	circulatory system
Mitral valve disease	SGLT2	Weighted median	10	0.143118	0.82001	0.861447	1.15387	0.231286	5.75655	-0.0215587	0.0567738	0.714028	1.01485	8	0.998153	1.15904	9	0.998975	circulatory system
Mitral valve disease	SGLT2	Maximum likelihood	10	0.109773	0.660508	0.868003	1.11603	0.305801	4.07295	-0.0215587	0.0567738	0.714028	1.01485	8	0.998153	1.15904	9	0.998975	circulatory system
Mitral valve disease	SGLT2	MR Egger	10	1.68802	4.20934	0.698905	5.40873	0.00141266	20708.8	-0.0215587	0.0567738	0.714028	1.01485	8	0.998153	1.15904	9	0.998975	circulatory system
Aortic valve disease	SGLT2	Inverse variance weighted	10	1.62283	1.01823	0.110986	5.06743	0.688734	37.2842	0.0540661	0.0876742	0.554592	3.32976	8	0.911993	3.71004	9	0.92944	circulatory system
Aortic valve disease	SGLT2	Weighted median	10	1.62068	1.246	0.193362	5.05651	0.439775	58.1394	0.0540661	0.0876742	0.554592	3.32976	8	0.911993	3.71004	9	0.92944	circulatory system
Aortic valve disease	SGLT2	Maximum likelihood	10	1.64179	1.02762	0.110118	5.1644	0.689116	38.7032	0.0540661	0.0876742	0.554592	3.32976	8	0.911993	3.71004	9	0.92944	circulatory system
Aortic valve disease	SGLT2	MR Egger	10	-2.33584	6.49969	0.728614	0.0967295	2.84e-07	32976.5	0.0540661	0.0876742	0.554592	3.32976	8	0.911993	3.71004	9	0.92944	circulatory system
Disease of tricuspid valve	SGLT2	Inverse variance weighted	10	-2.04703	1.10268	0.0633947	0.129118	0.0148719	1.121	-0.000190348	0.0951022	0.998452	2.43257	8	0.964801	2.43258	9	0.982642	circulatory system
Disease of tricuspid valve	SGLT2	Weighted median	10	-2.01189	1.38842	0.147322	0.133735	0.00879836	2.03277	-0.000190348	0.0951022	0.998452	2.43257	8	0.964801	2.43258	9	0.982642	circulatory system
Disease of tricuspid valve	SGLT2	Maximum likelihood	10	-2.05037	1.11089	0.0649356	0.128687	0.0145858	1.13539	-0.000190348	0.0951022	0.998452	2.43257	8	0.964801	2.43258	9	0.982642	circulatory system
Disease of tricuspid valve	SGLT2	MR Egger	10	-2.03312	7.0371	0.779992	0.130927	1.34e-07	127976	-0.000190348	0.0951022	0.998452	2.43257	8	0.964801	2.43258	9	0.982642	circulatory system
Heart valve disorders	SGLT2	Inverse variance weighted	10	-0.0351633	0.562322	0.950139	0.965448	0.320679	2.90661	-0.033919	0.0485162	0.504287	0.877058	8	0.998912	1.36584	9	0.998025	circulatory system
Heart valve disorders	SGLT2	Weighted median	10	0.305108	0.69048	0.658577	1.35677	0.350557	5.25116	-0.033919	0.0485162	0.504287	0.877058	8	0.998912	1.36584	9	0.998025	circulatory system
Heart valve disorders	SGLT2	Maximum likelihood	10	-0.0351985	0.563474	0.950191	0.965414	0.319945	2.91308	-0.033919	0.0485162	0.504287	0.877058	8	0.998912	1.36584	9	0.998025	circulatory system
Heart valve disorders	SGLT2	MR Egger	10	2.44855	3.59682	0.515243	11.5716	0.0100397	13337.3	-0.033919	0.0485162	0.504287	0.877058	8	0.998912	1.36584	9	0.998025	circulatory system
Nonrheumatic mitral valve disorders	SGLT2	Inverse variance weighted	10	-0.0575901	0.67528	0.932036	0.944037	0.251292	3.54649	-0.00729276	0.0579965	0.903037	1.4483	8	0.993533	1.46411	9	0.997404	circulatory system
Nonrheumatic mitral valve disorders	SGLT2	Weighted median	10	-0.128229	0.825729	0.876592	0.879652	0.174356	4.43798	-0.00729276	0.0579965	0.903037	1.4483	8	0.993533	1.46411	9	0.997404	circulatory system
Nonrheumatic mitral valve disorders	SGLT2	Maximum likelihood	10	-0.0568032	0.676716	0.933105	0.94478	0.250783	3.55929	-0.00729276	0.0579965	0.903037	1.4483	8	0.993533	1.46411	9	0.997404	circulatory system
Nonrheumatic mitral valve disorders	SGLT2	MR Egger	10	0.475927	4.29626	0.914522	1.60951	0.000354524	7306.99	-0.00729276	0.0579965	0.903037	1.4483	8	0.993533	1.46411	9	0.997404	circulatory system
Heart valve replaced	SGLT2	Inverse variance weighted	10	-1.1005	0.929361	0.236353	0.332704	0.0538232	2.05658	-0.0732807	0.0800663	0.386816	2.00155	8	0.980964	2.83923	9	0.970329	circulatory system
Heart valve replaced	SGLT2	Weighted median	10	-0.908133	1.21982	0.456584	0.403276	0.036921	4.40486	-0.0732807	0.0800663	0.386816	2.00155	8	0.980964	2.83923	9	0.970329	circulatory system
Heart valve replaced	SGLT2	Maximum likelihood	10	-1.10877	0.934217	0.235288	0.329964	0.0528744	2.05915	-0.0732807	0.0800663	0.386816	2.00155	8	0.980964	2.83923	9	0.970329	circulatory system
Heart valve replaced	SGLT2	MR Egger	10	4.25937	5.92947	0.492991	70.7655	0.000634675	7.89027e+06	-0.0732807	0.0800663	0.386816	2.00155	8	0.980964	2.83923	9	0.970329	circulatory system
Abnormal heart sounds	SGLT2	Inverse variance weighted	10	0.599871	1.11504	0.590591	1.82188	0.204822	16.2056	0.00558087	0.0959283	0.955034	1.76186	8	0.987462	1.76525	9	0.99466	circulatory system
Abnormal heart sounds	SGLT2	Weighted median	10	0.568591	1.39694	0.683989	1.76578	0.114244	27.2921	0.00558087	0.0959283	0.955034	1.76186	8	0.987462	1.76525	9	0.99466	circulatory system
Abnormal heart sounds	SGLT2	Maximum likelihood	10	0.6063	1.11795	0.587591	1.83363	0.204971	16.4034	0.00558087	0.0959283	0.955034	1.76186	8	0.987462	1.76525	9	0.99466	circulatory system
Abnormal heart sounds	SGLT2	MR Egger	10	0.191233	7.11195	0.979207	1.21074	1.07e-06	1.37045e+06	0.00558087	0.0959283	0.955034	1.76186	8	0.987462	1.76525	9	0.99466	circulatory system
Hypertension	SGLT2	Inverse variance weighted	10	0.185298	0.162566	0.254357	1.20358	0.875175	1.65521	-0.000953972	0.0139956	0.947329	5.70293	8	0.680468	5.70758	9	0.768791	circulatory system
Hypertension	SGLT2	Weighted median	10	0.19675	0.212549	0.354618	1.21744	0.802642	1.8466	-0.000953972	0.0139956	0.947329	5.70293	8	0.680468	5.70758	9	0.768791	circulatory system
Hypertension	SGLT2	Maximum likelihood	10	0.189072	0.163983	0.248911	1.20813	0.876048	1.66609	-0.000953972	0.0139956	0.947329	5.70293	8	0.680468	5.70758	9	0.768791	circulatory system
Hypertension	SGLT2	MR Egger	10	0.255101	1.03689	0.811858	1.29059	0.16911	9.84937	-0.000953972	0.0139956	0.947329	5.70293	8	0.680468	5.70758	9	0.768791	circulatory system
Essential hypertension	SGLT2	Inverse variance weighted	10	0.154197	0.162566	0.342866	1.16672	0.848375	1.60452	-0.00109071	0.0139956	0.939795	5.46654	8	0.706744	5.47262	9	0.791318	circulatory system
Essential hypertension	SGLT2	Weighted median	10	0.15746	0.209741	0.452812	1.17053	0.775977	1.76571	-0.00109071	0.0139956	0.939795	5.46654	8	0.706744	5.47262	9	0.791318	circulatory system
Essential hypertension	SGLT2	Maximum likelihood	10	0.156348	0.163889	0.34009	1.16923	0.848	1.61215	-0.00109071	0.0139956	0.939795	5.46654	8	0.706744	5.47262	9	0.791318	circulatory system
Essential hypertension	SGLT2	MR Egger	10	0.234005	1.03689	0.827109	1.26365	0.16558	9.64377	-0.00109071	0.0139956	0.939795	5.46654	8	0.706744	5.47262	9	0.791318	circulatory system
Hypertensive heart and/or renal disease	SGLT2	Inverse variance weighted	10	0.50232	0.873608	0.565295	1.65255	0.298212	9.15767	-0.0195428	0.0752422	0.801629	2.00022	8	0.981005	2.06768	9	0.990351	circulatory system
Hypertensive heart and/or renal disease	SGLT2	Weighted median	10	0.553718	1.11344	0.618975	1.73971	0.196199	15.4261	-0.0195428	0.0752422	0.801629	2.00022	8	0.981005	2.06768	9	0.990351	circulatory system
Hypertensive heart and/or renal disease	SGLT2	Maximum likelihood	10	0.507903	0.877255	0.562611	1.6618	0.297745	9.275	-0.0195428	0.0752422	0.801629	2.00022	8	0.981005	2.06768	9	0.990351	circulatory system
Hypertensive heart and/or renal disease	SGLT2	MR Egger	10	1.93257	5.57549	0.737818	6.90724	0.000123979	384823	-0.0195428	0.0752422	0.801629	2.00022	8	0.981005	2.06768	9	0.990351	circulatory system
Hypertensive chronic kidney disease	SGLT2	Inverse variance weighted	10	0.0489892	0.915252	0.957313	1.05021	0.174661	6.31472	-0.022122	0.0785967	0.785499	2.30648	8	0.970145	2.3857	9	0.983801	circulatory system
Hypertensive chronic kidney disease	SGLT2	Weighted median	10	0.00597671	1.14549	0.995837	1.00599	0.106545	9.49858	-0.022122	0.0785967	0.785499	2.30648	8	0.970145	2.3857	9	0.983801	circulatory system
Hypertensive chronic kidney disease	SGLT2	Maximum likelihood	10	0.049579	0.918759	0.956965	1.05083	0.173567	6.36203	-0.022122	0.0785967	0.785499	2.30648	8	0.970145	2.3857	9	0.983801	circulatory system
Hypertensive chronic kidney disease	SGLT2	MR Egger	10	1.66695	5.82081	0.781866	5.29597	5.88e-05	477217	-0.022122	0.0785967	0.785499	2.30648	8	0.970145	2.3857	9	0.983801	circulatory system
Elevated blood pressure reading without diagnosis of hypertension	SGLT2	Inverse variance weighted	10	2.46817	0.929361	0.00791275	11.8008	1.90908	72.9457	-0.0813869	0.0800663	0.339147	7.09904	8	0.525986	8.1323	9	0.520871	circulatory system
Elevated blood pressure reading without diagnosis of hypertension	SGLT2	Weighted median	10	3.39837	1.25141	0.00661521	29.9152	2.57434	347.63	-0.0813869	0.0800663	0.339147	7.09904	8	0.525986	8.1323	9	0.520871	circulatory system
Elevated blood pressure reading without diagnosis of hypertension	SGLT2	Maximum likelihood	10	2.52757	0.948873	0.00772739	12.523	1.94989	80.4276	-0.0813869	0.0800663	0.339147	7.09904	8	0.525986	8.1323	9	0.520871	circulatory system
Elevated blood pressure reading without diagnosis of hypertension	SGLT2	MR Egger	10	8.42095	5.92947	0.19333	4541.19	0.0407286	5.06338e+08	-0.0813869	0.0800663	0.339147	7.09904	8	0.525986	8.1323	9	0.520871	circulatory system
Ischemic Heart Disease	SGLT2	Inverse variance weighted	10	0.408003	0.226699	0.0718998	1.50381	0.964324	2.34511	-0.0150477	0.0195182	0.462892	5.55028	8	0.697463	6.14466	9	0.725358	circulatory system
Ischemic Heart Disease	SGLT2	Weighted median	10	0.552272	0.30331	0.0686348	1.73719	0.958663	3.14797	-0.0150477	0.0195182	0.462892	5.55028	8	0.697463	6.14466	9	0.725358	circulatory system
Ischemic Heart Disease	SGLT2	Maximum likelihood	10	0.41451	0.229278	0.0706226	1.51363	0.965727	2.37238	-0.0150477	0.0195182	0.462892	5.55028	8	0.697463	6.14466	9	0.725358	circulatory system
Ischemic Heart Disease	SGLT2	MR Egger	10	1.50886	1.44579	0.327168	4.52158	0.26583	76.9087	-0.0150477	0.0195182	0.462892	5.55028	8	0.697463	6.14466	9	0.725358	circulatory system
Unstable angina (intermediate coronary syndrome)	SGLT2	Inverse variance weighted	10	-0.752909	0.504954	0.13595	0.470994	0.175061	1.26719	-0.0224859	0.0432952	0.617567	1.49708	8	0.992756	1.76682	9	0.994641	circulatory system
Unstable angina (intermediate coronary syndrome)	SGLT2	Weighted median	10	-0.618815	0.617665	0.31641	0.538582	0.160504	1.80725	-0.0224859	0.0432952	0.617567	1.49708	8	0.992756	1.76682	9	0.994641	circulatory system
Unstable angina (intermediate coronary syndrome)	SGLT2	Maximum likelihood	10	-0.754763	0.507909	0.137274	0.470122	0.173728	1.27219	-0.0224859	0.0432952	0.617567	1.49708	8	0.992756	1.76682	9	0.994641	circulatory system
Unstable angina (intermediate coronary syndrome)	SGLT2	MR Egger	10	0.893823	3.21064	0.78777	2.44446	0.00452096	1321.7	-0.0224859	0.0432952	0.617567	1.49708	8	0.992756	1.76682	9	0.994641	circulatory system
Myocardial infarction	SGLT2	Inverse variance weighted	10	-0.0151842	0.349113	0.965308	0.98493	0.496861	1.95243	-0.0375506	0.0300039	0.246098	1.89458	8	0.984075	3.46089	9	0.943195	circulatory system
Myocardial infarction	SGLT2	Weighted median	10	-0.00129216	0.464786	0.997782	0.998709	0.40161	2.48355	-0.0375506	0.0300039	0.246098	1.89458	8	0.984075	3.46089	9	0.943195	circulatory system
Myocardial infarction	SGLT2	Maximum likelihood	10	-0.0153149	0.351137	0.965211	0.984802	0.494828	1.95994	-0.0375506	0.0300039	0.246098	1.89458	8	0.984075	3.46089	9	0.943195	circulatory system
Myocardial infarction	SGLT2	MR Egger	10	2.73677	2.22643	0.253914	15.4371	0.196514	1212.66	-0.0375506	0.0300039	0.246098	1.89458	8	0.984075	3.46089	9	0.943195	circulatory system
Angina pectoris	SGLT2	Inverse variance weighted	10	0.0824106	0.30071	0.784044	1.0859	0.602311	1.95776	-0.0140615	0.0258803	0.60171	4.87426	8	0.770927	5.16946	9	0.819292	circulatory system
Angina pectoris	SGLT2	Weighted median	10	0.231189	0.399879	0.563164	1.2601	0.575467	2.75923	-0.0140615	0.0258803	0.60171	4.87426	8	0.770927	5.16946	9	0.819292	circulatory system
Angina pectoris	SGLT2	Maximum likelihood	10	0.0835287	0.302715	0.782601	1.08712	0.60062	1.96767	-0.0140615	0.0258803	0.60171	4.87426	8	0.770927	5.16946	9	0.819292	circulatory system
Angina pectoris	SGLT2	MR Egger	10	1.11295	1.92041	0.578176	3.04333	0.0705774	131.23	-0.0140615	0.0258803	0.60171	4.87426	8	0.770927	5.16946	9	0.819292	circulatory system
Coronary atherosclerosis	SGLT2	Inverse variance weighted	10	-0.460108	0.276105	0.0956287	0.631216	0.367411	1.08443	-0.0255802	0.0238064	0.313931	5.05438	8	0.751749	6.20895	9	0.718838	circulatory system
Coronary atherosclerosis	SGLT2	Weighted median	10	-0.276212	0.362151	0.445643	0.758652	0.373056	1.54281	-0.0255802	0.0238064	0.313931	5.05438	8	0.751749	6.20895	9	0.718838	circulatory system
Coronary atherosclerosis	SGLT2	Maximum likelihood	10	-0.464456	0.279131	0.0961245	0.628477	0.363654	1.08615	-0.0255802	0.0238064	0.313931	5.05438	8	0.751749	6.20895	9	0.718838	circulatory system
Coronary atherosclerosis	SGLT2	MR Egger	10	1.41416	1.76602	0.446397	4.11304	0.129091	131.048	-0.0255802	0.0238064	0.313931	5.05438	8	0.751749	6.20895	9	0.718838	circulatory system
Aneurysm and dissection of heart	SGLT2	Inverse variance weighted	10	-1.73737	1.36063	0.201643	0.175982	0.0122258	2.53316	-0.174075	0.117146	0.175595	1.83284	8	0.985715	4.04093	9	0.908698	circulatory system
Aneurysm and dissection of heart	SGLT2	Weighted median	10	-1.10126	1.73519	0.52565	0.332452	0.0110841	9.97139	-0.174075	0.117146	0.175595	1.83284	8	0.985715	4.04093	9	0.908698	circulatory system
Aneurysm and dissection of heart	SGLT2	Maximum likelihood	10	-1.75067	1.36872	0.200875	0.173657	0.0118746	2.53961	-0.174075	0.117146	0.175595	1.83284	8	0.985715	4.04093	9	0.908698	circulatory system
Aneurysm and dissection of heart	SGLT2	MR Egger	10	10.9978	8.67764	0.240667	59742.9	0.00245318	1454930000000	-0.174075	0.117146	0.175595	1.83284	8	0.985715	4.04093	9	0.908698	circulatory system
Other chronic ischemic heart disease, unspecified	SGLT2	Inverse variance weighted	10	0.535576	0.318118	0.0922631	1.70843	0.915821	3.18702	-0.0148663	0.0288081	0.619779	8.9029	8	0.350553	9.19926	9	0.419088	circulatory system
Other chronic ischemic heart disease, unspecified	SGLT2	Weighted median	10	0.796014	0.425083	0.0611222	2.21669	0.963534	5.09967	-0.0148663	0.0288081	0.619779	8.9029	8	0.350553	9.19926	9	0.419088	circulatory system
Other chronic ischemic heart disease, unspecified	SGLT2	Maximum likelihood	10	0.547248	0.319248	0.0864961	1.72849	0.924522	3.23159	-0.0148663	0.0288081	0.619779	8.9029	8	0.350553	9.19926	9	0.419088	circulatory system
Other chronic ischemic heart disease, unspecified	SGLT2	MR Egger	10	1.61833	2.12427	0.468024	5.04466	0.0784547	324.373	-0.0148663	0.0288081	0.619779	8.9029	8	0.350553	9.19926	9	0.419088	circulatory system
Other acute and subacute forms of ischemic heart disease	SGLT2	Inverse variance weighted	10	2.52582	1.0521	0.0163615	12.5011	1.58996	98.2902	0.0163055	0.0906688	0.861753	5.48091	8	0.705154	5.51325	9	0.787471	circulatory system
Other acute and subacute forms of ischemic heart disease	SGLT2	Weighted median	10	2.61149	1.35286	0.0535647	13.6193	0.960668	193.079	0.0163055	0.0906688	0.861753	5.48091	8	0.705154	5.51325	9	0.787471	circulatory system
Other acute and subacute forms of ischemic heart disease	SGLT2	Maximum likelihood	10	2.5641	1.06483	0.0160408	12.989	1.61128	104.707	0.0163055	0.0906688	0.861753	5.48091	8	0.705154	5.51325	9	0.787471	circulatory system
Other acute and subacute forms of ischemic heart disease	SGLT2	MR Egger	10	1.3337	6.71193	0.84745	3.79505	7.34e-06	1.96123e+06	0.0163055	0.0906688	0.861753	5.48091	8	0.705154	5.51325	9	0.787471	circulatory system
Other forms of chronic heart disease	SGLT2	Inverse variance weighted	10	1.01094	0.854939	0.237019	2.74818	0.514407	14.682	-0.0569009	0.0735771	0.461552	4.19025	8	0.839563	4.78832	9	0.852357	circulatory system
Other forms of chronic heart disease	SGLT2	Weighted median	10	1.76406	1.09005	0.105591	5.83609	0.689057	49.4299	-0.0569009	0.0735771	0.461552	4.19025	8	0.839563	4.78832	9	0.852357	circulatory system
Other forms of chronic heart disease	SGLT2	Maximum likelihood	10	1.03932	0.86314	0.228546	2.82729	0.520775	15.3493	-0.0569009	0.0735771	0.461552	4.19025	8	0.839563	4.78832	9	0.852357	circulatory system
Other forms of chronic heart disease	SGLT2	MR Egger	10	5.17533	5.45231	0.370308	176.856	0.00404124	7.73967e+06	-0.0569009	0.0735771	0.461552	4.19025	8	0.839563	4.78832	9	0.852357	circulatory system
Pulmonary heart disease	SGLT2	Inverse variance weighted	10	0.788745	0.553945	0.154485	2.20063	0.743053	6.51742	-0.0639498	0.0476752	0.216634	2.6765	8	0.952992	4.47575	9	0.87741	circulatory system
Pulmonary heart disease	SGLT2	Weighted median	10	0.781565	0.745873	0.294707	2.18489	0.506441	9.42605	-0.0639498	0.0476752	0.216634	2.6765	8	0.952992	4.47575	9	0.87741	circulatory system
Pulmonary heart disease	SGLT2	Maximum likelihood	10	0.794551	0.55941	0.15551	2.21345	0.739417	6.62596	-0.0639498	0.0476752	0.216634	2.6765	8	0.952992	4.47575	9	0.87741	circulatory system
Pulmonary heart disease	SGLT2	MR Egger	10	5.46528	3.53014	0.16017	236.341	0.233683	239029	-0.0639498	0.0476752	0.216634	2.6765	8	0.952992	4.47575	9	0.87741	circulatory system
Chronic pulmonary heart disease	SGLT2	Inverse variance weighted	10	1.30263	1.48198	0.379414	3.67894	0.201482	67.1753	-0.0115267	0.127468	0.93017	1.4699	8	0.993196	1.47808	9	0.997306	circulatory system
Chronic pulmonary heart disease	SGLT2	Weighted median	10	1.51654	1.82635	0.406333	4.55641	0.127059	163.396	-0.0115267	0.127468	0.93017	1.4699	8	0.993196	1.47808	9	0.997306	circulatory system
Chronic pulmonary heart disease	SGLT2	Maximum likelihood	10	1.30082	1.48742	0.381821	3.6723	0.198984	67.773	-0.0115267	0.127468	0.93017	1.4699	8	0.993196	1.47808	9	0.997306	circulatory system
Chronic pulmonary heart disease	SGLT2	MR Egger	10	2.14603	9.44382	0.825935	8.55087	7.82e-08	9.34879e+08	-0.0115267	0.127468	0.93017	1.4699	8	0.993196	1.47808	9	0.997306	circulatory system
Cardiomegaly	SGLT2	Inverse variance weighted	10	2.74734	0.709743	0.000108434	15.6011	3.8816	62.7049	0.0176651	0.0611978	0.780183	1.96782	8	0.981983	2.05114	9	0.990633	circulatory system
Cardiomegaly	SGLT2	Weighted median	10	2.33167	0.940828	0.0132004	10.2951	1.62848	65.0849	0.0176651	0.0611978	0.780183	1.96782	8	0.981983	2.05114	9	0.990633	circulatory system
Cardiomegaly	SGLT2	Maximum likelihood	10	2.76113	0.724413	0.000138105	15.8177	3.82393	65.4297	0.0176651	0.0611978	0.780183	1.96782	8	0.981983	2.05114	9	0.990633	circulatory system
Cardiomegaly	SGLT2	MR Egger	10	1.4547	4.53403	0.756552	4.28321	0.000592	30989.6	0.0176651	0.0611978	0.780183	1.96782	8	0.981983	2.05114	9	0.990633	circulatory system
Nonspecific chest pain	SGLT2	Inverse variance weighted	10	-0.114755	0.216559	0.596178	0.891584	0.583209	1.36302	-0.0141649	0.0186559	0.469467	2.66435	8	0.953626	3.24085	9	0.953976	circulatory system
Nonspecific chest pain	SGLT2	Weighted median	10	0.0494674	0.282633	0.861061	1.05071	0.603811	1.82838	-0.0141649	0.0186559	0.469467	2.66435	8	0.953626	3.24085	9	0.953976	circulatory system
Nonspecific chest pain	SGLT2	Maximum likelihood	10	-0.113966	0.217475	0.600251	0.892288	0.582621	1.36655	-0.0141649	0.0186559	0.469467	2.66435	8	0.953626	3.24085	9	0.953976	circulatory system
Nonspecific chest pain	SGLT2	MR Egger	10	0.921523	1.3819	0.52363	2.51311	0.167461	37.7147	-0.0141649	0.0186559	0.469467	2.66435	8	0.953626	3.24085	9	0.953976	circulatory system
Precordial pain	SGLT2	Inverse variance weighted	10	-0.383315	0.604555	0.526051	0.681598	0.208411	2.22913	-0.0280248	0.0521109	0.605355	3.5098	8	0.898428	3.79902	9	0.924135	circulatory system
Precordial pain	SGLT2	Weighted median	10	0.172229	0.80692	0.830984	1.18795	0.244306	5.77647	-0.0280248	0.0521109	0.605355	3.5098	8	0.898428	3.79902	9	0.924135	circulatory system
Precordial pain	SGLT2	Maximum likelihood	10	-0.383111	0.607443	0.52824	0.681737	0.207277	2.24224	-0.0280248	0.0521109	0.605355	3.5098	8	0.898428	3.79902	9	0.924135	circulatory system
Precordial pain	SGLT2	MR Egger	10	1.66446	3.85544	0.677347	5.2828	0.00276088	10108.4	-0.0280248	0.0521109	0.605355	3.5098	8	0.898428	3.79902	9	0.924135	circulatory system
Carditis	SGLT2	Inverse variance weighted	10	-0.616759	0.805137	0.443658	0.539691	0.111378	2.61512	-0.00960114	0.0691699	0.893035	0.921878	8	0.998695	0.941145	9	0.999562	circulatory system
Carditis	SGLT2	Weighted median	10	-0.692453	0.962138	0.471708	0.500347	0.0759072	3.29807	-0.00960114	0.0691699	0.893035	0.921878	8	0.998695	0.941145	9	0.999562	circulatory system
Carditis	SGLT2	Maximum likelihood	10	-0.617551	0.806778	0.444001	0.539263	0.110932	2.62146	-0.00960114	0.0691699	0.893035	0.921878	8	0.998695	0.941145	9	0.999562	circulatory system
Carditis	SGLT2	MR Egger	10	0.0864786	5.12994	0.986963	1.09033	4.69e-05	25366.1	-0.00960114	0.0691699	0.893035	0.921878	8	0.998695	0.941145	9	0.999562	circulatory system
Pericarditis	SGLT2	Inverse variance weighted	10	-3.47405	1.0082	0.000569402	0.0309914	0.00429578	0.223583	-0.0496589	0.0865471	0.581885	2.08077	8	0.978435	2.41	9	0.983207	circulatory system
Pericarditis	SGLT2	Weighted median	10	-2.96212	1.23726	0.0166615	0.051709	0.00457495	0.584447	-0.0496589	0.0865471	0.581885	2.08077	8	0.978435	2.41	9	0.983207	circulatory system
Pericarditis	SGLT2	Maximum likelihood	10	-3.46573	1.02079	0.00068594	0.0312502	0.00422608	0.231083	-0.0496589	0.0865471	0.581885	2.08077	8	0.978435	2.41	9	0.983207	circulatory system
Pericarditis	SGLT2	MR Egger	10	0.161748	6.41628	0.980506	1.17556	4.06e-06	340327	-0.0496589	0.0865471	0.581885	2.08077	8	0.978435	2.41	9	0.983207	circulatory system
Endocarditis	SGLT2	Inverse variance weighted	10	4.1004	1.36754	0.0027143	60.3645	4.13718	880.762	0.0281336	0.117696	0.817087	2.91018	8	0.939867	2.96731	9	0.965577	circulatory system
Endocarditis	SGLT2	Weighted median	10	4.03868	1.74349	0.0205344	56.7513	1.86162	1730.06	0.0281336	0.117696	0.817087	2.91018	8	0.939867	2.96731	9	0.965577	circulatory system
Endocarditis	SGLT2	Maximum likelihood	10	4.13038	1.38732	0.00290868	62.2015	4.10097	943.441	0.0281336	0.117696	0.817087	2.91018	8	0.939867	2.96731	9	0.965577	circulatory system
Endocarditis	SGLT2	MR Egger	10	2.04001	8.72739	0.821051	7.69067	2.86e-07	2.06474e+08	0.0281336	0.117696	0.817087	2.91018	8	0.939867	2.96731	9	0.965577	circulatory system
Cardiomyopathy	SGLT2	Inverse variance weighted	10	-1.41671	1.02247	0.165876	0.24251	0.0326877	1.79918	-0.0895569	0.0882171	0.339733	2.38928	8	0.966694	3.41988	9	0.945302	circulatory system
Cardiomyopathy	SGLT2	Weighted median	10	-0.798365	1.30121	0.539509	0.450064	0.0351287	5.76617	-0.0895569	0.0882171	0.339733	2.38928	8	0.966694	3.41988	9	0.945302	circulatory system
Cardiomyopathy	SGLT2	Maximum likelihood	10	-1.41652	1.02863	0.168482	0.242556	0.0323017	1.82137	-0.0895569	0.0882171	0.339733	2.38928	8	0.966694	3.41988	9	0.945302	circulatory system
Cardiomyopathy	SGLT2	MR Egger	10	5.13042	6.52974	0.454682	169.088	0.000467611	6.11425e+07	-0.0895569	0.0882171	0.339733	2.38928	8	0.966694	3.41988	9	0.945302	circulatory system
Primary/intrinsic cardiomyopathies	SGLT2	Inverse variance weighted	10	-1.8647	1.04204	0.0735387	0.154943	0.0200988	1.19446	-0.0954929	0.0897272	0.318277	2.16568	8	0.975507	3.29832	9	0.951285	circulatory system
Primary/intrinsic cardiomyopathies	SGLT2	Weighted median	10	-1.17505	1.32188	0.374043	0.308802	0.0231459	4.1199	-0.0954929	0.0897272	0.318277	2.16568	8	0.975507	3.29832	9	0.951285	circulatory system
Primary/intrinsic cardiomyopathies	SGLT2	Maximum likelihood	10	-1.88491	1.0485	0.0722211	0.151842	0.0194487	1.18548	-0.0954929	0.0897272	0.318277	2.16568	8	0.975507	3.29832	9	0.951285	circulatory system
Primary/intrinsic cardiomyopathies	SGLT2	MR Egger	10	5.12678	6.65148	0.462995	168.474	0.000367013	7.73363e+07	-0.0954929	0.0897272	0.318277	2.16568	8	0.975507	3.29832	9	0.951285	circulatory system
Cardiac conduction disorders	SGLT2	Inverse variance weighted	10	2.36927	0.433821	4.72e-08	10.6896	4.56756	25.017	0.0153297	0.0374672	0.693165	3.74933	8	0.879002	3.91673	9	0.916807	circulatory system
Cardiac conduction disorders	SGLT2	Weighted median	10	2.16997	0.569079	0.000137223	8.75799	2.87075	26.7186	0.0153297	0.0374672	0.693165	3.74933	8	0.879002	3.91673	9	0.916807	circulatory system
Cardiac conduction disorders	SGLT2	Maximum likelihood	10	2.3889	0.452483	1.3e-07	10.9015	4.4908	26.4634	0.0153297	0.0374672	0.693165	3.74933	8	0.879002	3.91673	9	0.916807	circulatory system
Cardiac conduction disorders	SGLT2	MR Egger	10	1.24914	2.77186	0.664206	3.48733	0.0152417	797.906	0.0153297	0.0374672	0.693165	3.74933	8	0.879002	3.91673	9	0.916807	circulatory system
Atrioventricular [AV] block	SGLT2	Inverse variance weighted	10	1.96132	0.781955	0.0121341	7.10867	1.53523	32.9156	0.0269843	0.0673782	0.699277	1.03484	8	0.998019	1.19523	9	0.99884	circulatory system
Atrioventricular [AV] block	SGLT2	Weighted median	10	1.90833	1.00402	0.0573441	6.74179	0.942179	48.2411	0.0269843	0.0673782	0.699277	1.03484	8	0.998019	1.19523	9	0.99884	circulatory system
Atrioventricular [AV] block	SGLT2	Maximum likelihood	10	1.99246	0.789662	0.0116297	7.33358	1.56006	34.4739	0.0269843	0.0673782	0.699277	1.03484	8	0.998019	1.19523	9	0.99884	circulatory system
Atrioventricular [AV] block	SGLT2	MR Egger	10	-0.0132489	4.99198	0.997947	0.986839	5.56e-05	17519	0.0269843	0.0673782	0.699277	1.03484	8	0.998019	1.19523	9	0.99884	circulatory system
First degree AV block	SGLT2	Inverse variance weighted	10	2.18416	1.14295	0.0560062	8.88314	0.945521	83.4569	0.0233353	0.0986673	0.818984	1.86986	8	0.984745	1.92579	9	0.992587	circulatory system
First degree AV block	SGLT2	Weighted median	10	1.91887	1.39754	0.169743	6.81326	0.440292	105.431	0.0233353	0.0986673	0.818984	1.86986	8	0.984745	1.92579	9	0.992587	circulatory system
First degree AV block	SGLT2	Maximum likelihood	10	2.21444	1.15186	0.0545432	9.15632	0.957722	87.5392	0.0233353	0.0986673	0.818984	1.86986	8	0.984745	1.92579	9	0.992587	circulatory system
First degree AV block	SGLT2	MR Egger	10	0.477791	7.30488	0.949455	1.61251	9.76e-07	2.66405e+06	0.0233353	0.0986673	0.818984	1.86986	8	0.984745	1.92579	9	0.992587	circulatory system
Atrioventricular block, complete	SGLT2	Inverse variance weighted	10	-0.511272	1.48418	0.730484	0.599732	0.032704	10.998	0.00730395	0.127771	0.955816	0.970176	8	0.99843	0.973444	9	0.999496	circulatory system
Atrioventricular block, complete	SGLT2	Weighted median	10	-0.483676	1.79484	0.78756	0.616513	0.0182869	20.7847	0.00730395	0.127771	0.955816	0.970176	8	0.99843	0.973444	9	0.999496	circulatory system
Atrioventricular block, complete	SGLT2	Maximum likelihood	10	-0.507054	1.486	0.732937	0.602267	0.0327253	11.0839	0.00730395	0.127771	0.955816	0.970176	8	0.99843	0.973444	9	0.999496	circulatory system
Atrioventricular block, complete	SGLT2	MR Egger	10	-1.04551	9.46272	0.914745	0.351513	3.1e-09	3.98815e+07	0.00730395	0.127771	0.955816	0.970176	8	0.99843	0.973444	9	0.999496	circulatory system
Bundle branch block	SGLT2	Inverse variance weighted	10	1.4968	0.628355	0.0172145	4.46738	1.30372	15.308	-0.0158806	0.0541641	0.776835	1.68409	8	0.989213	1.77006	9	0.994604	circulatory system
Bundle branch block	SGLT2	Weighted median	10	1.43253	0.762913	0.0604201	4.1893	0.939154	18.6873	-0.0158806	0.0541641	0.776835	1.68409	8	0.989213	1.77006	9	0.994604	circulatory system
Bundle branch block	SGLT2	Maximum likelihood	10	1.49773	0.634743	0.0182955	4.47152	1.2887	15.5153	-0.0158806	0.0541641	0.776835	1.68409	8	0.989213	1.77006	9	0.994604	circulatory system
Bundle branch block	SGLT2	MR Egger	10	2.65717	4.00725	0.525913	14.2559	0.00553295	36730.9	-0.0158806	0.0541641	0.776835	1.68409	8	0.989213	1.77006	9	0.994604	circulatory system
Right bundle branch block	SGLT2	Inverse variance weighted	10	-0.121647	0.929361	0.89586	0.885461	0.143246	5.4734	-0.060844	0.0800663	0.469102	0.57108	8	0.999779	1.14856	9	0.999012	circulatory system
Right bundle branch block	SGLT2	Weighted median	10	0.264563	1.14604	0.817431	1.30286	0.137839	12.3147	-0.060844	0.0800663	0.469102	0.57108	8	0.999779	1.14856	9	0.999012	circulatory system
Right bundle branch block	SGLT2	Maximum likelihood	10	-0.121635	0.930998	0.896052	0.885471	0.142788	5.49106	-0.060844	0.0800663	0.469102	0.57108	8	0.999779	1.14856	9	0.999012	circulatory system
Right bundle branch block	SGLT2	MR Egger	10	4.32859	5.92947	0.486207	75.8371	0.000680161	8.45575e+06	-0.060844	0.0800663	0.469102	0.57108	8	0.999779	1.14856	9	0.999012	circulatory system
Left bundle branch block	SGLT2	Inverse variance weighted	10	2.7461	0.857162	0.00135667	15.5818	2.90393	83.6079	0.045049	0.073888	0.55898	1.38167	8	0.994503	1.7534	9	0.994794	circulatory system
Left bundle branch block	SGLT2	Weighted median	10	2.54191	1.06398	0.0168919	12.7039	1.57855	102.239	0.045049	0.073888	0.55898	1.38167	8	0.994503	1.7534	9	0.994794	circulatory system
Left bundle branch block	SGLT2	Maximum likelihood	10	2.75934	0.868831	0.00149359	15.7895	2.8761	86.6825	0.045049	0.073888	0.55898	1.38167	8	0.994503	1.7534	9	0.994794	circulatory system
Left bundle branch block	SGLT2	MR Egger	10	-0.548732	5.47164	0.922585	0.577682	1.27e-05	26257	0.045049	0.073888	0.55898	1.38167	8	0.994503	1.7534	9	0.994794	circulatory system
Cardiac pacemaker/device in situ	SGLT2	Inverse variance weighted	10	2.20447	0.728199	0.0024676	9.06543	2.17537	37.7785	0.00816421	0.0624567	0.899226	4.40735	8	0.81863	4.42443	9	0.881327	circulatory system
Cardiac pacemaker/device in situ	SGLT2	Weighted median	10	2.02381	0.946915	0.0325761	7.56711	1.18277	48.4128	0.00816421	0.0624567	0.899226	4.40735	8	0.81863	4.42443	9	0.881327	circulatory system
Cardiac pacemaker/device in situ	SGLT2	Maximum likelihood	10	2.22789	0.739815	0.00260039	9.28022	2.17678	39.5641	0.00816421	0.0624567	0.899226	4.40735	8	0.81863	4.42443	9	0.881327	circulatory system
Cardiac pacemaker/device in situ	SGLT2	MR Egger	10	1.60782	4.62214	0.736927	4.99191	0.000580529	42924.9	0.00816421	0.0624567	0.899226	4.40735	8	0.81863	4.42443	9	0.881327	circulatory system
Cardiac pacemaker in situ	SGLT2	Inverse variance weighted	10	1.62218	0.756755	0.0320655	5.0641	1.14905	22.3185	-0.011157	0.0650463	0.868071	5.19911	8	0.736099	5.22853	9	0.813949	circulatory system
Cardiac pacemaker in situ	SGLT2	Weighted median	10	1.40131	1.01866	0.168934	4.06051	0.551415	29.9008	-0.011157	0.0650463	0.868071	5.19911	8	0.736099	5.22853	9	0.813949	circulatory system
Cardiac pacemaker in situ	SGLT2	Maximum likelihood	10	1.64076	0.765771	0.0321434	5.15907	1.1501	23.1424	-0.011157	0.0650463	0.868071	5.19911	8	0.736099	5.22853	9	0.813949	circulatory system
Cardiac pacemaker in situ	SGLT2	MR Egger	10	2.43936	4.82401	0.626723	11.4657	0.000897677	146448	-0.011157	0.0650463	0.868071	5.19911	8	0.736099	5.22853	9	0.813949	circulatory system
Cardiac dysrhythmias	SGLT2	Inverse variance weighted	10	0.847313	0.242773	0.000482758	2.33337	1.44988	3.75523	0.0339014	0.0210094	0.145271	2.33397	8	0.969024	4.93779	9	0.839698	circulatory system
Cardiac dysrhythmias	SGLT2	Weighted median	10	0.840707	0.323617	0.00938103	2.318	1.22927	4.37102	0.0339014	0.0210094	0.145271	2.33397	8	0.969024	4.93779	9	0.839698	circulatory system
Cardiac dysrhythmias	SGLT2	Maximum likelihood	10	0.864532	0.248714	0.000508948	2.37389	1.45798	3.86519	0.0339014	0.0210094	0.145271	2.33397	8	0.969024	4.93779	9	0.839698	circulatory system
Cardiac dysrhythmias	SGLT2	MR Egger	10	-1.62558	1.55161	0.325407	0.196797	0.00940285	4.11885	0.0339014	0.0210094	0.145271	2.33397	8	0.969024	4.93779	9	0.839698	circulatory system
Paroxysmal tachycardia, unspecified	SGLT2	Inverse variance weighted	10	-0.731122	0.635362	0.249848	0.481368	0.138563	1.67228	-0.0088024	0.0547211	0.876192	7.52816	8	0.480861	7.55403	9	0.579636	circulatory system
Paroxysmal tachycardia, unspecified	SGLT2	Weighted median	10	-0.594925	0.844615	0.4812	0.551604	0.10536	2.88787	-0.0088024	0.0547211	0.876192	7.52816	8	0.480861	7.55403	9	0.579636	circulatory system
Paroxysmal tachycardia, unspecified	SGLT2	Maximum likelihood	10	-0.72029	0.645582	0.264541	0.486611	0.137294	1.72469	-0.0088024	0.0547211	0.876192	7.52816	8	0.480861	7.55403	9	0.579636	circulatory system
Paroxysmal tachycardia, unspecified	SGLT2	MR Egger	10	-0.0864786	4.05755	0.983518	0.917155	0.000322541	2607.95	-0.0088024	0.0547211	0.876192	7.52816	8	0.480861	7.55403	9	0.579636	circulatory system
Paroxysmal supraventricular tachycardia	SGLT2	Inverse variance weighted	10	-0.253937	0.74371	0.732768	0.775741	0.180575	3.33254	0.01323	0.0642334	0.841961	7.09748	8	0.526153	7.1399	9	0.622556	circulatory system
Paroxysmal supraventricular tachycardia	SGLT2	Weighted median	10	-0.0410928	0.966373	0.966082	0.95974	0.144398	6.37891	0.01323	0.0642334	0.841961	7.09748	8	0.526153	7.1399	9	0.622556	circulatory system
Paroxysmal supraventricular tachycardia	SGLT2	Maximum likelihood	10	-0.257492	0.752777	0.732309	0.772988	0.176765	3.38025	0.01323	0.0642334	0.841961	7.09748	8	0.526153	7.1399	9	0.622556	circulatory system
Paroxysmal supraventricular tachycardia	SGLT2	MR Egger	10	-1.2211	4.75426	0.803781	0.294904	2.65e-05	3285.41	0.01323	0.0642334	0.841961	7.09748	8	0.526153	7.1399	9	0.622556	circulatory system
Paroxysmal ventricular tachycardia	SGLT2	Inverse variance weighted	10	-3.20319	1.17349	0.0063407	0.0406323	0.00407355	0.405292	-0.0648596	0.101206	0.539531	1.83712	8	0.985605	2.24783	9	0.986915	circulatory system
Paroxysmal ventricular tachycardia	SGLT2	Weighted median	10	-3.76943	1.53626	0.014142	0.0230652	0.0011357	0.468436	-0.0648596	0.101206	0.539531	1.83712	8	0.985605	2.24783	9	0.986915	circulatory system
Paroxysmal ventricular tachycardia	SGLT2	Maximum likelihood	10	-3.23125	1.18752	0.00650833	0.0395079	0.00385341	0.405063	-0.0648596	0.101206	0.539531	1.83712	8	0.985605	2.24783	9	0.986915	circulatory system
Paroxysmal ventricular tachycardia	SGLT2	MR Egger	10	1.53366	7.48392	0.842747	4.6351	1.98e-06	1.08768e+07	-0.0648596	0.101206	0.539531	1.83712	8	0.985605	2.24783	9	0.986915	circulatory system
Atrial fibrillation and flutter	SGLT2	Inverse variance weighted	10	0.318636	0.312375	0.307707	1.37525	0.745561	2.53677	0.0179338	0.027146	0.527403	2.11973	8	0.97712	2.55618	9	0.979334	circulatory system
Atrial fibrillation and flutter	SGLT2	Weighted median	10	0.421174	0.390619	0.280934	1.52375	0.708618	3.27654	0.0179338	0.027146	0.527403	2.11973	8	0.97712	2.55618	9	0.979334	circulatory system
Atrial fibrillation and flutter	SGLT2	Maximum likelihood	10	0.321382	0.314003	0.306072	1.37903	0.745229	2.55188	0.0179338	0.027146	0.527403	2.11973	8	0.97712	2.55618	9	0.979334	circulatory system
Atrial fibrillation and flutter	SGLT2	MR Egger	10	-0.990252	2.00571	0.634774	0.371483	0.00728863	18.9335	0.0179338	0.027146	0.527403	2.11973	8	0.97712	2.55618	9	0.979334	circulatory system
Other specified cardiac dysrhythmias	SGLT2	Inverse variance weighted	10	3.07052	0.635362	1.35e-06	21.5532	6.20413	74.8761	0.024309	0.0547211	0.668644	2.6016	8	0.956824	2.79895	9	0.971735	circulatory system
Other specified cardiac dysrhythmias	SGLT2	Weighted median	10	2.96617	0.867374	0.000626867	19.4174	3.54706	106.296	0.024309	0.0547211	0.668644	2.6016	8	0.956824	2.79895	9	0.971735	circulatory system
Other specified cardiac dysrhythmias	SGLT2	Maximum likelihood	10	3.09204	0.656388	2.47e-06	22.0219	6.08311	79.7231	0.024309	0.0547211	0.668644	2.6016	8	0.956824	2.79895	9	0.971735	circulatory system
Other specified cardiac dysrhythmias	SGLT2	MR Egger	10	1.29026	4.05755	0.758636	3.63371	0.00127789	10332.6	0.024309	0.0547211	0.668644	2.6016	8	0.956824	2.79895	9	0.971735	circulatory system
Cardiac arrest and ventricular fibrillation	SGLT2	Inverse variance weighted	10	1.67263	1.06664	0.116852	5.32616	0.65837	43.0883	-0.134593	0.0918018	0.180785	2.97478	8	0.93593	5.12431	9	0.82334	circulatory system
Cardiac arrest and ventricular fibrillation	SGLT2	Weighted median	10	1.91564	1.36229	0.159667	6.79128	0.470271	98.0744	-0.134593	0.0918018	0.180785	2.97478	8	0.93593	5.12431	9	0.82334	circulatory system
Cardiac arrest and ventricular fibrillation	SGLT2	Maximum likelihood	10	1.72113	1.08241	0.111816	5.59082	0.670052	46.6491	-0.134593	0.0918018	0.180785	2.97478	8	0.93593	5.12431	9	0.82334	circulatory system
Cardiac arrest and ventricular fibrillation	SGLT2	MR Egger	10	11.5276	6.80585	0.12876	101475	0.163343	63040047497	-0.134593	0.0918018	0.180785	2.97478	8	0.93593	5.12431	9	0.82334	circulatory system
Cardiac arrest	SGLT2	Inverse variance weighted	10	2.73367	1.18475	0.0210333	15.3893	1.50918	156.927	-0.122582	0.102084	0.264174	3.09529	8	0.928236	4.53721	9	0.872644	circulatory system
Cardiac arrest	SGLT2	Weighted median	10	2.7595	1.52939	0.0711831	15.7919	0.788112	316.433	-0.122582	0.102084	0.264174	3.09529	8	0.928236	4.53721	9	0.872644	circulatory system
Cardiac arrest	SGLT2	Maximum likelihood	10	2.77111	1.20719	0.0217038	15.9763	1.49934	170.237	-0.122582	0.102084	0.264174	3.09529	8	0.928236	4.53721	9	0.872644	circulatory system
Cardiac arrest	SGLT2	MR Egger	10	11.7108	7.56926	0.160414	121882	0.0439393	338085000000	-0.122582	0.102084	0.264174	3.09529	8	0.928236	4.53721	9	0.872644	circulatory system
Arrhythmia (cardiac) NOS	SGLT2	Inverse variance weighted	10	4.05799	1.18803	0.000636115	57.8578	5.63755	593.791	0.182916	0.102127	0.11106	2.27869	8	0.971254	5.48658	9	0.789998	circulatory system
Arrhythmia (cardiac) NOS	SGLT2	Weighted median	10	3.99825	1.61719	0.0134233	54.5024	2.28999	1297.17	0.182916	0.102127	0.11106	2.27869	8	0.971254	5.48658	9	0.789998	circulatory system
Arrhythmia (cardiac) NOS	SGLT2	Maximum likelihood	10	4.14612	1.20579	0.000584926	63.1883	5.94631	671.468	0.182916	0.102127	0.11106	2.27869	8	0.971254	5.48658	9	0.789998	circulatory system
Arrhythmia (cardiac) NOS	SGLT2	MR Egger	10	-9.33646	7.57228	0.252583	8.82e-05	3.16e-11	245.971	0.182916	0.102127	0.11106	2.27869	8	0.971254	5.48658	9	0.789998	circulatory system
Premature beats	SGLT2	Inverse variance weighted	10	-4.1802	1.54738	0.00690344	0.0152954	0.000736889	0.317482	0.00121072	0.13337	0.992979	1.83278	8	0.985716	1.83286	9	0.993843	circulatory system
Premature beats	SGLT2	Weighted median	10	-3.41121	1.91506	0.0748699	0.0330011	0.000773394	1.40818	0.00121072	0.13337	0.992979	1.83278	8	0.985716	1.83286	9	0.993843	circulatory system
Premature beats	SGLT2	Maximum likelihood	10	-4.20417	1.5645	0.0072048	0.0149332	0.000695701	0.32054	0.00121072	0.13337	0.992979	1.83278	8	0.985716	1.83286	9	0.993843	circulatory system
Premature beats	SGLT2	MR Egger	10	-4.26878	9.87974	0.677097	0.0139988	5.45e-11	3.59664e+06	0.00121072	0.13337	0.992979	1.83278	8	0.985716	1.83286	9	0.993843	circulatory system
Tachycardia NOS	SGLT2	Inverse variance weighted	10	-0.568518	0.768308	0.459323	0.566364	0.125632	2.55324	-0.019775	0.0663067	0.773123	5.48463	8	0.704742	5.57358	9	0.78172	circulatory system
Tachycardia NOS	SGLT2	Weighted median	10	0.0879121	1.01008	0.930644	1.09189	0.150794	7.90636	-0.019775	0.0663067	0.773123	5.48463	8	0.704742	5.57358	9	0.78172	circulatory system
Tachycardia NOS	SGLT2	Maximum likelihood	10	-0.575744	0.775136	0.457624	0.562286	0.123069	2.56901	-0.019775	0.0663067	0.773123	5.48463	8	0.704742	5.57358	9	0.78172	circulatory system
Tachycardia NOS	SGLT2	MR Egger	10	0.877336	4.90853	0.862588	2.40449	0.000159513	36245.1	-0.019775	0.0663067	0.773123	5.48463	8	0.704742	5.57358	9	0.78172	circulatory system
Palpitations	SGLT2	Inverse variance weighted	10	2.39682	0.586137	4.33e-05	10.9882	3.48335	34.6622	0.0850258	0.0505703	0.131203	1.45314	8	0.993459	4.28005	9	0.892033	circulatory system
Palpitations	SGLT2	Weighted median	10	2.26063	0.792948	0.00435939	9.5891	2.02678	45.3679	0.0850258	0.0505703	0.131203	1.45314	8	0.993459	4.28005	9	0.892033	circulatory system
Palpitations	SGLT2	Maximum likelihood	10	2.45621	0.601383	4.42e-05	11.6606	3.58767	37.899	0.0850258	0.0505703	0.131203	1.45314	8	0.993459	4.28005	9	0.892033	circulatory system
Palpitations	SGLT2	MR Egger	10	-3.82846	3.74868	0.337008	0.021743	1.4e-05	33.749	0.0850258	0.0505703	0.131203	1.45314	8	0.993459	4.28005	9	0.892033	circulatory system
Congestive heart failure; nonhypertensive	SGLT2	Inverse variance weighted	10	1.16434	0.501686	0.0202944	3.20382	1.19846	8.56469	-0.0460922	0.0432526	0.317684	5.171	8	0.739153	6.30661	9	0.708882	circulatory system
Congestive heart failure; nonhypertensive	SGLT2	Weighted median	10	1.4911	0.673912	0.026925	4.44198	1.18558	16.6426	-0.0460922	0.0432526	0.317684	5.171	8	0.739153	6.30661	9	0.708882	circulatory system
Congestive heart failure; nonhypertensive	SGLT2	Maximum likelihood	10	1.18718	0.509897	0.0198974	3.27783	1.20657	8.90471	-0.0460922	0.0432526	0.317684	5.171	8	0.739153	6.30661	9	0.708882	circulatory system
Congestive heart failure; nonhypertensive	SGLT2	MR Egger	10	4.54063	3.20776	0.194647	93.7502	0.174369	50405.2	-0.0460922	0.0432526	0.317684	5.171	8	0.739153	6.30661	9	0.708882	circulatory system
Congestive heart failure (CHF) NOS	SGLT2	Inverse variance weighted	10	1.97144	0.806553	0.0145144	7.18098	1.47786	34.8927	-0.0415183	0.069452	0.566508	1.87079	8	0.98472	2.22815	9	0.987325	circulatory system
Congestive heart failure (CHF) NOS	SGLT2	Weighted median	10	2.15316	1.00953	0.0329392	8.61201	1.19062	62.2926	-0.0415183	0.069452	0.566508	1.87079	8	0.98472	2.22815	9	0.987325	circulatory system
Congestive heart failure (CHF) NOS	SGLT2	Maximum likelihood	10	1.97697	0.814259	0.0151848	7.22085	1.46378	35.6205	-0.0415183	0.069452	0.566508	1.87079	8	0.98472	2.22815	9	0.987325	circulatory system
Congestive heart failure (CHF) NOS	SGLT2	MR Egger	10	5.00987	5.14631	0.358822	149.885	0.00623927	3.60067e+06	-0.0415183	0.069452	0.566508	1.87079	8	0.98472	2.22815	9	0.987325	circulatory system
Heart failure NOS	SGLT2	Inverse variance weighted	10	0.759038	0.558401	0.174049	2.13622	0.715033	6.38214	-0.0318265	0.0480038	0.52597	3.19649	8	0.921428	3.63605	9	0.933695	circulatory system
Heart failure NOS	SGLT2	Weighted median	10	0.877194	0.73741	0.234219	2.40414	0.566584	10.2013	-0.0318265	0.0480038	0.52597	3.19649	8	0.921428	3.63605	9	0.933695	circulatory system
Heart failure NOS	SGLT2	Maximum likelihood	10	0.77021	0.562472	0.170896	2.16022	0.717319	6.50555	-0.0318265	0.0480038	0.52597	3.19649	8	0.921428	3.63605	9	0.933695	circulatory system
Heart failure NOS	SGLT2	MR Egger	10	3.08316	3.54966	0.410377	21.8272	0.0207713	22936.7	-0.0318265	0.0480038	0.52597	3.19649	8	0.921428	3.63605	9	0.933695	circulatory system
Ill-defined descriptions and complications of heart disease	SGLT2	Inverse variance weighted	10	-1.19184	1.26653	0.346694	0.303663	0.0253686	3.63487	0.0492825	0.1093	0.664039	3.49114	8	0.899876	3.69445	9	0.930349	circulatory system
Ill-defined descriptions and complications of heart disease	SGLT2	Weighted median	10	-1.36717	1.66776	0.412349	0.254826	0.00969658	6.69684	0.0492825	0.1093	0.664039	3.49114	8	0.899876	3.69445	9	0.930349	circulatory system
Ill-defined descriptions and complications of heart disease	SGLT2	Maximum likelihood	10	-1.16741	1.27397	0.359481	0.311172	0.0256198	3.77943	0.0492825	0.1093	0.664039	3.49114	8	0.899876	3.69445	9	0.930349	circulatory system
Ill-defined descriptions and complications of heart disease	SGLT2	MR Egger	10	-4.79475	8.09042	0.569787	0.00827304	1.07e-09	63733.9	0.0492825	0.1093	0.664039	3.49114	8	0.899876	3.69445	9	0.930349	circulatory system
Abnormal function study of cardiovascular system	SGLT2	Inverse variance weighted	10	-1.97042	1.56595	0.208289	0.139399	0.00647578	3.00073	0.0236294	0.134991	0.865393	2.44108	8	0.964422	2.47172	9	0.981634	circulatory system
Abnormal function study of cardiovascular system	SGLT2	Weighted median	10	-2.76388	2.04649	0.17684	0.0630465	0.00114196	3.48072	0.0236294	0.134991	0.865393	2.44108	8	0.964422	2.47172	9	0.981634	circulatory system
Abnormal function study of cardiovascular system	SGLT2	Maximum likelihood	10	-1.96098	1.57486	0.213066	0.14072	0.00642409	3.0825	0.0236294	0.134991	0.865393	2.44108	8	0.964422	2.47172	9	0.981634	circulatory system
Abnormal function study of cardiovascular system	SGLT2	MR Egger	10	-3.7003	10.0058	0.721119	0.024716	7.51e-11	8.13054e+06	0.0236294	0.134991	0.865393	2.44108	8	0.964422	2.47172	9	0.981634	circulatory system
Intracranial hemorrhage	SGLT2	Inverse variance weighted	10	2.08198	0.854939	0.0148821	8.02032	1.50125	42.848	0.0128588	0.0735771	0.865605	1.89399	8	0.984091	1.92454	9	0.992605	circulatory system
Intracranial hemorrhage	SGLT2	Weighted median	10	2.41331	1.08105	0.0255904	11.1709	1.34239	92.9603	0.0128588	0.0735771	0.865605	1.89399	8	0.984091	1.92454	9	0.992605	circulatory system
Intracranial hemorrhage	SGLT2	Maximum likelihood	10	2.12104	0.864493	0.0141472	8.33978	1.53209	45.3969	0.0128588	0.0735771	0.865605	1.89399	8	0.984091	1.92454	9	0.992605	circulatory system
Intracranial hemorrhage	SGLT2	MR Egger	10	1.14088	5.45231	0.839485	3.12953	7.15e-05	136957	0.0128588	0.0735771	0.865605	1.89399	8	0.984091	1.92454	9	0.992605	circulatory system
Subarachnoid hemorrhage	SGLT2	Inverse variance weighted	10	1.17981	1.26242	0.350014	3.25376	0.274025	38.635	0.0452901	0.108607	0.687637	4.70378	8	0.788717	4.87767	9	0.844839	circulatory system
Subarachnoid hemorrhage	SGLT2	Weighted median	10	1.73804	1.61446	0.281681	5.68621	0.240198	134.61	0.0452901	0.108607	0.687637	4.70378	8	0.788717	4.87767	9	0.844839	circulatory system
Subarachnoid hemorrhage	SGLT2	Maximum likelihood	10	1.19874	1.27381	0.34667	3.31594	0.273098	40.2619	0.0452901	0.108607	0.687637	4.70378	8	0.788717	4.87767	9	0.844839	circulatory system
Subarachnoid hemorrhage	SGLT2	MR Egger	10	-2.13511	8.04891	0.797511	0.118231	1.66e-08	839661	0.0452901	0.108607	0.687637	4.70378	8	0.788717	4.87767	9	0.844839	circulatory system
Intracerebral hemorrhage	SGLT2	Inverse variance weighted	10	3.47784	1.36063	0.0105869	32.3896	2.25016	466.228	-0.00417569	0.117146	0.972439	3.15258	8	0.92442	3.15385	9	0.957881	circulatory system
Intracerebral hemorrhage	SGLT2	Weighted median	10	4.20177	1.68849	0.0128292	66.8043	2.4408	1828.42	-0.00417569	0.117146	0.972439	3.15258	8	0.92442	3.15385	9	0.957881	circulatory system
Intracerebral hemorrhage	SGLT2	Maximum likelihood	10	3.51686	1.38192	0.0109309	33.6784	2.24406	505.438	-0.00417569	0.117146	0.972439	3.15258	8	0.92442	3.15385	9	0.957881	circulatory system
Intracerebral hemorrhage	SGLT2	MR Egger	10	3.78333	8.67764	0.674373	43.9621	1.81e-06	1070618412	-0.00417569	0.117146	0.972439	3.15258	8	0.92442	3.15385	9	0.957881	circulatory system
Cerebrovascular disease	SGLT2	Inverse variance weighted	10	0.788305	0.393741	0.0452749	2.19966	1.01671	4.75899	0.0405754	0.0340224	0.267194	1.50627	8	0.992603	2.92859	9	0.967059	circulatory system
Cerebrovascular disease	SGLT2	Weighted median	10	0.782629	0.501087	0.118321	2.18721	0.819138	5.84017	0.0405754	0.0340224	0.267194	1.50627	8	0.992603	2.92859	9	0.967059	circulatory system
Cerebrovascular disease	SGLT2	Maximum likelihood	10	0.792682	0.396653	0.0456704	2.20931	1.01536	4.80724	0.0405754	0.0340224	0.267194	1.50627	8	0.992603	2.92859	9	0.967059	circulatory system
Cerebrovascular disease	SGLT2	MR Egger	10	-2.18024	2.52007	0.412147	0.113014	0.000809101	15.7857	0.0405754	0.0340224	0.267194	1.50627	8	0.992603	2.92859	9	0.967059	circulatory system
Occlusion and stenosis of precerebral arteries	SGLT2	Inverse variance weighted	10	-1.37206	1.04476	0.189088	0.253584	0.0327195	1.96534	0.00201887	0.0901357	0.982679	6.4048	8	0.601985	6.40531	9	0.698768	circulatory system
Occlusion and stenosis of precerebral arteries	SGLT2	Weighted median	10	-0.523422	1.36463	0.701302	0.592489	0.04084	8.59559	0.00201887	0.0901357	0.982679	6.4048	8	0.601985	6.40531	9	0.698768	circulatory system
Occlusion and stenosis of precerebral arteries	SGLT2	Maximum likelihood	10	-1.39994	1.05881	0.186105	0.246611	0.0309557	1.96465	0.00201887	0.0901357	0.982679	6.4048	8	0.601985	6.40531	9	0.698768	circulatory system
Occlusion and stenosis of precerebral arteries	SGLT2	MR Egger	10	-1.51976	6.67651	0.825645	0.218764	4.54e-07	105471	0.00201887	0.0901357	0.982679	6.4048	8	0.601985	6.40531	9	0.698768	circulatory system
Occlusion of cerebral arteries	SGLT2	Inverse variance weighted	10	1.71345	0.562322	0.00231067	5.54806	1.84282	16.7032	0.0244569	0.0485162	0.62778	1.94029	8	0.982788	2.1944	9	0.988007	circulatory system
Occlusion of cerebral arteries	SGLT2	Weighted median	10	1.85348	0.715389	0.0095736	6.38196	1.57037	25.9362	0.0244569	0.0485162	0.62778	1.94029	8	0.982788	2.1944	9	0.988007	circulatory system
Occlusion of cerebral arteries	SGLT2	Maximum likelihood	10	1.73116	0.570498	0.00240965	5.64717	1.84592	17.2762	0.0244569	0.0485162	0.62778	1.94029	8	0.982788	2.1944	9	0.988007	circulatory system
Occlusion of cerebral arteries	SGLT2	MR Egger	10	-0.0774061	3.59682	0.983357	0.925514	0.000802988	1066.74	0.0244569	0.0485162	0.62778	1.94029	8	0.982788	2.1944	9	0.988007	circulatory system
Cerebral artery occlusion, with cerebral infarction	SGLT2	Inverse variance weighted	10	0.259246	0.929361	0.780283	1.29595	0.209653	8.01082	-0.0220673	0.0800663	0.789831	1.34595	8	0.99498	1.42191	9	0.997686	circulatory system
Cerebral artery occlusion, with cerebral infarction	SGLT2	Weighted median	10	0.424983	1.14133	0.709628	1.52956	0.163322	14.3249	-0.0220673	0.0800663	0.789831	1.34595	8	0.99498	1.42191	9	0.997686	circulatory system
Cerebral artery occlusion, with cerebral infarction	SGLT2	Maximum likelihood	10	0.260667	0.931739	0.779658	1.2978	0.208975	8.0597	-0.0220673	0.0800663	0.789831	1.34595	8	0.99498	1.42191	9	0.997686	circulatory system
Cerebral artery occlusion, with cerebral infarction	SGLT2	MR Egger	10	1.87329	5.92947	0.760142	6.50966	5.84e-05	725820	-0.0220673	0.0800663	0.789831	1.34595	8	0.99498	1.42191	9	0.997686	circulatory system
Cerebral ischemia	SGLT2	Inverse variance weighted	10	3.41848	0.665433	2.79e-07	30.523	8.28322	112.475	0.0868126	0.0574387	0.169136	3.19699	8	0.921393	5.48131	9	0.790497	circulatory system
Cerebral ischemia	SGLT2	Weighted median	10	3.9504	0.905402	1.28e-05	51.9562	8.80935	306.43	0.0868126	0.0574387	0.169136	3.19699	8	0.921393	5.48131	9	0.790497	circulatory system
Cerebral ischemia	SGLT2	Maximum likelihood	10	3.44943	0.687789	5.3e-07	31.4824	8.1773	121.206	0.0868126	0.0574387	0.169136	3.19699	8	0.921393	5.48131	9	0.790497	circulatory system
Cerebral ischemia	SGLT2	MR Egger	10	-2.94128	4.26016	0.509464	0.052798	1.25e-05	223.328	0.0868126	0.0574387	0.169136	3.19699	8	0.921393	5.48131	9	0.790497	circulatory system
Transient cerebral ischemia	SGLT2	Inverse variance weighted	10	1.59966	0.78055	0.0404234	4.95133	1.07227	22.8633	0.110021	0.0670974	0.139694	2.72331	8	0.950504	5.412	9	0.797017	circulatory system
Transient cerebral ischemia	SGLT2	Weighted median	10	1.49563	1.03359	0.147888	4.46215	0.588489	33.8337	0.110021	0.0670974	0.139694	2.72331	8	0.950504	5.412	9	0.797017	circulatory system
Transient cerebral ischemia	SGLT2	Maximum likelihood	10	1.61219	0.788252	0.0408282	5.01377	1.06953	23.5038	0.110021	0.0670974	0.139694	2.72331	8	0.950504	5.412	9	0.797017	circulatory system
Transient cerebral ischemia	SGLT2	MR Egger	10	-6.45808	4.97569	0.230481	0.0015678	9.12e-08	26.9578	0.110021	0.0670974	0.139694	2.72331	8	0.950504	5.412	9	0.797017	circulatory system
Late effects of cerebrovascular disease	SGLT2	Inverse variance weighted	10	0.311584	1.01678	0.759269	1.36559	0.186129	10.019	-0.0511235	0.0873868	0.574656	1.44018	8	0.993657	1.78244	9	0.99446	circulatory system
Late effects of cerebrovascular disease	SGLT2	Weighted median	10	0.40293	1.22736	0.742692	1.4962	0.134971	16.5859	-0.0511235	0.0873868	0.574656	1.44018	8	0.993657	1.78244	9	0.99446	circulatory system
Late effects of cerebrovascular disease	SGLT2	Maximum likelihood	10	0.319737	1.02053	0.75405	1.37676	0.18628	10.1755	-0.0511235	0.0873868	0.574656	1.44018	8	0.993657	1.78244	9	0.99446	circulatory system
Late effects of cerebrovascular disease	SGLT2	MR Egger	10	4.05737	6.48301	0.54885	57.8223	0.000175244	1.90786e+07	-0.0511235	0.0873868	0.574656	1.44018	8	0.993657	1.78244	9	0.99446	circulatory system
Atherosclerosis	SGLT2	Inverse variance weighted	10	1.957	0.995557	0.0493297	7.07804	1.00572	49.8136	0.152557	0.085989	0.113963	3.0844	8	0.92895	6.23201	9	0.716492	circulatory system
Atherosclerosis	SGLT2	Weighted median	10	2.64181	1.32268	0.0457913	14.0385	1.05059	187.59	0.152557	0.085989	0.113963	3.0844	8	0.92895	6.23201	9	0.716492	circulatory system
Atherosclerosis	SGLT2	Maximum likelihood	10	1.99305	1.00708	0.0478124	7.3379	1.01935	52.8226	0.152557	0.085989	0.113963	3.0844	8	0.92895	6.23201	9	0.716492	circulatory system
Atherosclerosis	SGLT2	MR Egger	10	-9.20175	6.36793	0.186458	0.000100863	3.83e-10	26.5596	0.152557	0.085989	0.113963	3.0844	8	0.92895	6.23201	9	0.716492	circulatory system
Atherosclerosis of the extremities	SGLT2	Inverse variance weighted	10	6.06277	1.26385	1.61e-06	429.564	36.076	5114.91	0.181272	0.108894	0.134545	2.9833	8	0.935401	5.75442	9	0.764223	circulatory system
Atherosclerosis of the extremities	SGLT2	Weighted median	10	6.61666	1.66942	7.39e-05	747.443	28.3491	19706.8	0.181272	0.108894	0.134545	2.9833	8	0.935401	5.75442	9	0.764223	circulatory system
Atherosclerosis of the extremities	SGLT2	Maximum likelihood	10	6.13238	1.30819	2.76e-06	460.533	35.4574	5981.55	0.181272	0.108894	0.134545	2.9833	8	0.935401	5.75442	9	0.764223	circulatory system
Atherosclerosis of the extremities	SGLT2	MR Egger	10	-7.1978	8.06553	0.398218	0.000748228	1.02e-10	5489.73	0.181272	0.108894	0.134545	2.9833	8	0.935401	5.75442	9	0.764223	circulatory system
Vascular insufficiency of intestine	SGLT2	Inverse variance weighted	10	0.293542	1.49544	0.844383	1.34117	0.0715379	25.1438	-0.0301239	0.128859	0.821031	2.18381	8	0.974852	2.23846	9	0.987111	circulatory system
Vascular insufficiency of intestine	SGLT2	Weighted median	10	0.405249	1.87871	0.829217	1.49968	0.0377404	59.5921	-0.0301239	0.128859	0.821031	2.18381	8	0.974852	2.23846	9	0.987111	circulatory system
Vascular insufficiency of intestine	SGLT2	Maximum likelihood	10	0.295834	1.50019	0.843673	1.34425	0.0710375	25.4373	-0.0301239	0.128859	0.821031	2.18381	8	0.974852	2.23846	9	0.987111	circulatory system
Vascular insufficiency of intestine	SGLT2	MR Egger	10	2.49938	9.55352	0.800225	12.175	8.98e-08	1650398639	-0.0301239	0.128859	0.821031	2.18381	8	0.974852	2.23846	9	0.987111	circulatory system
Other aneurysm	SGLT2	Inverse variance weighted	10	-0.185519	0.853508	0.827927	0.830673	0.155923	4.42538	-0.0223999	0.0732926	0.767693	3.04829	8	0.93129	3.1417	9	0.958411	circulatory system
Other aneurysm	SGLT2	Weighted median	10	-0.326128	1.06398	0.759212	0.721713	0.0896777	5.80824	-0.0223999	0.0732926	0.767693	3.04829	8	0.93129	3.1417	9	0.958411	circulatory system
Other aneurysm	SGLT2	Maximum likelihood	10	-0.185713	0.857539	0.828547	0.830512	0.154665	4.45962	-0.0223999	0.0732926	0.767693	3.04829	8	0.93129	3.1417	9	0.958411	circulatory system
Other aneurysm	SGLT2	MR Egger	10	1.45518	5.43581	0.795701	4.28527	0.000101139	181567	-0.0223999	0.0732926	0.767693	3.04829	8	0.93129	3.1417	9	0.958411	circulatory system
Aortic aneurysm	SGLT2	Inverse variance weighted	10	2.11781	0.97175	0.0293039	8.31288	1.2376	55.8369	0.039108	0.0839368	0.653694	2.31388	8	0.969846	2.53096	9	0.980039	circulatory system
Aortic aneurysm	SGLT2	Weighted median	10	1.35467	1.25298	0.279627	3.87549	0.332481	45.1738	0.039108	0.0839368	0.653694	2.31388	8	0.969846	2.53096	9	0.980039	circulatory system
Aortic aneurysm	SGLT2	Maximum likelihood	10	2.13294	0.980822	0.0296565	8.43966	1.23433	57.7055	0.039108	0.0839368	0.653694	2.31388	8	0.969846	2.53096	9	0.980039	circulatory system
Aortic aneurysm	SGLT2	MR Egger	10	-0.742835	6.21617	0.907825	0.475763	2.43e-06	93047.6	0.039108	0.0839368	0.653694	2.31388	8	0.969846	2.53096	9	0.980039	circulatory system
Abdominal aortic aneurysm	SGLT2	Inverse variance weighted	10	2.69078	1.21014	0.0261806	14.7431	1.37561	158.009	0.00905887	0.104179	0.932844	3.87618	8	0.868118	3.88374	9	0.918896	circulatory system
Abdominal aortic aneurysm	SGLT2	Weighted median	10	2.57944	1.55696	0.0975773	13.1898	0.623626	278.967	0.00905887	0.104179	0.932844	3.87618	8	0.868118	3.88374	9	0.918896	circulatory system
Abdominal aortic aneurysm	SGLT2	Maximum likelihood	10	2.76149	1.22311	0.0239601	15.8234	1.43936	173.952	0.00905887	0.104179	0.932844	3.87618	8	0.868118	3.88374	9	0.918896	circulatory system
Abdominal aortic aneurysm	SGLT2	MR Egger	10	2.02724	7.72617	0.799654	7.59309	2.01e-06	2.86463e+07	0.00905887	0.104179	0.932844	3.87618	8	0.868118	3.88374	9	0.918896	circulatory system
Peripheral vascular disease	SGLT2	Inverse variance weighted	10	2.39332	0.57854	3.52e-05	10.9498	3.52323	34.0304	0.074559	0.0497488	0.172331	2.21728	8	0.973615	4.46341	9	0.878357	circulatory system
Peripheral vascular disease	SGLT2	Weighted median	10	2.63668	0.740237	0.000368116	13.9668	3.27337	59.5935	0.074559	0.0497488	0.172331	2.21728	8	0.973615	4.46341	9	0.878357	circulatory system
Peripheral vascular disease	SGLT2	Maximum likelihood	10	2.44115	0.595883	4.19e-05	11.4862	3.57233	36.9321	0.074559	0.0497488	0.172331	2.21728	8	0.973615	4.46341	9	0.878357	circulatory system
Peripheral vascular disease	SGLT2	MR Egger	10	-3.06007	3.68443	0.43032	0.0468843	3.43e-05	64.1617	0.074559	0.0497488	0.172331	2.21728	8	0.973615	4.46341	9	0.878357	circulatory system
Raynaud's syndrome	SGLT2	Inverse variance weighted	10	1.89261	1.06664	0.076003	6.63668	0.820364	53.6903	0.0996025	0.0918018	0.309544	0.967236	8	0.998447	2.1444	9	0.988973	circulatory system
Raynaud's syndrome	SGLT2	Weighted median	10	1.63264	1.33849	0.222558	5.11735	0.371274	70.5334	0.0996025	0.0918018	0.309544	0.967236	8	0.998447	2.1444	9	0.988973	circulatory system
Raynaud's syndrome	SGLT2	Maximum likelihood	10	1.92157	1.07271	0.0732409	6.83167	0.834488	55.9287	0.0996025	0.0918018	0.309544	0.967236	8	0.998447	2.1444	9	0.988973	circulatory system
Raynaud's syndrome	SGLT2	MR Egger	10	-5.40031	6.80585	0.45039	0.00451519	7.27e-09	2805.01	0.0996025	0.0918018	0.309544	0.967236	8	0.998447	2.1444	9	0.988973	circulatory system
Peripheral vascular disease, unspecified	SGLT2	Inverse variance weighted	10	2.94894	0.71302	3.54e-05	19.0857	4.71817	77.2047	0.0678961	0.061871	0.304404	2.12697	8	0.97687	3.33121	9	0.949705	circulatory system
Peripheral vascular disease, unspecified	SGLT2	Weighted median	10	3.08138	0.896627	0.000588981	21.7885	3.7584	126.314	0.0678961	0.061871	0.304404	2.12697	8	0.97687	3.33121	9	0.949705	circulatory system
Peripheral vascular disease, unspecified	SGLT2	Maximum likelihood	10	2.97681	0.733155	4.9e-05	19.625	4.66376	82.5819	0.0678961	0.061871	0.304404	2.12697	8	0.97687	3.33121	9	0.949705	circulatory system
Peripheral vascular disease, unspecified	SGLT2	MR Egger	10	-2.0082	4.57317	0.672189	0.13423	1.72e-05	1048.6	0.0678961	0.061871	0.304404	2.12697	8	0.97687	3.33121	9	0.949705	circulatory system
Arterial embolism and thrombosis	SGLT2	Inverse variance weighted	10	-4.91091	1.18803	3.57e-05	0.00736582	0.000717711	0.0755949	-0.0872059	0.102127	0.417996	4.10587	8	0.847447	4.83501	9	0.848447	circulatory system
Arterial embolism and thrombosis	SGLT2	Weighted median	10	-4.41188	1.59889	0.00579186	0.0121323	0.000528372	0.278579	-0.0872059	0.102127	0.417996	4.10587	8	0.847447	4.83501	9	0.848447	circulatory system
Arterial embolism and thrombosis	SGLT2	Maximum likelihood	10	-4.96742	1.21504	4.35e-05	0.00696105	0.000643302	0.0753242	-0.0872059	0.102127	0.417996	4.10587	8	0.847447	4.83501	9	0.848447	circulatory system
Arterial embolism and thrombosis	SGLT2	MR Egger	10	1.47496	7.57228	0.850418	4.37085	1.57e-06	1.21962e+07	-0.0872059	0.102127	0.417996	4.10587	8	0.847447	4.83501	9	0.848447	circulatory system
Arterial embolism and thrombosis of lower extremity artery	SGLT2	Inverse variance weighted	10	-1.4965	1.52004	0.324864	0.223912	0.0113813	4.40518	-0.0465966	0.130933	0.731131	1.2936	8	0.995628	1.42025	9	0.997696	circulatory system
Arterial embolism and thrombosis of lower extremity artery	SGLT2	Weighted median	10	-1.81651	1.82576	0.31977	0.162593	0.00453923	5.82398	-0.0465966	0.130933	0.731131	1.2936	8	0.995628	1.42025	9	0.997696	circulatory system
Arterial embolism and thrombosis of lower extremity artery	SGLT2	Maximum likelihood	10	-1.48189	1.52319	0.330608	0.227207	0.0114778	4.49764	-0.0465966	0.130933	0.731131	1.2936	8	0.995628	1.42025	9	0.997696	circulatory system
Arterial embolism and thrombosis of lower extremity artery	SGLT2	MR Egger	10	1.91574	9.70787	0.848484	6.79194	3.7e-08	1245941151	-0.0465966	0.130933	0.731131	1.2936	8	0.995628	1.42025	9	0.997696	circulatory system
Polyarteritis nodosa and allied conditions	SGLT2	Inverse variance weighted	10	3.58339	1.24649	0.00404292	35.9953	3.12763	414.262	0.129039	0.107403	0.263937	2.29136	8	0.970751	3.73483	9	0.927983	circulatory system
Polyarteritis nodosa and allied conditions	SGLT2	Weighted median	10	3.12968	1.59142	0.0492293	22.8667	1.01056	517.422	0.129039	0.107403	0.263937	2.29136	8	0.970751	3.73483	9	0.927983	circulatory system
Polyarteritis nodosa and allied conditions	SGLT2	Maximum likelihood	10	3.63649	1.26352	0.00400125	37.9584	3.18991	451.688	0.129039	0.107403	0.263937	2.29136	8	0.970751	3.73483	9	0.927983	circulatory system
Polyarteritis nodosa and allied conditions	SGLT2	MR Egger	10	-5.8428	7.94412	0.483045	0.00290071	5.02e-10	16775.4	0.129039	0.107403	0.263937	2.29136	8	0.970751	3.73483	9	0.927983	circulatory system
Other disorders of arteries and arterioles	SGLT2	Inverse variance weighted	10	6.14178	0.988258	5.14e-10	464.882	67.007	3225.26	0.104723	0.0847977	0.251879	3.13304	8	0.925733	4.6582	9	0.863028	circulatory system
Other disorders of arteries and arterioles	SGLT2	Weighted median	10	6.19217	1.34726	4.3e-06	488.904	34.8671	6855.38	0.104723	0.0847977	0.251879	3.13304	8	0.925733	4.6582	9	0.863028	circulatory system
Other disorders of arteries and arterioles	SGLT2	Maximum likelihood	10	6.19213	1.03699	2.35e-09	488.888	64.0475	3731.79	0.104723	0.0847977	0.251879	3.13304	8	0.925733	4.6582	9	0.863028	circulatory system
Other disorders of arteries and arterioles	SGLT2	MR Egger	10	-1.51876	6.28123	0.815022	0.218983	9.86e-07	48651.8	0.104723	0.0847977	0.251879	3.13304	8	0.925733	4.6582	9	0.863028	circulatory system
Stricture of artery	SGLT2	Inverse variance weighted	10	2.04308	1.21403	0.092396	7.71434	0.714325	83.3108	0.112436	0.104481	0.313247	6.53592	8	0.587427	7.69398	9	0.565255	circulatory system
Stricture of artery	SGLT2	Weighted median	10	1.6589	1.63895	0.311457	5.25351	0.211518	130.483	0.112436	0.104481	0.313247	6.53592	8	0.587427	7.69398	9	0.565255	circulatory system
Stricture of artery	SGLT2	Maximum likelihood	10	2.11069	1.22932	0.0859875	8.2539	0.741722	91.8497	0.112436	0.104481	0.313247	6.53592	8	0.587427	7.69398	9	0.565255	circulatory system
Stricture of artery	SGLT2	MR Egger	10	-6.18621	7.74286	0.447384	0.00205761	5.28e-10	8020.88	0.112436	0.104481	0.313247	6.53592	8	0.587427	7.69398	9	0.565255	circulatory system
Noninfectious disorders of lymphatic channels	SGLT2	Inverse variance weighted	10	-1.60761	1.35919	0.236898	0.200365	0.0139592	2.87598	-0.00661692	0.116856	0.956233	1.41035	8	0.994098	1.41356	9	0.997739	circulatory system
Noninfectious disorders of lymphatic channels	SGLT2	Weighted median	10	-1.95989	1.7305	0.2574	0.140873	0.00474021	4.18659	-0.00661692	0.116856	0.956233	1.41035	8	0.994098	1.41356	9	0.997739	circulatory system
Noninfectious disorders of lymphatic channels	SGLT2	Maximum likelihood	10	-1.60856	1.36534	0.238742	0.200175	0.0137786	2.90814	-0.00661692	0.116856	0.956233	1.41035	8	0.994098	1.41356	9	0.997739	circulatory system
Noninfectious disorders of lymphatic channels	SGLT2	MR Egger	10	-1.12327	8.66086	0.900009	0.325213	1.38e-08	7.66374e+06	-0.00661692	0.116856	0.956233	1.41035	8	0.994098	1.41356	9	0.997739	circulatory system
Phlebitis and thrombophlebitis	SGLT2	Inverse variance weighted	10	1.069	0.582216	0.0663453	2.91246	0.930395	9.117	-0.00771396	0.0500582	0.881348	3.17828	8	0.922676	3.20203	9	0.955743	circulatory system
Phlebitis and thrombophlebitis	SGLT2	Weighted median	10	1.25449	0.743608	0.0915976	3.50605	0.816292	15.0588	-0.00771396	0.0500582	0.881348	3.17828	8	0.922676	3.20203	9	0.955743	circulatory system
Phlebitis and thrombophlebitis	SGLT2	Maximum likelihood	10	1.08446	0.586992	0.0646755	2.95785	0.936093	9.34619	-0.00771396	0.0500582	0.881348	3.17828	8	0.922676	3.20203	9	0.955743	circulatory system
Phlebitis and thrombophlebitis	SGLT2	MR Egger	10	1.63231	3.70155	0.670903	5.11566	0.00361473	7239.8	-0.00771396	0.0500582	0.881348	3.17828	8	0.922676	3.20203	9	0.955743	circulatory system
Phlebitis and thrombophlebitis of lower extremities	SGLT2	Inverse variance weighted	10	1.42327	0.606821	0.0190044	4.15065	1.26351	13.6349	-0.00883305	0.0521325	0.869661	4.6811	8	0.791053	4.70981	9	0.858836	circulatory system
Phlebitis and thrombophlebitis of lower extremities	SGLT2	Weighted median	10	1.75002	0.787981	0.026358	5.75474	1.22824	26.963	-0.00883305	0.0521325	0.869661	4.6811	8	0.791053	4.70981	9	0.858836	circulatory system
Phlebitis and thrombophlebitis of lower extremities	SGLT2	Maximum likelihood	10	1.44116	0.613376	0.0187961	4.22559	1.2699	14.0606	-0.00883305	0.0521325	0.869661	4.6811	8	0.791053	4.70981	9	0.858836	circulatory system
Phlebitis and thrombophlebitis of lower extremities	SGLT2	MR Egger	10	2.06844	3.85587	0.606245	7.91248	0.00413175	15152.7	-0.00883305	0.0521325	0.869661	4.6811	8	0.791053	4.70981	9	0.858836	circulatory system
Other venous embolism and thrombosis	SGLT2	Inverse variance weighted	10	0.276104	1.62205	0.864838	1.31798	0.0548518	31.6687	-0.21181	0.130664	0.14367	7.67047	8	0.466304	10.2982	9	0.326889	circulatory system
Other venous embolism and thrombosis	SGLT2	Weighted median	10	2.20139	2.21094	0.319405	9.03759	0.118593	688.723	-0.21181	0.130664	0.14367	7.67047	8	0.466304	10.2982	9	0.326889	circulatory system
Other venous embolism and thrombosis	SGLT2	Maximum likelihood	10	0.28737	1.5374	0.851723	1.33292	0.0654854	27.1308	-0.21181	0.130664	0.14367	7.67047	8	0.466304	10.2982	9	0.326889	circulatory system
Other venous embolism and thrombosis	SGLT2	MR Egger	10	15.7758	9.68117	0.141847	7.10167e+06	0.0407927	1236340000000000	-0.21181	0.130664	0.14367	7.67047	8	0.466304	10.2982	9	0.326889	circulatory system
Varicose veins	SGLT2	Inverse variance weighted	10	-2.0593	0.334358	7.32e-10	0.127544	0.0662289	0.245623	-0.000510452	0.0288171	0.986301	4.01897	8	0.855408	4.01928	9	0.910139	circulatory system
Varicose veins	SGLT2	Weighted median	10	-2.14682	0.446206	1.5e-06	0.116855	0.0487336	0.280198	-0.000510452	0.0288171	0.986301	4.01897	8	0.855408	4.01928	9	0.910139	circulatory system
Varicose veins	SGLT2	Maximum likelihood	10	-2.06599	0.352541	4.62e-09	0.126692	0.0634836	0.252836	-0.000510452	0.0288171	0.986301	4.01897	8	0.855408	4.01928	9	0.910139	circulatory system
Varicose veins	SGLT2	MR Egger	10	-2.02194	2.13534	0.371412	0.132398	0.00201486	8.70002	-0.000510452	0.0288171	0.986301	4.01897	8	0.855408	4.01928	9	0.910139	circulatory system
Varicose veins of lower extremity	SGLT2	Inverse variance weighted	10	-1.88412	0.349113	6.78e-08	0.151963	0.0766599	0.301238	-0.000590274	0.0300039	0.984786	3.56642	8	0.893974	3.56681	9	0.937547	circulatory system
Varicose veins of lower extremity	SGLT2	Weighted median	10	-1.89491	0.445745	2.13e-05	0.150332	0.0627517	0.360144	-0.000590274	0.0300039	0.984786	3.56642	8	0.893974	3.56681	9	0.937547	circulatory system
Varicose veins of lower extremity	SGLT2	Maximum likelihood	10	-1.89696	0.36252	1.67e-07	0.150025	0.073719	0.305314	-0.000590274	0.0300039	0.984786	3.56642	8	0.893974	3.56681	9	0.937547	circulatory system
Varicose veins of lower extremity	SGLT2	MR Egger	10	-1.84086	2.22643	0.432306	0.158682	0.00202001	12.4652	-0.000590274	0.0300039	0.984786	3.56642	8	0.893974	3.56681	9	0.937547	circulatory system
Varicose veins of lower extremity, symptomtic	SGLT2	Inverse variance weighted	10	0.123752	1.4336	0.93121	1.13174	0.0681454	18.7955	-0.025983	0.123344	0.838423	3.99912	8	0.857203	4.0435	9	0.908526	circulatory system
Varicose veins of lower extremity, symptomtic	SGLT2	Weighted median	10	0.638803	1.79475	0.721893	1.89421	0.0561965	63.8481	-0.025983	0.123344	0.838423	3.99912	8	0.857203	4.0435	9	0.908526	circulatory system
Varicose veins of lower extremity, symptomtic	SGLT2	Maximum likelihood	10	0.125893	1.44365	0.930509	1.13416	0.0669605	19.2101	-0.025983	0.123344	0.838423	3.99912	8	0.857203	4.0435	9	0.908526	circulatory system
Varicose veins of lower extremity, symptomtic	SGLT2	MR Egger	10	2.02486	9.13789	0.830185	7.57505	1.26e-07	4.5469e+08	-0.025983	0.123344	0.838423	3.99912	8	0.857203	4.0435	9	0.908526	circulatory system
Hemorrhoids	SGLT2	Inverse variance weighted	10	0.483319	0.243132	0.0468241	1.62145	1.0068	2.61133	0.0147979	0.0210185	0.501384	2.74813	8	0.949156	3.2438	9	0.953839	circulatory system
Hemorrhoids	SGLT2	Weighted median	10	0.443896	0.31268	0.155711	1.55877	0.844544	2.877	0.0147979	0.0210185	0.501384	2.74813	8	0.949156	3.2438	9	0.953839	circulatory system
Hemorrhoids	SGLT2	Maximum likelihood	10	0.494017	0.245822	0.0444682	1.63889	1.01228	2.65336	0.0147979	0.0210185	0.501384	2.74813	8	0.949156	3.2438	9	0.953839	circulatory system
Hemorrhoids	SGLT2	MR Egger	10	-0.596368	1.55272	0.710926	0.550809	0.0262605	11.5531	0.0147979	0.0210185	0.501384	2.74813	8	0.949156	3.2438	9	0.953839	circulatory system
Hypotension	SGLT2	Inverse variance weighted	10	-0.330397	0.473381	0.485207	0.718638	0.284159	1.81744	-0.0297083	0.040908	0.488403	7.69862	8	0.46345	8.22602	9	0.51154	circulatory system
Hypotension	SGLT2	Weighted median	10	0.330676	0.654425	0.613354	1.39191	0.385969	5.0196	-0.0297083	0.040908	0.488403	7.69862	8	0.46345	8.22602	9	0.51154	circulatory system
Hypotension	SGLT2	Maximum likelihood	10	-0.338058	0.479202	0.480524	0.713154	0.27879	1.82427	-0.0297083	0.040908	0.488403	7.69862	8	0.46345	8.22602	9	0.51154	circulatory system
Hypotension	SGLT2	MR Egger	10	1.84049	3.02654	0.559974	6.29964	0.0167137	2374.43	-0.0297083	0.040908	0.488403	7.69862	8	0.46345	8.22602	9	0.51154	circulatory system
Orthostatic hypotension	SGLT2	Inverse variance weighted	10	0.998019	0.978525	0.307766	2.7129	0.398563	18.4659	-0.014083	0.0842119	0.871337	1.94907	8	0.982534	1.97704	9	0.991826	circulatory system
Orthostatic hypotension	SGLT2	Weighted median	10	1.30444	1.22463	0.286799	3.68561	0.334262	40.6379	-0.014083	0.0842119	0.871337	1.94907	8	0.982534	1.97704	9	0.991826	circulatory system
Orthostatic hypotension	SGLT2	Maximum likelihood	10	1.00646	0.981896	0.305353	2.73591	0.399297	18.746	-0.014083	0.0842119	0.871337	1.94907	8	0.982534	1.97704	9	0.991826	circulatory system
Orthostatic hypotension	SGLT2	MR Egger	10	2.02829	6.23795	0.753405	7.60108	3.72e-05	1.5514e+06	-0.014083	0.0842119	0.871337	1.94907	8	0.982534	1.97704	9	0.991826	circulatory system
Hypotension NOS	SGLT2	Inverse variance weighted	10	-1.7392	0.604555	0.00401694	0.175661	0.0537116	0.57449	-0.0600555	0.0521109	0.282406	4.63411	8	0.795871	5.96226	9	0.743689	circulatory system
Hypotension NOS	SGLT2	Weighted median	10	-1.08885	0.779916	0.16268	0.336603	0.072986	1.55237	-0.0600555	0.0521109	0.282406	4.63411	8	0.795871	5.96226	9	0.743689	circulatory system
Hypotension NOS	SGLT2	Maximum likelihood	10	-1.75305	0.615918	0.00442384	0.173244	0.0518058	0.579347	-0.0600555	0.0521109	0.282406	4.63411	8	0.795871	5.96226	9	0.743689	circulatory system
Hypotension NOS	SGLT2	MR Egger	10	2.64906	3.85544	0.511445	14.1407	0.00739017	27057.6	-0.0600555	0.0521109	0.282406	4.63411	8	0.795871	5.96226	9	0.743689	circulatory system
Other disorders of circulatory system	SGLT2	Inverse variance weighted	10	1.15814	0.287753	5.7e-05	3.18401	1.81148	5.59648	-0.0202404	0.0250716	0.44283	3.32011	8	0.912694	3.97185	9	0.913256	circulatory system
Other disorders of circulatory system	SGLT2	Weighted median	10	1.19277	0.380478	0.00171901	3.2962	1.56366	6.94837	-0.0202404	0.0250716	0.44283	3.32011	8	0.912694	3.97185	9	0.913256	circulatory system
Other disorders of circulatory system	SGLT2	Maximum likelihood	10	1.17127	0.297477	8.24e-05	3.22609	1.80077	5.77954	-0.0202404	0.0250716	0.44283	3.32011	8	0.912694	3.97185	9	0.913256	circulatory system
Other disorders of circulatory system	SGLT2	MR Egger	10	2.63461	1.85139	0.192527	13.9379	0.370053	524.968	-0.0202404	0.0250716	0.44283	3.32011	8	0.912694	3.97185	9	0.913256	circulatory system
Circulatory disease NEC	SGLT2	Inverse variance weighted	10	1.00225	0.293737	0.000644777	2.72439	1.53192	4.84511	-0.0274765	0.0253294	0.309629	2.75682	8	0.948679	3.93354	9	0.915732	circulatory system
Circulatory disease NEC	SGLT2	Weighted median	10	1.14467	0.38374	0.00285505	3.1414	1.48073	6.66453	-0.0274765	0.0253294	0.309629	2.75682	8	0.948679	3.93354	9	0.915732	circulatory system
Circulatory disease NEC	SGLT2	Maximum likelihood	10	1.01843	0.301229	0.000722408	2.76886	1.53423	4.99703	-0.0274765	0.0253294	0.309629	2.75682	8	0.948679	3.93354	9	0.915732	circulatory system
Circulatory disease NEC	SGLT2	MR Egger	10	3.00631	1.87066	0.146704	20.2127	0.516751	790.616	-0.0274765	0.0253294	0.309629	2.75682	8	0.948679	3.93354	9	0.915732	circulatory system
Acute upper respiratory infections of multiple or unspecified sites	SGLT2	Inverse variance weighted	10	-3.18369	0.735735	1.51e-05	0.0414323	0.00979645	0.175231	-0.0388974	0.063556	0.557516	0.22867	8	0.999994	0.603235	9	0.999932	respiratory
Acute upper respiratory infections of multiple or unspecified sites	SGLT2	Weighted median	10	-3.44915	0.951499	0.000288997	0.0317725	0.00492174	0.205108	-0.0388974	0.063556	0.557516	0.22867	8	0.999994	0.603235	9	0.999932	respiratory
Acute upper respiratory infections of multiple or unspecified sites	SGLT2	Maximum likelihood	10	-3.1901	0.753205	2.28e-05	0.0411676	0.00940619	0.180176	-0.0388974	0.063556	0.557516	0.22867	8	0.999994	0.603235	9	0.999932	respiratory
Acute upper respiratory infections of multiple or unspecified sites	SGLT2	MR Egger	10	-0.339669	4.70485	0.944219	0.712006	7.04e-05	7200.02	-0.0388974	0.063556	0.557516	0.22867	8	0.999994	0.603235	9	0.999932	respiratory
Acute pharyngitis	SGLT2	Inverse variance weighted	10	4.62311	1.21403	0.000140056	101.81	9.4273	1099.49	0.0156092	0.104481	0.884938	7.63421	8	0.469991	7.65653	9	0.569095	respiratory
Acute pharyngitis	SGLT2	Weighted median	10	4.00786	1.73672	0.0210146	55.0289	1.82923	1655.44	0.0156092	0.104481	0.884938	7.63421	8	0.469991	7.65653	9	0.569095	respiratory
Acute pharyngitis	SGLT2	Maximum likelihood	10	4.71427	1.24212	0.000147432	111.527	9.77397	1272.6	0.0156092	0.104481	0.884938	7.63421	8	0.469991	7.65653	9	0.569095	respiratory
Acute pharyngitis	SGLT2	MR Egger	10	3.48065	7.74286	0.664978	32.481	8.33e-06	126616010	0.0156092	0.104481	0.884938	7.63421	8	0.469991	7.65653	9	0.569095	respiratory
Septal Deviations/Turbinate Hypertrophy	SGLT2	Inverse variance weighted	10	-2.41002	0.521767	3.86e-06	0.0898138	0.0323002	0.249736	-0.0528659	0.0450327	0.274179	2.80826	8	0.945808	4.18641	9	0.898721	respiratory
Septal Deviations/Turbinate Hypertrophy	SGLT2	Weighted median	10	-2.17057	0.651941	0.000870337	0.114112	0.0317972	0.409521	-0.0528659	0.0450327	0.274179	2.80826	8	0.945808	4.18641	9	0.898721	respiratory
Septal Deviations/Turbinate Hypertrophy	SGLT2	Maximum likelihood	10	-2.42606	0.536405	6.1e-06	0.0883842	0.0308871	0.252913	-0.0528659	0.0450327	0.274179	2.80826	8	0.945808	4.18641	9	0.898721	respiratory
Septal Deviations/Turbinate Hypertrophy	SGLT2	MR Egger	10	1.45394	3.33253	0.674163	4.27995	0.0062335	2938.63	-0.0528659	0.0450327	0.274179	2.80826	8	0.945808	4.18641	9	0.898721	respiratory
Nasal polyps	SGLT2	Inverse variance weighted	10	0.492088	0.631413	0.435777	1.63573	0.474506	5.63872	-0.0422892	0.0542061	0.457759	1.18716	8	0.996767	1.7958	9	0.9943	respiratory
Nasal polyps	SGLT2	Weighted median	10	0.827858	0.770492	0.282619	2.28841	0.50545	10.3607	-0.0422892	0.0542061	0.457759	1.18716	8	0.996767	1.7958	9	0.9943	respiratory
Nasal polyps	SGLT2	Maximum likelihood	10	0.497833	0.633922	0.432265	1.64515	0.474899	5.69917	-0.0422892	0.0542061	0.457759	1.18716	8	0.996767	1.7958	9	0.9943	respiratory
Nasal polyps	SGLT2	MR Egger	10	3.58158	4.01013	0.397855	35.9303	0.0138667	93099.9	-0.0422892	0.0542061	0.457759	1.18716	8	0.996767	1.7958	9	0.9943	respiratory
Chronic pharyngitis and nasopharyngitis	SGLT2	Inverse variance weighted	10	2.57176	1.16096	0.0267462	13.0888	1.34485	127.389	-0.024034	0.100032	0.816169	1.9241	8	0.983251	1.98183	9	0.991752	respiratory
Chronic pharyngitis and nasopharyngitis	SGLT2	Weighted median	10	3.20981	1.41873	0.0236694	24.7745	1.53587	399.626	-0.024034	0.100032	0.816169	1.9241	8	0.983251	1.98183	9	0.991752	respiratory
Chronic pharyngitis and nasopharyngitis	SGLT2	Maximum likelihood	10	2.60088	1.17229	0.0265114	13.4756	1.35418	134.097	-0.024034	0.100032	0.816169	1.9241	8	0.983251	1.98183	9	0.991752	respiratory
Chronic pharyngitis and nasopharyngitis	SGLT2	MR Egger	10	4.33196	7.41759	0.575305	76.0936	3.69e-05	156794196	-0.024034	0.100032	0.816169	1.9241	8	0.983251	1.98183	9	0.991752	respiratory
Diseases of the larynx and vocal cords	SGLT2	Inverse variance weighted	10	1.07835	0.868482	0.214365	2.93983	0.535866	16.1283	0.12934	0.0647677	0.0808927	9.21014	8	0.32488	13.8013	9	0.129569	respiratory
Diseases of the larynx and vocal cords	SGLT2	Weighted median	10	1.1804	1.03823	0.255568	3.25567	0.425479	24.9117	0.12934	0.0647677	0.0808927	9.21014	8	0.32488	13.8013	9	0.129569	respiratory
Diseases of the larynx and vocal cords	SGLT2	Maximum likelihood	10	1.12246	0.715339	0.116619	3.0724	0.756081	12.4849	0.12934	0.0647677	0.0808927	9.21014	8	0.32488	13.8013	9	0.129569	respiratory
Diseases of the larynx and vocal cords	SGLT2	MR Egger	10	-8.37556	4.79352	0.118725	0.000230431	1.92e-08	2.77246	0.12934	0.0647677	0.0808927	9.21014	8	0.32488	13.8013	9	0.129569	respiratory
Voice disturbance	SGLT2	Inverse variance weighted	10	2.38724	1.47186	0.104821	10.8834	0.607982	194.824	0.195731	0.115177	0.127671	12.0481	8	0.149071	16.3973	9	0.0590336	respiratory
Voice disturbance	SGLT2	Weighted median	10	1.1052	1.61517	0.49381	3.01983	0.127386	71.5885	0.195731	0.115177	0.127671	12.0481	8	0.149071	16.3973	9	0.0590336	respiratory
Voice disturbance	SGLT2	Maximum likelihood	10	2.51093	1.12051	0.0250342	12.3164	1.36988	110.734	0.195731	0.115177	0.127671	12.0481	8	0.149071	16.3973	9	0.0590336	respiratory
Voice disturbance	SGLT2	MR Egger	10	-11.9434	8.53834	0.199427	6.5e-06	3.51e-13	120.511	0.195731	0.115177	0.127671	12.0481	8	0.149071	16.3973	9	0.0590336	respiratory
Acute and chronic tonsillitis	SGLT2	Inverse variance weighted	10	-2.05212	0.804326	0.0107305	0.128462	0.0265533	0.621486	-0.0561844	0.0691477	0.439997	2.03976	8	0.979769	2.69996	9	0.975014	respiratory
Acute and chronic tonsillitis	SGLT2	Weighted median	10	-1.68797	1.01798	0.0972863	0.184894	0.025142	1.35971	-0.0561844	0.0691477	0.439997	2.03976	8	0.979769	2.69996	9	0.975014	respiratory
Acute and chronic tonsillitis	SGLT2	Maximum likelihood	10	-2.06386	0.811012	0.0109341	0.126963	0.0259018	0.622334	-0.0561844	0.0691477	0.439997	2.03976	8	0.979769	2.69996	9	0.975014	respiratory
Acute and chronic tonsillitis	SGLT2	MR Egger	10	2.06238	5.12731	0.698045	7.86463	0.000339803	182024	-0.0561844	0.0691477	0.439997	2.03976	8	0.979769	2.69996	9	0.975014	respiratory
Acute tonsillitis	SGLT2	Inverse variance weighted	10	-1.66168	1.44758	0.251007	0.189819	0.0111208	3.23999	-0.0654593	0.125006	0.614714	6.96366	8	0.540558	7.23787	9	0.612369	respiratory
Acute tonsillitis	SGLT2	Weighted median	10	-0.0611307	1.97628	0.975324	0.9407	0.0195528	45.2578	-0.0654593	0.125006	0.614714	6.96366	8	0.540558	7.23787	9	0.612369	respiratory
Acute tonsillitis	SGLT2	Maximum likelihood	10	-1.66591	1.46367	0.255045	0.189018	0.0107302	3.32966	-0.0654593	0.125006	0.614714	6.96366	8	0.540558	7.23787	9	0.612369	respiratory
Acute tonsillitis	SGLT2	MR Egger	10	3.12281	9.25079	0.744372	22.7102	3.03e-07	1700785190	-0.0654593	0.125006	0.614714	6.96366	8	0.540558	7.23787	9	0.612369	respiratory
Chronic tonsillitis and adenoiditis	SGLT2	Inverse variance weighted	10	-1.58555	1.07086	0.138703	0.204834	0.0251113	1.67084	-0.0045718	0.0923406	0.961727	4.9689	8	0.760895	4.97135	9	0.836798	respiratory
Chronic tonsillitis and adenoiditis	SGLT2	Weighted median	10	-1.31756	1.34351	0.32675	0.267789	0.0192385	3.72746	-0.0045718	0.0923406	0.961727	4.9689	8	0.760895	4.97135	9	0.836798	respiratory
Chronic tonsillitis and adenoiditis	SGLT2	Maximum likelihood	10	-1.60744	1.07972	0.136553	0.200401	0.0241447	1.66332	-0.0045718	0.0923406	0.961727	4.9689	8	0.760895	4.97135	9	0.836798	respiratory
Chronic tonsillitis and adenoiditis	SGLT2	MR Egger	10	-1.2513	6.83567	0.85931	0.286133	4.34e-07	188455	-0.0045718	0.0923406	0.961727	4.9689	8	0.760895	4.97135	9	0.836798	respiratory
Chronic sinusitis	SGLT2	Inverse variance weighted	10	-0.154514	0.707568	0.827138	0.856832	0.214092	3.42917	0.00331997	0.0608997	0.957861	3.59155	8	0.89197	3.59452	9	0.936021	respiratory
Chronic sinusitis	SGLT2	Weighted median	10	-0.251077	0.919997	0.784922	0.777962	0.128186	4.72146	0.00331997	0.0608997	0.957861	3.59155	8	0.89197	3.59452	9	0.936021	respiratory
Chronic sinusitis	SGLT2	Maximum likelihood	10	-0.155701	0.711456	0.826768	0.855815	0.212215	3.4513	0.00331997	0.0608997	0.957861	3.59155	8	0.89197	3.59452	9	0.936021	respiratory
Chronic sinusitis	SGLT2	MR Egger	10	-0.397632	4.51541	0.931993	0.671909	9.63e-05	4687.12	0.00331997	0.0608997	0.957861	3.59155	8	0.89197	3.59452	9	0.936021	respiratory
Allergic rhinitis	SGLT2	Inverse variance weighted	10	-1.71409	1.10047	0.11933	0.180128	0.0208373	1.55712	-0.0196015	0.0947933	0.841347	3.9644	8	0.860321	4.00716	9	0.910941	respiratory
Allergic rhinitis	SGLT2	Weighted median	10	-0.948972	1.35505	0.483727	0.387139	0.0271909	5.51202	-0.0196015	0.0947933	0.841347	3.9644	8	0.860321	4.00716	9	0.910941	respiratory
Allergic rhinitis	SGLT2	Maximum likelihood	10	-1.73217	1.10991	0.118607	0.1769	0.0200889	1.55775	-0.0196015	0.0947933	0.841347	3.9644	8	0.860321	4.00716	9	0.910941	respiratory
Allergic rhinitis	SGLT2	MR Egger	10	-0.280874	7.01789	0.969056	0.755124	8.02e-07	710827	-0.0196015	0.0947933	0.841347	3.9644	8	0.860321	4.00716	9	0.910941	respiratory
Epistaxis or throat hemorrhage	SGLT2	Inverse variance weighted	10	1.53779	0.732167	0.0357003	4.65429	1.1082	19.5473	-0.0062732	0.0629733	0.9231	5.33111	8	0.721671	5.34103	9	0.803624	respiratory
Epistaxis or throat hemorrhage	SGLT2	Weighted median	10	2.0423	0.980862	0.0373288	7.70833	1.12728	52.7092	-0.0062732	0.0629733	0.9231	5.33111	8	0.721671	5.34103	9	0.803624	respiratory
Epistaxis or throat hemorrhage	SGLT2	Maximum likelihood	10	1.60375	0.741295	0.0305067	4.97166	1.16278	21.2571	-0.0062732	0.0629733	0.9231	5.33111	8	0.721671	5.34103	9	0.803624	respiratory
Epistaxis or throat hemorrhage	SGLT2	MR Egger	10	1.99722	4.66973	0.680154	7.36854	0.000780592	69556.7	-0.0062732	0.0629733	0.9231	5.33111	8	0.721671	5.34103	9	0.803624	respiratory
Other upper respiratory disease	SGLT2	Inverse variance weighted	10	-2.56719	0.562322	4.99e-06	0.0767508	0.0254932	0.231069	-0.072025	0.0485162	0.175959	1.72874	8	0.988229	3.93265	9	0.915789	respiratory
Other upper respiratory disease	SGLT2	Weighted median	10	-2.70522	0.757277	0.000353852	0.0668553	0.0151541	0.294946	-0.072025	0.0485162	0.175959	1.72874	8	0.988229	3.93265	9	0.915789	respiratory
Other upper respiratory disease	SGLT2	Maximum likelihood	10	-2.58817	0.57652	7.15e-06	0.0751573	0.0242788	0.232656	-0.072025	0.0485162	0.175959	1.72874	8	0.988229	3.93265	9	0.915789	respiratory
Other upper respiratory disease	SGLT2	MR Egger	10	2.70683	3.59682	0.473273	14.9817	0.0129984	17267.8	-0.072025	0.0485162	0.175959	1.72874	8	0.988229	3.93265	9	0.915789	respiratory
Pneumonia	SGLT2	Inverse variance weighted	10	0.852788	0.366663	0.0200288	2.34618	1.14354	4.81361	0.0195158	0.0315206	0.55304	2.78085	8	0.947349	3.16419	9	0.957428	respiratory
Pneumonia	SGLT2	Weighted median	10	0.760584	0.469785	0.105446	2.13953	0.851978	5.37287	0.0195158	0.0315206	0.55304	2.78085	8	0.947349	3.16419	9	0.957428	respiratory
Pneumonia	SGLT2	Maximum likelihood	10	0.863507	0.370001	0.0196062	2.37146	1.14833	4.89742	0.0195158	0.0315206	0.55304	2.78085	8	0.947349	3.16419	9	0.957428	respiratory
Pneumonia	SGLT2	MR Egger	10	-0.572142	2.33047	0.812247	0.564316	0.00585846	54.3576	0.0195158	0.0315206	0.55304	2.78085	8	0.947349	3.16419	9	0.957428	respiratory
Bacterial pneumonia	SGLT2	Inverse variance weighted	10	-0.451025	0.448773	0.314889	0.636975	0.264313	1.53506	-0.00957513	0.0388342	0.811454	1.92388	8	0.983257	1.98468	9	0.991708	respiratory
Bacterial pneumonia	SGLT2	Weighted median	10	-0.612121	0.573903	0.286155	0.542199	0.176053	1.66984	-0.00957513	0.0388342	0.811454	1.92388	8	0.983257	1.98468	9	0.991708	respiratory
Bacterial pneumonia	SGLT2	Maximum likelihood	10	-0.449352	0.450384	0.318421	0.638042	0.263921	1.54249	-0.00957513	0.0388342	0.811454	1.92388	8	0.983257	1.98468	9	0.991708	respiratory
Bacterial pneumonia	SGLT2	MR Egger	10	0.248463	2.87221	0.93319	1.28205	0.00460288	357.094	-0.00957513	0.0388342	0.811454	1.92388	8	0.983257	1.98468	9	0.991708	respiratory
Pneumococcal pneumonia	SGLT2	Inverse variance weighted	10	-0.513368	0.473381	0.278155	0.598476	0.236645	1.51355	-0.00137045	0.040908	0.974096	1.11299	8	0.997429	1.11411	9	0.999126	respiratory
Pneumococcal pneumonia	SGLT2	Weighted median	10	-0.620856	0.567067	0.27358	0.537484	0.176876	1.63329	-0.00137045	0.040908	0.974096	1.11299	8	0.997429	1.11411	9	0.999126	respiratory
Pneumococcal pneumonia	SGLT2	Maximum likelihood	10	-0.513517	0.474522	0.279174	0.598387	0.236081	1.51671	-0.00137045	0.040908	0.974096	1.11299	8	0.997429	1.11411	9	0.999126	respiratory
Pneumococcal pneumonia	SGLT2	MR Egger	10	-0.413225	3.02654	0.894773	0.661514	0.00175507	249.335	-0.00137045	0.040908	0.974096	1.11299	8	0.997429	1.11411	9	0.999126	respiratory
Asthma	SGLT2	Inverse variance weighted	10	-0.837659	0.23996	0.000481538	0.432722	0.270365	0.692576	-0.00599877	0.0208198	0.780572	3.15212	8	0.924451	3.23514	9	0.954238	respiratory
Asthma	SGLT2	Weighted median	10	-0.781797	0.305472	0.0104881	0.457583	0.251447	0.832708	-0.00599877	0.0208198	0.780572	3.15212	8	0.924451	3.23514	9	0.954238	respiratory
Asthma	SGLT2	Maximum likelihood	10	-0.844557	0.244112	0.000540764	0.429748	0.26633	0.693435	-0.00599877	0.0208198	0.780572	3.15212	8	0.924451	3.23514	9	0.954238	respiratory
Asthma	SGLT2	MR Egger	10	-0.400026	1.53772	0.801325	0.670303	0.0329105	13.6523	-0.00599877	0.0208198	0.780572	3.15212	8	0.924451	3.23514	9	0.954238	respiratory
Chronic airway obstruction	SGLT2	Inverse variance weighted	10	-0.0608846	0.360825	0.866003	0.940932	0.463893	1.90853	0.00060696	0.0312723	0.98499	2.62361	8	0.955718	2.62398	9	0.977361	respiratory
Chronic airway obstruction	SGLT2	Weighted median	10	-0.0939488	0.454511	0.836242	0.910329	0.373518	2.21864	0.00060696	0.0312723	0.98499	2.62361	8	0.955718	2.62398	9	0.977361	respiratory
Chronic airway obstruction	SGLT2	Maximum likelihood	10	-0.0611698	0.362105	0.865853	0.940663	0.462599	1.91277	0.00060696	0.0312723	0.98499	2.62361	8	0.955718	2.62398	9	0.977361	respiratory
Chronic airway obstruction	SGLT2	MR Egger	10	-0.105204	2.31181	0.964818	0.900141	0.00969305	83.5911	0.00060696	0.0312723	0.98499	2.62361	8	0.955718	2.62398	9	0.977361	respiratory
Emphysema	SGLT2	Inverse variance weighted	10	0.416173	0.867372	0.631363	1.51615	0.276961	8.29973	0.0126592	0.0745765	0.869422	1.87377	8	0.98464	1.90259	9	0.992916	respiratory
Emphysema	SGLT2	Weighted median	10	-0.0623594	1.11023	0.955208	0.939545	0.106629	8.27867	0.0126592	0.0745765	0.869422	1.87377	8	0.98464	1.90259	9	0.992916	respiratory
Emphysema	SGLT2	Maximum likelihood	10	0.421954	0.869839	0.627609	1.52494	0.277224	8.38831	0.0126592	0.0745765	0.869422	1.87377	8	0.98464	1.90259	9	0.992916	respiratory
Emphysema	SGLT2	MR Egger	10	-0.509346	5.52088	0.928761	0.600888	1.2e-05	30078.8	0.0126592	0.0745765	0.869422	1.87377	8	0.98464	1.90259	9	0.992916	respiratory
Chronic bronchitis	SGLT2	Inverse variance weighted	10	1.02069	0.67528	0.130658	2.77512	0.738706	10.4254	0.0182998	0.0579965	0.760432	3.50467	8	0.898827	3.60424	9	0.935481	respiratory
Chronic bronchitis	SGLT2	Weighted median	10	0.875074	0.868909	0.313889	2.39905	0.436928	13.1726	0.0182998	0.0579965	0.760432	3.50467	8	0.898827	3.60424	9	0.935481	respiratory
Chronic bronchitis	SGLT2	Maximum likelihood	10	1.03226	0.680191	0.129114	2.8074	0.740141	10.6487	0.0182998	0.0579965	0.760432	3.50467	8	0.898827	3.60424	9	0.935481	respiratory
Chronic bronchitis	SGLT2	MR Egger	10	-0.318065	4.29626	0.942802	0.727555	0.000160258	3303.03	0.0182998	0.0579965	0.760432	3.50467	8	0.898827	3.60424	9	0.935481	respiratory
Obstructive chronic bronchitis	SGLT2	Inverse variance weighted	10	1.52276	0.701328	0.0299123	4.58486	1.15969	18.1263	0.0342412	0.0603629	0.586101	2.92627	8	0.938899	3.24805	9	0.953643	respiratory
Obstructive chronic bronchitis	SGLT2	Weighted median	10	1.21869	0.899091	0.175267	3.38276	0.580697	19.7057	0.0342412	0.0603629	0.586101	2.92627	8	0.938899	3.24805	9	0.953643	respiratory
Obstructive chronic bronchitis	SGLT2	Maximum likelihood	10	1.5402	0.707689	0.0295268	4.66553	1.16548	18.6766	0.0342412	0.0603629	0.586101	2.92627	8	0.938899	3.24805	9	0.953643	respiratory
Obstructive chronic bronchitis	SGLT2	MR Egger	10	-0.980046	4.46752	0.831854	0.375294	5.91e-05	2383.42	0.0342412	0.0603629	0.586101	2.92627	8	0.938899	3.24805	9	0.953643	respiratory
Bronchiectasis	SGLT2	Inverse variance weighted	10	2.0271	0.83114	0.0147304	7.59205	1.48894	38.7115	0.0152554	0.0715254	0.836438	6.32587	8	0.61078	6.37136	9	0.702252	respiratory
Bronchiectasis	SGLT2	Weighted median	10	2.56345	1.07771	0.0173782	12.9805	1.57009	107.314	0.0152554	0.0715254	0.836438	6.32587	8	0.61078	6.37136	9	0.702252	respiratory
Bronchiectasis	SGLT2	Maximum likelihood	10	2.07497	0.84271	0.0138066	7.96429	1.52692	41.5409	0.0152554	0.0715254	0.836438	6.32587	8	0.61078	6.37136	9	0.702252	respiratory
Bronchiectasis	SGLT2	MR Egger	10	0.910539	5.30059	0.867876	2.48566	7.65e-05	80796.8	0.0152554	0.0715254	0.836438	6.32587	8	0.61078	6.37136	9	0.702252	respiratory
Bronchitis	SGLT2	Inverse variance weighted	10	4.97903	1.4336	0.000514517	145.333	8.75094	2413.63	0.0868257	0.123344	0.501447	1.08112	8	0.997682	1.57664	9	0.996537	respiratory
Bronchitis	SGLT2	Weighted median	10	5.15053	1.82464	0.00476116	172.522	4.82704	6166.08	0.0868257	0.123344	0.501447	1.08112	8	0.997682	1.57664	9	0.996537	respiratory
Bronchitis	SGLT2	Maximum likelihood	10	5.00028	1.45697	0.000599199	148.454	8.5388	2580.99	0.0868257	0.123344	0.501447	1.08112	8	0.997682	1.57664	9	0.996537	respiratory
Bronchitis	SGLT2	MR Egger	10	-1.37378	9.13789	0.884218	0.253147	4.22e-09	1.51951e+07	0.0868257	0.123344	0.501447	1.08112	8	0.997682	1.57664	9	0.996537	respiratory
Pneumonitis due to inhalation of food or vomitus	SGLT2	Inverse variance weighted	10	3.7714	1.48644	0.0111745	43.4408	2.35836	800.175	0.172413	0.127792	0.214221	1.15903	8	0.99703	2.97929	9	0.96511	respiratory
Pneumonitis due to inhalation of food or vomitus	SGLT2	Weighted median	10	4.46624	1.97867	0.0239962	87.0292	1.80046	4206.75	0.172413	0.127792	0.214221	1.15903	8	0.99703	2.97929	9	0.96511	respiratory
Pneumonitis due to inhalation of food or vomitus	SGLT2	Maximum likelihood	10	3.84469	1.50371	0.010564	46.744	2.45325	890.656	0.172413	0.127792	0.214221	1.15903	8	0.99703	2.97929	9	0.96511	respiratory
Pneumonitis due to inhalation of food or vomitus	SGLT2	MR Egger	10	-8.83748	9.46311	0.377688	0.000145188	1.28e-12	16485.2	0.172413	0.127792	0.214221	1.15903	8	0.99703	2.97929	9	0.96511	respiratory
Postinflammatory pulmonary fibrosis	SGLT2	Inverse variance weighted	10	-0.424589	1.21182	0.726059	0.654038	0.0608249	7.03275	0.115691	0.104178	0.29904	1.63689	8	0.990195	2.87012	9	0.969222	respiratory
Postinflammatory pulmonary fibrosis	SGLT2	Weighted median	10	0.428833	1.52053	0.777921	1.53546	0.0779726	30.2369	0.115691	0.104178	0.29904	1.63689	8	0.990195	2.87012	9	0.969222	respiratory
Postinflammatory pulmonary fibrosis	SGLT2	Maximum likelihood	10	-0.415865	1.21689	0.732543	0.659769	0.0607513	7.16521	0.115691	0.104178	0.29904	1.63689	8	0.990195	2.87012	9	0.969222	respiratory
Postinflammatory pulmonary fibrosis	SGLT2	MR Egger	10	-8.8959	7.72397	0.282688	0.000136949	3.65e-11	514.434	0.115691	0.104178	0.29904	1.63689	8	0.990195	2.87012	9	0.969222	respiratory
Empyema and pneumothorax	SGLT2	Inverse variance weighted	10	-1.7566	1.04706	0.0934157	0.17263	0.0221737	1.34399	-0.0324328	0.0902895	0.728736	4.02143	8	0.855185	4.15046	9	0.901233	respiratory
Empyema and pneumothorax	SGLT2	Weighted median	10	-1.16486	1.3546	0.389829	0.311967	0.0219305	4.4378	-0.0324328	0.0902895	0.728736	4.02143	8	0.855185	4.15046	9	0.901233	respiratory
Empyema and pneumothorax	SGLT2	Maximum likelihood	10	-1.74449	1.0609	0.100102	0.174733	0.0218435	1.39775	-0.0324328	0.0902895	0.728736	4.02143	8	0.855185	4.15046	9	0.901233	respiratory
Empyema and pneumothorax	SGLT2	MR Egger	10	0.614695	6.68398	0.928987	1.84909	3.78e-06	904634	-0.0324328	0.0902895	0.728736	4.02143	8	0.855185	4.15046	9	0.901233	respiratory
Pleurisy; pleural effusion	SGLT2	Inverse variance weighted	10	0.671567	0.448773	0.134536	1.9573	0.812184	4.71695	-0.00684371	0.0388342	0.864494	0.619105	8	0.999701	0.650162	9	0.999907	respiratory
Pleurisy; pleural effusion	SGLT2	Weighted median	10	0.799339	0.546072	0.143249	2.22407	0.762645	6.48596	-0.00684371	0.0388342	0.864494	0.619105	8	0.999701	0.650162	9	0.999907	respiratory
Pleurisy; pleural effusion	SGLT2	Maximum likelihood	10	0.678603	0.45046	0.131948	1.97112	0.815218	4.76599	-0.00684371	0.0388342	0.864494	0.619105	8	0.999701	0.650162	9	0.999907	respiratory
Pleurisy; pleural effusion	SGLT2	MR Egger	10	1.17152	2.87221	0.69406	3.22689	0.0115853	898.795	-0.00684371	0.0388342	0.864494	0.619105	8	0.999701	0.650162	9	0.999907	respiratory
Pulmonary collapse; interstitial and compensatory emphysema	SGLT2	Inverse variance weighted	10	2.52086	0.805137	0.00174226	12.4393	2.56715	60.2759	-0.0323256	0.0691699	0.652725	2.80462	8	0.946014	3.02302	9	0.963375	respiratory
Pulmonary collapse; interstitial and compensatory emphysema	SGLT2	Weighted median	10	3.16388	1.04417	0.00244516	23.6622	3.05662	183.177	-0.0323256	0.0691699	0.652725	2.80462	8	0.946014	3.02302	9	0.963375	respiratory
Pulmonary collapse; interstitial and compensatory emphysema	SGLT2	Maximum likelihood	10	2.54021	0.817597	0.00189049	12.6823	2.55414	62.9724	-0.0323256	0.0691699	0.652725	2.80462	8	0.946014	3.02302	9	0.963375	respiratory
Pulmonary collapse; interstitial and compensatory emphysema	SGLT2	MR Egger	10	4.88856	5.12994	0.368519	132.762	0.0057066	3.08867e+06	-0.0323256	0.0691699	0.652725	2.80462	8	0.946014	3.02302	9	0.963375	respiratory
Respiratory failure, insufficiency, arrest	SGLT2	Inverse variance weighted	10	2.15476	0.709743	0.00239762	8.62581	2.14612	34.6693	0.0923805	0.0611978	0.1696	4.85636	8	0.772813	7.13507	9	0.623059	respiratory
Respiratory failure, insufficiency, arrest	SGLT2	Weighted median	10	2.20648	0.951712	0.0204256	9.08372	1.40653	58.6647	0.0923805	0.0611978	0.1696	4.85636	8	0.772813	7.13507	9	0.623059	respiratory
Respiratory failure, insufficiency, arrest	SGLT2	Maximum likelihood	10	2.22352	0.72735	0.00223555	9.23978	2.2209	38.441	0.0923805	0.0611978	0.1696	4.85636	8	0.772813	7.13507	9	0.623059	respiratory
Respiratory failure, insufficiency, arrest	SGLT2	MR Egger	10	-4.60517	4.53403	0.339508	0.01	1.38e-06	72.3515	0.0923805	0.0611978	0.1696	4.85636	8	0.772813	7.13507	9	0.623059	respiratory
Respiratory failure	SGLT2	Inverse variance weighted	10	2.24883	0.805137	0.00522049	9.47665	1.95573	45.9199	0.102662	0.0691699	0.176051	3.91465	8	0.864741	6.1175	9	0.728103	respiratory
Respiratory failure	SGLT2	Weighted median	10	1.87422	1.07777	0.082039	6.51573	0.788034	53.8742	0.102662	0.0691699	0.176051	3.91465	8	0.864741	6.1175	9	0.728103	respiratory
Respiratory failure	SGLT2	Maximum likelihood	10	2.29691	0.820908	0.00514189	9.94337	1.98959	49.6941	0.102662	0.0691699	0.176051	3.91465	8	0.864741	6.1175	9	0.728103	respiratory
Respiratory failure	SGLT2	MR Egger	10	-5.27067	5.12994	0.334276	0.00514014	2.21e-07	119.584	0.102662	0.0691699	0.176051	3.91465	8	0.864741	6.1175	9	0.728103	respiratory
Respiratory insufficiency	SGLT2	Inverse variance weighted	10	2.25182	0.857162	0.00861237	9.50505	1.77143	51.0018	0.122193	0.073888	0.136775	5.15928	8	0.740424	7.89421	9	0.544841	respiratory
Respiratory insufficiency	SGLT2	Weighted median	10	1.58693	1.19572	0.184449	4.88872	0.469224	50.9342	0.122193	0.073888	0.136775	5.15928	8	0.740424	7.89421	9	0.544841	respiratory
Respiratory insufficiency	SGLT2	Maximum likelihood	10	2.30551	0.874997	0.00841665	10.0293	1.80493	55.7294	0.122193	0.073888	0.136775	5.15928	8	0.740424	7.89421	9	0.544841	respiratory
Respiratory insufficiency	SGLT2	MR Egger	10	-6.68525	5.47164	0.256561	0.00124921	2.75e-08	56.7794	0.122193	0.073888	0.136775	5.15928	8	0.740424	7.89421	9	0.544841	respiratory
Other diseases of lung	SGLT2	Inverse variance weighted	10	2.47492	1.28765	0.0545992	11.8808	0.952312	148.221	-0.00184164	0.110946	0.987163	1.42869	8	0.99383	1.42897	9	0.99764	respiratory
Other diseases of lung	SGLT2	Weighted median	10	2.00667	1.58225	0.204711	7.43852	0.334697	165.318	-0.00184164	0.110946	0.987163	1.42869	8	0.99383	1.42897	9	0.99764	respiratory
Other diseases of lung	SGLT2	Maximum likelihood	10	2.49875	1.29702	0.054039	12.1672	0.95751	154.611	-0.00184164	0.110946	0.987163	1.42869	8	0.99383	1.42897	9	0.99764	respiratory
Other diseases of lung	SGLT2	MR Egger	10	2.60964	8.21729	0.758935	13.5941	1.38e-06	134291722	-0.00184164	0.110946	0.987163	1.42869	8	0.99383	1.42897	9	0.99764	respiratory
Other symptoms of respiratory system	SGLT2	Inverse variance weighted	10	0.13085	0.382797	0.732482	1.1398	0.53825	2.41363	-0.0172949	0.0329485	0.613878	1.57881	8	0.99132	1.85434	9	0.993567	respiratory
Other symptoms of respiratory system	SGLT2	Weighted median	10	0.254123	0.481324	0.597522	1.28933	0.501941	3.31189	-0.0172949	0.0329485	0.613878	1.57881	8	0.99132	1.85434	9	0.993567	respiratory
Other symptoms of respiratory system	SGLT2	Maximum likelihood	10	0.132385	0.383862	0.730187	1.14155	0.537953	2.42239	-0.0172949	0.0329485	0.613878	1.57881	8	0.99132	1.85434	9	0.993567	respiratory
Other symptoms of respiratory system	SGLT2	MR Egger	10	1.39668	2.44172	0.583029	4.04177	0.0337391	484.183	-0.0172949	0.0329485	0.613878	1.57881	8	0.99132	1.85434	9	0.993567	respiratory
Shortness of breath	SGLT2	Inverse variance weighted	10	0.77538	0.473381	0.101429	2.17142	0.858605	5.49152	-0.0145884	0.040908	0.730603	5.98725	8	0.64866	6.11443	9	0.728413	respiratory
Shortness of breath	SGLT2	Weighted median	10	1.18171	0.621162	0.0571168	3.25994	0.964863	11.0142	-0.0145884	0.040908	0.730603	5.98725	8	0.64866	6.11443	9	0.728413	respiratory
Shortness of breath	SGLT2	Maximum likelihood	10	0.813958	0.479244	0.0894284	2.25682	0.882179	5.77348	-0.0145884	0.040908	0.730603	5.98725	8	0.64866	6.11443	9	0.728413	respiratory
Shortness of breath	SGLT2	MR Egger	10	1.8414	3.02654	0.559783	6.30539	0.0167289	2376.6	-0.0145884	0.040908	0.730603	5.98725	8	0.64866	6.11443	9	0.728413	respiratory
Cough	SGLT2	Inverse variance weighted	10	-0.962158	0.67528	0.154207	0.382068	0.101702	1.43532	-0.00754439	0.0579965	0.899712	1.89252	8	0.984132	1.90944	9	0.99282	respiratory
Cough	SGLT2	Weighted median	10	-0.915773	0.825276	0.267147	0.400207	0.0793955	2.01732	-0.00754439	0.0579965	0.899712	1.89252	8	0.984132	1.90944	9	0.99282	respiratory
Cough	SGLT2	Maximum likelihood	10	-0.947392	0.678705	0.16275	0.387751	0.102525	1.46649	-0.00754439	0.0579965	0.899712	1.89252	8	0.984132	1.90944	9	0.99282	respiratory
Cough	SGLT2	MR Egger	10	-0.410233	4.29626	0.926277	0.663496	0.000146148	3012.21	-0.00754439	0.0579965	0.899712	1.89252	8	0.984132	1.90944	9	0.99282	respiratory
Other dyspnea	SGLT2	Inverse variance weighted	10	0.953872	1.18943	0.42258	2.59574	0.252228	26.7134	-0.0914812	0.102408	0.397769	2.54669	8	0.959518	3.34468	9	0.949049	respiratory
Other dyspnea	SGLT2	Weighted median	10	1.94364	1.46929	0.185888	6.98413	0.392126	124.394	-0.0914812	0.102408	0.397769	2.54669	8	0.959518	3.34468	9	0.949049	respiratory
Other dyspnea	SGLT2	Maximum likelihood	10	0.965166	1.19877	0.420743	2.62522	0.250471	27.5154	-0.0914812	0.102408	0.397769	2.54669	8	0.959518	3.34468	9	0.949049	respiratory
Other dyspnea	SGLT2	MR Egger	10	7.64897	7.58855	0.342983	2098.48	0.000728459	6045135303	-0.0914812	0.102408	0.397769	2.54669	8	0.959518	3.34468	9	0.949049	respiratory
Respiratory abnormalities	SGLT2	Inverse variance weighted	10	3.4785	1.45739	0.0169958	32.4109	1.86267	563.957	0.0982966	0.125395	0.455682	4.19239	8	0.839361	4.80688	9	0.850807	respiratory
Respiratory abnormalities	SGLT2	Weighted median	10	2.66254	1.84919	0.149912	14.3326	0.382179	537.507	0.0982966	0.125395	0.455682	4.19239	8	0.839361	4.80688	9	0.850807	respiratory
Respiratory abnormalities	SGLT2	Maximum likelihood	10	3.52799	1.47439	0.0167185	34.0554	1.89303	612.655	0.0982966	0.125395	0.455682	4.19239	8	0.839361	4.80688	9	0.850807	respiratory
Respiratory abnormalities	SGLT2	MR Egger	10	-3.71338	9.28957	0.699811	0.0243948	3.02e-10	1.97124e+06	0.0982966	0.125395	0.455682	4.19239	8	0.839361	4.80688	9	0.850807	respiratory
Abnormal findings examination of lungs	SGLT2	Inverse variance weighted	10	-0.741161	0.725107	0.306715	0.476561	0.115052	1.97398	-0.0682652	0.0624143	0.305904	1.08139	8	0.99768	2.27766	9	0.986278	respiratory
Abnormal findings examination of lungs	SGLT2	Weighted median	10	-0.90224	0.900488	0.31637	0.40566	0.0694466	2.36959	-0.0682652	0.0624143	0.305904	1.08139	8	0.99768	2.27766	9	0.986278	respiratory
Abnormal findings examination of lungs	SGLT2	Maximum likelihood	10	-0.746976	0.72784	0.304754	0.473797	0.113774	1.97307	-0.0682652	0.0624143	0.305904	1.08139	8	0.99768	2.27766	9	0.986278	respiratory
Abnormal findings examination of lungs	SGLT2	MR Egger	10	4.24842	4.6192	0.384607	69.9947	0.00818695	598423	-0.0682652	0.0624143	0.305904	1.08139	8	0.99768	2.27766	9	0.986278	respiratory
Abnormal sputum	SGLT2	Inverse variance weighted	10	1.13573	0.772885	0.141707	3.11344	0.684458	14.1623	0.062438	0.0664846	0.375147	0.880758	8	0.998895	1.76273	9	0.994688	respiratory
Abnormal sputum	SGLT2	Weighted median	10	1.13548	0.990411	0.251599	3.11267	0.446764	21.6864	0.062438	0.0664846	0.375147	0.880758	8	0.998895	1.76273	9	0.994688	respiratory
Abnormal sputum	SGLT2	Maximum likelihood	10	1.14628	0.776337	0.139805	3.14645	0.687052	14.4096	0.062438	0.0664846	0.375147	0.880758	8	0.998895	1.76273	9	0.994688	respiratory
Abnormal sputum	SGLT2	MR Egger	10	-3.42417	4.91655	0.505871	0.0325764	2.13e-06	498.832	0.062438	0.0664846	0.375147	0.880758	8	0.998895	1.76273	9	0.994688	respiratory
Hemoptysis	SGLT2	Inverse variance weighted	10	1.10671	0.787784	0.160069	3.02439	0.645748	14.1649	0.0632571	0.0679509	0.379129	0.685558	8	0.999562	1.55218	9	0.996741	respiratory
Hemoptysis	SGLT2	Weighted median	10	1.04932	0.998025	0.293076	2.85571	0.403811	20.1953	0.0632571	0.0679509	0.379129	0.685558	8	0.999562	1.55218	9	0.996741	respiratory
Hemoptysis	SGLT2	Maximum likelihood	10	1.12158	0.79026	0.155824	3.06971	0.652251	14.4471	0.0632571	0.0679509	0.379129	0.685558	8	0.999562	1.55218	9	0.996741	respiratory
Hemoptysis	SGLT2	MR Egger	10	-3.52509	5.03746	0.503905	0.0294493	1.52e-06	571.546	0.0632571	0.0679509	0.379129	0.685558	8	0.999562	1.55218	9	0.996741	respiratory
Other diseases of respiratory system, not elsewhere classified	SGLT2	Inverse variance weighted	10	1.15353	0.372894	0.00197838	3.16937	1.52602	6.58243	0.016842	0.0320535	0.613529	3.3642	8	0.909469	3.64029	9	0.933455	respiratory
Other diseases of respiratory system, not elsewhere classified	SGLT2	Weighted median	10	1.06874	0.476516	0.024909	2.9117	1.14427	7.40909	0.016842	0.0320535	0.613529	3.3642	8	0.909469	3.64029	9	0.933455	respiratory
Other diseases of respiratory system, not elsewhere classified	SGLT2	Maximum likelihood	10	1.16431	0.377778	0.00205611	3.20373	1.52786	6.7178	0.016842	0.0320535	0.613529	3.3642	8	0.909469	3.64029	9	0.933455	respiratory
Other diseases of respiratory system, not elsewhere classified	SGLT2	MR Egger	10	-0.0805081	2.37803	0.973822	0.922647	0.00872607	97.5558	0.016842	0.0320535	0.613529	3.3642	8	0.909469	3.64029	9	0.933455	respiratory
Other diseases of respiratory system, NEC	SGLT2	Inverse variance weighted	10	1.38575	0.382797	0.00029452	3.99784	1.88791	8.46582	0.0245719	0.0329485	0.477146	3.10137	8	0.927836	3.65754	9	0.932474	respiratory
Other diseases of respiratory system, NEC	SGLT2	Weighted median	10	1.17522	0.493481	0.0172431	3.23884	1.2312	8.52018	0.0245719	0.0329485	0.477146	3.10137	8	0.927836	3.65754	9	0.932474	respiratory
Other diseases of respiratory system, NEC	SGLT2	Maximum likelihood	10	1.40595	0.389764	0.000309557	4.07938	1.90029	8.75727	0.0245719	0.0329485	0.477146	3.10137	8	0.927836	3.65754	9	0.932474	respiratory
Other diseases of respiratory system, NEC	SGLT2	MR Egger	10	-0.412691	2.44172	0.869979	0.661867	0.00552501	79.2882	0.0245719	0.0329485	0.477146	3.10137	8	0.927836	3.65754	9	0.932474	respiratory
Disorders of tooth development	SGLT2	Inverse variance weighted	10	1.29648	0.725909	0.0740972	3.65641	0.881351	15.1692	-0.0224708	0.0624354	0.728235	5.74965	8	0.675251	5.87918	9	0.751947	digestive
Disorders of tooth development	SGLT2	Weighted median	10	1.81642	0.954435	0.0570224	6.14981	0.947176	39.9294	-0.0224708	0.0624354	0.728235	5.74965	8	0.675251	5.87918	9	0.751947	digestive
Disorders of tooth development	SGLT2	Maximum likelihood	10	1.33213	0.736281	0.0704088	3.78911	0.894958	16.0425	-0.0224708	0.0624354	0.728235	5.74965	8	0.675251	5.87918	9	0.751947	digestive
Disorders of tooth development	SGLT2	MR Egger	10	2.93922	4.62173	0.542566	18.901	0.00219983	162398	-0.0224708	0.0624354	0.728235	5.74965	8	0.675251	5.87918	9	0.751947	digestive
Disturbances in tooth eruption	SGLT2	Inverse variance weighted	10	1.22918	0.733555	0.0938076	3.41842	0.811728	14.3959	-0.0148046	0.0632512	0.820817	4.64628	8	0.794626	4.70106	9	0.85955	digestive
Disturbances in tooth eruption	SGLT2	Weighted median	10	1.7393	0.94772	0.06647	5.69333	0.888486	36.4823	-0.0148046	0.0632512	0.820817	4.64628	8	0.794626	4.70106	9	0.85955	digestive
Disturbances in tooth eruption	SGLT2	Maximum likelihood	10	1.24983	0.742456	0.0923019	3.48976	0.814338	14.955	-0.0148046	0.0632512	0.820817	4.64628	8	0.794626	4.70106	9	0.85955	digestive
Disturbances in tooth eruption	SGLT2	MR Egger	10	2.31243	4.68586	0.634927	10.0989	0.00103655	98392.7	-0.0148046	0.0632512	0.820817	4.64628	8	0.794626	4.70106	9	0.85955	digestive
Diseases of hard tissues of teeth	SGLT2	Inverse variance weighted	10	0.547738	0.652948	0.401543	1.72934	0.480927	6.21842	-0.0253669	0.0562377	0.663918	3.00006	8	0.934354	3.20352	9	0.955676	digestive
Diseases of hard tissues of teeth	SGLT2	Weighted median	10	0.784614	0.815818	0.336175	2.19156	0.44291	10.8441	-0.0253669	0.0562377	0.663918	3.00006	8	0.934354	3.20352	9	0.955676	digestive
Diseases of hard tissues of teeth	SGLT2	Maximum likelihood	10	0.555237	0.65617	0.397453	1.74235	0.481497	6.30492	-0.0253669	0.0562377	0.663918	3.00006	8	0.934354	3.20352	9	0.955676	digestive
Diseases of hard tissues of teeth	SGLT2	MR Egger	10	2.40161	4.16153	0.579746	11.0409	0.00316695	38491.9	-0.0253669	0.0562377	0.663918	3.00006	8	0.934354	3.20352	9	0.955676	digestive
Dental caries	SGLT2	Inverse variance weighted	10	0.302236	0.65917	0.646586	1.35288	0.371674	4.92444	-0.0311622	0.0567738	0.598067	3.30454	8	0.913819	3.60582	9	0.935393	digestive
Dental caries	SGLT2	Weighted median	10	0.612184	0.832588	0.46217	1.84445	0.360707	9.4315	-0.0311622	0.0567738	0.598067	3.30454	8	0.913819	3.60582	9	0.935393	digestive
Dental caries	SGLT2	Maximum likelihood	10	0.30794	0.662575	0.642102	1.36062	0.371314	4.98577	-0.0311622	0.0567738	0.598067	3.30454	8	0.913819	3.60582	9	0.935393	digestive
Dental caries	SGLT2	MR Egger	10	2.58416	4.20934	0.556323	13.2522	0.00346122	50739.5	-0.0311622	0.0567738	0.598067	3.30454	8	0.913819	3.60582	9	0.935393	digestive
Diseases of pulp and periapical tissues	SGLT2	Inverse variance weighted	10	-1.86331	0.853508	0.0290273	0.155159	0.0291243	0.826603	-0.0784339	0.0732926	0.315774	3.48718	8	0.900182	4.6324	9	0.865104	digestive
Diseases of pulp and periapical tissues	SGLT2	Weighted median	10	-0.997465	1.08674	0.358696	0.368813	0.0438286	3.10353	-0.0784339	0.0732926	0.315774	3.48718	8	0.900182	4.6324	9	0.865104	digestive
Diseases of pulp and periapical tissues	SGLT2	Maximum likelihood	10	-1.87108	0.861011	0.0297716	0.153958	0.028477	0.832356	-0.0784339	0.0732926	0.315774	3.48718	8	0.900182	4.6324	9	0.865104	digestive
Diseases of pulp and periapical tissues	SGLT2	MR Egger	10	3.88167	5.43581	0.495475	48.5049	0.00114479	2.05515e+06	-0.0784339	0.0732926	0.315774	3.48718	8	0.900182	4.6324	9	0.865104	digestive
Periapical abscess	SGLT2	Inverse variance weighted	10	-2.33262	1.0507	0.0264141	0.0970413	0.0123762	0.7609	-0.110748	0.0903867	0.255323	0.761987	8	0.999351	2.26326	9	0.986588	digestive
Periapical abscess	SGLT2	Weighted median	10	-2.52087	1.32295	0.0567163	0.0803897	0.00601288	1.07478	-0.110748	0.0903867	0.255323	0.761987	8	0.999351	2.26326	9	0.986588	digestive
Periapical abscess	SGLT2	Maximum likelihood	10	-2.34778	1.05823	0.0265147	0.0955813	0.0120113	0.7606	-0.110748	0.0903867	0.255323	0.761987	8	0.999351	2.26326	9	0.986588	digestive
Periapical abscess	SGLT2	MR Egger	10	5.76958	6.69556	0.413933	320.403	0.000640203	160352740	-0.110748	0.0903867	0.255323	0.761987	8	0.999351	2.26326	9	0.986588	digestive
Gingival and periodontal diseases	SGLT2	Inverse variance weighted	10	-0.655148	0.857162	0.444675	0.519365	0.0967926	2.78678	0.0959579	0.073888	0.23023	1.73771	8	0.988024	3.42432	9	0.945076	digestive
Gingival and periodontal diseases	SGLT2	Weighted median	10	-0.421987	1.10404	0.702298	0.655743	0.0753277	5.70837	0.0959579	0.073888	0.23023	1.73771	8	0.988024	3.42432	9	0.945076	digestive
Gingival and periodontal diseases	SGLT2	Maximum likelihood	10	-0.665627	0.863187	0.440631	0.513951	0.0946591	2.79049	0.0959579	0.073888	0.23023	1.73771	8	0.988024	3.42432	9	0.945076	digestive
Gingival and periodontal diseases	SGLT2	MR Egger	10	-7.6734	5.47164	0.19839	0.000465032	1.02e-08	21.1368	0.0959579	0.073888	0.23023	1.73771	8	0.988024	3.42432	9	0.945076	digestive
Periodontitis (acute or chronic)	SGLT2	Inverse variance weighted	10	-3.38626	1.0269	0.000975355	0.0338352	0.00452117	0.253213	0.0599826	0.0883357	0.516278	2.67519	8	0.953061	3.13627	9	0.958646	digestive
Periodontitis (acute or chronic)	SGLT2	Weighted median	10	-3.44795	1.35677	0.0110444	0.0318106	0.00222671	0.454444	0.0599826	0.0883357	0.516278	2.67519	8	0.953061	3.13627	9	0.958646	digestive
Periodontitis (acute or chronic)	SGLT2	Maximum likelihood	10	-3.39879	1.04541	0.00114935	0.0334138	0.00430582	0.259295	0.0599826	0.0883357	0.516278	2.67519	8	0.953061	3.13627	9	0.958646	digestive
Periodontitis (acute or chronic)	SGLT2	MR Egger	10	-7.77469	6.54388	0.268872	0.000420236	1.13e-09	156.226	0.0599826	0.0883357	0.516278	2.67519	8	0.953061	3.13627	9	0.958646	digestive
Acute periodontitis	SGLT2	Inverse variance weighted	10	-0.759411	1.38747	0.58415	0.467942	0.0308426	7.09958	0.131679	0.119239	0.301557	2.53403	8	0.960125	3.75357	9	0.926871	digestive
Acute periodontitis	SGLT2	Weighted median	10	-1.61576	1.82496	0.375959	0.19874	0.00555708	7.10759	0.131679	0.119239	0.301557	2.53403	8	0.960125	3.75357	9	0.926871	digestive
Acute periodontitis	SGLT2	Maximum likelihood	10	-0.773681	1.39484	0.579119	0.461312	0.0299695	7.10083	0.131679	0.119239	0.301557	2.53403	8	0.960125	3.75357	9	0.926871	digestive
Acute periodontitis	SGLT2	MR Egger	10	-10.3921	8.8323	0.273177	3.07e-05	9.3e-13	1011.56	0.131679	0.119239	0.301557	2.53403	8	0.960125	3.75357	9	0.926871	digestive
Chronic periodontitis	SGLT2	Inverse variance weighted	10	-7.21524	1.51637	1.95e-06	0.000735295	3.76e-05	0.0143623	-0.0496157	0.130664	0.714035	2.03125	8	0.980039	2.17544	9	0.98838	digestive
Chronic periodontitis	SGLT2	Weighted median	10	-6.44763	1.90313	0.000704289	0.00158427	3.8e-05	0.0660402	-0.0496157	0.130664	0.714035	2.03125	8	0.980039	2.17544	9	0.98838	digestive
Chronic periodontitis	SGLT2	Maximum likelihood	10	-7.14847	1.55766	4.45e-06	0.000786065	3.71e-05	0.0166482	-0.0496157	0.130664	0.714035	2.03125	8	0.980039	2.17544	9	0.98838	digestive
Chronic periodontitis	SGLT2	MR Egger	10	-3.58448	9.68117	0.720805	0.0277512	1.59e-10	4.83125e+06	-0.0496157	0.130664	0.714035	2.03125	8	0.980039	2.17544	9	0.98838	digestive
Other diseases of the teeth and supporting structures	SGLT2	Inverse variance weighted	10	3.31646	0.691425	1.61e-06	27.5626	7.10833	106.874	0.0553856	0.0597938	0.381396	1.32302	8	0.995271	2.18101	9	0.988271	digestive
Other diseases of the teeth and supporting structures	SGLT2	Weighted median	10	3.04005	0.868559	0.000465064	20.9063	3.81018	114.712	0.0553856	0.0597938	0.381396	1.32302	8	0.995271	2.18101	9	0.988271	digestive
Other diseases of the teeth and supporting structures	SGLT2	Maximum likelihood	10	3.33903	0.711309	2.68e-06	28.1918	6.99269	113.658	0.0553856	0.0597938	0.381396	1.32302	8	0.995271	2.18101	9	0.988271	digestive
Other diseases of the teeth and supporting structures	SGLT2	MR Egger	10	-0.737436	4.43083	0.871946	0.478339	8.09e-05	2827.07	0.0553856	0.0597938	0.381396	1.32302	8	0.995271	2.18101	9	0.988271	digestive
Diseases of the jaws	SGLT2	Inverse variance weighted	10	-2.04849	1.16344	0.0782856	0.12893	0.0131831	1.26093	0.0397075	0.100054	0.701847	2.46562	8	0.963315	2.62312	9	0.977387	digestive
Diseases of the jaws	SGLT2	Weighted median	10	-1.90303	1.5405	0.216705	0.149116	0.00728163	3.05366	0.0397075	0.100054	0.701847	2.46562	8	0.963315	2.62312	9	0.977387	digestive
Diseases of the jaws	SGLT2	Maximum likelihood	10	-2.06321	1.17414	0.0788827	0.127046	0.0127207	1.26885	0.0397075	0.100054	0.701847	2.46562	8	0.963315	2.62312	9	0.977387	digestive
Diseases of the jaws	SGLT2	MR Egger	10	-4.95596	7.41798	0.522873	0.0070413	3.41e-09	14520	0.0397075	0.100054	0.701847	2.46562	8	0.963315	2.62312	9	0.977387	digestive
Diseases of the salivary glands	SGLT2	Inverse variance weighted	10	-0.208844	1.34295	0.876418	0.811522	0.0583663	11.2834	-0.0754876	0.115622	0.532141	3.0702	8	0.929875	3.49646	9	0.941332	digestive
Diseases of the salivary glands	SGLT2	Weighted median	10	1.30505	1.70767	0.44473	3.68789	0.129771	104.804	-0.0754876	0.115622	0.532141	3.0702	8	0.929875	3.49646	9	0.941332	digestive
Diseases of the salivary glands	SGLT2	Maximum likelihood	10	-0.206408	1.34969	0.878453	0.813501	0.0577407	11.4613	-0.0754876	0.115622	0.532141	3.0702	8	0.929875	3.49646	9	0.941332	digestive
Diseases of the salivary glands	SGLT2	MR Egger	10	5.31925	8.57304	0.552215	204.231	1.03e-05	4051743811	-0.0754876	0.115622	0.532141	3.0702	8	0.929875	3.49646	9	0.941332	digestive
Diseases of the oral soft tissues, excluding lesions specific for gingiva and tongue	SGLT2	Inverse variance weighted	10	1.18155	0.577131	0.0406305	3.25942	1.05166	10.1019	0.00065711	0.0494687	0.989727	6.38754	8	0.603907	6.38772	9	0.700574	digestive
Diseases of the oral soft tissues, excluding lesions specific for gingiva and tongue	SGLT2	Weighted median	10	1.68024	0.783767	0.0320485	5.36687	1.15495	24.9389	0.00065711	0.0494687	0.989727	6.38754	8	0.603907	6.38772	9	0.700574	digestive
Diseases of the oral soft tissues, excluding lesions specific for gingiva and tongue	SGLT2	Maximum likelihood	10	1.20297	0.585551	0.0399349	3.32999	1.05685	10.4924	0.00065711	0.0494687	0.989727	6.38754	8	0.603907	6.38772	9	0.700574	digestive
Diseases of the oral soft tissues, excluding lesions specific for gingiva and tongue	SGLT2	MR Egger	10	1.13343	3.6682	0.765224	3.10629	0.0023432	4117.9	0.00065711	0.0494687	0.989727	6.38754	8	0.603907	6.38772	9	0.700574	digestive
Diseases of lips	SGLT2	Inverse variance weighted	10	3.52909	1.37698	0.0103794	34.093	2.29381	506.725	0.130018	0.118655	0.30507	3.00928	8	0.933774	4.20998	9	0.897057	digestive
Diseases of lips	SGLT2	Weighted median	10	2.36	1.80305	0.19057	10.591	0.309135	362.848	0.130018	0.118655	0.30507	3.00928	8	0.933774	4.20998	9	0.897057	digestive
Diseases of lips	SGLT2	Maximum likelihood	10	3.59759	1.3964	0.00998566	36.5103	2.36467	563.714	0.130018	0.118655	0.30507	3.00928	8	0.933774	4.20998	9	0.897057	digestive
Diseases of lips	SGLT2	MR Egger	10	-5.98742	8.7933	0.515151	0.00251013	8.22e-11	76683.3	0.130018	0.118655	0.30507	3.00928	8	0.933774	4.20998	9	0.897057	digestive
Diseases and other conditions of the tongue	SGLT2	Inverse variance weighted	10	0.429993	1.02247	0.674089	1.53725	0.207204	11.4048	0.123637	0.0882171	0.198645	2.95146	8	0.937367	4.91569	9	0.841595	digestive
Diseases and other conditions of the tongue	SGLT2	Weighted median	10	0.448897	1.36669	0.742567	1.56658	0.107548	22.8194	0.123637	0.0882171	0.198645	2.95146	8	0.937367	4.91569	9	0.841595	digestive
Diseases and other conditions of the tongue	SGLT2	Maximum likelihood	10	0.434306	1.02872	0.672893	1.54389	0.205567	11.5953	0.123637	0.0882171	0.198645	2.95146	8	0.937367	4.91569	9	0.841595	digestive
Diseases and other conditions of the tongue	SGLT2	MR Egger	10	-8.60861	6.52974	0.223873	0.000182528	5.05e-10	66.0022	0.123637	0.0882171	0.198645	2.95146	8	0.937367	4.91569	9	0.841595	digestive
Diseases of esophagus	SGLT2	Inverse variance weighted	10	0.598321	0.205258	0.00355729	1.81906	1.21654	2.71999	-0.00106792	0.0177013	0.953373	4.61762	8	0.797554	4.62126	9	0.865997	digestive
Diseases of esophagus	SGLT2	Weighted median	10	0.636207	0.268003	0.0176023	1.8893	1.11731	3.1947	-0.00106792	0.0177013	0.953373	4.61762	8	0.797554	4.62126	9	0.865997	digestive
Diseases of esophagus	SGLT2	Maximum likelihood	10	0.607901	0.208976	0.00362638	1.83657	1.21934	2.76625	-0.00106792	0.0177013	0.953373	4.61762	8	0.797554	4.62126	9	0.865997	digestive
Diseases of esophagus	SGLT2	MR Egger	10	0.6764	1.31038	0.619684	1.96678	0.150779	25.655	-0.00106792	0.0177013	0.953373	4.61762	8	0.797554	4.62126	9	0.865997	digestive
Esophagitis, GERD and related diseases	SGLT2	Inverse variance weighted	10	0.701446	0.216418	0.00119041	2.01667	1.31952	3.08214	0.00432915	0.0186275	0.822058	5.46027	8	0.707438	5.51428	9	0.787373	digestive
Esophagitis, GERD and related diseases	SGLT2	Weighted median	10	0.652879	0.261482	0.0125305	1.92106	1.1507	3.20716	0.00432915	0.0186275	0.822058	5.46027	8	0.707438	5.51428	9	0.787373	digestive
Esophagitis, GERD and related diseases	SGLT2	Maximum likelihood	10	0.709505	0.220677	0.00130389	2.03298	1.31914	3.13313	0.00432915	0.0186275	0.822058	5.46027	8	0.707438	5.51428	9	0.787373	digestive
Esophagitis, GERD and related diseases	SGLT2	MR Egger	10	0.384634	1.38026	0.787567	1.46908	0.0982076	21.9757	0.00432915	0.0186275	0.822058	5.46027	8	0.707438	5.51428	9	0.787373	digestive
GERD	SGLT2	Inverse variance weighted	10	1.72924	0.309717	2.36e-08	5.63638	3.07159	10.3428	0.0472236	0.0267385	0.115365	2.96242	8	0.936694	6.08163	9	0.731722	digestive
GERD	SGLT2	Weighted median	10	1.6885	0.427761	7.9e-05	5.41134	2.33984	12.5148	0.0472236	0.0267385	0.115365	2.96242	8	0.936694	6.08163	9	0.731722	digestive
GERD	SGLT2	Maximum likelihood	10	1.75652	0.322286	5.03e-08	5.79225	3.07973	10.8939	0.0472236	0.0267385	0.115365	2.96242	8	0.936694	6.08163	9	0.731722	digestive
GERD	SGLT2	MR Egger	10	-1.72594	1.98072	0.40894	0.178006	0.00366783	8.63893	0.0472236	0.0267385	0.115365	2.96242	8	0.936694	6.08163	9	0.731722	digestive
Ulcer of esophagus	SGLT2	Inverse variance weighted	10	-1.82907	0.504185	0.000285868	0.160563	0.0597687	0.431335	-0.0494188	0.0432743	0.286484	2.01685	8	0.980491	3.321	9	0.950199	digestive
Ulcer of esophagus	SGLT2	Weighted median	10	-1.63861	0.633722	0.00971842	0.19425	0.0560952	0.672661	-0.0494188	0.0432743	0.286484	2.01685	8	0.980491	3.321	9	0.950199	digestive
Ulcer of esophagus	SGLT2	Maximum likelihood	10	-1.82933	0.513463	0.000367029	0.160522	0.0586767	0.439139	-0.0494188	0.0432743	0.286484	2.01685	8	0.980491	3.321	9	0.950199	digestive
Ulcer of esophagus	SGLT2	MR Egger	10	1.78909	3.20815	0.592329	5.98398	0.0111213	3219.78	-0.0494188	0.0432743	0.286484	2.01685	8	0.980491	3.321	9	0.950199	digestive
Reflux esophagitis	SGLT2	Inverse variance weighted	10	1.5391	0.35897	1.81e-05	4.66038	2.306	9.41853	0.00527388	0.0308939	0.868691	4.42568	8	0.816821	4.45483	9	0.879014	digestive
Reflux esophagitis	SGLT2	Weighted median	10	1.42116	0.476141	0.00283817	4.14191	1.62893	10.5317	0.00527388	0.0308939	0.868691	4.42568	8	0.816821	4.45483	9	0.879014	digestive
Reflux esophagitis	SGLT2	Maximum likelihood	10	1.57523	0.37044	2.12e-05	4.83183	2.33769	9.98704	0.00527388	0.0308939	0.868691	4.42568	8	0.816821	4.45483	9	0.879014	digestive
Reflux esophagitis	SGLT2	MR Egger	10	1.15304	2.28982	0.628149	3.1678	0.0356142	281.768	0.00527388	0.0308939	0.868691	4.42568	8	0.816821	4.45483	9	0.879014	digestive
Esophageal bleeding (varices/hemorrhage)	SGLT2	Inverse variance weighted	10	2.36745	0.879526	0.00710816	10.6701	1.90328	59.8188	-0.00413112	0.07565	0.95779	3.96291	8	0.860454	3.96589	9	0.913643	digestive
Esophageal bleeding (varices/hemorrhage)	SGLT2	Weighted median	10	2.47307	1.10554	0.0252879	11.8588	1.35827	103.537	-0.00413112	0.07565	0.95779	3.96291	8	0.860454	3.96589	9	0.913643	digestive
Esophageal bleeding (varices/hemorrhage)	SGLT2	Maximum likelihood	10	2.43992	0.900217	0.00672093	11.4721	1.965	66.9765	-0.00413112	0.07565	0.95779	3.96291	8	0.860454	3.96589	9	0.913643	digestive
Esophageal bleeding (varices/hemorrhage)	SGLT2	MR Egger	10	2.66982	5.60657	0.646669	14.4374	0.000243825	854873	-0.00413112	0.07565	0.95779	3.96291	8	0.860454	3.96589	9	0.913643	digestive
Stricture and stenosis of esophagus	SGLT2	Inverse variance weighted	10	-0.807287	0.830343	0.330935	0.446067	0.0876188	2.27092	-0.018672	0.0715038	0.800586	0.171643	8	0.999998	0.239834	9	0.999999	digestive
Stricture and stenosis of esophagus	SGLT2	Weighted median	10	-0.706275	0.993766	0.477267	0.493479	0.0703652	3.46082	-0.018672	0.0715038	0.800586	0.171643	8	0.999998	0.239834	9	0.999999	digestive
Stricture and stenosis of esophagus	SGLT2	Maximum likelihood	10	-0.804079	0.83156	0.333568	0.4475	0.0876909	2.28366	-0.018672	0.0715038	0.800586	0.171643	8	0.999998	0.239834	9	0.999999	digestive
Stricture and stenosis of esophagus	SGLT2	MR Egger	10	0.559107	5.29802	0.918552	1.74911	5.41e-05	56569.4	-0.018672	0.0715038	0.800586	0.171643	8	0.999998	0.239834	9	0.999999	digestive
Disorders of esophageal motility	SGLT2	Inverse variance weighted	10	-1.41673	1.42294	0.319427	0.242506	0.0149106	3.94413	0.0238658	0.122758	0.850698	1.29051	8	0.995665	1.32831	9	0.998231	digestive
Disorders of esophageal motility	SGLT2	Weighted median	10	-1.12299	1.78133	0.528418	0.325305	0.00990814	10.6805	0.0238658	0.122758	0.850698	1.29051	8	0.995665	1.32831	9	0.998231	digestive
Disorders of esophageal motility	SGLT2	Maximum likelihood	10	-1.39913	1.42789	0.327154	0.246811	0.0150288	4.05327	0.0238658	0.122758	0.850698	1.29051	8	0.995665	1.32831	9	0.998231	digestive
Disorders of esophageal motility	SGLT2	MR Egger	10	-3.16391	9.09889	0.737019	0.0422601	7.6e-10	2.34997e+06	0.0238658	0.122758	0.850698	1.29051	8	0.995665	1.32831	9	0.998231	digestive
Heartburn	SGLT2	Inverse variance weighted	10	-0.494876	0.781955	0.526818	0.609646	0.131663	2.82288	-0.0197592	0.0673782	0.776788	1.06942	8	0.997771	1.15542	9	0.998988	digestive
Heartburn	SGLT2	Weighted median	10	-0.56165	0.968851	0.562112	0.570267	0.0853839	3.80874	-0.0197592	0.0673782	0.776788	1.06942	8	0.997771	1.15542	9	0.998988	digestive
Heartburn	SGLT2	Maximum likelihood	10	-0.488333	0.783656	0.533188	0.613649	0.132086	2.85089	-0.0197592	0.0673782	0.776788	1.06942	8	0.997771	1.15542	9	0.998988	digestive
Heartburn	SGLT2	MR Egger	10	0.95099	4.99198	0.85366	2.58827	0.000145796	45948.6	-0.0197592	0.0673782	0.776788	1.06942	8	0.997771	1.15542	9	0.998988	digestive
Peptic ulcer (excl. esophageal)	SGLT2	Inverse variance weighted	10	-1.56182	0.424974	0.000237763	0.209755	0.091194	0.482454	-0.0475611	0.0367813	0.232072	5.35283	8	0.719285	7.02489	9	0.634528	digestive
Peptic ulcer (excl. esophageal)	SGLT2	Weighted median	10	-1.41111	0.605924	0.0198665	0.243872	0.0743686	0.799715	-0.0475611	0.0367813	0.232072	5.35283	8	0.719285	7.02489	9	0.634528	digestive
Peptic ulcer (excl. esophageal)	SGLT2	Maximum likelihood	10	-1.54823	0.435962	0.000383344	0.212624	0.090472	0.499702	-0.0475611	0.0367813	0.232072	5.35283	8	0.719285	7.02489	9	0.634528	digestive
Peptic ulcer (excl. esophageal)	SGLT2	MR Egger	10	1.91271	2.72041	0.501942	6.7714	0.0327353	1400.69	-0.0475611	0.0367813	0.232072	5.35283	8	0.719285	7.02489	9	0.634528	digestive
Hemorrhage from gastrointestinal ulcer	SGLT2	Inverse variance weighted	10	2.17445	1.44529	0.132449	8.79737	0.517727	149.488	0.116254	0.124851	0.379024	1.54325	8	0.991966	2.41027	9	0.9832	digestive
Hemorrhage from gastrointestinal ulcer	SGLT2	Weighted median	10	2.61977	1.81768	0.149507	13.7326	0.389506	484.162	0.116254	0.124851	0.379024	1.54325	8	0.991966	2.41027	9	0.9832	digestive
Hemorrhage from gastrointestinal ulcer	SGLT2	Maximum likelihood	10	2.19547	1.4525	0.130659	8.98422	0.521297	154.837	0.116254	0.124851	0.379024	1.54325	8	0.991966	2.41027	9	0.9832	digestive
Hemorrhage from gastrointestinal ulcer	SGLT2	MR Egger	10	-6.32647	9.24328	0.513034	0.00178834	2.42e-11	131973	0.116254	0.124851	0.379024	1.54325	8	0.991966	2.41027	9	0.9832	digestive
Gastric ulcer	SGLT2	Inverse variance weighted	10	-1.94047	0.562322	0.000558906	0.143637	0.0477098	0.432438	-0.0592392	0.0485162	0.25684	2.16362	8	0.97558	3.65451	9	0.932647	digestive
Gastric ulcer	SGLT2	Weighted median	10	-1.69311	0.721265	0.018904	0.183946	0.0447444	0.756213	-0.0592392	0.0485162	0.25684	2.16362	8	0.97558	3.65451	9	0.932647	digestive
Gastric ulcer	SGLT2	Maximum likelihood	10	-1.94561	0.570894	0.000654385	0.1429	0.0466741	0.437508	-0.0592392	0.0485162	0.25684	2.16362	8	0.97558	3.65451	9	0.932647	digestive
Gastric ulcer	SGLT2	MR Egger	10	2.39732	3.59682	0.523837	10.9936	0.00953822	12671.1	-0.0592392	0.0485162	0.25684	2.16362	8	0.97558	3.65451	9	0.932647	digestive
Duodenal ulcer	SGLT2	Inverse variance weighted	10	-1.52978	0.65917	0.0202998	0.216584	0.0595017	0.788359	-0.0541422	0.0567738	0.368184	3.44611	8	0.903331	4.35556	9	0.886492	digestive
Duodenal ulcer	SGLT2	Weighted median	10	-1.36392	0.883758	0.122754	0.255657	0.045226	1.4452	-0.0541422	0.0567738	0.368184	3.44611	8	0.903331	4.35556	9	0.886492	digestive
Duodenal ulcer	SGLT2	Maximum likelihood	10	-1.5498	0.667022	0.0201542	0.21229	0.0574314	0.784712	-0.0541422	0.0567738	0.368184	3.44611	8	0.903331	4.35556	9	0.886492	digestive
Duodenal ulcer	SGLT2	MR Egger	10	2.43493	4.20934	0.578871	11.415	0.00298138	43705.3	-0.0541422	0.0567738	0.368184	3.44611	8	0.903331	4.35556	9	0.886492	digestive
Dysphagia	SGLT2	Inverse variance weighted	10	0.271498	0.455803	0.551411	1.31193	0.536936	3.20551	-0.00985379	0.03915	0.807623	1.19669	8	0.996675	1.26004	9	0.998566	digestive
Dysphagia	SGLT2	Weighted median	10	0.365776	0.549366	0.505529	1.44163	0.491162	4.23141	-0.00985379	0.03915	0.807623	1.19669	8	0.996675	1.26004	9	0.998566	digestive
Dysphagia	SGLT2	Maximum likelihood	10	0.272525	0.457087	0.551028	1.31328	0.536137	3.21689	-0.00985379	0.03915	0.807623	1.19669	8	0.996675	1.26004	9	0.998566	digestive
Dysphagia	SGLT2	MR Egger	10	0.992897	2.9022	0.741076	2.69904	0.00913707	797.283	-0.00985379	0.03915	0.807623	1.19669	8	0.996675	1.26004	9	0.998566	digestive
Gastritis and duodenitis	SGLT2	Inverse variance weighted	10	0.449263	0.22538	0.0462219	1.56716	1.00755	2.43758	-0.0149107	0.0193952	0.46411	6.00808	8	0.646327	6.59911	9	0.678778	digestive
Gastritis and duodenitis	SGLT2	Weighted median	10	0.453457	0.301331	0.132363	1.57374	0.871838	2.84074	-0.0149107	0.0193952	0.46411	6.00808	8	0.646327	6.59911	9	0.678778	digestive
Gastritis and duodenitis	SGLT2	Maximum likelihood	10	0.456781	0.228371	0.0454815	1.57898	1.00922	2.47042	-0.0149107	0.0193952	0.46411	6.00808	8	0.646327	6.59911	9	0.678778	digestive
Gastritis and duodenitis	SGLT2	MR Egger	10	1.54134	1.43829	0.31514	4.67085	0.278674	78.2878	-0.0149107	0.0193952	0.46411	6.00808	8	0.646327	6.59911	9	0.678778	digestive
Acute gastritis	SGLT2	Inverse variance weighted	10	5.38596	1.04706	2.69e-07	218.32	28.0425	1699.7	0.0541437	0.0902895	0.565321	3.47899	8	0.900814	3.83859	9	0.921711	digestive
Acute gastritis	SGLT2	Weighted median	10	5.21195	1.34073	0.00010133	183.451	13.2515	2539.66	0.0541437	0.0902895	0.565321	3.47899	8	0.900814	3.83859	9	0.921711	digestive
Acute gastritis	SGLT2	Maximum likelihood	10	5.43385	1.08333	5.28e-07	229.03	27.3995	1914.44	0.0541437	0.0902895	0.565321	3.47899	8	0.900814	3.83859	9	0.921711	digestive
Acute gastritis	SGLT2	MR Egger	10	1.42729	6.68398	0.836249	4.16737	8.52e-06	2.03881e+06	0.0541437	0.0902895	0.565321	3.47899	8	0.900814	3.83859	9	0.921711	digestive
Duodenitis	SGLT2	Inverse variance weighted	10	1.3307	0.422066	0.00161694	3.78371	1.65443	8.65341	0.0416415	0.0361966	0.283192	1.49398	8	0.992807	2.81747	9	0.971094	digestive
Duodenitis	SGLT2	Weighted median	10	1.47206	0.573947	0.0103235	4.3582	1.41499	13.4234	0.0416415	0.0361966	0.283192	1.49398	8	0.992807	2.81747	9	0.971094	digestive
Duodenitis	SGLT2	Maximum likelihood	10	1.33695	0.427708	0.00177291	3.80742	1.64649	8.80447	0.0416415	0.0361966	0.283192	1.49398	8	0.992807	2.81747	9	0.971094	digestive
Duodenitis	SGLT2	MR Egger	10	-1.72151	2.68648	0.539566	0.178795	0.000923808	34.6044	0.0416415	0.0361966	0.283192	1.49398	8	0.992807	2.81747	9	0.971094	digestive
Other specified gastritis	SGLT2	Inverse variance weighted	10	-0.283069	0.407401	0.48717	0.753468	0.339061	1.67437	-0.0510039	0.0350235	0.183413	4.10684	8	0.847358	6.22758	9	0.716943	digestive
Other specified gastritis	SGLT2	Weighted median	10	-0.186837	0.530856	0.724872	0.829579	0.293078	2.34818	-0.0510039	0.0350235	0.183413	4.10684	8	0.847358	6.22758	9	0.716943	digestive
Other specified gastritis	SGLT2	Maximum likelihood	10	-0.287036	0.41095	0.484884	0.750485	0.335378	1.67938	-0.0510039	0.0350235	0.183413	4.10684	8	0.847358	6.22758	9	0.716943	digestive
Other specified gastritis	SGLT2	MR Egger	10	3.45074	2.59611	0.220438	31.5237	0.19444	5110.81	-0.0510039	0.0350235	0.183413	4.10684	8	0.847358	6.22758	9	0.716943	digestive
Other disorders of stomach and duodenum	SGLT2	Inverse variance weighted	10	-2.16583	0.623005	0.000508149	0.114655	0.0338127	0.388781	-0.0877909	0.0535686	0.139877	3.48616	8	0.900261	6.17199	9	0.722589	digestive
Other disorders of stomach and duodenum	SGLT2	Weighted median	10	-2.5186	0.818406	0.00208787	0.0805727	0.0162012	0.400709	-0.0877909	0.0535686	0.139877	3.48616	8	0.900261	6.17199	9	0.722589	digestive
Other disorders of stomach and duodenum	SGLT2	Maximum likelihood	10	-2.19638	0.636561	0.000559801	0.111205	0.0319355	0.387238	-0.0877909	0.0535686	0.139877	3.48616	8	0.900261	6.17199	9	0.722589	digestive
Other disorders of stomach and duodenum	SGLT2	MR Egger	10	4.26573	3.97358	0.314347	71.2172	0.0295261	171776	-0.0877909	0.0535686	0.139877	3.48616	8	0.900261	6.17199	9	0.722589	digestive
Appendiceal conditions	SGLT2	Inverse variance weighted	10	-1.17564	0.619302	0.0576521	0.308621	0.091678	1.03893	-0.0525774	0.0532989	0.352798	1.43174	8	0.993784	2.40485	9	0.983334	digestive
Appendiceal conditions	SGLT2	Weighted median	10	-1.34109	0.786909	0.0883341	0.26156	0.0559424	1.22293	-0.0525774	0.0532989	0.352798	1.43174	8	0.993784	2.40485	9	0.983334	digestive
Appendiceal conditions	SGLT2	Maximum likelihood	10	-1.18618	0.622794	0.0568311	0.305386	0.0900984	1.0351	-0.0525774	0.0532989	0.352798	1.43174	8	0.993784	2.40485	9	0.983334	digestive
Appendiceal conditions	SGLT2	MR Egger	10	2.66947	3.94677	0.51788	14.4324	0.00630633	33029.3	-0.0525774	0.0532989	0.352798	1.43174	8	0.993784	2.40485	9	0.983334	digestive
Appendicitis	SGLT2	Inverse variance weighted	10	-1.02179	0.635362	0.107791	0.35995	0.103612	1.25047	-0.044751	0.0547211	0.437147	1.88121	8	0.984439	2.55002	9	0.979508	digestive
Appendicitis	SGLT2	Weighted median	10	-1.28829	0.803953	0.109057	0.275742	0.057038	1.33303	-0.044751	0.0547211	0.437147	1.88121	8	0.984439	2.55002	9	0.979508	digestive
Appendicitis	SGLT2	Maximum likelihood	10	-1.02728	0.638922	0.10787	0.357978	0.102328	1.25233	-0.044751	0.0547211	0.437147	1.88121	8	0.984439	2.55002	9	0.979508	digestive
Appendicitis	SGLT2	MR Egger	10	2.25555	4.05755	0.593488	9.54056	0.00335519	27128.8	-0.044751	0.0547211	0.437147	1.88121	8	0.984439	2.55002	9	0.979508	digestive
Acute appendicitis	SGLT2	Inverse variance weighted	10	-0.796891	0.707568	0.260064	0.450728	0.112621	1.80388	-0.0608559	0.0608997	0.346922	2.48808	8	0.962284	3.48664	9	0.94185	digestive
Acute appendicitis	SGLT2	Weighted median	10	-1.15385	0.888144	0.193887	0.315421	0.0553207	1.79843	-0.0608559	0.0608997	0.346922	2.48808	8	0.962284	3.48664	9	0.94185	digestive
Acute appendicitis	SGLT2	Maximum likelihood	10	-0.806685	0.711519	0.256899	0.446335	0.110663	1.80019	-0.0608559	0.0608997	0.346922	2.48808	8	0.962284	3.48664	9	0.94185	digestive
Acute appendicitis	SGLT2	MR Egger	10	3.65952	4.51541	0.441121	38.8429	0.00556822	270961	-0.0608559	0.0608997	0.346922	2.48808	8	0.962284	3.48664	9	0.94185	digestive
Abdominal hernia	SGLT2	Inverse variance weighted	10	-0.0867209	0.177111	0.624388	0.916933	0.648003	1.29747	-0.00719032	0.0152254	0.649356	4.53094	8	0.80633	4.75397	9	0.855206	digestive
Abdominal hernia	SGLT2	Weighted median	10	-0.0340703	0.227787	0.881103	0.966504	0.618454	1.51043	-0.00719032	0.0152254	0.649356	4.53094	8	0.80633	4.75397	9	0.855206	digestive
Abdominal hernia	SGLT2	Maximum likelihood	10	-0.0879756	0.178351	0.62182	0.915783	0.64562	1.299	-0.00719032	0.0152254	0.649356	4.53094	8	0.80633	4.75397	9	0.855206	digestive
Abdominal hernia	SGLT2	MR Egger	10	0.439558	1.12837	0.707034	1.55202	0.169984	14.1705	-0.00719032	0.0152254	0.649356	4.53094	8	0.80633	4.75397	9	0.855206	digestive
Inguinal hernia	SGLT2	Inverse variance weighted	10	-0.23141	0.306828	0.450728	0.793414	0.434833	1.4477	-0.0113355	0.0261743	0.676399	1.4175	8	0.993995	1.60505	9	0.99629	digestive
Inguinal hernia	SGLT2	Weighted median	10	-0.118866	0.375826	0.75179	0.887926	0.425077	1.85476	-0.0113355	0.0261743	0.676399	1.4175	8	0.993995	1.60505	9	0.99629	digestive
Inguinal hernia	SGLT2	Maximum likelihood	10	-0.23253	0.307758	0.449912	0.792526	0.433555	1.44871	-0.0113355	0.0261743	0.676399	1.4175	8	0.993995	1.60505	9	0.99629	digestive
Inguinal hernia	SGLT2	MR Egger	10	0.601701	1.94802	0.765305	1.82522	0.0400984	83.0815	-0.0113355	0.0261743	0.676399	1.4175	8	0.993995	1.60505	9	0.99629	digestive
Diaphragmatic hernia	SGLT2	Inverse variance weighted	10	0.313595	0.232711	0.177795	1.36834	0.867172	2.15914	-0.00143225	0.019952	0.944535	5.8375	8	0.665429	5.84265	9	0.755557	digestive
Diaphragmatic hernia	SGLT2	Weighted median	10	0.439832	0.301838	0.145067	1.55245	0.859186	2.80508	-0.00143225	0.019952	0.944535	5.8375	8	0.665429	5.84265	9	0.755557	digestive
Diaphragmatic hernia	SGLT2	Maximum likelihood	10	0.319807	0.235003	0.173557	1.37686	0.868664	2.18237	-0.00143225	0.019952	0.944535	5.8375	8	0.665429	5.84265	9	0.755557	digestive
Diaphragmatic hernia	SGLT2	MR Egger	10	0.418542	1.48037	0.784563	1.51974	0.0834942	27.662	-0.00143225	0.019952	0.944535	5.8375	8	0.665429	5.84265	9	0.755557	digestive
Femoral hernia	SGLT2	Inverse variance weighted	10	2.18802	1.40901	0.120453	8.91757	0.563469	141.131	0.0678981	0.121271	0.590883	3.24825	8	0.917827	3.56172	9	0.937825	digestive
Femoral hernia	SGLT2	Weighted median	10	1.29764	1.79433	0.469564	3.66063	0.108691	123.287	0.0678981	0.121271	0.590883	3.24825	8	0.917827	3.56172	9	0.937825	digestive
Femoral hernia	SGLT2	Maximum likelihood	10	2.21215	1.41827	0.118818	9.13534	0.566852	147.224	0.0678981	0.121271	0.590883	3.24825	8	0.917827	3.56172	9	0.937825	digestive
Femoral hernia	SGLT2	MR Egger	10	-2.77956	8.98363	0.76492	0.0620658	1.4e-09	2.7534e+06	0.0678981	0.121271	0.590883	3.24825	8	0.917827	3.56172	9	0.937825	digestive
Umbilical hernia	SGLT2	Inverse variance weighted	10	-1.25671	0.600906	0.0364962	0.28459	0.0876431	0.924102	-0.0871257	0.0515184	0.129271	2.30078	8	0.970375	5.16078	9	0.820073	digestive
Umbilical hernia	SGLT2	Weighted median	10	-1.45993	0.784183	0.0626427	0.232253	0.0499403	1.08012	-0.0871257	0.0515184	0.129271	2.30078	8	0.970375	5.16078	9	0.820073	digestive
Umbilical hernia	SGLT2	Maximum likelihood	10	-1.25681	0.606181	0.0381418	0.28456	0.0867325	0.93361	-0.0871257	0.0515184	0.129271	2.30078	8	0.970375	5.16078	9	0.820073	digestive
Umbilical hernia	SGLT2	MR Egger	10	5.1227	3.81978	0.216716	167.788	0.0940369	299381	-0.0871257	0.0515184	0.129271	2.30078	8	0.970375	5.16078	9	0.820073	digestive
Ventral hernia	SGLT2	Inverse variance weighted	10	-1.3167	0.613422	0.0318346	0.268019	0.0805397	0.891908	-0.0134844	0.0530493	0.805763	1.15685	8	0.99705	1.22147	9	0.998734	digestive
Ventral hernia	SGLT2	Weighted median	10	-1.13347	0.752216	0.13185	0.321913	0.0736951	1.40617	-0.0134844	0.0530493	0.805763	1.15685	8	0.99705	1.22147	9	0.998734	digestive
Ventral hernia	SGLT2	Maximum likelihood	10	-1.31771	0.617597	0.0328756	0.267749	0.0798028	0.898333	-0.0134844	0.0530493	0.805763	1.15685	8	0.99705	1.22147	9	0.998734	digestive
Ventral hernia	SGLT2	MR Egger	10	-0.330542	3.92786	0.935002	0.718534	0.000325823	1584.57	-0.0134844	0.0530493	0.805763	1.15685	8	0.99705	1.22147	9	0.998734	digestive
Inflammatory bowel disease and other gastroenteritis and colitis	SGLT2	Inverse variance weighted	10	-0.532042	0.540393	0.324847	0.587404	0.203679	1.69406	-0.0404689	0.0468503	0.41285	6.88266	8	0.549344	7.6288	9	0.571943	digestive
Inflammatory bowel disease and other gastroenteritis and colitis	SGLT2	Weighted median	10	0.210203	0.692735	0.761555	1.23393	0.317411	4.79687	-0.0404689	0.0468503	0.41285	6.88266	8	0.549344	7.6288	9	0.571943	digestive
Inflammatory bowel disease and other gastroenteritis and colitis	SGLT2	Maximum likelihood	10	-0.541488	0.546919	0.32214	0.581882	0.199199	1.69974	-0.0404689	0.0468503	0.41285	6.88266	8	0.549344	7.6288	9	0.571943	digestive
Inflammatory bowel disease and other gastroenteritis and colitis	SGLT2	MR Egger	10	2.42656	3.4675	0.503889	11.3198	0.0126546	10125.9	-0.0404689	0.0468503	0.41285	6.88266	8	0.549344	7.6288	9	0.571943	digestive
Regional enteritis	SGLT2	Inverse variance weighted	10	-1.36475	0.86079	0.112861	0.255444	0.047269	1.38043	-0.0741844	0.074153	0.3464	0.992002	8	0.998298	1.99285	9	0.99158	digestive
Regional enteritis	SGLT2	Weighted median	10	-1.33333	1.07369	0.214302	0.263597	0.0321363	2.16215	-0.0741844	0.074153	0.3464	0.992002	8	0.998298	1.99285	9	0.99158	digestive
Regional enteritis	SGLT2	Maximum likelihood	10	-1.3691	0.864313	0.113185	0.254335	0.0467399	1.38396	-0.0741844	0.074153	0.3464	0.992002	8	0.998298	1.99285	9	0.99158	digestive
Regional enteritis	SGLT2	MR Egger	10	4.06771	5.49796	0.480531	58.4233	0.00122075	2.79606e+06	-0.0741844	0.074153	0.3464	0.992002	8	0.998298	1.99285	9	0.99158	digestive
Ulcerative colitis	SGLT2	Inverse variance weighted	10	-0.386205	0.787655	0.623905	0.679631	0.145147	3.18228	-0.0460547	0.0703791	0.531225	13.0514	8	0.110092	13.75	9	0.131499	digestive
Ulcerative colitis	SGLT2	Weighted median	10	0.617621	0.859002	0.472142	1.85451	0.344375	9.98681	-0.0460547	0.0703791	0.531225	13.0514	8	0.110092	13.75	9	0.131499	digestive
Ulcerative colitis	SGLT2	Maximum likelihood	10	-0.395123	0.65088	0.543811	0.673597	0.188087	2.41235	-0.0460547	0.0703791	0.531225	13.0514	8	0.110092	13.75	9	0.131499	digestive
Ulcerative colitis	SGLT2	MR Egger	10	2.98178	5.2108	0.582884	19.7229	0.000723519	537641	-0.0460547	0.0703791	0.531225	13.0514	8	0.110092	13.75	9	0.131499	digestive
Ulcerative colitis (chronic)	SGLT2	Inverse variance weighted	10	0.832547	1.54738	0.590553	2.29917	0.110767	47.7232	0.0654332	0.13337	0.636872	2.33697	8	0.9689	2.57767	9	0.978721	digestive
Ulcerative colitis (chronic)	SGLT2	Weighted median	10	-0.227156	1.94171	0.90687	0.796796	0.0177227	35.8232	0.0654332	0.13337	0.636872	2.33697	8	0.9689	2.57767	9	0.978721	digestive
Ulcerative colitis (chronic)	SGLT2	Maximum likelihood	10	0.853394	1.55259	0.582553	2.3476	0.111953	49.2283	0.0654332	0.13337	0.636872	2.33697	8	0.9689	2.57767	9	0.978721	digestive
Ulcerative colitis (chronic)	SGLT2	MR Egger	10	-3.95478	9.87974	0.699418	0.019163	7.46e-11	4.92344e+06	0.0654332	0.13337	0.636872	2.33697	8	0.9689	2.57767	9	0.978721	digestive
Ulceration of the lower GI tract	SGLT2	Inverse variance weighted	10	7.68443	1.10047	2.89e-12	2174.22	251.515	18795.1	0.142795	0.0947933	0.170391	2.58644	8	0.957578	4.85563	9	0.846707	digestive
Ulceration of the lower GI tract	SGLT2	Weighted median	10	7.66496	1.51425	4.15e-07	2132.31	109.621	41476.9	0.142795	0.0947933	0.170391	2.58644	8	0.957578	4.85563	9	0.846707	digestive
Ulceration of the lower GI tract	SGLT2	Maximum likelihood	10	7.80894	1.1807	3.75e-11	2462.51	243.415	24912.1	0.142795	0.0947933	0.170391	2.58644	8	0.957578	4.85563	9	0.846707	digestive
Ulceration of the lower GI tract	SGLT2	MR Egger	10	-2.75644	7.01789	0.704745	0.0635177	6.75e-08	59791.6	0.142795	0.0947933	0.170391	2.58644	8	0.957578	4.85563	9	0.846707	digestive
Ulceration of intestine	SGLT2	Inverse variance weighted	10	7.35292	1.38522	1.11e-07	1560.75	103.326	23575.4	0.105958	0.119219	0.400062	1.47037	8	0.993189	2.26028	9	0.986652	digestive
Ulceration of intestine	SGLT2	Weighted median	10	6.92739	1.78231	0.000101598	1019.83	31.0023	33547.8	0.105958	0.119219	0.400062	1.47037	8	0.993189	2.26028	9	0.986652	digestive
Ulceration of intestine	SGLT2	Maximum likelihood	10	7.42454	1.44316	2.68e-07	1676.63	99.0813	28371.5	0.105958	0.119219	0.400062	1.47037	8	0.993189	2.26028	9	0.986652	digestive
Ulceration of intestine	SGLT2	MR Egger	10	-0.399444	8.83192	0.965035	0.670693	2.04e-08	2.21007e+07	0.105958	0.119219	0.400062	1.47037	8	0.993189	2.26028	9	0.986652	digestive
Intestinal malabsorption (non-celiac)	SGLT2	Inverse variance weighted	10	-1.70959	0.787784	0.0299973	0.18094	0.038633	0.847441	-0.0249467	0.0679509	0.723045	0.867919	8	0.998953	1.0027	9	0.999431	digestive
Intestinal malabsorption (non-celiac)	SGLT2	Weighted median	10	-2.00835	0.966595	0.0377318	0.13421	0.0201838	0.892416	-0.0249467	0.0679509	0.723045	0.867919	8	0.998953	1.0027	9	0.999431	digestive
Intestinal malabsorption (non-celiac)	SGLT2	Maximum likelihood	10	-1.69869	0.792278	0.0320283	0.182923	0.0387139	0.864309	-0.0249467	0.0679509	0.723045	0.867919	8	0.998953	1.0027	9	0.999431	digestive
Intestinal malabsorption (non-celiac)	SGLT2	MR Egger	10	0.117046	5.03746	0.982032	1.12417	5.79e-05	21817.7	-0.0249467	0.0679509	0.723045	0.867919	8	0.998953	1.0027	9	0.999431	digestive
Celiac disease	SGLT2	Inverse variance weighted	10	-2.65145	0.838614	0.0015685	0.070549	0.0136348	0.365034	-0.0280871	0.0721	0.707029	1.09974	8	0.997536	1.2515	9	0.998605	digestive
Celiac disease	SGLT2	Weighted median	10	-2.84775	1.04549	0.00645247	0.0579745	0.00746967	0.449958	-0.0280871	0.0721	0.707029	1.09974	8	0.997536	1.2515	9	0.998605	digestive
Celiac disease	SGLT2	Maximum likelihood	10	-2.66151	0.851853	0.00178183	0.0698428	0.0131525	0.37088	-0.0280871	0.0721	0.707029	1.09974	8	0.997536	1.2515	9	0.998605	digestive
Celiac disease	SGLT2	MR Egger	10	-0.595437	5.34402	0.914027	0.551322	1.56e-05	19513.2	-0.0280871	0.0721	0.707029	1.09974	8	0.997536	1.2515	9	0.998605	digestive
Noninfectious gastroenteritis	SGLT2	Inverse variance weighted	10	-0.404267	0.295963	0.171958	0.667466	0.373681	1.19222	-0.0112379	0.0253522	0.669312	2.09081	8	0.978101	2.2873	9	0.986068	digestive
Noninfectious gastroenteritis	SGLT2	Weighted median	10	-0.363893	0.373672	0.330141	0.694966	0.334109	1.44557	-0.0112379	0.0253522	0.669312	2.09081	8	0.978101	2.2873	9	0.986068	digestive
Noninfectious gastroenteritis	SGLT2	Maximum likelihood	10	-0.406641	0.297718	0.171983	0.665883	0.371514	1.19349	-0.0112379	0.0253522	0.669312	2.09081	8	0.978101	2.2873	9	0.986068	digestive
Noninfectious gastroenteritis	SGLT2	MR Egger	10	0.414714	1.87114	0.830149	1.51394	0.038669	59.2726	-0.0112379	0.0253522	0.669312	2.09081	8	0.978101	2.2873	9	0.986068	digestive
Ileostomy status	SGLT2	Inverse variance weighted	10	-0.722751	0.880972	0.411987	0.485415	0.0863405	2.72905	-0.00609006	0.0759408	0.938052	5.55725	8	0.696689	5.56369	9	0.782667	digestive
Ileostomy status	SGLT2	Weighted median	10	-1.39892	1.11935	0.211385	0.246863	0.02752	2.21444	-0.00609006	0.0759408	0.938052	5.55725	8	0.696689	5.56369	9	0.782667	digestive
Ileostomy status	SGLT2	Maximum likelihood	10	-0.736592	0.890365	0.408072	0.478743	0.0836003	2.74155	-0.00609006	0.0759408	0.938052	5.55725	8	0.696689	5.56369	9	0.782667	digestive
Ileostomy status	SGLT2	MR Egger	10	-0.277347	5.62345	0.961874	0.757791	1.24e-05	46379.2	-0.00609006	0.0759408	0.938052	5.55725	8	0.696689	5.56369	9	0.782667	digestive
Intestinal obstruction without mention of hernia	SGLT2	Inverse variance weighted	10	-0.617944	0.566509	0.275364	0.539051	0.177586	1.63626	-0.0575136	0.0490599	0.274796	1.5769	8	0.991356	2.95122	9	0.966198	digestive
Intestinal obstruction without mention of hernia	SGLT2	Weighted median	10	-0.308218	0.722887	0.669838	0.734755	0.178159	3.03024	-0.0575136	0.0490599	0.274796	1.5769	8	0.991356	2.95122	9	0.966198	digestive
Intestinal obstruction without mention of hernia	SGLT2	Maximum likelihood	10	-0.624244	0.56941	0.272948	0.535666	0.17547	1.63526	-0.0575136	0.0490599	0.274796	1.5769	8	0.991356	2.95122	9	0.966198	digestive
Intestinal obstruction without mention of hernia	SGLT2	MR Egger	10	3.58181	3.62697	0.352296	35.9387	0.0293915	43944.4	-0.0575136	0.0490599	0.274796	1.5769	8	0.991356	2.95122	9	0.966198	digestive
Paralytic ileus	SGLT2	Inverse variance weighted	10	1.9324	1.56595	0.217199	6.90608	0.320822	148.662	0.0713932	0.134991	0.611247	3.9791	8	0.859004	4.25881	9	0.893568	digestive
Paralytic ileus	SGLT2	Weighted median	10	0.813443	1.91891	0.671633	2.25566	0.0524643	96.9802	0.0713932	0.134991	0.611247	3.9791	8	0.859004	4.25881	9	0.893568	digestive
Paralytic ileus	SGLT2	Maximum likelihood	10	1.9579	1.57848	0.214838	7.08443	0.321127	156.291	0.0713932	0.134991	0.611247	3.9791	8	0.859004	4.25881	9	0.893568	digestive
Paralytic ileus	SGLT2	MR Egger	10	-3.29423	10.0058	0.750435	0.0370967	1.13e-10	1.22033e+07	0.0713932	0.134991	0.611247	3.9791	8	0.859004	4.25881	9	0.893568	digestive
Peritoneal or intestinal adhesions	SGLT2	Inverse variance weighted	10	-3.03176	1.24195	0.0146412	0.0482306	0.0042282	0.550162	-0.0220869	0.107227	0.84195	2.8336	8	0.944362	2.87603	9	0.969008	digestive
Peritoneal or intestinal adhesions	SGLT2	Weighted median	10	-2.77672	1.54909	0.0730558	0.0622422	0.00298861	1.29628	-0.0220869	0.107227	0.84195	2.8336	8	0.944362	2.87603	9	0.969008	digestive
Peritoneal or intestinal adhesions	SGLT2	Maximum likelihood	10	-3.03426	1.2555	0.0156582	0.04811	0.0041071	0.563554	-0.0220869	0.107227	0.84195	2.8336	8	0.944362	2.87603	9	0.969008	digestive
Peritoneal or intestinal adhesions	SGLT2	MR Egger	10	-1.41719	7.93619	0.862712	0.242394	4.26e-08	1.3802e+06	-0.0220869	0.107227	0.84195	2.8336	8	0.944362	2.87603	9	0.969008	digestive
Other intestinal obstruction	SGLT2	Inverse variance weighted	10	-0.517212	0.623005	0.406432	0.596181	0.175819	2.02158	-0.0539079	0.0535686	0.343719	1.18061	8	0.99683	2.19332	9	0.988029	digestive
Other intestinal obstruction	SGLT2	Weighted median	10	-0.186163	0.766162	0.80802	0.830138	0.184918	3.72667	-0.0539079	0.0535686	0.343719	1.18061	8	0.99683	2.19332	9	0.988029	digestive
Other intestinal obstruction	SGLT2	Maximum likelihood	10	-0.520383	0.625052	0.405102	0.594293	0.17456	2.02328	-0.0539079	0.0535686	0.343719	1.18061	8	0.99683	2.19332	9	0.988029	digestive
Other intestinal obstruction	SGLT2	MR Egger	10	3.43208	3.97358	0.412884	30.941	0.0128279	74629.9	-0.0539079	0.0535686	0.343719	1.18061	8	0.99683	2.19332	9	0.988029	digestive
Symptoms involving digestive system	SGLT2	Inverse variance weighted	10	0.842094	0.285869	0.00322187	2.32122	1.3255	4.06493	-0.0164421	0.0246802	0.524022	2.90597	8	0.940119	3.3498	9	0.948799	digestive
Symptoms involving digestive system	SGLT2	Weighted median	10	0.979374	0.358157	0.00624784	2.66279	1.31968	5.37286	-0.0164421	0.0246802	0.524022	2.90597	8	0.940119	3.3498	9	0.948799	digestive
Symptoms involving digestive system	SGLT2	Maximum likelihood	10	0.850445	0.29039	0.00340454	2.34069	1.32483	4.1355	-0.0164421	0.0246802	0.524022	2.90597	8	0.940119	3.3498	9	0.948799	digestive
Symptoms involving digestive system	SGLT2	MR Egger	10	2.04535	1.82861	0.295801	7.73183	0.214654	278.5	-0.0164421	0.0246802	0.524022	2.90597	8	0.940119	3.3498	9	0.948799	digestive
Flatulence	SGLT2	Inverse variance weighted	10	0.399098	0.879526	0.649998	1.49048	0.265863	8.3559	-0.068045	0.07565	0.394669	7.15127	8	0.520403	7.96032	9	0.53815	digestive
Flatulence	SGLT2	Weighted median	10	1.86886	1.19412	0.117571	6.48093	0.623992	67.3126	-0.068045	0.07565	0.394669	7.15127	8	0.520403	7.96032	9	0.53815	digestive
Flatulence	SGLT2	Maximum likelihood	10	0.405872	0.889233	0.648081	1.50061	0.262626	8.57429	-0.068045	0.07565	0.394669	7.15127	8	0.520403	7.96032	9	0.53815	digestive
Flatulence	SGLT2	MR Egger	10	5.37961	5.60657	0.365395	216.938	0.00366373	1.28454e+07	-0.068045	0.07565	0.394669	7.15127	8	0.520403	7.96032	9	0.53815	digestive
Diverticulosis and diverticulitis	SGLT2	Inverse variance weighted	10	0.38058	0.235702	0.106383	1.46313	0.921828	2.32229	5.88e-05	0.0201178	0.997741	3.82336	8	0.872698	3.82337	9	0.922648	digestive
Diverticulosis and diverticulitis	SGLT2	Weighted median	10	0.439046	0.306069	0.151439	1.55123	0.851421	2.82622	5.88e-05	0.0201178	0.997741	3.82336	8	0.872698	3.82337	9	0.922648	digestive
Diverticulosis and diverticulitis	SGLT2	Maximum likelihood	10	0.385049	0.237418	0.104841	1.46969	0.922849	2.34055	5.88e-05	0.0201178	0.997741	3.82336	8	0.872698	3.82337	9	0.922648	digestive
Diverticulosis and diverticulitis	SGLT2	MR Egger	10	0.376269	1.49436	0.807549	1.45684	0.0778722	27.2547	5.88e-05	0.0201178	0.997741	3.82336	8	0.872698	3.82337	9	0.922648	digestive
Diverticulosis	SGLT2	Inverse variance weighted	10	0.378861	0.235702	0.107972	1.46062	0.920246	2.31831	0.00076871	0.0201178	0.970456	3.68414	8	0.884438	3.6856	9	0.930861	digestive
Diverticulosis	SGLT2	Weighted median	10	0.429331	0.299293	0.151434	1.53623	0.854463	2.76197	0.00076871	0.0201178	0.970456	3.68414	8	0.884438	3.6856	9	0.930861	digestive
Diverticulosis	SGLT2	Maximum likelihood	10	0.381913	0.237355	0.107607	1.46508	0.920073	2.33294	0.00076871	0.0201178	0.970456	3.68414	8	0.884438	3.6856	9	0.930861	digestive
Diverticulosis	SGLT2	MR Egger	10	0.322476	1.49436	0.834548	1.38054	0.0737939	25.8273	0.00076871	0.0201178	0.970456	3.68414	8	0.884438	3.6856	9	0.930861	digestive
Constipation	SGLT2	Inverse variance weighted	10	0.628957	0.35897	0.0797541	1.87565	0.928092	3.79065	-0.019969	0.0308939	0.536136	3.9007	8	0.865969	4.3185	9	0.889228	digestive
Constipation	SGLT2	Weighted median	10	0.729934	0.458884	0.111684	2.07494	0.844104	5.10054	-0.019969	0.0308939	0.536136	3.9007	8	0.865969	4.3185	9	0.889228	digestive
Constipation	SGLT2	Maximum likelihood	10	0.646037	0.363149	0.0752424	1.90796	0.936378	3.88767	-0.019969	0.0308939	0.536136	3.9007	8	0.865969	4.3185	9	0.889228	digestive
Constipation	SGLT2	MR Egger	10	2.09073	2.28982	0.387901	8.09086	0.090962	719.663	-0.019969	0.0308939	0.536136	3.9007	8	0.865969	4.3185	9	0.889228	digestive
Functional digestive disorders	SGLT2	Inverse variance weighted	10	-0.805203	0.252267	0.00141358	0.446997	0.272628	0.732891	-0.02771	0.0217534	0.238485	2.17573	8	0.975145	3.79836	9	0.924175	digestive
Functional digestive disorders	SGLT2	Weighted median	10	-0.691643	0.331398	0.0368838	0.500753	0.261536	0.958771	-0.02771	0.0217534	0.238485	2.17573	8	0.975145	3.79836	9	0.924175	digestive
Functional digestive disorders	SGLT2	Maximum likelihood	10	-0.811147	0.256418	0.00155951	0.444348	0.268816	0.734498	-0.02771	0.0217534	0.238485	2.17573	8	0.975145	3.79836	9	0.924175	digestive
Functional digestive disorders	SGLT2	MR Egger	10	1.22566	1.61414	0.469436	3.40643	0.143985	80.5901	-0.02771	0.0217534	0.238485	2.17573	8	0.975145	3.79836	9	0.924175	digestive
Irritable Bowel Syndrome	SGLT2	Inverse variance weighted	10	1.10199	0.487805	0.0238779	3.01017	1.15708	7.83102	0.0342519	0.0420205	0.438593	0.555735	8	0.999801	1.22016	9	0.99874	digestive
Irritable Bowel Syndrome	SGLT2	Weighted median	10	1.13822	0.615361	0.0643606	3.1212	0.934363	10.4262	0.0342519	0.0420205	0.438593	0.555735	8	0.999801	1.22016	9	0.99874	digestive
Irritable Bowel Syndrome	SGLT2	Maximum likelihood	10	1.10747	0.491446	0.0242276	3.0267	1.15516	7.93043	0.0342519	0.0420205	0.438593	0.555735	8	0.999801	1.22016	9	0.99874	digestive
Irritable Bowel Syndrome	SGLT2	MR Egger	10	-1.40921	3.11915	0.663415	0.244336	0.000540648	110.423	0.0342519	0.0420205	0.438593	0.555735	8	0.999801	1.22016	9	0.99874	digestive
Abnormal findings on exam of gastrointestinal tract/ abdominal area	SGLT2	Inverse variance weighted	10	0.0872715	0.880972	0.921089	1.09119	0.19409	6.1348	-0.0109617	0.0759408	0.888798	1.7601	8	0.987504	1.78094	9	0.994477	digestive
Abnormal findings on exam of gastrointestinal tract/ abdominal area	SGLT2	Weighted median	10	0.121066	1.08131	0.910853	1.1287	0.135566	9.39732	-0.0109617	0.0759408	0.888798	1.7601	8	0.987504	1.78094	9	0.994477	digestive
Abnormal findings on exam of gastrointestinal tract/ abdominal area	SGLT2	Maximum likelihood	10	0.0876846	0.883376	0.920931	1.09164	0.193257	6.16631	-0.0109617	0.0759408	0.888798	1.7601	8	0.987504	1.78094	9	0.994477	digestive
Abnormal findings on exam of gastrointestinal tract/ abdominal area	SGLT2	MR Egger	10	0.888964	5.62345	0.87831	2.43261	3.97e-05	148883	-0.0109617	0.0759408	0.888798	1.7601	8	0.987504	1.78094	9	0.994477	digestive
Personal history of diseases of digestive system	SGLT2	Inverse variance weighted	10	-1.64399	0.30071	4.58e-08	0.193208	0.107166	0.348333	-0.0517226	0.0258803	0.0806993	3.40783	8	0.906224	7.40197	9	0.595345	digestive
Personal history of diseases of digestive system	SGLT2	Weighted median	10	-1.51537	0.420899	0.000317822	0.219727	0.0962956	0.501371	-0.0517226	0.0258803	0.0806993	3.40783	8	0.906224	7.40197	9	0.595345	digestive
Personal history of diseases of digestive system	SGLT2	Maximum likelihood	10	-1.67176	0.315093	1.12e-07	0.187917	0.101333	0.34848	-0.0517226	0.0258803	0.0806993	3.40783	8	0.906224	7.40197	9	0.595345	digestive
Personal history of diseases of digestive system	SGLT2	MR Egger	10	2.14667	1.92041	0.296086	8.55629	0.198428	368.951	-0.0517226	0.0258803	0.0806993	3.40783	8	0.906224	7.40197	9	0.595345	digestive
Anal and rectal conditions	SGLT2	Inverse variance weighted	10	-0.618411	0.295963	0.0366636	0.5388	0.301647	0.962401	-0.0198602	0.0253522	0.455971	1.7766	8	0.987111	2.39028	9	0.98369	digestive
Anal and rectal conditions	SGLT2	Weighted median	10	-0.713246	0.373497	0.0561794	0.490051	0.235675	1.01899	-0.0198602	0.0253522	0.455971	1.7766	8	0.987111	2.39028	9	0.98369	digestive
Anal and rectal conditions	SGLT2	Maximum likelihood	10	-0.62333	0.298835	0.0369904	0.536156	0.298482	0.963084	-0.0198602	0.0253522	0.455971	1.7766	8	0.987111	2.39028	9	0.98369	digestive
Anal and rectal conditions	SGLT2	MR Egger	10	0.828939	1.87114	0.669491	2.29089	0.0585138	89.6911	-0.0198602	0.0253522	0.455971	1.7766	8	0.987111	2.39028	9	0.98369	digestive
Anal and rectal polyp	SGLT2	Inverse variance weighted	10	-0.618778	0.424974	0.145382	0.538602	0.234166	1.23883	-0.0163813	0.0367813	0.667856	0.97503	8	0.998401	1.17339	9	0.998923	digestive
Anal and rectal polyp	SGLT2	Weighted median	10	-0.574674	0.522908	0.27177	0.562889	0.201983	1.56867	-0.0163813	0.0367813	0.667856	0.97503	8	0.998401	1.17339	9	0.998923	digestive
Anal and rectal polyp	SGLT2	Maximum likelihood	10	-0.615504	0.426975	0.14943	0.540369	0.234014	1.24778	-0.0163813	0.0367813	0.667856	0.97503	8	0.998401	1.17339	9	0.998923	digestive
Anal and rectal polyp	SGLT2	MR Egger	10	0.577942	2.72041	0.837072	1.78237	0.00861657	368.689	-0.0163813	0.0367813	0.667856	0.97503	8	0.998401	1.17339	9	0.998923	digestive
Peritonitis and retroperitoneal infections	SGLT2	Inverse variance weighted	10	3.67873	1.20935	0.0023508	39.5961	3.70028	423.711	0.103369	0.104157	0.35005	2.93699	8	0.938249	3.92192	9	0.916476	digestive
Peritonitis and retroperitoneal infections	SGLT2	Weighted median	10	3.85364	1.55156	0.013002	47.1644	2.25371	987.029	0.103369	0.104157	0.35005	2.93699	8	0.938249	3.92192	9	0.916476	digestive
Peritonitis and retroperitoneal infections	SGLT2	Maximum likelihood	10	3.67114	1.22416	0.00270959	39.2967	3.5672	432.897	0.103369	0.104157	0.35005	2.93699	8	0.938249	3.92192	9	0.916476	digestive
Peritonitis and retroperitoneal infections	SGLT2	MR Egger	10	-3.89187	7.72358	0.627916	0.0204072	5.44e-09	76599.3	0.103369	0.104157	0.35005	2.93699	8	0.938249	3.92192	9	0.916476	digestive
Other disorders of peritoneum	SGLT2	Inverse variance weighted	10	-2.31498	0.628355	0.000229425	0.0987678	0.0288236	0.33844	-0.00476783	0.0541641	0.93202	2.06408	8	0.978984	2.07183	9	0.99028	digestive
Other disorders of peritoneum	SGLT2	Weighted median	10	-2.3404	0.792267	0.00313635	0.0962895	0.0203792	0.454957	-0.00476783	0.0541641	0.93202	2.06408	8	0.978984	2.07183	9	0.99028	digestive
Other disorders of peritoneum	SGLT2	Maximum likelihood	10	-2.2792	0.641216	0.000378699	0.102366	0.02913	0.359724	-0.00476783	0.0541641	0.93202	2.06408	8	0.978984	2.07183	9	0.99028	digestive
Other disorders of peritoneum	SGLT2	MR Egger	10	-1.96661	4.00725	0.636772	0.139931	5.43e-05	360.538	-0.00476783	0.0541641	0.93202	2.06408	8	0.978984	2.07183	9	0.99028	digestive
Peritoneal adhesions (postoperative) (postinfection)	SGLT2	Inverse variance weighted	10	-3.03042	0.637243	1.98e-06	0.0482956	0.0138508	0.168399	-0.0217928	0.055101	0.702807	1.57426	8	0.991405	1.73069	9	0.995046	digestive
Peritoneal adhesions (postoperative) (postinfection)	SGLT2	Weighted median	10	-2.76642	0.812834	0.000665468	0.0628868	0.0127838	0.309355	-0.0217928	0.055101	0.702807	1.57426	8	0.991405	1.73069	9	0.995046	digestive
Peritoneal adhesions (postoperative) (postinfection)	SGLT2	Maximum likelihood	10	-3.03104	0.655732	3.79e-06	0.0482656	0.0133496	0.174505	-0.0217928	0.055101	0.702807	1.57426	8	0.991405	1.73069	9	0.995046	digestive
Peritoneal adhesions (postoperative) (postinfection)	SGLT2	MR Egger	10	-1.43671	4.07962	0.73381	0.237709	8.01e-05	705.815	-0.0217928	0.055101	0.702807	1.57426	8	0.991405	1.73069	9	0.995046	digestive
Other disorders of intestine	SGLT2	Inverse variance weighted	10	2.80467	0.558401	5.1e-07	16.5216	5.53008	49.3596	0.0443121	0.0480038	0.382954	5.50828	8	0.702123	6.36038	9	0.703378	digestive
Other disorders of intestine	SGLT2	Weighted median	10	2.52615	0.765025	0.000959798	12.5053	2.79185	56.014	0.0443121	0.0480038	0.382954	5.50828	8	0.702123	6.36038	9	0.703378	digestive
Other disorders of intestine	SGLT2	Maximum likelihood	10	2.84394	0.579702	9.3e-07	17.1833	5.51639	53.5253	0.0443121	0.0480038	0.382954	5.50828	8	0.702123	6.36038	9	0.703378	digestive
Other disorders of intestine	SGLT2	MR Egger	10	-0.431209	3.54966	0.906308	0.649723	0.000618293	682.75	0.0443121	0.0480038	0.382954	5.50828	8	0.702123	6.36038	9	0.703378	digestive
Chronic liver disease and cirrhosis	SGLT2	Inverse variance weighted	10	-3.26741	0.67528	1.31e-06	0.038105	0.0101431	0.14315	-0.066204	0.0579965	0.28667	0.467831	8	0.999896	1.77089	9	0.994594	digestive
Chronic liver disease and cirrhosis	SGLT2	Weighted median	10	-3.50717	0.83159	2.47e-05	0.0299815	0.00587476	0.153009	-0.066204	0.0579965	0.28667	0.467831	8	0.999896	1.77089	9	0.994594	digestive
Chronic liver disease and cirrhosis	SGLT2	Maximum likelihood	10	-3.22397	0.69373	3.36e-06	0.0397966	0.0102172	0.15501	-0.066204	0.0579965	0.28667	0.467831	8	0.999896	1.77089	9	0.994594	digestive
Chronic liver disease and cirrhosis	SGLT2	MR Egger	10	1.57588	4.29626	0.723278	4.83499	0.001065	21950.4	-0.066204	0.0579965	0.28667	0.467831	8	0.999896	1.77089	9	0.994594	digestive
Other chronic nonalcoholic liver disease	SGLT2	Inverse variance weighted	10	0.082713	0.880972	0.925198	1.08623	0.193207	6.1069	0.00518542	0.0759408	0.947237	3.64038	8	0.888026	3.64505	9	0.933185	digestive
Other chronic nonalcoholic liver disease	SGLT2	Weighted median	10	0.468806	1.10325	0.670886	1.59808	0.183864	13.89	0.00518542	0.0759408	0.947237	3.64038	8	0.888026	3.64505	9	0.933185	digestive
Other chronic nonalcoholic liver disease	SGLT2	Maximum likelihood	10	0.0839913	0.885895	0.924466	1.08762	0.191597	6.17399	0.00518542	0.0759408	0.947237	3.64038	8	0.888026	3.64505	9	0.933185	digestive
Other chronic nonalcoholic liver disease	SGLT2	MR Egger	10	-0.296528	5.62345	0.959239	0.743395	1.21e-05	45498.1	0.00518542	0.0759408	0.947237	3.64038	8	0.888026	3.64505	9	0.933185	digestive
Liver abscess and sequelae of chronic liver disease	SGLT2	Inverse variance weighted	10	-7.88439	1.16563	1.34e-11	0.000376574	3.83e-05	0.00369874	-0.118474	0.100355	0.27169	2.24018	8	0.972749	3.63388	9	0.933818	digestive
Liver abscess and sequelae of chronic liver disease	SGLT2	Weighted median	10	-7.1382	1.60052	8.2e-06	0.000794182	3.45e-05	0.0182942	-0.118474	0.100355	0.27169	2.24018	8	0.972749	3.63388	9	0.933818	digestive
Liver abscess and sequelae of chronic liver disease	SGLT2	Maximum likelihood	10	-7.96593	1.23272	1.03e-10	0.000347088	3.1e-05	0.00388822	-0.118474	0.100355	0.27169	2.24018	8	0.972749	3.63388	9	0.933818	digestive
Liver abscess and sequelae of chronic liver disease	SGLT2	MR Egger	10	0.786556	7.43676	0.918372	2.19582	1.03e-06	4.69783e+06	-0.118474	0.100355	0.27169	2.24018	8	0.972749	3.63388	9	0.933818	digestive
Portal hypertension	SGLT2	Inverse variance weighted	10	-13.5758	1.55697	2.8e-18	1.27e-06	6.01e-08	2.69e-05	-0.138281	0.133925	0.332027	7.5489	8	0.478727	8.615	9	0.473544	digestive
Portal hypertension	SGLT2	Weighted median	10	-12.8828	2.28833	1.8e-08	2.54e-06	2.87e-08	0.000225382	-0.138281	0.133925	0.332027	7.5489	8	0.478727	8.615	9	0.473544	digestive
Portal hypertension	SGLT2	Maximum likelihood	10	-13.5226	1.69745	1.63e-15	1.34e-06	4.81e-08	3.73e-05	-0.138281	0.133925	0.332027	7.5489	8	0.478727	8.615	9	0.473544	digestive
Portal hypertension	SGLT2	MR Egger	10	-3.46474	9.91558	0.73579	0.031281	1.13e-10	8.62164e+06	-0.138281	0.133925	0.332027	7.5489	8	0.478727	8.615	9	0.473544	digestive
Ascites (non malignant)	SGLT2	Inverse variance weighted	10	-1.55815	0.905559	0.085315	0.210526	0.0356844	1.24203	-0.0818082	0.0780142	0.324992	4.46627	8	0.812798	5.5659	9	0.782455	digestive
Ascites (non malignant)	SGLT2	Weighted median	10	-0.275233	1.17987	0.815549	0.759395	0.0751866	7.66999	-0.0818082	0.0780142	0.324992	4.46627	8	0.812798	5.5659	9	0.782455	digestive
Ascites (non malignant)	SGLT2	Maximum likelihood	10	-1.58043	0.915845	0.08441	0.205886	0.0342014	1.2394	-0.0818082	0.0780142	0.324992	4.46627	8	0.812798	5.5659	9	0.782455	digestive
Ascites (non malignant)	SGLT2	MR Egger	10	4.42568	5.77772	0.46568	83.5693	0.00100914	6.92056e+06	-0.0818082	0.0780142	0.324992	4.46627	8	0.812798	5.5659	9	0.782455	digestive
Other disorders of liver	SGLT2	Inverse variance weighted	10	-0.711281	0.473381	0.132953	0.491015	0.194153	1.24178	-0.006696	0.040908	0.874039	1.83086	8	0.985765	1.85765	9	0.993524	digestive
Other disorders of liver	SGLT2	Weighted median	10	-0.568603	0.616258	0.356179	0.566316	0.169235	1.89508	-0.006696	0.040908	0.874039	1.83086	8	0.985765	1.85765	9	0.993524	digestive
Other disorders of liver	SGLT2	Maximum likelihood	10	-0.706244	0.475867	0.137777	0.493494	0.194185	1.25415	-0.006696	0.040908	0.874039	1.83086	8	0.985765	1.85765	9	0.993524	digestive
Other disorders of liver	SGLT2	MR Egger	10	-0.221982	3.02654	0.943332	0.80093	0.00212496	301.883	-0.006696	0.040908	0.874039	1.83086	8	0.985765	1.85765	9	0.993524	digestive
Jaundice (not of newborn)	SGLT2	Inverse variance weighted	10	-2.20921	1.20172	0.0660063	0.109787	0.0104143	1.15737	0.0506819	0.103374	0.6371	0.963222	8	0.99847	1.2036	9	0.998807	digestive
Jaundice (not of newborn)	SGLT2	Weighted median	10	-2.38418	1.47654	0.106375	0.0921642	0.00510156	1.66503	0.0506819	0.103374	0.6371	0.963222	8	0.99847	1.2036	9	0.998807	digestive
Jaundice (not of newborn)	SGLT2	Maximum likelihood	10	-2.17178	1.21109	0.0729346	0.113975	0.0106147	1.2238	0.0506819	0.103374	0.6371	0.963222	8	0.99847	1.2036	9	0.998807	digestive
Jaundice (not of newborn)	SGLT2	MR Egger	10	-5.91303	7.6495	0.461751	0.00270398	8.33e-10	8777.85	0.0506819	0.103374	0.6371	0.963222	8	0.99847	1.2036	9	0.998807	digestive
Abnormal results of function study of liver	SGLT2	Inverse variance weighted	10	-0.426616	0.610757	0.484862	0.652714	0.197168	2.16077	0.0512837	0.0526461	0.358526	2.97142	8	0.936139	3.92033	9	0.916577	digestive
Abnormal results of function study of liver	SGLT2	Weighted median	10	-0.778489	0.773998	0.314511	0.459099	0.100708	2.09289	0.0512837	0.0526461	0.358526	2.97142	8	0.936139	3.92033	9	0.916577	digestive
Abnormal results of function study of liver	SGLT2	Maximum likelihood	10	-0.424695	0.614209	0.489283	0.653969	0.196215	2.17963	0.0512837	0.0526461	0.358526	2.97142	8	0.936139	3.92033	9	0.916577	digestive
Abnormal results of function study of liver	SGLT2	MR Egger	10	-4.18192	3.90315	0.315235	0.0152691	7.27e-06	32.0805	0.0512837	0.0526461	0.358526	2.97142	8	0.936139	3.92033	9	0.916577	digestive
Cholelithiasis and cholecystitis	SGLT2	Inverse variance weighted	10	0.104045	0.295963	0.725176	1.10965	0.621238	1.98205	0.0088517	0.0253522	0.735989	3.03148	8	0.932366	3.15339	9	0.957902	digestive
Cholelithiasis and cholecystitis	SGLT2	Weighted median	10	0.00864096	0.376405	0.981685	1.00868	0.482337	2.10938	0.0088517	0.0253522	0.735989	3.03148	8	0.932366	3.15339	9	0.957902	digestive
Cholelithiasis and cholecystitis	SGLT2	Maximum likelihood	10	0.104959	0.297212	0.723979	1.11067	0.620284	1.98873	0.0088517	0.0253522	0.735989	3.03148	8	0.932366	3.15339	9	0.957902	digestive
Cholelithiasis and cholecystitis	SGLT2	MR Egger	10	-0.541038	1.87114	0.779819	0.582144	0.0148691	22.7917	0.0088517	0.0253522	0.735989	3.03148	8	0.932366	3.15339	9	0.957902	digestive
Cholelithiasis	SGLT2	Inverse variance weighted	10	-0.416679	0.318317	0.190532	0.659232	0.353249	1.23026	-0.00599393	0.0274003	0.832319	3.59772	8	0.891475	3.64558	9	0.933155	digestive
Cholelithiasis	SGLT2	Weighted median	10	-0.315933	0.39224	0.420556	0.729109	0.337995	1.5728	-0.00599393	0.0274003	0.832319	3.59772	8	0.891475	3.64558	9	0.933155	digestive
Cholelithiasis	SGLT2	Maximum likelihood	10	-0.419141	0.32038	0.190785	0.657612	0.350959	1.2322	-0.00599393	0.0274003	0.832319	3.59772	8	0.891475	3.64558	9	0.933155	digestive
Cholelithiasis	SGLT2	MR Egger	10	0.0207409	2.02477	0.992078	1.02096	0.0192968	54.0169	-0.00599393	0.0274003	0.832319	3.59772	8	0.891475	3.64558	9	0.933155	digestive
Cholelithiasis with acute cholecystitis	SGLT2	Inverse variance weighted	10	-1.16752	0.929361	0.209019	0.311136	0.0503341	1.92326	0.0353569	0.0800663	0.670474	1.90254	8	0.983855	2.09754	9	0.989829	digestive
Cholelithiasis with acute cholecystitis	SGLT2	Weighted median	10	-1.40612	1.16901	0.229041	0.245093	0.0247887	2.42331	0.0353569	0.0800663	0.670474	1.90254	8	0.983855	2.09754	9	0.989829	digestive
Cholelithiasis with acute cholecystitis	SGLT2	Maximum likelihood	10	-1.17663	0.934951	0.208211	0.308314	0.0493342	1.92681	0.0353569	0.0800663	0.670474	1.90254	8	0.983855	2.09754	9	0.989829	digestive
Cholelithiasis with acute cholecystitis	SGLT2	MR Egger	10	-3.75359	5.92947	0.544375	0.0234334	2.1e-07	2612.8	0.0353569	0.0800663	0.670474	1.90254	8	0.983855	2.09754	9	0.989829	digestive
Cholelithiasis with other cholecystitis	SGLT2	Inverse variance weighted	10	-0.641539	0.497163	0.196912	0.526482	0.198696	1.39501	-0.0327528	0.0429597	0.467698	5.37359	8	0.717001	5.95486	9	0.744428	digestive
Cholelithiasis with other cholecystitis	SGLT2	Weighted median	10	0.131842	0.655034	0.840483	1.14093	0.315997	4.1194	-0.0327528	0.0429597	0.467698	5.37359	8	0.717001	5.95486	9	0.744428	digestive
Cholelithiasis with other cholecystitis	SGLT2	Maximum likelihood	10	-0.627428	0.501886	0.211248	0.533963	0.199663	1.42799	-0.0327528	0.0429597	0.467698	5.37359	8	0.717001	5.95486	9	0.744428	digestive
Cholelithiasis with other cholecystitis	SGLT2	MR Egger	10	1.75175	3.17825	0.596571	5.76469	0.0113605	2925.18	-0.0327528	0.0429597	0.467698	5.37359	8	0.717001	5.95486	9	0.744428	digestive
Calculus of bile duct	SGLT2	Inverse variance weighted	10	-0.163502	0.707568	0.817256	0.849165	0.212177	3.39849	-0.0339981	0.0608997	0.591941	4.72994	8	0.786012	5.0416	9	0.830667	digestive
Calculus of bile duct	SGLT2	Weighted median	10	0.636194	0.91055	0.484744	1.88928	0.317117	11.2557	-0.0339981	0.0608997	0.591941	4.72994	8	0.786012	5.0416	9	0.830667	digestive
Calculus of bile duct	SGLT2	Maximum likelihood	10	-0.165268	0.712626	0.816605	0.847667	0.209713	3.4263	-0.0339981	0.0608997	0.591941	4.72994	8	0.786012	5.0416	9	0.830667	digestive
Calculus of bile duct	SGLT2	MR Egger	10	2.32615	4.51541	0.620371	10.2384	0.0014677	71421.5	-0.0339981	0.0608997	0.591941	4.72994	8	0.786012	5.0416	9	0.830667	digestive
Cholecystitis without cholelithiasis	SGLT2	Inverse variance weighted	10	1.31055	0.683772	0.0552836	3.70819	0.970787	14.1645	0.0277066	0.058848	0.650342	2.66599	8	0.953541	2.88766	9	0.968583	digestive
Cholecystitis without cholelithiasis	SGLT2	Weighted median	10	1.54492	0.861317	0.0728653	4.6876	0.866529	25.3582	0.0277066	0.058848	0.650342	2.66599	8	0.953541	2.88766	9	0.968583	digestive
Cholecystitis without cholelithiasis	SGLT2	Maximum likelihood	10	1.32533	0.689501	0.0545853	3.76344	0.974249	14.5378	0.0277066	0.058848	0.650342	2.66599	8	0.953541	2.88766	9	0.968583	digestive
Cholecystitis without cholelithiasis	SGLT2	MR Egger	10	-0.718577	4.36369	0.873287	0.487446	9.41e-05	2525.67	0.0277066	0.058848	0.650342	2.66599	8	0.953541	2.88766	9	0.968583	digestive
Other biliary tract disease	SGLT2	Inverse variance weighted	10	0.66123	0.58078	0.254903	1.93717	0.620581	6.04698	-0.00582591	0.0497692	0.909699	2.2079	8	0.973965	2.22161	9	0.987459	digestive
Other biliary tract disease	SGLT2	Weighted median	10	0.872859	0.74566	0.241765	2.39375	0.555085	10.3228	-0.00582591	0.0497692	0.909699	2.2079	8	0.973965	2.22161	9	0.987459	digestive
Other biliary tract disease	SGLT2	Maximum likelihood	10	0.671928	0.583269	0.249319	1.95801	0.624204	6.1419	-0.00582591	0.0497692	0.909699	2.2079	8	0.973965	2.22161	9	0.987459	digestive
Other biliary tract disease	SGLT2	MR Egger	10	1.08718	3.68481	0.775473	2.96589	0.0021656	4061.92	-0.00582591	0.0497692	0.909699	2.2079	8	0.973965	2.22161	9	0.987459	digestive
Obstruction of bile duct	SGLT2	Inverse variance weighted	10	-1.52248	1.28844	0.237349	0.218171	0.0174604	2.7261	-0.098573	0.110968	0.400296	2.505	8	0.961497	3.29408	9	0.951486	digestive
Obstruction of bile duct	SGLT2	Weighted median	10	-2.42211	1.6822	0.149911	0.088734	0.00328225	2.39889	-0.098573	0.110968	0.400296	2.505	8	0.961497	3.29408	9	0.951486	digestive
Obstruction of bile duct	SGLT2	Maximum likelihood	10	-1.53434	1.29498	0.236082	0.215598	0.0170347	2.72868	-0.098573	0.110968	0.400296	2.505	8	0.961497	3.29408	9	0.951486	digestive
Obstruction of bile duct	SGLT2	MR Egger	10	5.68899	8.21984	0.508458	295.594	2.98e-05	2934718426	-0.098573	0.110968	0.400296	2.505	8	0.961497	3.29408	9	0.951486	digestive
Other disorders of gallbladder	SGLT2	Inverse variance weighted	10	1.32961	0.957574	0.164979	3.77957	0.578547	24.6914	0.0648301	0.0824037	0.454108	2.75214	8	0.948937	3.3711	9	0.947751	digestive
Other disorders of gallbladder	SGLT2	Weighted median	10	1.69031	1.18122	0.152434	5.42114	0.535327	54.8987	0.0648301	0.0824037	0.454108	2.75214	8	0.948937	3.3711	9	0.947751	digestive
Other disorders of gallbladder	SGLT2	Maximum likelihood	10	1.36277	0.965131	0.157949	3.90699	0.589259	25.9047	0.0648301	0.0824037	0.454108	2.75214	8	0.948937	3.3711	9	0.947751	digestive
Other disorders of gallbladder	SGLT2	MR Egger	10	-3.41796	6.11	0.591199	0.0327792	2.06e-07	5206.41	0.0648301	0.0824037	0.454108	2.75214	8	0.948937	3.3711	9	0.947751	digestive
Other disorders of biliary tract	SGLT2	Inverse variance weighted	10	0.141879	1.11504	0.89875	1.15244	0.129561	10.2509	-0.0300419	0.0959283	0.76216	4.16772	8	0.841683	4.26579	9	0.893064	digestive
Other disorders of biliary tract	SGLT2	Weighted median	10	0.119396	1.35549	0.92981	1.12682	0.0790753	16.057	-0.0300419	0.0959283	0.76216	4.16772	8	0.841683	4.26579	9	0.893064	digestive
Other disorders of biliary tract	SGLT2	Maximum likelihood	10	0.145926	1.12344	0.896652	1.15711	0.127962	10.4633	-0.0300419	0.0959283	0.76216	4.16772	8	0.841683	4.26579	9	0.893064	digestive
Other disorders of biliary tract	SGLT2	MR Egger	10	2.34158	7.11195	0.750424	10.3977	9.19e-06	1.17693e+07	-0.0300419	0.0959283	0.76216	4.16772	8	0.841683	4.26579	9	0.893064	digestive
Diseases of pancreas	SGLT2	Inverse variance weighted	10	-1.41766	0.701328	0.0432394	0.242281	0.0612825	0.957859	-0.0707209	0.0603629	0.275068	1.00422	8	0.998222	2.37685	9	0.984014	digestive
Diseases of pancreas	SGLT2	Weighted median	10	-1.82082	0.884994	0.0396436	0.161892	0.0285696	0.917377	-0.0707209	0.0603629	0.275068	1.00422	8	0.998222	2.37685	9	0.984014	digestive
Diseases of pancreas	SGLT2	Maximum likelihood	10	-1.41654	0.706906	0.0450845	0.242551	0.0606838	0.969467	-0.0707209	0.0603629	0.275068	1.00422	8	0.998222	2.37685	9	0.984014	digestive
Diseases of pancreas	SGLT2	MR Egger	10	3.75157	4.46752	0.425434	42.5879	0.00670592	270467	-0.0707209	0.0603629	0.275068	1.00422	8	0.998222	2.37685	9	0.984014	digestive
Acute pancreatitis	SGLT2	Inverse variance weighted	10	-1.83641	0.806553	0.0227947	0.159389	0.0328026	0.774481	-0.0819633	0.069452	0.271842	1.3393	8	0.995066	2.73203	9	0.973979	digestive
Acute pancreatitis	SGLT2	Weighted median	10	-2.07692	1.05597	0.0492016	0.125315	0.0158178	0.992802	-0.0819633	0.069452	0.271842	1.3393	8	0.995066	2.73203	9	0.973979	digestive
Acute pancreatitis	SGLT2	Maximum likelihood	10	-1.84643	0.813773	0.02327	0.1578	0.032019	0.777685	-0.0819633	0.069452	0.271842	1.3393	8	0.995066	2.73203	9	0.973979	digestive
Acute pancreatitis	SGLT2	MR Egger	10	4.16192	5.14631	0.442061	64.1946	0.00267223	1.54214e+06	-0.0819633	0.069452	0.271842	1.3393	8	0.995066	2.73203	9	0.973979	digestive
Chronic pancreatitis	SGLT2	Inverse variance weighted	10	-3.4533	1.58518	0.0293695	0.0316411	0.00141553	0.707266	-0.0639768	0.136751	0.652383	2.29544	8	0.970589	2.51431	9	0.980496	digestive
Chronic pancreatitis	SGLT2	Weighted median	10	-3.20318	2.01219	0.111409	0.0406328	0.000787171	2.09741	-0.0639768	0.136751	0.652383	2.29544	8	0.970589	2.51431	9	0.980496	digestive
Chronic pancreatitis	SGLT2	Maximum likelihood	10	-3.4426	1.59722	0.0311328	0.0319813	0.00139738	0.731944	-0.0639768	0.136751	0.652383	2.29544	8	0.970589	2.51431	9	0.980496	digestive
Chronic pancreatitis	SGLT2	MR Egger	10	1.22659	10.1281	0.906593	3.40957	8.16e-09	1425316824	-0.0639768	0.136751	0.652383	2.29544	8	0.970589	2.51431	9	0.980496	digestive
Gastrointestinal hemorrhage	SGLT2	Inverse variance weighted	10	0.5622	0.251902	0.0256265	1.75453	1.07087	2.87464	0.00506842	0.0217431	0.821534	5.33928	8	0.720774	5.39361	9	0.798735	digestive
Gastrointestinal hemorrhage	SGLT2	Weighted median	10	0.659876	0.316555	0.0371098	1.93455	1.04022	3.59781	0.00506842	0.0217431	0.821534	5.33928	8	0.720774	5.39361	9	0.798735	digestive
Gastrointestinal hemorrhage	SGLT2	Maximum likelihood	10	0.575439	0.254941	0.0239991	1.77791	1.0787	2.93035	0.00506842	0.0217431	0.821534	5.33928	8	0.720774	5.39361	9	0.798735	digestive
Gastrointestinal hemorrhage	SGLT2	MR Egger	10	0.190833	1.61293	0.908735	1.21026	0.0512776	28.5646	0.00506842	0.0217431	0.821534	5.33928	8	0.720774	5.39361	9	0.798735	digestive
Hematemesis	SGLT2	Inverse variance weighted	10	2.85368	1.16016	0.0139041	17.3515	1.78562	168.609	0.0209137	0.105882	0.848348	18.3015	8	0.0190763	18.3908	9	0.0309014	digestive
Hematemesis	SGLT2	Weighted median	10	3.71614	1.10497	0.000770691	41.1054	4.71334	358.483	0.0209137	0.105882	0.848348	18.3015	8	0.0190763	18.3908	9	0.0309014	digestive
Hematemesis	SGLT2	Maximum likelihood	10	2.96885	0.840402	0.000411408	19.4695	3.74965	101.093	0.0209137	0.105882	0.848348	18.3015	8	0.0190763	18.3908	9	0.0309014	digestive
Hematemesis	SGLT2	MR Egger	10	1.32247	7.84881	0.870378	3.75267	7.82e-07	1.80045e+07	0.0209137	0.105882	0.848348	18.3015	8	0.0190763	18.3908	9	0.0309014	digestive
Blood in stool	SGLT2	Inverse variance weighted	10	2.58918	0.703611	0.000233376	13.3188	3.35383	52.8923	0.0483481	0.0603843	0.446445	1.22999	8	0.996337	1.87107	9	0.993346	digestive
Blood in stool	SGLT2	Weighted median	10	2.80231	0.893319	0.00170707	16.4827	2.86167	94.937	0.0483481	0.0603843	0.446445	1.22999	8	0.996337	1.87107	9	0.993346	digestive
Blood in stool	SGLT2	Maximum likelihood	10	2.59554	0.715935	0.000288537	13.4038	3.29466	54.5311	0.0483481	0.0603843	0.446445	1.22999	8	0.996337	1.87107	9	0.993346	digestive
Blood in stool	SGLT2	MR Egger	10	-0.943538	4.46793	0.838027	0.389248	6.12e-05	2474.04	0.0483481	0.0603843	0.446445	1.22999	8	0.996337	1.87107	9	0.993346	digestive
Hemorrhage of rectum and anus	SGLT2	Inverse variance weighted	10	0.0137109	0.318317	0.965643	1.01381	0.543247	1.89196	-0.00118808	0.0274003	0.966477	3.49594	8	0.899505	3.49782	9	0.94126	digestive
Hemorrhage of rectum and anus	SGLT2	Weighted median	10	0.167533	0.400106	0.675419	1.18238	0.539737	2.59021	-0.00118808	0.0274003	0.966477	3.49594	8	0.899505	3.49782	9	0.94126	digestive
Hemorrhage of rectum and anus	SGLT2	Maximum likelihood	10	0.0140079	0.320112	0.965096	1.01411	0.5415	1.89919	-0.00118808	0.0274003	0.966477	3.49594	8	0.899505	3.49782	9	0.94126	digestive
Hemorrhage of rectum and anus	SGLT2	MR Egger	10	0.100414	2.02477	0.961663	1.10563	0.0208972	58.4966	-0.00118808	0.0274003	0.966477	3.49594	8	0.899505	3.49782	9	0.94126	digestive
Hemorrhage of gastrointestinal tract	SGLT2	Inverse variance weighted	10	-0.0815996	0.501686	0.870793	0.921641	0.344761	2.4638	-0.0097259	0.0432526	0.827723	0.339104	8	0.99997	0.389668	9	0.99999	digestive
Hemorrhage of gastrointestinal tract	SGLT2	Weighted median	10	-0.0298546	0.644728	0.963067	0.970587	0.274303	3.43429	-0.0097259	0.0432526	0.827723	0.339104	8	0.99997	0.389668	9	0.99999	digestive
Hemorrhage of gastrointestinal tract	SGLT2	Maximum likelihood	10	-0.0816489	0.501973	0.870789	0.921595	0.34455	2.46506	-0.0097259	0.0432526	0.827723	0.339104	8	0.99997	0.389668	9	0.99999	digestive
Hemorrhage of gastrointestinal tract	SGLT2	MR Egger	10	0.63083	3.20776	0.849	1.87917	0.00349513	1010.34	-0.0097259	0.0432526	0.827723	0.339104	8	0.99997	0.389668	9	0.99999	digestive
Other symptoms involving abdomen and pelvis	SGLT2	Inverse variance weighted	10	2.28806	0.635362	0.000316762	9.8558	2.83701	34.2391	0.063445	0.0547211	0.279716	3.09335	8	0.928364	4.43761	9	0.880326	digestive
Other symptoms involving abdomen and pelvis	SGLT2	Weighted median	10	1.64963	0.833899	0.0479042	5.20507	1.01531	26.6843	0.063445	0.0547211	0.279716	3.09335	8	0.928364	4.43761	9	0.880326	digestive
Other symptoms involving abdomen and pelvis	SGLT2	Maximum likelihood	10	2.30865	0.647248	0.000361265	10.0609	2.82935	35.7754	0.063445	0.0547211	0.279716	3.09335	8	0.928364	4.43761	9	0.880326	digestive
Other symptoms involving abdomen and pelvis	SGLT2	MR Egger	10	-2.35833	4.05755	0.577096	0.0945777	3.33e-05	268.934	0.063445	0.0547211	0.279716	3.09335	8	0.928364	4.43761	9	0.880326	digestive
Nonspecific abnormal findings in stool contents	SGLT2	Inverse variance weighted	10	5.35314	0.880972	1.23e-09	211.27	37.5784	1187.78	0.105313	0.0759408	0.202925	2.69101	8	0.952229	4.61417	9	0.866562	digestive
Nonspecific abnormal findings in stool contents	SGLT2	Weighted median	10	4.43358	1.15474	0.000123302	84.2328	8.76086	809.87	0.105313	0.0759408	0.202925	2.69101	8	0.952229	4.61417	9	0.866562	digestive
Nonspecific abnormal findings in stool contents	SGLT2	Maximum likelihood	10	5.46592	0.93044	4.24e-09	236.494	38.1781	1464.96	0.105313	0.0759408	0.202925	2.69101	8	0.952229	4.61417	9	0.866562	digestive
Nonspecific abnormal findings in stool contents	SGLT2	MR Egger	10	-2.34907	5.62345	0.687133	0.0954581	1.56e-06	5842.34	0.105313	0.0759408	0.202925	2.69101	8	0.952229	4.61417	9	0.866562	digestive
Nephritis; nephrosis; renal sclerosis	SGLT2	Inverse variance weighted	10	2.88161	0.929361	0.00193106	17.843	2.88655	110.295	0.0484799	0.0800663	0.561629	1.74642	8	0.987824	2.11304	9	0.989551	genitourinary
Nephritis; nephrosis; renal sclerosis	SGLT2	Weighted median	10	2.82329	1.16032	0.014966	16.8322	1.73163	163.616	0.0484799	0.0800663	0.561629	1.74642	8	0.987824	2.11304	9	0.989551	genitourinary
Nephritis; nephrosis; renal sclerosis	SGLT2	Maximum likelihood	10	2.91932	0.943763	0.00197957	18.5287	2.91406	117.813	0.0484799	0.0800663	0.561629	1.74642	8	0.987824	2.11304	9	0.989551	genitourinary
Nephritis; nephrosis; renal sclerosis	SGLT2	MR Egger	10	-0.664297	5.92947	0.913557	0.514635	4.62e-06	57381.2	0.0484799	0.0800663	0.561629	1.74642	8	0.987824	2.11304	9	0.989551	genitourinary
Glomerulonephritis	SGLT2	Inverse variance weighted	10	1.49434	1.11914	0.181793	4.45638	0.496994	39.9588	0.0236949	0.0966152	0.812437	2.83534	8	0.944262	2.89549	9	0.968295	genitourinary
Glomerulonephritis	SGLT2	Weighted median	10	1.07401	1.38998	0.43971	2.9271	0.191984	44.6281	0.0236949	0.0966152	0.812437	2.83534	8	0.944262	2.89549	9	0.968295	genitourinary
Glomerulonephritis	SGLT2	Maximum likelihood	10	1.50746	1.12689	0.180988	4.51524	0.495969	41.1063	0.0236949	0.0966152	0.812437	2.83534	8	0.944262	2.89549	9	0.968295	genitourinary
Glomerulonephritis	SGLT2	MR Egger	10	-0.238368	7.15313	0.974233	0.787913	6.42e-07	966817	0.0236949	0.0966152	0.812437	2.83534	8	0.944262	2.89549	9	0.968295	genitourinary
Chronic glomerulonephritis, NOS	SGLT2	Inverse variance weighted	10	5.58432	1.23862	6.53e-06	266.219	23.4913	3016.98	0.0261798	0.106555	0.812106	4.93354	8	0.764656	4.9939	9	0.83484	genitourinary
Chronic glomerulonephritis, NOS	SGLT2	Weighted median	10	5.62579	1.62965	0.000556131	277.49	11.378	6767.53	0.0261798	0.106555	0.812106	4.93354	8	0.764656	4.9939	9	0.83484	genitourinary
Chronic glomerulonephritis, NOS	SGLT2	Maximum likelihood	10	5.68784	1.27781	8.54e-06	295.256	24.1271	3613.21	0.0261798	0.106555	0.812106	4.93354	8	0.764656	4.9939	9	0.83484	genitourinary
Chronic glomerulonephritis, NOS	SGLT2	MR Egger	10	3.66806	7.89716	0.654684	39.1757	7.43e-06	2.06639e+08	0.0261798	0.106555	0.812106	4.93354	8	0.764656	4.9939	9	0.83484	genitourinary
Renal failure	SGLT2	Inverse variance weighted	10	1.60187	0.431204	0.00020331	4.96229	2.13125	11.554	-0.0293937	0.0370762	0.450768	2.94067	8	0.938025	3.56919	9	0.937417	genitourinary
Renal failure	SGLT2	Weighted median	10	1.9073	0.569116	0.000804213	6.73489	2.20744	20.5481	-0.0293937	0.0370762	0.450768	2.94067	8	0.938025	3.56919	9	0.937417	genitourinary
Renal failure	SGLT2	Maximum likelihood	10	1.63108	0.444132	0.000240172	5.1094	2.13953	12.2018	-0.0293937	0.0370762	0.450768	2.94067	8	0.938025	3.56919	9	0.937417	genitourinary
[truncated: 1,133 more rows]
